# Supplementary material for: Combined transcriptome and metabolome analysis of the resistance mechanism of quinoa seedlings to Spodoptera exigua
Source: Front Plant Sci. 2022 Jul 28;13:931145. doi: 10.3389/fpls.2022.931145 (PMC9370066; doi:10.3389/fpls.2022.931145)
Supplement: Supplementary file 3 [file Table_1.XLSX]

## Sheet: 724总代谢物
Table S1 724 total metabolites
Index	Formula	Compounds	Class II	R-average	N-average
pme1987	C3H7NO2	L-Alanine	Amino acids and derivatives	3510.82	2066.53
ML10198895	C3H7NO2	N-Methylglycine	Amino acids and derivatives	18282.2	13427.2
pme3017	C4H9NO2	2-Aminoisobutyric acid	Amino acids and derivatives	2261355	869264
pme3033	C4H9NO2	N,N-Dimethylglycine	Amino acids and derivatives	352257	936270
pme0006	C5H9NO2	L-Proline	Amino acids and derivatives	35500250	2.52747e+07
pme3193	C4H7NO3	N-Acetyl-L-glycine	Amino acids and derivatives	9642.35	20700.9
pme0120	C5H11NO2	5-Aminovaleric acid	Amino acids and derivatives	14862.8	21308.8
mws0256	C5H11NO2	L-Valine	Amino acids and derivatives	8.86953e+06	6.55961e+06
mws0230	C4H9NO3	L-Threonine	Amino acids and derivatives	1.40871e+06	1.73342e+06
pme0195	C3H7NO2S	L-Cysteine	Amino acids and derivatives	8080.73	29173.4
mws0263	C5H7NO3	5-Oxo-L-Proline	Amino acids and derivatives	6253.27	4068.22
ML10181668	C6H11NO2	Cycloleucine*	Amino acids and derivatives	1.60129e+07	8140025
Rfmb319	C6H11NO2	Pipecolic acid*	Amino acids and derivatives	4.81943e+06	1.6353e+06
mws0227	C6H13NO2	L-Leucine*	Amino acids and derivatives	1.39408e+06	1.22633e+06
mws0258	C6H13NO2	L-Isoleucine*	Amino acids and derivatives	1377750	1.20293e+06
pme2527	C5H12N2O2	L-Ornithine	Amino acids and derivatives	37105.5	22444.6
mws0219	C4H7NO4	L-Aspartic Acid	Amino acids and derivatives	1.55194e+07	1.09686e+07
pme1002	C8H11NO	L-Tyramine	Amino acids and derivatives	3.72952e+06	6241325
Rfmb320	C7H13NO2	1-Methylpiperidine-2-carboxylic acid	Amino acids and derivatives	283388	390268
pme0193	C5H10N2O3	L-Glutamine	Amino acids and derivatives	2.71259e+06	1.5766e+06
pme0026	C6H14N2O2	L-Lysine	Amino acids and derivatives	2.82883e+06	1.75248e+06
mws1050	C5H9NO4	O-Acetylserine	Amino acids and derivatives	935405	784072
pme0014	C5H9NO4	L-Glutamic acid	Amino acids and derivatives	70231000	62327250
pme1210	C5H11NO2S	L-Methionine	Amino acids and derivatives	6.26117e+06	4771800
mws0254	C6H9N3O2	L-Histidine	Amino acids and derivatives	828910	598400
pme0128	C6H12N2O3	L-Alanyl-L-Alanine	Amino acids and derivatives	17423.5	5439.39
pme3382	C6H11NO4	N-Acetyl-L-threonine	Amino acids and derivatives	103047	113316
pme2914	C6H10O5	3-Hydroxy-3-methylpentane-1,5-dioic acid	Amino acids and derivatives	225153	138390
pme2758	C5H9NO5	4-Hydroxy-L-glutamic acid	Amino acids and derivatives	44657.2	14506.6
Lmbp000123	C6H13NO2S	L-Homomethionine	Amino acids and derivatives	201628	157044
pme1419	C6H13NO2S	L-Methionine methyl ester	Amino acids and derivatives	126297	75624.2
pme0021	C9H11NO2	L-Phenylalanine	Amino acids and derivatives	17770000	10018650
pme0181	C7H11N3O2	3-Methyl-L-Histidine	Amino acids and derivatives	31530.2	52153.1
pme0253	C8H15NO3	N-Acetyl-L-leucine	Amino acids and derivatives	70370.7	65064.8
Zmyn000155	C7H14N2O3	N-α-Acetyl-L-ornithine	Amino acids and derivatives	53081.9	46634
mws0260	C6H14N4O2	L-Arginine	Amino acids and derivatives	143678	60067.4
pme2559	C6H9NO5	N-Acetyl-L-Aspartic Acid	Amino acids and derivatives	31908.6	27852.4
pmb0468	C6H11NO3S	N-Formyl-L-Methionine	Amino acids and derivatives	87099.2	60215.9
mws0250	C9H11NO3	L-Tyrosine	Amino acids and derivatives	1564640	1.0948e+06
pme2602	C3H8NO6P	O-Phospho-L-serine	Amino acids and derivatives	18161.2	35522.6
pme0122	C8H16N2O3	N6-Acetyl-L-lysine	Amino acids and derivatives	60158.1	56516
mws0736	C8H16N2O3	N-Glycyl-L-leucine*	Amino acids and derivatives	558332	439133
mws5041	C8H16N2O3	L-Glycyl-L-isoleucine*	Amino acids and derivatives	454587	361292
Zmjp000182	C7H16N4O2	N-Monomethyl-L-arginine	Amino acids and derivatives	66840.4	64438
pme3388	C7H16N4O2	Homoarginine	Amino acids and derivatives	20507	31702.9
pme0075	C7H11NO5	N-Acetyl-L-glutamic acid	Amino acids and derivatives	1.42717e+06	1009020
pme0278	C7H14N2O4	2,6-Diaminooimelic acid	Amino acids and derivatives	17924.2	36895.7
pmb2561	C7H13NO3S	N-Acetyl-L-methionine	Amino acids and derivatives	13040.5	11161.5
pme3827	C9H11NO4	3,4-Dihydroxy-L-phenylalanine (L-Dopa)	Amino acids and derivatives	54985.8	24362.5
mws5037	C9H18N2O3	L-Alanyl-L-leucine	Amino acids and derivatives	59274.4	96281.5
NK10251888	C8H18N4O2	NG,NG-Dimethyl-L-arginine	Amino acids and derivatives	91924.3	132063
mws0282	C11H12N2O2	L-Tryptophan	Amino acids and derivatives	4475925	3314625
Zmgn002106	C11H13NO3	N-Acetyl-L-phenylalanine	Amino acids and derivatives	128818	328525
pmb2873	C13H13NO2	3-(2-Naphthyl)-L-alanine	Amino acids and derivatives	11021.6	6907.48
pme0170	C8H16N4O3	N-Acetyl-L-Arginine	Amino acids and derivatives	26747.7	63177.3
Lmrj001698	C9H18N2O4	L-Seryl-L-Isoleucine	Amino acids and derivatives	545473	192894
pme1228	C11H12N2O3	5-Hydroxy-L-tryptophan	Amino acids and derivatives	6187.47	31235.8
mws5042	C11H14N2O3	L-Glycyl-L-phenylalanine	Amino acids and derivatives	223801	210993
mws0520	C11H13NO4	N-Acetyl-L-tyrosine	Amino acids and derivatives	49128.4	88076.2
Lmhp001461	C11H20N2O3	L-Prolyl-L-Leucine	Amino acids and derivatives	62811.6	65683.8
Lmhp001670	C11H22N2O3	L-Valyl-L-Leucine	Amino acids and derivatives	703877	343222
pmb0962	C10H22N2O4	L-Lysine-Butanoic Acid	Amino acids and derivatives	11759050	6.99058e+06
mws4176	C12H16N2O3	L-Alanyl-L-Phenylalanine	Amino acids and derivatives	65282.4	43746.5
Lmhp002031	C12H24N2O3	L-Leucyl-L-Leucine	Amino acids and derivatives	363654	274818
pmb2591	C13H14N2O3	N-Acetyl-L-Tryptophan	Amino acids and derivatives	18791175	2.58928e+07
mws0124	C13H14N2O3	N-(3-Indolylacetyl)-L-alanine	Amino acids and derivatives	11802.4	16487.5
pme2563	C8H14N2O5S	γ-Glu-Cys	Amino acids and derivatives	18460.2	20236
Lmhp001732	C14H18N2O3	L-Prolyl-L-Phenylalanine	Amino acids and derivatives	43521	71300.1
mws0715	C13H16N2O4	Phenylacetyl-L-glutamine	Amino acids and derivatives	19069.1	10613.4
Lmhp002001	C14H20N2O3	L-Valyl-L-Phenylalanine	Amino acids and derivatives	148985	103170
pme2890	C8H16N2O4S2	L-Homocystine	Amino acids and derivatives	10717.1	5766.32
mws5035	C15H22N2O3	L-Leucyl-L-phenylalanine	Amino acids and derivatives	166301	146503
mws0629	C13H16N2O5	L-Aspartyl-L-Phenylalanine	Amino acids and derivatives	30175.5	28262.3
mws1375	C12H21N3O6	Nicotianamine	Amino acids and derivatives	140164	78269.9
pme1086	C10H17N3O6S	Glutathione reduced form	Amino acids and derivatives	221827	449191
mws0636	C18H20N2O3	L-Phenylalanyl-L-phenylalanine	Amino acids and derivatives	25001.5	19011.8
mws0582	C11H19N3O6S	S-(Methyl)glutathione	Amino acids and derivatives	61719.6	60906.7
pme1286	C14H20N6O5S	S-(5'-Adenosy)-L-homocysteine	Amino acids and derivatives	440346	349032
pme2735	C15H22N6O5S	S-Adenosyl-L-methionine	Amino acids and derivatives	1.45537e+06	808693
mws4134	C20H32N6O12S2	Oxiglutatione	Amino acids and derivatives	1.60482e+06	1.55679e+06
pmb0069	C7H7NO	Benzamide	Phenolic acids	4.63986e+07	30297750
pme0241	C7H6O2	Benzoic acid	Phenolic acids	21576.6	20755.2
Lmbn001930	C7H6O2	2-Hydroxybenzaldehyde (Salicylaldehyde)	Phenolic acids	35490	9015.88
mws0628	C7H6O2	4-Hydroxybenzaldehyde	Phenolic acids	264368	368588
ML10179289	C8H10O	2-Phenylethanol	Phenolic acids	31532200	20125300
mws0566	C7H8O2	4-Methylcatechol	Phenolic acids	680.712	828.948
pmp001086	C6H6O3	5-Hydroxymethylfurfural	Phenolic acids	60189.5	210850
NK10264324	C6H6O3	1,3,5-Benzenetriol	Phenolic acids	26196.8	28737.9
Zmyn002919	C8H8O2	2-Methylbenzoic acid	Phenolic acids	5017.68	2179.48
mws1336	C7H7NO2	4-Aminobenzoic acid	Phenolic acids	1263170	970797
mws1078	C7H7NO2	Anthranilic Acid	Phenolic acids	421410	185971
Hmgn001653	C7H6O3	Protocatechualdehyde*	Phenolic acids	1.42871e+06	1.43609e+06
Lmgn001670	C7H6O3	Salicylic acid	Phenolic acids	48415.2	34083.8
mws0749	C7H6O3	4-Hydroxybenzoic acid	Phenolic acids	1.40472e+06	1.38584e+06
Lmbn001981	C7H6O3	2,5-Dihydroxybenzaldehyde*	Phenolic acids	1.38993e+06	1.38139e+06
pme2828	C6H5NO3	4-Nitrophenol	Phenolic acids	1.80701e+07	17618750
pmp001285	C8H4O3	Phthalic anhydride	Phenolic acids	869394	1.03079e+06
mws2213	C9H8O2	Cinnamic acid	Phenolic acids	24803.5	9339.67
Lmxp001668	C9H10O2	2-Methoxy-4-ethenylphenol	Phenolic acids	952349	1.24821e+06
mws0182	C8H8O3	p-Hydroxyphenyl acetic acid	Phenolic acids	4220.98	11358.5
pme2362	C8H8O3	Mandelic acid	Phenolic acids	65520.3	148672
mws0458	C8H8O3	Vanillin	Phenolic acids	191642	241741
mws0444	C7H7NO3	3-Aminosalicylic acid	Phenolic acids	10788.6	12057.9
mws0183	C7H6O4	3,4-Dihydroxybenzoic acid (Protocatechuic acid)*	Phenolic acids	69170.8	290154
mws0885	C7H6O4	2,4-Dihydroxybenzoic acid	Phenolic acids	384814	160467
mws0180	C7H6O4	2,5-Dihydroxybenzoic acid; Gentisic Acid*	Phenolic acids	44249.4	151530
pmf0440	C10H10O2	4-MethoxycinnaMaldehyde	Phenolic acids	185055	181417
pme1439	C9H8O3	p-Coumaric acid	Phenolic acids	2.47587e+06	1.42954e+06
pmb0142	C9H8O3	Caffeic aldehyde	Phenolic acids	122500	154686
pme3083	C8H7NO3	2-(Formylamino)benzoic acid	Phenolic acids	213390	132476
pme0281	C8H6O4	Terephthalic acid	Phenolic acids	614368	277082
pme3381	C9H10O3	3-Hydroxyphenylacetic Acid Methyl Ester	Phenolic acids	7828.35	5933.17
mws0467	C9H10O3	3-(4-Hydroxyphenyl)-propionic acid	Phenolic acids	67505.3	57937.9
pmn001681	C10H14O2	1-(4-Methoxyphenyl)-1-propanol	Phenolic acids	10200	8766.14
NK10253223	C8H9NO3	2-Amino-3-methoxybenzoic acid	Phenolic acids	142638	311254
mws0028	C8H8O4	Vanillic acid	Phenolic acids	136268	205294
Hmbp001276	C8H8O4	Gallacetophenone	Phenolic acids	97837.5	22123.4
pme1292	C8H8O4	Homogentisic acid	Phenolic acids	53745.3	87893.3
pme2598	C8H8O4	3,4-Dihydroxybenzeneacetic acid	Phenolic acids	47216.2	27100.9
mws0009	C10H10O3	Coniferaldehyde	Phenolic acids	107892	71640.4
pmb2795	C10H10O3	4-Methoxycinnamic acid*	Phenolic acids	221051	68365.2
mws1195	C10H10O3	p-Coumaric acid methyl ester*	Phenolic acids	308531	84058.7
mws2212	C9H8O4	Caffeic acid	Phenolic acids	1044960	232800
Lmrn001951	C9H10O4	(S)-2-Hydroxy-3-(4-Hydroxyphenyl)Propanoic Acid	Phenolic acids	5054.11	5993.1
mws1350	C9H10O4	Syringaldehyde; 4-Hydroxy-3,5-Dimethoxybenzaldehyde	Phenolic acids	1747.78	12469
Xmgn006542	C10H10O4	Dimethyl Phthalate	Phenolic acids	47793.8	13924.1
mws0014	C10H10O4	Ferulic acid	Phenolic acids	4.9039e+06	1367665
Lmdn003756	C10H10O4	Methyl caffeate	Phenolic acids	488430	1.46488e+06
pmb2497	C9H10O5	4-Hydroxy-3-methoxymandelate	Phenolic acids	183809	105532
mws0027	C9H10O5	Syringic acid	Phenolic acids	2940.78	5440.62
pmb1587	C13H18O2	4-Hydroxy-3,5-diisopropylbenzaldehyde	Phenolic acids	4302.31	6340.58
Lmln010063	C14H22O	2,6-Di-tert-butylphenol	Phenolic acids	341258	384272
mws1212	C11H12O4	Methyl ferulate	Phenolic acids	4.37621e+06	792723
mws2184	C11H12O4	Ethyl caffeate	Phenolic acids	8312.59	1133.4
pmb2620	C11H12O4	3,4-Dimethoxycinnamic acid	Phenolic acids	2.151e+06	412325
pme3443	C11H12O4	Sinapinaldehyde	Phenolic acids	13598.5	20560.9
mws0853	C11H14O4	Sinapyl alcohol	Phenolic acids	7036.3	11609.9
Lmhn003240	C11H10O6	Benzoylmalic acid	Phenolic acids	3.02498e+06	773608
pmn001669	C12H14O5	Methyl sinapate	Phenolic acids	6197.88	5067.87
Lmhn002629	C11H10O7	Benzoyltartaric acid	Phenolic acids	390719	236957
Lmhn003373	C11H10O7	p-Hydroxybenzoylmalic acid	Phenolic acids	336465	99741.8
pmp000087	C13H16O6	2-Feruloyl-sn-glycerol	Phenolic acids	5.23222e+06	1.80452e+06
pmp000086	C13H16O6	1-Feruloyl-sn-glycerol	Phenolic acids	4483950	1.60245e+06
mws1297	C13H18O6	Benzyl glucoside	Phenolic acids	59245.6	58306.1
pme3472	C12H16O7	Arbutin	Phenolic acids	75474.2	48743.4
Lmlp012720	C16H22O4	Dibutyl phthalate*	Phenolic acids	1.84874e+07	22470250
Lmxp011770	C16H22O4	Diisobutyl phthalate*	Phenolic acids	18655250	2.27659e+07
Lmhn002926	C13H12O7	p-Coumaroylmalic acid	Phenolic acids	5.81274e+06	4.14589e+06
mws1521	C13H18O7	Salicin	Phenolic acids	189848	142392
Lmhn102068	C13H12O8	2-O-Caffeoylmalic acid	Phenolic acids	10327.5	57231.6
Lmhn001386	C12H12O9	Vnilloyltartaric acid	Phenolic acids	14635.7	27241.2
Zmhn001926	C13H16O8	1-O-Salicyl-D-glucose	Phenolic acids	20500225	1.29452e+07
pmb3142	C13H16O8	Salicylic acid-2-O-glucoside	Phenolic acids	6081525	3.08208e+06
Zmhn000892	C13H18O8	4-O-Glucosyl-3,4-dihydroxybenzyl alcohol	Phenolic acids	176805	236667
Lmhn003074	C14H14O8	Feruloylmalic acid	Phenolic acids	8221500	5186025
Lmhn001477	C13H12O9	2-Caffeoyl-L-tartaric acid (Caftaric acid)	Phenolic acids	170671	305223
Lmmn002179	C14H18O8	Methyl salicylate-2-O-glucoside	Phenolic acids	66977.8	130097
pmb2871	C13H16O9	1-O-Gentisoyl-D-glucoside*	Phenolic acids	472788	569181
pmn001367	C13H16O9	Protocatechuic acid-4-O-glucoside*	Phenolic acids	307243	355121
Hmtn001120	C14H20O8	5-(2-Hydroxyethyl)-2-O-glucosylphenol	Phenolic acids	303470	160972
pmb0751	C16H16O7	Trans-5-O-(p-Coumaroyl)shikimate	Phenolic acids	153088	104869
Lmhn002140	C14H14O9	Feruloyltartaric acid (Fertaric acid)	Phenolic acids	1.35557e+06	698686
Zmhn002301	C15H18O8	p-Coumaric acid-4-O-glucoside	Phenolic acids	25335250	22110250
pmn001690	C16H24O7	3-Hydroxy-4-isopropylbenzylalcohol-3-O-glucoside	Phenolic acids	138857	54544.5
Lmmn003663	C14H18O9	5-Glucosyloxy-2-Hydroxybenzoic acid methyl ester	Phenolic acids	36072.1	23189.6
Lmtn002565	C14H18O9	1-O-Vanilloyl-D-Glucose	Phenolic acids	711099	672733
Zmhn001883	C14H18O9	Vanillic acid-4-O-glucoside	Phenolic acids	28436.5	6690.82
pmn001517	C15H22O8	3,4,5-Trimethoxyphenyl-1-O-Glucoside	Phenolic acids	5.04708e+06	6113150
Zmhn001793	C15H18O9	6-O-Caffeoyl-D-glucose	Phenolic acids	12671675	7264125
mws0906	C16H22O8	Coniferin	Phenolic acids	1.83908e+07	1.03974e+07
Lmmn000774	C15H20O9	Dihydrocaffeoylglucose	Phenolic acids	54176.2	32338.8
Lmtn000940	C14H18O10	1-O-(3,4-Dihydroxy-5-methoxy-benzoyl)-glucoside	Phenolic acids	44083.7	34737.7
mws0178	C16H18O9	Chlorogenic acid (3-O-Caffeoylquinic acid)*	Phenolic acids	51667	54823.5
mws2108	C16H18O9	Cryptochlorogenic acid (4-O-Caffeoylquinic acid)	Phenolic acids	37886.1	40014.2
pme1816	C16H18O9	Neochlorogenic acid (5-O-Caffeoylquinic acid)*	Phenolic acids	51674.2	48505.8
Zmhn002422	C16H20O9	1-O-Feruloyl-D-Glucose	Phenolic acids	15845925	9.57917e+06
Hmmn002544	C16H20O9	Ferulic acid-4-O-glucoside	Phenolic acids	396284	101065
Zmhn002334	C16H20O9	6-O-Feruloyl-D-glucose	Phenolic acids	2.18369e+06	412981
pmb3107	C15H20O10	Glucosyringic Acid	Phenolic acids	57323	224506
pma3724	C17H20O9	1-O-Feruloylquinic acid	Phenolic acids	183065	40990.4
pmb0752	C17H20O9	3-O-Feruloylquinic acid	Phenolic acids	253510	55325.5
Lmbp002309	C17H22O9	Sinapaldehyde-4-O-Glucoside	Phenolic acids	126723	51729.9
pmn001695	C16H20O10	Trihydroxycinnamoylquinic acid	Phenolic acids	117557	295341
mws0011	C17H24O9	Syringin	Phenolic acids	222230	153053
Zmhn002227	C17H22O10	4-O-Glucosyl-sinapate	Phenolic acids	13968.1	21521.2
pmb2940	C17H22O10	1-O-Glucosyl sinapate	Phenolic acids	587504	481571
HJN003	C17H22O10	1-O-Sinapoyl-D-glucose	Phenolic acids	314308	393751
Lmmp010562	C24H38O4	Diisooctyl Phthalate	Phenolic acids	414469	554504
Cmjn004337	C18H26O10	Benzyl-(2''-O-xylosyl)glucoside	Phenolic acids	35009.8	61272.5
Lmtn002324	C19H28O11	Benzyl-(2''-O-glucosyl)glucoside	Phenolic acids	21032.6	13537
pmb2654	C19H27NO12	Anthranilate-1-O-Sophoroside	Phenolic acids	166767	106549
Zmhn002508	C21H28O12	4-p-Cumaroyl-rhamnosyl-(1→6)-D-glucose	Phenolic acids	16272.1	9817.75
Zmhn004909	C21H18O13	3,4-Digalloylshikimic acid	Phenolic acids	76682.6	58879.2
Lmnn002886	C23H26O11	1'-O-(3,4-Dihydroxyphenethyl)-O-caffeoyl-glucoside	Phenolic acids	1.86812e+07	1.32862e+07
pmb3072	C22H26O12	3-O-p-Coumaroylshikimic acid-O-glucoside	Phenolic acids	24031.8	37550
pmn001707	C30H46O5	Quillaic acid	Phenolic acids	1.01893e+06	1.34541e+06
Zmhn000785	C19H32O16	Di-O-Glucosylquinic acid	Phenolic acids	138048	277822
Hmbn002692	C22H30O14	6'-O-Feruloyl-D-sucrose	Phenolic acids	495458	197415
pmb0824	C25H28O13	Syringic acid-4-O-(6''-feruloyl)glucoside	Phenolic acids	60795.8	14131.5
Hmln002149	C29H36O15	Acteoside	Phenolic acids	7585.48	11903.6
mws1506	C29H36O16	Plantamajoside	Phenolic acids	17069.5	20391.6
pme3200	C2H7N3	1-methylguanidine	Nucleotides and derivatives	26814	15467.4
mws0255	C4H5N3O	Cytosine	Nucleotides and derivatives	3.17301e+06	9.66542e+06
pme0257	C4H4N2O2	Uracil	Nucleotides and derivatives	163023	164604
mws0251	C5H6N2O2	Thymine	Nucleotides and derivatives	17292	26801.8
pmb0374	C5H5N5	2-Aminopurine	Nucleotides and derivatives	129309	83352.3
pme0040	C5H5N5	Adenine	Nucleotides and derivatives	2.51151e+07	1.96144e+07
pme0033	C5H4N4O	Hypoxanthine	Nucleotides and derivatives	137993	37305.9
mws0847	C6H7N5	1-Methyladenine	Nucleotides and derivatives	102539	106371
pme0183	C5H5N5O	Isoguanine	Nucleotides and derivatives	196780	166028
pme1109	C5H5N5O	Guanine	Nucleotides and derivatives	581744	658601
pme0256	C5H4N4O2	Xanthine	Nucleotides and derivatives	32320.1	79432.8
mws1641	C6H4N4O2	Lumazine	Nucleotides and derivatives	11608.9	13534
pmc0274	C6H6N4S	6-Methylmercaptopurine	Nucleotides and derivatives	1.92504e+07	1.13352e+07
mws0863	C5H11O7P	2-Deoxyribose-5'-phosphate	Nucleotides and derivatives	24342.4	30046.2
pmb2507	C5H11O7P	2-Deoxyribose-1-phosphate	Nucleotides and derivatives	215910	114822
pme1194	C9H13N3O4	2'-Deoxycytidine	Nucleotides and derivatives	28683.6	91565.7
pme0264	C10H14N2O5	Thymidine	Nucleotides and derivatives	108915	167052
pme3732	C9H13N3O5	Cytidine	Nucleotides and derivatives	500220	861447
ML10180524	C9H13N3O5	Cytarabine	Nucleotides and derivatives	380723	482163
mws0248	C9H12N2O6	Uridine	Nucleotides and derivatives	593319	342669
pme3961	C10H13N5O3	2'-Deoxyadenosine	Nucleotides and derivatives	204663	135941
pme1187	C10H14N2O6	5-Methyluridine	Nucleotides and derivatives	2740.47	9283.39
pme1184	C10H13N5O4	2'-Deoxyguanosine	Nucleotides and derivatives	230467	146846
pme0230	C10H13N5O4	Adenosine	Nucleotides and derivatives	1200860	712876
mws1060	C10H12N4O5	9-(Arabinosyl)hypoxanthine	Nucleotides and derivatives	127024	407374
Hmhp001812	C11H15N5O4	2'-O-Methyladenosine	Nucleotides and derivatives	92751.8	234413
pme3350	C10H13N5O5	8-Hydroxy-2-deoxyguanosine	Nucleotides and derivatives	332.417	6859.47
pme1178	C10H13N5O5	Guanosine	Nucleotides and derivatives	1.03038e+07	5418150
mws0668	C10H12N4O6	Xanthosine	Nucleotides and derivatives	711098	1.11966e+06
Lmqp000329	C8H14N3O7P	5-Aminoimidazole ribonucleotide	Nucleotides and derivatives	327420	54393
pme1474	C11H15N5O3S	5'-Deoxy-5'-(methylthio)adenosine	Nucleotides and derivatives	5321025	6.09349e+06
pmb0197	C11H15N5O5	N7-Methylguanosine	Nucleotides and derivatives	55415.8	46456.8
pme3967	C12H17N5O5	2-(Dimethylamino)guanosine	Nucleotides and derivatives	106729	187909
pme3174	C9H14N3O8P	Cytidine 5'-monophosphate(Cytidylic acid)	Nucleotides and derivatives	83005.5	48414.3
pme3188	C9H13N2O9P	Uridine 5'-monophosphate	Nucleotides and derivatives	282649	50099.2
mws0884	C10H12N5O6P	Cyclic 3',5'-Adenylic acid	Nucleotides and derivatives	142622	99315.7
pme3184	C10H14N5O6P	2'-Deoxyadenosine-5'-monophosphate	Nucleotides and derivatives	293932	236491
mws0675	C11H15N2O8P	β-Nicotinamide mononucleotide	Nucleotides and derivatives	319770	114720
mws0609	C10H12N5O7P	Guanosine 3',5'-cyclic monophosphate	Nucleotides and derivatives	117864	127336
pmb0981	C10H14N5O7P	Adenosine 5'-monophosphate	Nucleotides and derivatives	5.16851e+06	3.03601e+06
mws0874	C10H14N5O7P	3'-Adenylic Acid	Nucleotides and derivatives	26132.4	12739.9
pmb0998	C10H14N5O8P	Guanosine 5'-monophosphate	Nucleotides and derivatives	206214	60794.2
pmb0964	C16H23N5O5	Isopentenyladenine-7-N-glucoside	Nucleotides and derivatives	26005.6	77218.6
pme3337	C14H17N5O8	Succinyladenosine	Nucleotides and derivatives	1167260	1123020
pme3007	C9H14N2O12P2	Uridine 5'-diphosphate	Nucleotides and derivatives	63722.8	16627.1
pme2117	C10H15N5O10P2	Adenosine 5'-diphosphate	Nucleotides and derivatives	254414	76408.7
Zmfn000481	C14H22N2O16P2	Uridine-5'-Diphosphate-D-Xylose	Nucleotides and derivatives	293076	156876
pmb2922	C15H24N2O17P2	Uridine 5'-diphospho-D-glucose	Nucleotides and derivatives	1522300	983766
pmb0530	C21H27N7O14P2	Nicotinic acid adenine dinucleotide	Nucleotides and derivatives	3.00334e+06	1.96618e+06
pme2651	C21H28N7O17P3	NADP (Nicotinamide adenine dinucleotide phosphate)	Nucleotides and derivatives	551342	177736
pme2746	C27H33N9O15P2	Riboflavin 5'-Adenosine Diphosphate	Nucleotides and derivatives	1.98231e+06	1.12609e+06
mws1175	C16H14O4	Pinostrobin	Dihydroflavone	2677.78	3064.57
pme0376	C15H12O5	Naringenin (5,7,4'-Trihydroxyflavanone)	Dihydroflavone	43898.1	23339.7
mws0051	C16H12O5	Acacetin	Flavonoid	472380	309146
mws0129	C16H12O5	Genkwanin (Apigenin 7-methyl ether)	Flavonoid	461308	302976
mws1068	C15H10O6	Kaempferol (3,5,7,4'-Tetrahydroxyflavone)	Flavonols	323034	129863
mws1094	C15H12O6	Aromadendrin (Dihydrokaempferol)	Dihydroflavonol	10541.2	6621.2
pmp000001	C16H12O6	Hispidulin (5,7,4'-Trihydroxy-6-methoxyflavone)	Flavonoid	12337	5170.8
pme2954	C15H10O7	Quercetin	Flavonols	280034	100715
Cmsp004086	C16H14O6	Dihydrokaempferide	Flavonols	222355	184787
mws0044	C15H12O7	Dihydroquercetin(Taxifolin)	Dihydroflavonol	25300.2	17287.4
mws1174	C17H14O6	3-O-Acetylpinobanksin	Dihydroflavonol	6146.84	11527.8
mws0066	C16H12O7	Isorhamnetin	Flavonols	590283	203930
Lmmn004912	C16H12O7	3-O-Methylquercetin	Flavonols	5649.1	12585.2
Lmbp003668	C20H18O10	Kaempferol-3-O-arabinoside	Flavonoid	938382	306819
mws0919	C21H20O10	Kaempferol-3-O-rhamnoside (Afzelin)	Flavonols	28133.8	8891.67
pme0321	C21H20O10	Kaempferol-7-O-rhamnoside	Flavonols	15237.5	12557.4
mws2186	C20H18O11	Avicularin(Quercetin-3-O-α-L-arabinofuranoside)	Flavonols	871632	298231
Lmdp003509	C20H18O11	Quercetin-3-O-xyloside (Reynoutrin)	Flavonols	1.06958e+06	357355
HJN087	C21H22O10	Naringenin-4'-O-glucoside	Flavonoid	55046	23775.2
mws1179	C21H22O10	Naringenin-7-O-glucoside (Prunin)	Dihydroflavone	24417.6	10998
HJN055	C21H24O10	Dihydrocharcone-4'-O-glucoside	Chalcones	547571	780909
mws2118	C21H24O10	Phloretin-2'-O-glucoside (Phlorizin)	Chalcones	283238	409428
Hmcp002316	C21H20O11	Isorhamnetin-3-O-arabinoside	Flavonols	2.0468e+06	1.03584e+06
mws2209	C21H20O11	Kaempferol-3-O-glucoside (Astragalin)	Flavonols	4.2084e+06	2.33783e+06
Xmyp005654	C21H20O11	Kaempferol-4'-O-glucoside	Flavonoid	1.40708e+06	532799
mws0045	C21H20O11	Quercetin-3-O-rhamnoside(Quercitrin)	Flavonols	89640.1	11266.8
Hmpp003270	C21H20O11	Luteolin-4'-O-glucoside	Flavonoid	4.59402e+06	2445560
mws0913	C21H20O11	Kaempferol-3-O-galactoside (Trifolin)	Flavonols	89137.5	37924.8
Lmlp003531	C21H20O11	Luteolin-3'-O-glucoside	Flavonoid	4.59797e+06	2.5956e+06
pme2459	C21H20O11	Luteolin-7-O-glucoside (Cynaroside)	Flavonoid	1.77376e+06	2.10706e+06
HJN086	C21H22O11	Eriodictyol-3'-O-glucoside	Dihydroflavone	13525.8	14075
Lmtn002796	C21H22O11	Aromadendrin-7-O-glucoside	Flavonoid	230946	162569
mws0057	C21H22O11	Eriodictyol-7-O-glucoside	Dihydroflavone	39612.5	35849.5
Lmmn004625	C21H22O11	Dihydrokaempferol-7-O-glucoside	Flavonols	11581.2	5725.09
HJN041	C21H24O11	Epicatechin glucoside	Flavanols	9906.08	3464.08
Lmzn001894	C21H18O12	Kaempferol-3-O-glucuronide	Flavonols	1.86763e+06	1.02921e+06
mws4167	C21H18O12	Luteolin-7-O-glucuronide	Flavonoid	6.20817e+06	3.03265e+06
Lmmp003767	C21H18O12	Kaempferol-7-O-glucuronide	Flavonols	1.25943e+07	7.53347e+06
Hmcp002539	C22H22O11	Isorhamnetin-3-O-rhamnoside	Flavonols	626372	200356
pmp000579	C22H22O11	Diosmetin-7-O-galactoside	Flavonoid	341757	234475
mws1329	C21H20O12	Quercetin-7-O-glucoside*	Flavonols	475044	623705
mws0091	C21H20O12	Quercetin-3-O-glucoside (Isoquercitrin)*	Flavonols	857584	1.1864e+06
mws0061	C21H20O12	Quercetin-3-O-galactoside (Hyperin)	Flavonols	1.3438e+06	1.69456e+06
Lmdp003286	C21H20O12	Isohyperoside	Flavonols	6.69607e+06	6.40175e+06
Lmzp002365	C22H24O11	Hesperetin-7-O-glucoside	Flavonoid	1.18774e+06	451666
pme1598	C22H24O11	Hesperetin-5-O-glucoside	Dihydroflavonol	770958	992753
Xmsn002700	C21H22O12	Taxifolin-3'-O-glucoside	Flavonoid	19205.3	26382.5
pmp000583	C22H20O12	Diosmetin-7-O-glucuronide	Flavonoid	1.07132e+06	188648
Lmmp003783	C21H18O13	Quercetin-3-O-glucuronide	Flavonols	2.18513e+06	1332372
Lmfn003760	C21H18O13	Quercetin-4′-O-glucuronide	Flavonols	2.30288e+06	1.54439e+06
Hmjp003123	C21H18O13	Quercetin-5-O-glucuronide	Flavonols	6.4427e+06	3.60599e+06
Lmjp003044	C22H22O12	Isorhamnetin-3-O-Glucoside*	Flavonols	6022175	6.84998e+06
Hmcp002207	C22H22O12	Isorhamnetin-7-O-glucoside (Brassicin)*	Flavonols	5.92331e+06	6.84607e+06
Lmmn003398	C23H22O12	Kaempferol-3-O-(6''-acetyl)glucoside	Flavonols	51514.2	40305.1
HJAP135	C24H24O12	Pinocembrin-7-O-(6''-O-malonyl)glucoside	Flavonoid	1.90381e+06	1.0737e+06
Hmln002199	C23H22O13	Quercetin-3-O-(6''-acetyl)galactoside	Flavonols	21760	65386.2
Li512111	C24H24O13	Isorhamnetin-3-O-(6''-acetylglucoside)	Flavonols	20705.1	86861.8
pmp000587	C24H22O14	Luteolin-7-O-(6''-malonyl)glucoside	Flavonoid	5249.96	4286.23
Lmdp004892	C24H22O14	Kaempferol-3-O-(6''-malonyl)galactoside	Flavonols	916242	305404
pmb0608	C25H24O14	Chrysoeriol-7-O-(6''-malonyl)glucoside	Flavonoid	41345.4	60020.8
Hmln002189	C24H22O15	Quercetin-3-O-(6''-malonyl)galactoside	Flavonols	48526.6	136536
HJAP064	C25H24O15	Isorhamnetin-3-O-(6''-malonylglucoside)	Flavonoid	129214	298000
Lmmp003306	C25H26O15	Quercetin-3-O-xylosyl(1→2)arabinoside	Flavonols	1.04912e+06	1.17307e+06
Zmxp005470	C26H26O15	Tricin-7-O-(6''-O-malonyl)glucoside	Flavonoid	10121.4	55832.8
mws0047	C27H30O14	Apigenin-7-O-neohesperidoside (Rhoifolin)	Flavonoid	39684	27520.7
Lmnp002741	C27H30O14	Genkwanin-6-C-(2''-O-apiosyl)glucoside	Flavonoid carbonoside	42227.7	11667.8
HJAP148	C26H28O15	Kaempferol-3-O-sambubioside	Flavonoid	5.29952e+06	3.56898e+06
Hmgp003641	C28H32O14	Chrysoeriol-6-C-rhamnoside-7-O-rhamnoside	Flavonoid	50479.2	133256
pmp001288	C28H32O14	Acacetin-7-O-rutinoside (Linarin)	Flavonoid	1.71226e+06	4.48814e+06
mws1290	C30H26O13	Kaempferol-3-O-(6''-p-Coumaroyl)glucoside (Tiliroside)	Flavonols	49482.8	94140.3
Hmjn004446	C30H26O13	Luteolin-7-O-(6''-caffeoyl)rhamnoside	Flavonoid	332638	233311
Lmsp004670	C27H30O15	Kaempferol-3-O-glucoside-7-O-rhamnoside	Flavonols	1.05109e+06	891906
pmp001079	C27H30O15	Luteolin-7-O-neohesperidoside (Lonicerin)*	Flavonoid	74554.8	96693.1
pmp000593	C27H30O15	Luteolin-7-O-rutinoside*	Flavonoid	863067	1.01267e+06
Lmjp002867	C27H30O15	Kaempferol-3-O-neohesperidoside*	Flavonols	1.07068e+06	959936
Lmsn002815	C27H30O15	Kaempferol-3-O-rutinoside(Nicotiflorin)*	Flavonoid	2.43094e+06	2.71571e+06
Zmcp003989	C27H30O15	Kaempferol-3-O-rhamnosyl(1→2)glucoside	Flavonoid	299082	143065
Lmjp002596	C26H28O16	Quercetin-3-O-sambubioside	Flavonols	933583	962211
Lmtp004044	C26H28O16	Quercetin-3-O-apiosyl(1→2)galactoside	Flavonols	2.19139e+07	23018425
Hmjp003008	C27H28O16	Luteolin-7-O-glucuronide-5-O-rhamnoside	Flavonoid	6.27152e+06	3945115
pmp001080	C28H32O15	Diosmetin-7-O-Neohesperidoside (Neodiosmin)	Flavonoid	109547	33076.8
Lmmp003091	C27H30O16	Quercetin-3-O-(4''-O-glucosyl)rhamnoside	Flavonols	124912	63862.1
Lmsp004166	C27H30O16	Quercetin-3-O-glucoside-7-O-rhamnoside	Flavonols	2.32169e+06	1.81288e+06
mws0059	C27H30O16	Quercetin-3-O-rutinoside (Rutin)	Flavonols	994693	899376
Lmbp002336	C27H30O16	Quercetin-3-O-(2''-O-rhamnosyl)galactoside	Flavonols	5.65097e+06	6.61941e+06
Lmjp002461	C27H30O16	Quercetin-3-O-neohesperidoside	Flavonols	2.26408e+06	2.03521e+06
Lmyn001269	C27H30O16	Kaempferol-3-O-sophoroside	Flavonoid	644702	399181
Hmjp002999	C28H32O16	Isorhamnetin-3-O-rutinoside (Narcissin)	Flavonoid	2.66988e+06	2.18695e+06
Zmxp002867	C28H32O16	Chrysoeriol-5,7-di-O-glucoside	Flavonoid	123748	239614
Lmsp004045	C28H32O16	Isorhamnetin-3-O-glucoside-7-O-rhamnoside	Flavonols	14281.6	25103.1
pme1540	C28H32O16	Isorhamnetin-3-O-neohesperidoside	Flavonols	19491.1	29403.3
pmp000596	C27H30O17	Quercetin-3-O-(2''-O-galactosyl)glucoside	Flavonols	16989.9	82839.4
Lmtp003677	C27H30O17	Quercetin-3-O-sophoroside (Baimaside)	Flavonols	34188.1	26554.2
Lmsp003729	C27H30O17	Myricetin-3-O-rutinoside	Flavonols	183149	387529
Hmlp002975	C28H30O17	Isorhamnetin-3-O-glucuronide-7-O-rhamnoside	Flavonols	200402	280479
Lmmp002560	C27H28O18	Quercetin-3-O-(2''-O-glucosyl)glucuronide	Flavonols	112743	100071
Hmcp001578	C28H32O17	Isorhamnetin-3,7-O-diglucoside	Flavonols	43580.2	111642
Lmmp003266	C29H30O19	Quercetin-3-O-(2''-malonyl)glucoside-7-O-arabinoside	Flavonols	46103.9	90025.6
Xmyp004678	C32H38O19	Kaempferol-3-O-(2-O-Xylosyl-6-O-Rhamnosyl)Glucoside	Flavonoid	52486.7	56865.5
Zmlp003063	C33H40O19	Luteolin-7-O-(2''-O-rhamnosyl)rutinoside	Flavonoid	457219	272548
Lmsp003881	C33H40O19	Kaempferol-3-O-rutinoside-7-O-rhamnoside	Flavonols	1.09007e+07	7988310
mws1035	C33H40O19	Kaempferol-3-O-robinoside-7-O-rhamnoside (Robinin)	Flavonols	27090.8	21115.3
HJAP061	C32H38O20	Quercetin-3-O-(2''-O-arabinosyl)rutinoside	Flavonols	1.78071e+06	1.25181e+06
Hmcp001618	C32H38O20	Quercetin-3-O-(2''-O-Xylosyl)rutinoside	Flavonols	36451.7	18968.9
Hmqp002870	C32H38O20	Luteolin-7-O-Sophoroside-5-O-arabinoside	Flavonoid	591531	396107
Lmyp003857	C35H28O19	Kaempferol-3-O-(2'',6''-digalloyl)glucoside	Flavonoid	377099	212278
Lnrp102163	C33H40O20	Quercetin-3-O-rutinoside-7-O-rhamnoside	Flavonols	22623.5	16267.3
pmp001105	C33H40O20	Kaempferol-3-O-neohesperidoside-7-O-glucoside	Flavonols	82206.9	81684.8
Hmcp001559	C33H40O20	Isorhamnetin-3-O-rutinoside-7-O-arabinoside	Flavonols	9783.71	9040.54
HJAP127	C33H40O20	Quercetin-3-O-(2''-O-Rhamnosyl)rutinoside	Flavonols	1.03814e+07	1.0371e+07
Hmcp001329	C32H38O21	Quercetin-3-O-xylosyl(1→2)glucosyl(1→2)glucoside	Flavonols	44842.2	33683.5
Lmyp003588	C35H28O20	Quercetin-3-O-(2'',6''-digalloyl)-glucoside	Flavonols	313708	248792
HJAP128	C34H42O20	Isorhamnetin-3-O-rutinoside-7-O-rhamnoside	Flavonoid	1018875	1.6218e+06
HJAP023	C33H40O21	Kaempferol-6,8-di-C-glucoside-7-O-glucoside	Flavonoid	19797	17014.8
Hmcp001589	C34H42O21	Isorhamnetin-3-O-rutinoside-4'-O-glucoside	Flavonols	73512.6	103595
Lmhp003162	C34H42O21	Chrysoeriol-6,8-di-C-glucoside-4'-O-glucoside	Flavonoid	23258.1	26690.6
pmb0676	C38H40O19	Chrysoeriol-8-C-glucoside-7-O-(6''-feruloyl)glucoside	Flavonoid carbonoside	114687	216774
Lmhp002374	C39H50O25	Quercetin-3-O-glucosyl(1→4)rhamnoside-7-O-rutinoside	Flavonols	59904.4	95154.8
HJAP123	C40H52O25	Isorhamnetin-3-O-rutinoside-7-O-rutinoside	Flavonoid	35711.5	88092.9
mws0987	C10H8O2	6-MethylCoumarin	Coumarins	7545.33	8436.22
mws1013	C9H6O4	Esculetin	Coumarins	66757	83781.5
Hmjp002337	C10H8O4	Isoscopoletin (6-Hydroxy-7-Methoxycoumarin)	Coumarins	197699	144095
Cmpp003619	C10H8O4	6,7-Dihydroxy-4-methylcoumarin	Coumarins	241253	236489
pme2993	C10H8O4	Scopoletin (7-Hydroxy-5-methoxycoumarin)	Coumarins	194660	198336
mws4173	C11H10O4	5,7-Dimethoxycoumarin (Limettin)(Citropten)	Coumarins	107744	30685.8
mws1014	C10H8O5	Fraxetin (7,8-Dihydroxy-6-methoxycoumarin)	Coumarins	325041	660123
Cmpp007319	C15H16O4	7-Methoxy-5-Prenyloxycoumarin	Coumarins	2510.4	1757.95
pmb0382	C19H14O6	O-Feruloyl 4-hydroxycoumarin	Coumarins	665798	244363
mws1015	C15H16O9	Esculin (6,7-DihydroxyCoumarin-6-glucoside)	Coumarins	860233	738628
mws1077	C16H18O9	Scopoletin-7-O-glucoside (Scopolin)	Coumarins	33149.2	176816
Lmgp003270	C16H16O10	Scopoletin-7-O-glucuronide	Coumarins	130697	24405.2
pmn001663	C22H26O8	Syringaresinol	Lignans	1946.13	4937.95
HJN054	C25H34O10	Secoisolariciresinol-9'-O-xyloside	Lignans	110305	378569
Lmdn001925	C26H34O12	Olivil-4'-O-glucoside	Lignans	79025.4	125249
Rfmb25702	C28H34O12	Pinoresinol-4-O-(6''-acetyl)glucoside	Lignans	62201.5	66101.6
Rfmb26201	C30H38O14	Syringaresinol-4'-O-(6''-acetyl)glucoside	Lignans	41649.3	454098
pmn001370	C32H42O16	Pinoresinol-4,4'-O-di-O-glucoside	Lignans	156985	244652
pmn001368	C32H44O17	Olivil-4,4'-Di-O-glucoside	Lignans	99408.9	147748
pma0134	C4H8O4	D-(-)-Threose	Saccharides and Alcohols	104665	190574
mws0133	C6H6N2O	Nicotinamide	Vitamin	2.70044e+06	2.19706e+06
pme0490	C6H5NO2	Nicotinic acid (Vitamin B3)	Vitamin	356032	440160
pmp000509	C6H6O3	Maltol	Others	270363	73667
mws0889	C4H8O5	D-Threonic Acid	Saccharides and Alcohols	1716090	2329975
pmb0764	C6H9NOS	4-Methyl-5-thiazoleethanol	Others	6239.09	7537.79
ML10171848	C5H8O5	D-Arabinono-1,4-lactone	Saccharides and Alcohols	90827.2	88475.9
Zmgn000173	C5H10O5	D-Ribose	Saccharides and Alcohols	161532	123484
mws1499	C5H10O5	D-Arabinose	Saccharides and Alcohols	329728	337168
pme0513	C5H12O5	Xylitol	Saccharides and Alcohols	17853	13727.3
mws0437	C5H12O5	D-Arabitol	Saccharides and Alcohols	55500.5	39575.8
pme2529	C6H12O5	1,5-Anhydro-D-glucitol	Saccharides and Alcohols	78459.3	59117.8
Zmjp000624	C8H9NO3	Pyridoxal	Vitamin	145747	314948
pme1383	C8H11NO3	Pyridoxine	Vitamin	795968	1.00562e+06
Zmzn000078	C3H7O6P	Dihydroxyacetone phosphate	Saccharides and Alcohols	119184	26406.9
MA10039492	C6H6O6	Dehydroascorbic acid	Vitamin	1.05288e+06	579622
mws4175	C6H8O6	D-Glucurono-6,3-lactone	Saccharides and Alcohols	2.45109e+06	1.23266e+06
Hmfn000531	C6H8O6	L-Ascorbic acid (Vitamin C)	Vitamin	4257400	2.21039e+06
pme1021	C6H10O6	D-Glucono-1,5-lactone	Saccharides and Alcohols	14025.2	7176.05
pmb0786	C6H13NO5	D-Glucosamine	Saccharides and Alcohols	83972.4	79709
pme0516	C6H12O6	Inositol	Saccharides and Alcohols	130619	118677
mws1164	C6H12O6	D-Fructose*	Saccharides and Alcohols	1.17766e+06	741903
mws4170	C6H12O6	D-Glucose*	Saccharides and Alcohols	1.13948e+06	744409
mws0214	C6H14O6	D-Sorbitol	Saccharides and Alcohols	12242.3	10679.3
pme2237	C6H14O6	Dulcitol	Saccharides and Alcohols	10586.2	10111.9
pme2596	C8H9NO4	4-Pyridoxic acid	Vitamin	322045	404621
Zmgn000447	C3H7O7P	3-Phospho-D-glyceric acid	Saccharides and Alcohols	780378	264346
pme3705	C6H10O7	D-Glucoronic acid*	Saccharides and Alcohols	47226.4	58694
pme0534	C6H12O7	Gluconic acid	Saccharides and Alcohols	152979	137195
Zmzn000079	C4H9O7P	D-Erythrose-4-phosphate	Saccharides and Alcohols	108880	52589.3
pme1261	C9H19NO4	D-Panthenol	Saccharides and Alcohols	58278.8	28757.6
Zmyn000108	C6H10O8	D-Saccharic acid*	Saccharides and Alcohols	639745	649108
Zmpn000199	C6H10O8	D-Galactaric acid*	Saccharides and Alcohols	887946	629458
Hmcn000192	C7H14O7	Sedoheptulose	Saccharides and Alcohols	444919	406272
mws1337	C9H17NO5	D-Pantothenic Acid	Vitamin	1.21097e+06	1.64836e+06
Hmyp002656	C11H11NO4	Methyl dioxindole-3-acetate	Others	9905.71	23483.6
mws4174	C8H15NO6	N-Acetyl-D-mannosamine	Saccharides and Alcohols	31322	117630
mws2608	C8H15NO6	N-Acetyl-D-galactosamine	Saccharides and Alcohols	20142.9	56423.1
pme2755	C8H15NO6	N-Acetyl-D-glucosamine	Saccharides and Alcohols	146013	277402
pme2266	C10H16N2O3S	Biotin	Vitamin	191310	117195
pma3101	C11H14NO6+	Nicotinate D-ribonucleoside	Vitamin	1.0148e+06	784112
Zmyn000110	C6H14NO8P	D-Glucosamine 1-phosphate	Saccharides and Alcohols	56576.8	39218
mws1090	C6H13O9P	Glucose-1-phosphate*	Saccharides and Alcohols	3.13847e+06	1.53647e+06
mws0866	C6H13O9P	D-Glucose 6-phosphate*	Saccharides and Alcohols	3.89506e+06	1.87044e+06
pme3313	C6H13O9P	D-Fructose 6-phosphate*	Saccharides and Alcohols	558772	212064
Zmpn000095	C6H15O9P	Sorbitol-6-phosphate	Saccharides and Alcohols	42554.6	29197.4
mws1038	C11H22N2O4S	Pantetheine	Others	6475.57	11655.7
pme3163	C7H15O10P	D-Sedoheptuiose 7-phosphate	Saccharides and Alcohols	865478	1.2316e+06
pme2816	C20H28O2	4-Oxoretinol	Vitamin	3382.62	3057.47
pmb0789	C14H21NO8	Pyridoxine-5'-O-glucoside	Vitamin	317300	269358
pme3311	C6H14O12P2	D-Fructose-1,6-biphosphate	Saccharides and Alcohols	31168	15414
Zmyn000083	C6H14O12P2	D-Glucose 1,6-bisphosphate	Saccharides and Alcohols	23645.2	4909.2
mws1080	C12H22O11	Galactinol	Saccharides and Alcohols	1.11659e+06	1087015
Lmsn000381	C12H22O11	D-Maltose*	Saccharides and Alcohols	747178	673504
mws5038	C12H22O11	Isomaltulose*	Saccharides and Alcohols	822652	755194
mws0264	C12H22O11	D-Trehalose*	Saccharides and Alcohols	405096	445762
pme0519	C12H22O11	D-Sucrose*	Saccharides and Alcohols	538844	501439
pmb0801	C14H19NO9	4-Pyridoxic acid-O-glucoside	Vitamin	54982.6	86937
mws5040	C12H21O11Na	Turanose	Saccharides and Alcohols	400499	1.35258e+06
mws0232	C17H20N4O6	Riboflavin (Vitamin B2)	Vitamin	1.25297e+06	2435175
mws2523	C12H23O14P	Trehalose 6-phosphate	Saccharides and Alcohols	7581.53	8053.14
pme1014	C31H40O2	Menatetrenone (Vitamin K2)	Vitamin	52905.8	50686.2
pmp001282	C28H50NO7P	Propyl 2-(trimethylammonio)ethyl phosphate	Others	1.01003e+06	617458
mws0024	C7H6O5	Gallic acid	Tannin	60915.1	39570.1
Lmfp001509	C13H16O9	1-O-Galloyl-rhamnose	Tannin	54284.9	22496.2
pmn001513	C14H10O9	Digallic Acid	Tannin	7807.11	6049.73
Lmfn000604	C13H16O10	6-O-Galloyl-D-glucose	Tannin	169724	201407
pmn001518	C13H16O10	1-O-Galloyl-D-glucose	Tannin	433219	286862
Hmln000873	C13H16O10	2-O-Galloyl-D-glucose	Tannin	581175	404037
Lmsp005625	C22H18O13	3-O-Methylellagic acid-4'-O-(5''-O-acetyl)arabinoside	Tannin	2054.03	3861.61
pmb0782	C5H11N	Piperidine	Alkaloids	5340650	4.74799e+06
pme2292	C4H12N2	Putrescine	Phenolamine	54294.7	99354.5
pme1841	C5H14N2	Cadaverine	Phenolamine	11386.1	28431.1
pmb0484	C5H13NO	Choline	Alkaloids	18269975	8.38847e+06
pmb1096	C8H7N	Indole	Plumerane	9940.83	7645.32
mws0191	C5H11NO2	Betaine	Alkaloids	601142	494025
pmp001287	C8H9N	N-Benzylmethylene isomethylamine	Alkaloids	8604500	5.09292e+06
mws0491	C8H11N	Phenethylamine	Alkaloids	16900275	1.05368e+07
pmp001198	C6H13NO2	6-Deoxyfagomine	Alkaloids	6.78082e+06	5985475
HJKP000649	C8H9NO	N-benzylformamide	Alkaloids	1.72831e+06	1.33418e+06
pme2268	C7H7NO2	Trigonelline	Alkaloids	22877000	29421750
mws0146	C7H7NO2	Nicotinic Acid Methyl Ester(Methyl Nicotinate)	Alkaloids	71944	84771.3
pma0948	C8H11NO	Phenylethanolamine	Alkaloids	1.44756e+06	2.38674e+06
pme1137	C6H5NO3	6-Hydroxynicotinic acid	Alkaloids	44490.4	76920.7
mws0704	C2H8NO4P	O-Phosphorylethanolamine	Alkaloids	45876.4	19604.5
pma2987	C6H11N3O	Histidinol	Alkaloids	6258125	11261100
mws0103	C9H7NO	Indole-3-carboxaldehyde	Plumerane	68022.2	66656.5
pme1691	C7H16NO2	Acetylcholine	Alkaloids	68028.1	129343
Lmgp000796	C8H7NO2	4-Hydroxymandelonitrile	Alkaloids	6.24233e+06	4.76802e+06
pmb0819	C10H8N2	3-Indoleacetonitrile	Plumerane	22634.8	23090.5
mws0005	C10H12N2	Tryptamine	Plumerane	8.97301e+06	2.46717e+06
mws1417	C9H7NO2	Indole-3-carboxylic acid	Plumerane	27705.5	60973.2
mws1346	C6H11NO4	DL-2-Aminoadipic acid	Alkaloids	141357	113697
pmb0037	C10H15NO	Hordenine	Alkaloids	597795	249701
Hmtp000776	C8H9NO3	4,5,6-Trihydroxy-2-cyclohexen-1-ylideneacetonitrile	Alkaloids	337036	188193
pme1651	C10H9NO2	Indole 3-acetic acid (IAA)	Plumerane	23793.2	9408.71
pmb0774	C10H12N2O	N-Hydroxytryptamine*	Phenolamine	2.66074e+06	1.78758e+06
pme2024	C10H12N2O	Serotonin*	Plumerane	3403600	2.26513e+06
Zmtn001624	C10H7NO3	N-Acetylisatin	Plumerane	546329	676824
mws0018	C10H26N4	Spermine	Phenolamine	6.01799e+06	1.06095e+07
pmb0818	C11H11NO3	Methoxyindoleacetic acid	Plumerane	434075	312640
mws0677	C12H14N2O2	N-Acetyl-5-hydroxytryptamine	Alkaloids	173668	131755
Lmlp003161	C14H20N2O3	N-Feruloylputrescine	Phenolamine	15061.2	57247.7
pmp001252	C17H17NO3	p-Coumaroyltyramine	Phenolamine	3876.72	73095.4
Lmtp001399	C14H17NO7	5,6-Dihydroxyindole-5-O-β-glucoside	Alkaloids	88157.8	4593.83
mws1433	C18H19NO4	N-Feruloyltyramine	Phenolamine	438222	9345300
mws0983	C20H39NO2	N-Oleoylethanolamine	Alkaloids	70392.4	102814
pmb0776	C20H20N2O3	N-Feruloyltryptamine	Phenolamine	19443	18071.5
pmb2211	C19H38N2O3	Cocamidopropyl betaine	Alkaloids	29907.2	46905.8
HJAP050	C19H21NO5	N-Feruloyl-3-methoxytyramine	Phenolamine	115681	600648
pmb0770	C20H20N2O4	N-Feruloylserotonin	Phenolamine	18897.8	256679
Lmlp003024	C20H30O7N4	N'-p-Coumaroylagmatine-glucoside	Phenolamine	41741.5	71237.4
Lmhp005872	C25H30N2O6	Diferuloylcadaverine	Phenolamine	13286.2	17238.4
pmb1912	C20H23N7O7	10-Formyltetrahydrofuran	Alkaloids	98075.5	156167
mws1138	C24H26N2O13	Betanin (Betanidin-5-O-glucoside)	Alkaloids	36596.4	68516.9
pmb0492	C34H37N3O6	N',N'',N'''-p-Coumaroyl-cinnamoyl-caffeoyl spermidine	Phenolamine	151155	99861.9
Lmqn000780	C17H27N3O17P2	Uridine 5'-diphospho-N-acetylglucosamine	Alkaloids	25364.7	23232.1
Lmlp002205	C11H16O3	Isololiolide	Terpene	24085.8	14400.5
Hmgp005956	C13H18O3	Dehydrovomifoliol	Monoterpenoids	83932.4	92183.8
pmp000436	C30H50O	Taraxerol	Triterpene	74.9333	5211.09
mws4053	C30H48O3	Ursolic acid	Triterpene	8587.66	8765.84
Lmsn012425	C30H48O4	Rubusic acid (3β,7α-Dihydroxyolean-12-en-28-oic acid)	Triterpene	10980.6	1214.51
Lmsn009589	C30H48O6	2α,3β,19α,23-Tetrahydroxyurs-12-en-28-oic acid	Triterpene	1394.92	9
Lmmn004145	C38H60O10	3-O-(2-O-Acetyl-glucosyl)oleanolic acid	Triterpene	7.08402e+06	6.09819e+06
Lmsn006130	C36H56O12	2α,3β,19α-Trihydroxyurs-12-en-23,28-dioic acid-28-O-glucoside	Triterpene	16829.6	12284.8
pmn001505	C41H64O13	Oleanolic acid-3-O-xylosyl(1→3)glucuronide	Triterpene	65238.3	85077.8
pme2601	C3H6O3	3-Hydroxypropanoic acid	Organic acids	33638.4	21800.8
Lmqp000873	C4H4O3	Succinic anhydride	Organic acids	1.72086e+06	2.19049e+06
mws4052	C4H7NO2	1-Aminocyclopropane-1-carboxylic acid	Organic acids	514599	469712
pme3011	C4H9NO2	γ-Aminobutyric acid	Organic acids	434734	1.64877e+06
ML10172161	C3H4O4	Hydroxypyruvic acid	Organic acids	407482	420928
mws0576	C4H8O3	3-Hydroxybutyric acid	Organic acids	355685	284946
mws0574	C4H8O3	2-Hydroxyisobutyric acid	Organic acids	1.97469e+06	1495950
pme1975	C3H4O4	Malonic acid	Organic acids	1.24452e+06	1.53822e+06
pme0048	C2H7NO2S	2-Aminoethanesulfinic acid	Organic acids	2705.9	1090.1
mws0376	C4H4O4	Fumaric acid	Organic acids	60880.8	62732.2
pme0275	C5H8O3	4-Oxopentanoic Acid	Organic acids	10498.1	4595.52
mws0823	C5H8O3	3-Methyl-2-Oxobutanoic acid	Organic acids	54163.8	39287.1
pme1730	C4H6O4	D-Erythronolactone	Organic acids	677074	408639
mws0470	C4H6O4	Methylmalonic acid*	Organic acids	5223900	6.50126e+06
mws0192	C4H6O4	Succinic acid*	Organic acids	5311675	6.44929e+06
mws0147	C5H10O3	β-Hydroxyisovaleric acid	Organic acids	519734	161003
pme3096	C3H5NO4	Aminomalonic acid	Organic acids	4.69657e+06	6.00198e+06
pme1216	C6H5NO2	2-Picolinic acid	Organic acids	184024	221209
Lmbp000668	C6H5NO2	Isonicotinic acid	Organic acids	362870	453145
Lmbn000612	C5H7NO3	1-Pyrroline-4-hydroxy-2-carboxylic acid	Organic acids	3070.53	3450.39
mws0425	C5H6O4	Citraconic acid	Organic acids	37125.3	39350.7
Zmpn000638	C4H9N3O2	3-Guanidinopropionic acid	Organic acids	29102	20152.5
pme0274	C6H13NO2	6-Aminocaproic acid	Organic acids	584781	484338
pme3034	C5H8O4	Ethylmalonic acid	Organic acids	17780	11736.3
pme0243	C5H8O4	Glutaric acid	Organic acids	451288	278945
Lmmn000806	C5H8O4	Dimethylmalonic acid*	Organic acids	131042	18316.7
Lmbn001364	C5H8O4	4-Hydroxy-2-Oxopentanoic Acid*	Organic acids	127587	20668.4
Lmbn001288	C5H8O4	2-Hydroxy-2-methyl-3-oxobutanoic acid*	Organic acids	128374	19370.1
mws0473	C5H8O4	2-Methylsuccinic acid*	Organic acids	1.48676e+06	217872
Lmgn000160	C4H8N2O3	3-Ureidopropionic Acid	Organic acids	18586.6	11985.5
Lmrn002746	C6H12O3	2-Hydroxy-4-methylpentanoic acid	Organic acids	54378.2	46177.3
mws0341	C6H12O3	2-Hydroxyisocaproic acid	Organic acids	34480.7	114471
mws0972	C6H12O3	6-Hydroxyhexanoic acid	Organic acids	476137	383178
mws0275	C4H6O5	L-Malic acid*	Organic acids	34231500	3.13263e+07
Lmbn000198	C4H6O5	3-Dehydro-L-Threonic Acid*	Organic acids	1.10055e+07	9.93831e+06
Lmbn002862	C7H6O3	3-Hydroxybenzoic Acid	Organic acids	2.80613e+06	1.37219e+06
pme3207	C6H6O4	Muconic acid	Organic acids	2.27536e+06	2.60088e+06
pme0295	C6H11NO3	4-Acetamidobutyric acid	Organic acids	31010	71034.4
mws0567	C5H11N3O2	4-Guanidinobutyric acid	Organic acids	170081	171628
pme2380	C5H6O5	α-Ketoglutaric acid	Organic acids	180745	39764.6
mws0208	C6H10O4	Adipic Acid*	Organic acids	668586	285020
Wmzn000227	C6H10O4	2,2-Dimethylsuccinic acid	Organic acids	59839.2	42523
Lmbn001609	C6H10O4	2-Acetyl-2-Hydroxybutanoic Acid	Organic acids	94243.6	37485.4
mws0924	C6H10O4	2-Methylglutaric acid*	Organic acids	585348	243658
Lmbn001676	C6H10O4	3-Hydroxy-3-Methyl-2-Oxopentanoic Acid	Organic acids	11421	4121.33
pmb2826	C5H8O5	L-Citramalic acid	Organic acids	518596	302444
Lmbn000216	C5H8O5	3-Methylmalic acid	Organic acids	22167.5	19507.4
pme3154	C6H12O4	Mevalonic acid	Organic acids	439485	319422
mws0262	C4H6O6	L-Tartaric acid	Organic acids	907147	1076600
mws0596	C7H7NO3	3-Hydroxyanthranilic acid	Organic acids	24124.4	235267
mws0639	C7H6O4	2,3-Dihydroxybenzoic Acid*	Organic acids	652085	290018
Lmbn001467	C7H13NO3	5-Acetamidopentanoic Acid	Organic acids	58476.8	69133.3
Zmjn001813	C7H12O4	Pimelic acid*	Organic acids	52048.9	79094.8
Lmbn002072	C7H12O4	2-Propylsuccinic acid*	Organic acids	44876.2	57003.2
pme2761	C5H6O6	4-Hydroxy-2-oxoglutaric acid	Organic acids	49490.5	39287.7
mws0159	C9H8O3	Phenylpyruvic acid	Organic acids	150229	99177.3
pme0282	C8H6O4	Phthalic acid	Organic acids	104914	29722.3
mws0344	C5H10O6	D-Xylonic acid	Organic acids	2.56014e+06	1.49436e+06
mws2125	C3H5O6P	Phosphoenolpyruvate	Organic acids	259292	114716
pme3186	C3H7O6P	DL-Glyceraldehyde-3-phosphate	Organic acids	51782.2	7010.42
Lmbn003524	C9H16O3	9-Oxononanoic acid	Organic acids	10173.2	14649.9
pme3009	C6H6O6	Trans-Citridic acid	Organic acids	491452	404042
Lmgn002555	C8H14O4	2-Propylglutaric acid	Organic acids	204384	120583
mws0242	C8H14O4	Suberic Acid	Organic acids	80087.8	52588.4
pmb3101	C7H12O5	2-Isopropylmalic Acid	Organic acids	915428	805615
Zmgn001448	C7H12O5	2-Propylmalic Acid*	Organic acids	1.03647e+06	898958
Lmbn001754	C7H12O5	3-Isopropylmalic Acid*	Organic acids	995408	895871
mws0237	C9H16O4	Azelaic acid	Organic acids	967185	2005525
Zmyn000453	C6H8O7	Isocitric Acid	Organic acids	7.26882e+06	8.38432e+06
mws0281	C6H8O7	Citric Acid	Organic acids	5.04042e+06	4.53994e+06
mws0277	C7H12O6	Quinic Acid	Organic acids	2.19452e+06	2619575
mws1189	C6H10O7	D-Galacturonic acid*	Organic acids	41574.9	46909.2
Zmtn001464	C10H7NO4	4,8-Dihydroxyquinoline-2-carboxylic acid	Organic acids	21525.8	75974.5
mws0474	C12H22O4	Dodecanedioic aicd	Organic acids	912.296	1426.61
Lmmn003323	C16H32O3	2-Hydroxyhexadecanoic acid	Organic acids	228387	367105
pmb2657	C10H18N4O6	Argininosuccinic acid	Organic acids	155738	87893.7
pmb0302	C2H8NO3P	2-Aminoethylphosphonate	Glycerol ester	19671.6	35781.5
mws0752	C11H22O2	Undecylic Acid	Free fatty acids	471290	503152
pmb2640	C12H24O2	Dodecanoic acid (Lauric acid)	Free fatty acids	91212.2	102914
Zmgn003633	C12H20O3	12-Oxo-10E-Dodecenoic Acid	Free fatty acids	2138.44	2546.21
mws5045	C12H24O3	12-Hydroxydodecanoic acid	Free fatty acids	10623.6	22745.2
pmb2643	C14H26O2	Myristoleic acid	Free fatty acids	2418.37	4732.98
mws0119	C14H28O2	Myristic Acid	Free fatty acids	10008000	10416400
pme2827	C16H32O	Palmitaldehyde	Free fatty acids	4849825	4.87692e+06
mws0359	C15H30O2	Pentadecanoic Acid	Free fatty acids	118449	139707
Hmbp003234	C12H14O6	1-O-Caffeoylglycerol	Glycerol ester	59068.7	32531.4
mws0361	C16H30O2	Palmitoleic Acid	Free fatty acids	3258.04	6407.63
mws1488	C16H32O2	Palmitic acid	Free fatty acids	14897.6	11568.9
mws0120	C8H20NO6P	Choline Alfoscerate	PC	142288	32442.8
mws0383	C17H32O2	10-Heptadecenoic Acid	Free fatty acids	296782	408114
pmp001264	C16H35NO2	Hexadecylsphingosine	Sphingolipids	2.33056e+06	2.28374e+06
pmb1574	C18H28O2	9,12-Octadecadien-6-Ynoic Acid	Free fatty acids	28840.4	42144.6
Lmbn005923	C18H30O2	Crepenynic acid	Free fatty acids	274832	191351
pmb0889	C18H30O2	Punicic acid (9Z,11E,13Z-octadecatrienoic acid)	Free fatty acids	234733	496882
mws0367	C18H30O2	α-Linolenic Acid*	Free fatty acids	1.70284e+07	1.14115e+07
mws0366	C18H30O2	γ-Linolenic Acid*	Free fatty acids	1.81611e+07	1.23484e+07
mws1491	C18H32O2	Linoleic acid	Free fatty acids	36156000	24189250
Lmbn006152	C18H32O2	(9Z,11E)-Octadecadienoic acid	Free fatty acids	22009.6	13099.8
YC512118	C18H35NO	Oleamide (9-Octadecenamide)	Free fatty acids	21584.8	17268
mws2623	C18H34O2	11-Octadecanoic acid(Vaccenic acid)	Free fatty acids	1827600	1.35517e+06
Zmyn005026	C18H36O2	16-Methylheptadecanoic acid	Free fatty acids	8.57068e+06	7.58283e+06
mws1489	C18H36O2	Stearic Acid	Free fatty acids	1.77407e+07	14899500
mws1436	C18H38O2	1,18-Octadecanediol	Free fatty acids	1233	11029.7
pmn001686	C16H32O4	10,16-Dihydroxypalmitic acid	Free fatty acids	54544.8	38164.3
Zmyn004548	C18H28O3	12-Oxo-phytodienoic acid	Free fatty acids	6410.92	4961.05
pmb2792	C18H30O3	13-Hydroxy-6,9,11-octadecatrienoic acid	Free fatty acids	27758.2	36554
pmb2787	C18H30O3	9-Oxo-10E,12Z-octadecadienoic acid	Free fatty acids	27267.5	39193.7
pmb2786	C18H30O3	9-Hydroxy-10,12,15-octadecatrienoic acid*	Free fatty acids	13422.7	9942.73
Lmbn005443	C18H30O3	13-KODE; (9Z,11E)-13-Oxooctadeca-9,11-dienoic acid*	Free fatty acids	13196.9	9732.91
Zmpn003368	C18H30O3	13S-Hydroxy-9Z,11E,15Z-octadecatrienoic acid	Free fatty acids	217664	666142
pmb2799	C18H32O3	12,13-Epoxy-9-Octadecenoic Acid	Free fatty acids	29595.3	28413.5
Lmbn005369	C18H32O3	13(S)-HODE;13(S)-Hydroxyoctadeca-9Z,11E-dienoic acid*	Free fatty acids	253782	490079
Lmbn005662	C18H32O3	9(10)-EpOME;(9R,10S)-(12Z)-9,10-Epoxyoctadecenoic acid	Free fatty acids	87347.4	74568.9
Rfmb091	C18H32O3	9S-Hydroxy-10E,12Z-octadecadienoic acid*	Free fatty acids	252398	484371
Zmyn004714	C18H34O3	Ricinoleic acid	Free fatty acids	170302	189227
Zmgn005057	C18H34O3	9,10-Epoxyoctadecanoic Acid	Free fatty acids	292077	327144
pmf0297	C20H42O	1-Eicosanol	Free fatty acids	175013	202108
Lmqn008288	C18H36O3	3-Hydroxyoctadecanoic Acid	Free fatty acids	454639	476564
pmn001610	C20H36O2	Eicosadienoic acid	Free fatty acids	46570.1	13444.1
pmb2791	C18H30O4	9-Hydroperoxy-10E,12,15Z-octadecatrienoic acid	Free fatty acids	205342	276427
pmn001606	C20H38O2	Eicosenoic acid	Free fatty acids	968388	1.28624e+06
Zmjn004133	C18H32O4	9S-Hydroperoxy-10E,12Z-octadecadienoic acid	Free fatty acids	50557.8	52377.2
Lmbn004685	C18H32O4	5S,8R-DiHODE; (5S,8R,9Z,12Z)-5,8-Dihydroxyoctadeca-9,12-dienoate	Free fatty acids	20343.1	66452.1
Lmbn005287	C18H32O4	7S,8S-DiHODE; (9Z,12Z)-(7S,8S)-Dihydroxyoctadeca-9,12-dienoic acid	Free fatty acids	127628	87734.8
pmn001689	C18H32O4	9-Hydroxy-12-oxo-15(Z)-octadecenoic acid	Free fatty acids	55429.3	68479.4
pmb2804	C18H32O4	13S-Hydroperoxy-9Z,11E-octadecadienoic acid	Free fatty acids	197995	249708
pmf0397	C20H40O2	Arachidic acid	Free fatty acids	2.25917e+06	2.47362e+06
Lmbn005487	C18H34O4	12,13-DHOME; (9Z)-12,13-Dihydroxyoctadec-9-enoic acid	Free fatty acids	25507.4	39612.8
pmb2221	C18H39NO3	4-Hydroxysphinganine	Sphingolipids	114590	77599.9
Hmqn003054	C18H34O5	9,10,11-Trihydroxy-12-octadecenoic acid	Free fatty acids	31260	52701.5
pmn001694	C18H34O5	9,10,13-Trihydroxy-11-Octadecenoic Acid	Free fatty acids	481490	785082
Lmbn004240	C18H34O5	9,10-Dihydroxy-12,13-epoxyoctadecanoic acid	Free fatty acids	19434.1	23752.2
Lmbn003970	C18H34O5	9,12,13-TriHOME; 9(S),12(S),13(S)-Trihydroxy-10(E)-octadecenoic acid	Free fatty acids	46914.6	106494
pmp001284	C19H38O4	Monopalmitin	Glycerol ester	7626.67	5511.82
pmb1562	C21H34O4	1-Stearidonoyl-Glycerol	Glycerol ester	6867.17	6235.94
Lmhp011562	C21H36O4	1-α-Linolenoyl-glycerol	Glycerol ester	3.9459e+06	975215
Lmhp011388	C21H36O4	2-α-Linolenoyl-glycerol	Glycerol ester	1.7949e+06	541212
Lmhp012042	C21H38O4	2-Linoleoylglycerol	Glycerol ester	411638	107898
Lmhp112042	C21H38O4	1-Linoleoylglycerol	Glycerol ester	424851	108622
pmb0296	C21H40O4	1-Oleoyl-Sn-Glycerol	Glycerol ester	354918	278788
pmd0152	C19H39O7P	LysoPA 16:0 (2n isomer)	Glycerol ester	5774.3	2577.07
pmd0153	C19H39O7P	LysoPA 16:0	Glycerol ester	8869.98	9205.05
Lmhp008337	C19H40NO7P	LysoPE 14:0(2n isomer)	LPE	16019	4094.3
pmb0864	C19H40NO7P	LysoPE 14:0	LPE	72127.5	18808.6
Lmhp008440	C20H40NO7P	LysoPE 15:1	LPE	2980.37	1613.73
Lmhp008273	C20H40NO7P	LysoPE 15:1(2n isomer)	LPE	942.143	350.832
Lmhp009187	C20H42NO7P	LysoPE 15:0	LPE	41503.9	14705.4
Lmhp008885	C20H42NO7P	LysoPE 15:0(2n isomer)	LPE	8833.58	2926.43
Lmhp007836	C21H38NO7P	LysoPE 16:3	LPE	34270	19270.9
Lmhp008763	C21H42NO7P	LysoPE 16:1(2n isomer)	LPE	44988.2	24685.1
Lmhp009034	C21H42NO7P	LysoPE 16:1	LPE	118953	43127.2
pmd0160	C21H44NO7P	LysoPE 16:0(2n isomer)	LPE	1.52568e+06	524029
pmb0876	C21H44NO7P	LysoPE 16:0	LPE	6802650	2581500
Lmhp009464	C22H44NO7P	LysoPE 17:1(2n isomer)	LPE	20855.1	8302.33
Lmhp009769	C22H44NO7P	LysoPE 17:1	LPE	21551.3	9017.11
pmd0130	C22H46NO7P	LysoPC 14:0	LPC	35395.3	14150.3
Lmhp008233	C23H40NO7P	LysoPE 18:4	LPE	3274.03	2192.8
Lmhp008589	C23H42NO7P	LysoPE 18:3(2n isomer)	LPE	3.56258e+06	2530525
Lmhp008801	C23H42NO7P	LysoPE 18:3	LPE	2.4965e+06	1.19241e+06
pmb0874	C23H44NO7P	LysoPE 18:2(2n isomer)	LPE	1.49507e+07	8.69502e+06
pmb0881	C23H44NO7P	LysoPE 18:2	LPE	7.25987e+06	2.95296e+06
pmb2260	C23H46NO7P	LysoPC 15:1	LPC	9404.93	6395.44
mws0289	C23H46NO7P	LysoPE 18:1	LPE	1.55711e+06	883502
pmb0856	C23H46NO7P	LysoPE 18:1(2n isomer)	LPE	1.87351e+06	1424730
pmb0883	C23H48NO7P	LysoPE 18:0	LPE	40197.9	22345.4
pmb2319	C23H48NO7P	LysoPC 15:0	LPC	80819.1	40957.2
pmb0880	C23H48NO7P	LysoPE 18:0(2n isomer)	LPE	20081.4	11556.7
Lmhp009129	C23H48NO7P	LysoPC 15:0(2n isomer)	LPC	20950.3	9680.14
Hmyn007168	C22H45O9P	LysoPG 16:0	Glycerol ester	4.25167e+06	2.17658e+06
pma1303	C24H46NO7P	LysoPC 16:2	LPC	87458.9	39429.6
pmb0863	C24H46NO7P	LysoPC 16:2(2n isomer)	LPC	38107.8	23657.1
pmp001270	C24H48NO7P	LysoPC 16:1	LPC	307433	158976
Lmhp008833	C24H48NO7P	LysoPC 16:1(2n isomer)	LPC	295690	178499
pmb0855	C24H50NO7P	LysoPC 16:0	LPC	17534200	9153150
pmd0132	C24H50NO7P	LysoPC 16:0(2n isomer)	LPC	3.07038e+06	1307850
Lmhp010040	C25H46NO7P	LysoPE 20:3	LPE	13809.2	3355.72
Lmhp009802	C25H46NO7P	LysoPE 20:3(2n isomer)	LPE	14392.8	3384.06
Lmhp010514	C25H48NO7P	LysoPE 20:2(2n isomer)	LPE	11653.9	3089.41
Lmhp008718	C25H48NO7P	LysoPC 17:2	LPC	38456.3	18504.9
Lmhp010757	C25H48NO7P	LysoPE 20:2	LPE	31150.4	5941.66
Lmhp009590	C25H50NO7P	LysoPC 17:1	LPC	36922.6	20756.8
Lmhp010515	C25H52NO7P	LysoPC 17:0(2n isomer)	LPC	23365.7	9108.78
pmb2406	C25H52NO7P	LysoPC 17:0	LPC	15027.9	6736.23
Lmhp009526	C27H46O9	2-α-Linolenoyl-glycerol-1-O-glucoside	Glycerol ester	95145.9	114550
Lmhp009773	C27H46O9	1-α-Linolenoyl-glycerol-3-O-glucoside	Glycerol ester	161291	94449.2
Hmqp006235	C26H46NO7P	LysoPC 18:4	LPC	14259.3	7465.8
Lmhp010334	C27H48O9	2-Linoleoylglycerol-1-O-glucoside	Glycerol ester	3428.87	2422.61
Lmhp010573	C27H48O9	1-Linoleoylglycerol-3-O-glucoside	Glycerol ester	5096.93	1835.18
pmb0865	C26H48NO7P	LysoPC 18:3(2n isomer)	LPC	1.16828e+07	7.50871e+06
pmb0854	C26H48NO7P	LysoPC 18:3	LPC	11538900	7283125
pmp001251	C26H50NO7P	LysoPC 18:2(2n isomer)	LPC	1.82166e+06	1.07154e+06
pmp001273	C26H50NO7P	LysoPC 18:2	LPC	1.0033e+06	485656
Lmhp010190	C26H52NO7P	LysoPC 18:1(2n isomer)	LPC	23990600	1.80168e+07
pmp001281	C26H52NO7P	LysoPC 18:1	LPC	1.05018e+07	6.46963e+06
mws0126	C26H54NO7P	LysoPC 18:0	LPC	369588	241911
pmd0136	C26H54NO7P	LysoPC 18:0(2n isomer)	LPC	60513.2	41803.1
Lmhp007840	C27H52NO7P	LysoPC 19:2	LPC	15400.2	4603.91
Lmhp007598	C27H52NO7P	LysoPC 19:2(2n isomer)	LPC	8677.74	10648
Lmhp010908	C27H54NO7P	LysoPC 19:1	LPC	15389.6	8374.9
pmb2228	C27H56NO7P	LysoPC 19:0	LPC	4652.44	7774.73
Lmhp009890	C28H52NO7P	LysoPC 20:3	LPC	46497.5	17618.4
pmd0147	C28H54NO7P	LysoPC 20:2	LPC	113514	38472.1
pmd0146	C28H54NO7P	LysoPC 20:2(2n isomer)	LPC	41141.7	17042.7
Lmhp011549	C28H56NO7P	LysoPC 20:1	LPC	27387.4	10416.7
Lmhp008744	C33H56O14	1-α-Linolenoyl-glycerol-2,3-di-O-glucoside	Glycerol ester	161524	90499.3
Lmhp008513	C33H56O14	2-α-Linolenoyl-glycerol-1,3-di-O-glucoside	Glycerol ester	254127	185698
Lmhp009190	C33H58O14	2-Linoleoylglycerol-1,3-di-O-glucoside	Glycerol ester	15804.6	8163.97
Lmhp009384	C33H58O14	1-Linoleoylglycerol-2,3-di-O-glucoside	Glycerol ester	9563.29	3325.54
