# Supplementary material for: Combined transcriptome and metabolome analysis of the resistance mechanism of quinoa seedlings to Spodoptera exigua
Source: Front Plant Sci. 2022 Jul 28;13:931145. doi: 10.3389/fpls.2022.931145 (PMC9370066; doi:10.3389/fpls.2022.931145)
Supplement: Supplementary file 4 [file Table_2.XLSX]

## Sheet: 159 differential metabolites
Table S2 159 differential metabolites
Index	Compounds	Class II	VIP	Fold_Change	Log2FC	Type
pme0170	N-Acetyl-L-Arginine	Amino acids and derivatives	1.62757	2.36198	1.23999	up
pme0195	L-Cysteine	Amino acids and derivatives	1.04027	3.61024	1.85209	up
pme1228	5-Hydroxy-L-tryptophan	Amino acids and derivatives	1.42618	5.04824	2.33578	up
pme3033	N,N-Dimethylglycine	Amino acids and derivatives	1.73787	2.65792	1.4103	up
pme3193	N-Acetyl-L-glycine	Amino acids and derivatives	1.47724	2.14687	1.10224	up
mws0260	L-Arginine	Amino acids and derivatives	1.32298	0.418071	-1.25818	down
pme0128	L-Alanyl-L-Alanine	Amino acids and derivatives	1.71912	0.312187	-1.67952	down
pme2758	4-Hydroxy-L-glutamic acid	Amino acids and derivatives	1.52855	0.324844	-1.62218	down
pme3017	2-Aminoisobutyric acid	Amino acids and derivatives	1.41749	0.3844	-1.37932	down
Rfmb319	Pipecolic acid*	Amino acids and derivatives	1.7474	0.339314	-1.55931	down
mws0180	2,5-Dihydroxybenzoic acid; Gentisic Acid*	Phenolic acids	1.46481	3.42444	1.77587	up
mws0183	3,4-Dihydroxybenzoic acid (Protocatechuic acid)*	Phenolic acids	1.60249	4.19475	2.06859	up
mws1350	Syringaldehyde; 4-Hydroxy-3,5-Dimethoxybenzaldehyde	Phenolic acids	1.25969	7.13419	2.83475	up
NK10253223	2-Amino-3-methoxybenzoic acid	Phenolic acids	1.09538	2.18211	1.12573	up
pmb3107	Glucosyringic Acid	Phenolic acids	1.81255	3.91651	1.96957	up
pme2362	Mandelic acid	Phenolic acids	1.58648	2.26909	1.18211	up
pmn001695	Trihydroxycinnamoylquinic acid	Phenolic acids	1.00086	2.51232	1.32902	up
pmp001086	5-Hydroxymethylfurfural	Phenolic acids	1.98335	3.5031	1.80863	up
Zmhn000785	Di-O-Glucosylquinic acid	Phenolic acids	1.69084	2.01251	1.00899	up
Hmbn002692	6'-O-Feruloyl-D-sucrose	Phenolic acids	1.4223	0.398448	-1.32754	down
Hmmn002544	Ferulic acid-4-O-glucoside	Phenolic acids	1.15928	0.255031	-1.97126	down
Lmbn001930	2-Hydroxybenzaldehyde (Salicylaldehyde)	Phenolic acids	1.33007	0.25404	-1.97687	down
mws0014	Ferulic acid	Phenolic acids	1.11342	0.278893	-1.84222	down
mws0885	2,4-Dihydroxybenzoic acid	Phenolic acids	1.45171	0.416999	-1.26188	down
mws1078	Anthranilic Acid	Phenolic acids	1.587	0.441306	-1.18015	down
mws1195	p-Coumaric acid methyl ester*	Phenolic acids	1.54486	0.272448	-1.87595	down
mws1212	Methyl ferulate	Phenolic acids	1.61443	0.181144	-2.46479	down
mws2184	Ethyl caffeate	Phenolic acids	1.69219	0.136347	-2.87464	down
mws2212	Caffeic acid	Phenolic acids	1.66902	0.222783	-2.16629	down
pma3724	1-O-Feruloylquinic acid	Phenolic acids	1.14802	0.223911	-2.159	down
pmb0752	3-O-Feruloylquinic acid	Phenolic acids	1.15289	0.218238	-2.19603	down
pmb0824	Syringic acid-4-O-(6''-feruloyl)glucoside	Phenolic acids	1.24399	0.232442	-2.10506	down
pmb2620	3,4-Dimethoxycinnamic acid	Phenolic acids	1.55855	0.19169	-2.38316	down
pmb2795	4-Methoxycinnamic acid*	Phenolic acids	1.5676	0.309274	-1.69304	down
pme0281	Terephthalic acid	Phenolic acids	1.20655	0.451003	-1.14879	down
pmp000086	1-Feruloyl-sn-glycerol	Phenolic acids	1.72041	0.357375	-1.48449	down
pmp000087	2-Feruloyl-sn-glycerol	Phenolic acids	1.77205	0.344887	-1.53581	down
Xmgn006542	Dimethyl Phthalate	Phenolic acids	1.52868	0.291337	-1.77924	down
Zmhn002334	6-O-Feruloyl-D-glucose	Phenolic acids	1.47768	0.189121	-2.40262	down
Zmyn002919	2-Methylbenzoic acid	Phenolic acids	1.11383	0.434361	-1.20303	down
Hmhp001812	2'-O-Methyladenosine	Nucleotides and derivatives	1.22758	2.52732	1.33761	up
mws0255	Cytosine	Nucleotides and derivatives	1.03627	3.04614	1.60698	up
mws1060	9-(Arabinosyl)hypoxanthine	Nucleotides and derivatives	1.63154	3.20706	1.68125	up
pmb0964	Isopentenyladenine-7-N-glucoside	Nucleotides and derivatives	1.41692	2.9693	1.57012	up
pme0256	Xanthine	Nucleotides and derivatives	1.27276	2.45769	1.2973	up
pme1187	5-Methyluridine	Nucleotides and derivatives	1.2	3.38751	1.76023	up
pme1194	2'-Deoxycytidine	Nucleotides and derivatives	1.22089	3.19227	1.67458	up
pme3350	8-Hydroxy-2-deoxyguanosine	Nucleotides and derivatives	2.03133	20.6351	4.36703	up
Lmqp000329	5-Aminoimidazole ribonucleotide	Nucleotides and derivatives	1.30165	0.166126	-2.58965	down
mws0675	β-Nicotinamide mononucleotide	Nucleotides and derivatives	1.10303	0.358756	-1.47892	down
pmb0998	Guanosine 5'-monophosphate	Nucleotides and derivatives	1.38542	0.294811	-1.76214	down
pme2117	Adenosine 5'-diphosphate	Nucleotides and derivatives	1.88946	0.300332	-1.73537	down
pme2651	NADP (Nicotinamide adenine dinucleotide phosphate)	Nucleotides and derivatives	1.75445	0.322369	-1.63322	down
pme3007	Uridine 5'-diphosphate	Nucleotides and derivatives	1.82462	0.260928	-1.93828	down
pme3188	Uridine 5'-monophosphate	Nucleotides and derivatives	1.05804	0.177249	-2.49615	down
HJAP064	Isorhamnetin-3-O-(6''-malonylglucoside)	Flavonoid	1.08665	2.30625	1.20555	up
Hmcp001578	Isorhamnetin-3,7-O-diglucoside	Flavonols	1.09309	2.56176	1.35714	up
Hmgp003641	Chrysoeriol-6-C-rhamnoside-7-O-rhamnoside	Flavonoid	1.34705	2.63981	1.40044	up
Li512111	Isorhamnetin-3-O-(6''-acetylglucoside)	Flavonols	1.29549	4.19519	2.06874	up
Lmmn004912	3-O-Methylquercetin	Flavonols	1.2497	2.22783	1.15564	up
pmp000596	Quercetin-3-O-(2''-O-galactosyl)glucoside	Flavonols	1.16932	4.8758	2.28564	up
pmp001288	Acacetin-7-O-rutinoside (Linarin)	Flavonoid	1.34604	2.62118	1.39021	up
Zmxp005470	Tricin-7-O-(6''-O-malonyl)glucoside	Flavonoid	1.41834	5.51632	2.46371	up
HJN041	Epicatechin glucoside	Flavanols	1.19285	0.349693	-1.51584	down
HJN087	Naringenin-4'-O-glucoside	Flavonoid	1.54622	0.431916	-1.21118	down
mws0913	Kaempferol-3-O-galactoside (Trifolin)	Flavonols	1.02085	0.425464	-1.23289	down
mws1179	Naringenin-7-O-glucoside (Prunin)	Dihydroflavone	1.4691	0.450413	-1.15068	down
pmp000001	Hispidulin (5,7,4'-Trihydroxy-6-methoxyflavone)	Flavonoid	1.38962	0.419129	-1.25453	down
pmp000583	Diosmetin-7-O-glucuronide	Flavonoid	1.79797	0.176089	-2.50562	down
pmp001080	Diosmetin-7-O-Neohesperidoside (Neodiosmin)	Flavonoid	1.04039	0.301942	-1.72766	down
Xmyp005654	Kaempferol-4'-O-glucoside	Flavonoid	1.19107	0.378656	-1.40104	down
HJN054	Secoisolariciresinol-9'-O-xyloside	Lignans	1.71457	3.43202	1.77906	up
mws1077	Scopoletin-7-O-glucoside (Scopolin)	Coumarins	1.72576	5.33395	2.4152	up
pmn001663	Syringaresinol	Lignans	1.22067	2.53731	1.3433	up
Rfmb26201	Syringaresinol-4'-O-(6''-acetyl)glucoside	Lignans	1.71893	10.9029	3.44664	up
Lmgp003270	Scopoletin-7-O-glucuronide	Coumarins	1.6234	0.186731	-2.42097	down
Hmyp002656	Methyl dioxindole-3-acetate	Others	1.62145	2.37071	1.24532	up
mws4174	N-Acetyl-D-mannosamine	Saccharides and Alcohols	1.2794	3.75549	1.909	up
mws5040	Turanose	Saccharides and Alcohols	1.31664	3.37723	1.75584	up
Zmjp000624	Pyridoxal	Vitamin	1.07043	2.16092	1.11164	up
mws0866	D-Glucose 6-phosphate*	Saccharides and Alcohols	1.42756	0.480207	-1.05827	down
mws1090	Glucose-1-phosphate*	Saccharides and Alcohols	1.52042	0.489559	-1.03044	down
pme3311	D-Fructose-1,6-biphosphate	Saccharides and Alcohols	1.47117	0.494545	-1.01583	down
pme3313	D-Fructose 6-phosphate*	Saccharides and Alcohols	1.53804	0.379517	-1.39776	down
Zmgn000447	3-Phospho-D-glyceric acid	Saccharides and Alcohols	1.47074	0.338741	-1.56175	down
Zmyn000083	D-Glucose 1,6-bisphosphate	Saccharides and Alcohols	1.37177	0.20762	-2.26799	down
Zmzn000078	Dihydroxyacetone phosphate	Saccharides and Alcohols	1.80797	0.221564	-2.17421	down
Zmzn000079	D-Erythrose-4-phosphate	Saccharides and Alcohols	1.57852	0.483003	-1.0499	down
HJAP050	N-Feruloyl-3-methoxytyramine	Phenolamine	1.15166	5.19228	2.37637	up
Lmlp003161	N-Feruloylputrescine	Phenolamine	1.69991	3.801	1.92638	up
mws1433	N-Feruloyltyramine	Phenolamine	1.99119	21.3255	4.41451	up
pmb0770	N-Feruloylserotonin	Phenolamine	1.31402	13.5825	3.76367	up
pme1841	Cadaverine	Phenolamine	1.56007	2.497	1.32019	up
pmp001252	p-Coumaroyltyramine	Phenolamine	1.55214	18.8549	4.23687	up
mws0704	O-Phosphorylethanolamine	Alkaloids	1.33291	0.427333	-1.22657	down
pmb0037	Hordenine	Alkaloids	1.18467	0.417703	-1.25945	down
pmb0484	Choline	Alkaloids	1.44409	0.459139	-1.123	down
pme1651	Indole 3-acetic acid (IAA)	Plumerane	1.67391	0.395436	-1.33848	down
pmp000436	Taraxerol	Triterpene	1.87528	69.543	6.11983	up
Lmsn009589	2α,3β,19α,23-Tetrahydroxyurs-12-en-28-oic acid	Triterpene	1.73266	0.00645199	-7.27604	down
Lmsn012425	Rubusic acid (3β,7α-Dihydroxyolean-12-en-28-oic acid)	Triterpene	1.33608	0.110605	-3.17651	down
mws0237	Azelaic acid	Organic acids	1.42148	2.07357	1.05212	up
mws0341	2-Hydroxyisocaproic acid	Organic acids	1.07927	3.31987	1.73113	up
pme0295	4-Acetamidobutyric acid	Organic acids	1.35547	2.29069	1.19578	up
pme3011	γ-Aminobutyric acid	Organic acids	1.84447	3.79259	1.92318	up
Lmbn001288	2-Hydroxy-2-methyl-3-oxobutanoic acid*	Organic acids	1.79385	0.150888	-2.72845	down
Lmbn001364	4-Hydroxy-2-Oxopentanoic Acid*	Organic acids	1.78648	0.161994	-2.62598	down
Lmbn001609	2-Acetyl-2-Hydroxybutanoic Acid	Organic acids	1.4036	0.39775	-1.33006	down
Lmbn002862	3-Hydroxybenzoic Acid	Organic acids	1.17449	0.488995	-1.03211	down
Lmmn000806	Dimethylmalonic acid*	Organic acids	1.79157	0.139777	-2.8388	down
mws0147	β-Hydroxyisovaleric acid	Organic acids	1.86803	0.30978	-1.69068	down
mws0208	Adipic Acid*	Organic acids	1.35093	0.426303	-1.23005	down
mws0473	2-Methylsuccinic acid*	Organic acids	1.8443	0.146542	-2.77062	down
mws0639	2,3-Dihydroxybenzoic Acid*	Organic acids	1.526	0.444755	-1.16892	down
mws0924	2-Methylglutaric acid*	Organic acids	1.39213	0.416263	-1.26443	down
mws2125	Phosphoenolpyruvate	Organic acids	1.0245	0.442421	-1.17651	down
pme0048	2-Aminoethanesulfinic acid	Organic acids	1.13057	0.402861	-1.31165	down
pme0282	Phthalic acid	Organic acids	1.8516	0.283301	-1.81959	down
pme2380	α-Ketoglutaric acid	Organic acids	1.26813	0.220004	-2.1844	down
pme3186	DL-Glyceraldehyde-3-phosphate	Organic acids	1.61841	0.135383	-2.88488	down
Lmbn003970	9,12,13-TriHOME; 9(S),12(S),13(S)-Trihydroxy-10(E)-octadecenoic acid	Free fatty acids	1.42874	2.26995	1.18266	up
mws1436	1,18-Octadecanediol	Free fatty acids	1.47813	8.94545	3.16115	up
pmb0889	Punicic acid (9Z,11E,13Z-octadecatrienoic acid)	Free fatty acids	1.69757	2.1168	1.08188	up
Zmpn003368	13S-Hydroxy-9Z,11E,15Z-octadecatrienoic acid	Free fatty acids	1.43783	3.06041	1.61373	up
Lmhp007840	LysoPC 19:2	LPC	1.25637	0.298952	-1.74201	down
Lmhp008337	LysoPE 14:0(2n isomer)	LPE	1.50103	0.25559	-1.9681	down
Lmhp008801	LysoPE 18:3	LPE	1.28705	0.477634	-1.06602	down
Lmhp008885	LysoPE 15:0(2n isomer)	LPE	1.39071	0.331285	-1.59385	down
Lmhp009034	LysoPE 16:1	LPE	1.41077	0.362557	-1.46372	down
Lmhp009129	LysoPC 15:0(2n isomer)	LPC	1.30504	0.462053	-1.11387	down
Lmhp009187	LysoPE 15:0	LPE	1.26053	0.354313	-1.49691	down
Lmhp009384	1-Linoleoylglycerol-2,3-di-O-glucoside	Glycerol ester	1.55071	0.34774	-1.52392	down
Lmhp009464	LysoPE 17:1(2n isomer)	LPE	1.08404	0.398097	-1.32881	down
Lmhp009769	LysoPE 17:1	LPE	1.02107	0.418403	-1.25704	down
Lmhp009802	LysoPE 20:3(2n isomer)	LPE	1.61962	0.235121	-2.08853	down
Lmhp009890	LysoPC 20:3	LPC	1.20947	0.378911	-1.40007	down
Lmhp010040	LysoPE 20:3	LPE	1.55035	0.243006	-2.04093	down
Lmhp010514	LysoPE 20:2(2n isomer)	LPE	1.49547	0.265097	-1.91541	down
Lmhp010515	LysoPC 17:0(2n isomer)	LPC	1.51034	0.389835	-1.35906	down
Lmhp010573	1-Linoleoylglycerol-3-O-glucoside	Glycerol ester	1.15414	0.360056	-1.47371	down
Lmhp010757	LysoPE 20:2	LPE	1.53556	0.190741	-2.39031	down
Lmhp011388	2-α-Linolenoyl-glycerol	Glycerol ester	1.39128	0.301527	-1.72964	down
Lmhp011549	LysoPC 20:1	LPC	1.57656	0.380347	-1.39461	down
Lmhp011562	1-α-Linolenoyl-glycerol	Glycerol ester	1.68311	0.247146	-2.01656	down
Lmhp012042	2-Linoleoylglycerol	Glycerol ester	1.66063	0.262117	-1.93172	down
Lmhp112042	1-Linoleoylglycerol	Glycerol ester	1.67741	0.255671	-1.96764	down
mws0120	Choline Alfoscerate	PC	1.21917	0.228009	-2.13284	down
pma1303	LysoPC 16:2	LPC	1.48777	0.450835	-1.14933	down
pmb0864	LysoPE 14:0	LPE	1.38904	0.260769	-1.93916	down
pmb0876	LysoPE 16:0	LPE	1.06559	0.379484	-1.39789	down
pmb0881	LysoPE 18:2	LPE	1.31249	0.406751	-1.29778	down
pmb2406	LysoPC 17:0	LPC	1.32721	0.448248	-1.15763	down
pmd0130	LysoPC 14:0	LPC	1.40378	0.399779	-1.32272	down
pmd0132	LysoPC 16:0(2n isomer)	LPC	1.43524	0.425957	-1.23122	down
pmd0146	LysoPC 20:2(2n isomer)	LPC	1.42859	0.414244	-1.27145	down
pmd0147	LysoPC 20:2	LPC	1.70905	0.33892	-1.56098	down
pmd0160	LysoPE 16:0(2n isomer)	LPE	1.25189	0.343473	-1.54173	down
pmn001610	Eicosadienoic acid	Free fatty acids	1.78188	0.288686	-1.79243	down
pmp001273	LysoPC 18:2	LPC	1.3266	0.484059	-1.04674	down
