# Supplementary material for: Combined transcriptome and metabolome analysis of the resistance mechanism of quinoa seedlings to Spodoptera exigua
Source: Front Plant Sci. 2022 Jul 28;13:931145. doi: 10.3389/fpls.2022.931145 (PMC9370066; doi:10.3389/fpls.2022.931145)
Supplement: Supplementary file 5 [file Table_3.XLSX]

## Sheet: 53 Differential metabolites
Table S3 53 differential metabolites
Index	Sub Class	Formula	Compounds	Class II	R-average	N-average
pme3033	1	C4H9NO2	N,N-Dimethylglycine	Amino acids and derivatives	352257	936270
pme3193	1	C4H7NO3	N-Acetyl-L-glycine	Amino acids and derivatives	9642.35	20700.9
pme0195	1	C3H7NO2S	L-Cysteine	Amino acids and derivatives	8080.73	29173.4
pme0170	1	C8H16N4O3	N-Acetyl-L-Arginine	Amino acids and derivatives	26747.7	63177.3
pme1228	1	C11H12N2O3	5-Hydroxy-L-tryptophan	Amino acids and derivatives	6187.47	31235.8
pmp001086	1	C6H6O3	5-Hydroxymethylfurfural	Phenolic acids	60189.5	210850
pme2362	1	C8H8O3	Mandelic acid	Phenolic acids	65520.3	148672
mws0183	1	C7H6O4	3,4-Dihydroxybenzoic acid (Protocatechuic acid)*	Phenolic acids	69170.8	290154
mws0180	1	C7H6O4	2,5-Dihydroxybenzoic acid; Gentisic Acid*	Phenolic acids	44249.4	151530
NK10253223	1	C8H9NO3	2-Amino-3-methoxybenzoic acid	Phenolic acids	142638	311254
mws1350	1	C9H10O4	Syringaldehyde; 4-Hydroxy-3,5-Dimethoxybenzaldehyde	Phenolic acids	1747.78	12469
pmb3107	1	C15H20O10	Glucosyringic Acid	Phenolic acids	57323	224506
pmn001695	1	C16H20O10	Trihydroxycinnamoylquinic acid	Phenolic acids	117557	295341
Zmhn000785	1	C19H32O16	Di-O-Glucosylquinic acid	Phenolic acids	138048	277822
mws0255	1	C4H5N3O	Cytosine	Nucleotides and derivatives	3.17301e+06	9.66542e+06
pme0256	1	C5H4N4O2	Xanthine	Nucleotides and derivatives	32320.1	79432.8
pme1194	1	C9H13N3O4	2'-Deoxycytidine	Nucleotides and derivatives	28683.6	91565.7
pme1187	1	C10H14N2O6	5-Methyluridine	Nucleotides and derivatives	2740.47	9283.39
mws1060	1	C10H12N4O5	9-(Arabinosyl)hypoxanthine	Nucleotides and derivatives	127024	407374
Hmhp001812	1	C11H15N5O4	2'-O-Methyladenosine	Nucleotides and derivatives	92751.8	234413
pme3350	1	C10H13N5O5	8-Hydroxy-2-deoxyguanosine	Nucleotides and derivatives	332.417	6859.47
pmb0964	1	C16H23N5O5	Isopentenyladenine-7-N-glucoside	Nucleotides and derivatives	26005.6	77218.6
Lmmn004912	1	C16H12O7	3-O-Methylquercetin	Flavonols	5649.1	12585.2
Li512111	1	C24H24O13	Isorhamnetin-3-O-(6''-acetylglucoside)	Flavonols	20705.1	86861.8
HJAP064	1	C25H24O15	Isorhamnetin-3-O-(6''-malonylglucoside)	Flavonoid	129214	298000
Zmxp005470	1	C26H26O15	Tricin-7-O-(6''-O-malonyl)glucoside	Flavonoid	10121.4	55832.8
Hmgp003641	1	C28H32O14	Chrysoeriol-6-C-rhamnoside-7-O-rhamnoside	Flavonoid	50479.2	133256
pmp001288	1	C28H32O14	Acacetin-7-O-rutinoside (Linarin)	Flavonoid	1.71226e+06	4.48814e+06
pmp000596	1	C27H30O17	Quercetin-3-O-(2''-O-galactosyl)glucoside	Flavonols	16989.9	82839.4
Hmcp001578	1	C28H32O17	Isorhamnetin-3,7-O-diglucoside	Flavonols	43580.2	111642
mws1077	1	C16H18O9	Scopoletin-7-O-glucoside (Scopolin)	Coumarins	33149.2	176816
pmn001663	1	C22H26O8	Syringaresinol	Lignans	1946.13	4937.95
HJN054	1	C25H34O10	Secoisolariciresinol-9'-O-xyloside	Lignans	110305	378569
Rfmb26201	1	C30H38O14	Syringaresinol-4'-O-(6''-acetyl)glucoside	Lignans	41649.3	454098
Zmjp000624	1	C8H9NO3	Pyridoxal	Vitamin	145747	314948
Hmyp002656	1	C11H11NO4	Methyl dioxindole-3-acetate	Others	9905.71	23483.6
mws4174	1	C8H15NO6	N-Acetyl-D-mannosamine	Saccharides and Alcohols	31322	117630
mws5040	1	C12H21O11Na	Turanose	Saccharides and Alcohols	400499	1.35258e+06
pme1841	1	C5H14N2	Cadaverine	Phenolamine	11386.1	28431.1
Lmlp003161	1	C14H20N2O3	N-Feruloylputrescine	Phenolamine	15061.2	57247.7
pmp001252	1	C17H17NO3	p-Coumaroyltyramine	Phenolamine	3876.72	73095.4
mws1433	1	C18H19NO4	N-Feruloyltyramine	Phenolamine	438222	9345300
HJAP050	1	C19H21NO5	N-Feruloyl-3-methoxytyramine	Phenolamine	115681	600648
pmb0770	1	C20H20N2O4	N-Feruloylserotonin	Phenolamine	18897.8	256679
pmp000436	1	C30H50O	Taraxerol	Triterpene	74.9333	5211.09
pme3011	1	C4H9NO2	γ-Aminobutyric acid	Organic acids	434734	1.64877e+06
mws0341	1	C6H12O3	2-Hydroxyisocaproic acid	Organic acids	34480.7	114471
pme0295	1	C6H11NO3	4-Acetamidobutyric acid	Organic acids	31010	71034.4
mws0237	1	C9H16O4	Azelaic acid	Organic acids	967185	2005525
pmb0889	1	C18H30O2	Punicic acid (9Z,11E,13Z-octadecatrienoic acid)	Free fatty acids	234733	496882
mws1436	1	C18H38O2	1,18-Octadecanediol	Free fatty acids	1233	11029.7
Zmpn003368	1	C18H30O3	13S-Hydroxy-9Z,11E,15Z-octadecatrienoic acid	Free fatty acids	217664	666142
Lmbn003970	1	C18H34O5	9,12,13-TriHOME; 9(S),12(S),13(S)-Trihydroxy-10(E)-octadecenoic acid	Free fatty acids	46914.6	106494
