# Supplementary material for: Combined transcriptome and metabolome analysis of the resistance mechanism of quinoa seedlings to Spodoptera exigua
Source: Front Plant Sci. 2022 Jul 28;13:931145. doi: 10.3389/fpls.2022.931145 (PMC9370066; doi:10.3389/fpls.2022.931145)
Supplement: Supplementary file 6 [file Table_4.XLSX]

## Sheet: 106个代谢物
Table S4 106 differential metabolites
Index	Sub Class	Formula	Compounds	Class II	R-average	N-average
pme3017	2	C4H9NO2	2-Aminoisobutyric acid	Amino acids and derivatives	2261355	869264
Rfmb319	2	C6H11NO2	Pipecolic acid*	Amino acids and derivatives	4.81943e+06	1.6353e+06
pme0128	2	C6H12N2O3	L-Alanyl-L-Alanine	Amino acids and derivatives	17423.5	5439.39
pme2758	2	C5H9NO5	4-Hydroxy-L-glutamic acid	Amino acids and derivatives	44657.2	14506.6
mws0260	2	C6H14N4O2	L-Arginine	Amino acids and derivatives	143678	60067.4
Lmbn001930	2	C7H6O2	2-Hydroxybenzaldehyde (Salicylaldehyde)	Phenolic acids	35490	9015.88
Zmyn002919	2	C8H8O2	2-Methylbenzoic acid	Phenolic acids	5017.68	2179.48
mws1078	2	C7H7NO2	Anthranilic Acid	Phenolic acids	421410	185971
mws0885	2	C7H6O4	2,4-Dihydroxybenzoic acid	Phenolic acids	384814	160467
pme0281	2	C8H6O4	Terephthalic acid	Phenolic acids	614368	277082
pmb2795	2	C10H10O3	4-Methoxycinnamic acid*	Phenolic acids	221051	68365.2
mws1195	2	C10H10O3	p-Coumaric acid methyl ester*	Phenolic acids	308531	84058.7
mws2212	2	C9H8O4	Caffeic acid	Phenolic acids	1044960	232800
Xmgn006542	2	C10H10O4	Dimethyl Phthalate	Phenolic acids	47793.8	13924.1
mws0014	2	C10H10O4	Ferulic acid	Phenolic acids	4.9039e+06	1367665
mws1212	2	C11H12O4	Methyl ferulate	Phenolic acids	4.37621e+06	792723
mws2184	2	C11H12O4	Ethyl caffeate	Phenolic acids	8312.59	1133.4
pmb2620	2	C11H12O4	3,4-Dimethoxycinnamic acid	Phenolic acids	2.151e+06	412325
pmp000087	2	C13H16O6	2-Feruloyl-sn-glycerol	Phenolic acids	5.23222e+06	1.80452e+06
pmp000086	2	C13H16O6	1-Feruloyl-sn-glycerol	Phenolic acids	4483950	1.60245e+06
Hmmn002544	2	C16H20O9	Ferulic acid-4-O-glucoside	Phenolic acids	396284	101065
Zmhn002334	2	C16H20O9	6-O-Feruloyl-D-glucose	Phenolic acids	2.18369e+06	412981
pma3724	2	C17H20O9	1-O-Feruloylquinic acid	Phenolic acids	183065	40990.4
pmb0752	2	C17H20O9	3-O-Feruloylquinic acid	Phenolic acids	253510	55325.5
Hmbn002692	2	C22H30O14	6'-O-Feruloyl-D-sucrose	Phenolic acids	495458	197415
pmb0824	2	C25H28O13	Syringic acid-4-O-(6''-feruloyl)glucoside	Phenolic acids	60795.8	14131.5
Lmqp000329	2	C8H14N3O7P	5-Aminoimidazole ribonucleotide	Nucleotides and derivatives	327420	54393
pme3188	2	C9H13N2O9P	Uridine 5'-monophosphate	Nucleotides and derivatives	282649	50099.2
mws0675	2	C11H15N2O8P	β-Nicotinamide mononucleotide	Nucleotides and derivatives	319770	114720
pmb0998	2	C10H14N5O8P	Guanosine 5'-monophosphate	Nucleotides and derivatives	206214	60794.2
pme3007	2	C9H14N2O12P2	Uridine 5'-diphosphate	Nucleotides and derivatives	63722.8	16627.1
pme2117	2	C10H15N5O10P2	Adenosine 5'-diphosphate	Nucleotides and derivatives	254414	76408.7
pme2651	2	C21H28N7O17P3	NADP (Nicotinamide adenine dinucleotide phosphate)	Nucleotides and derivatives	551342	177736
pmp000001	2	C16H12O6	Hispidulin (5,7,4'-Trihydroxy-6-methoxyflavone)	Flavonoid	12337	5170.8
HJN087	2	C21H22O10	Naringenin-4'-O-glucoside	Flavonoid	55046	23775.2
mws1179	2	C21H22O10	Naringenin-7-O-glucoside (Prunin)	Dihydroflavone	24417.6	10998
Xmyp005654	2	C21H20O11	Kaempferol-4'-O-glucoside	Flavonoid	1.40708e+06	532799
mws0913	2	C21H20O11	Kaempferol-3-O-galactoside (Trifolin)	Flavonols	89137.5	37924.8
HJN041	2	C21H24O11	Epicatechin glucoside	Flavanols	9906.08	3464.08
pmp000583	2	C22H20O12	Diosmetin-7-O-glucuronide	Flavonoid	1.07132e+06	188648
pmp001080	2	C28H32O15	Diosmetin-7-O-Neohesperidoside (Neodiosmin)	Flavonoid	109547	33076.8
Lmgp003270	2	C16H16O10	Scopoletin-7-O-glucuronide	Coumarins	130697	24405.2
Zmzn000078	2	C3H7O6P	Dihydroxyacetone phosphate	Saccharides and Alcohols	119184	26406.9
Zmgn000447	2	C3H7O7P	3-Phospho-D-glyceric acid	Saccharides and Alcohols	780378	264346
Zmzn000079	2	C4H9O7P	D-Erythrose-4-phosphate	Saccharides and Alcohols	108880	52589.3
mws1090	2	C6H13O9P	Glucose-1-phosphate*	Saccharides and Alcohols	3.13847e+06	1.53647e+06
mws0866	2	C6H13O9P	D-Glucose 6-phosphate*	Saccharides and Alcohols	3.89506e+06	1.87044e+06
pme3313	2	C6H13O9P	D-Fructose 6-phosphate*	Saccharides and Alcohols	558772	212064
pme3311	2	C6H14O12P2	D-Fructose-1,6-biphosphate	Saccharides and Alcohols	31168	15414
Zmyn000083	2	C6H14O12P2	D-Glucose 1,6-bisphosphate	Saccharides and Alcohols	23645.2	4909.2
pmb0484	2	C5H13NO	Choline	Alkaloids	18269975	8.38847e+06
mws0704	2	C2H8NO4P	O-Phosphorylethanolamine	Alkaloids	45876.4	19604.5
pmb0037	2	C10H15NO	Hordenine	Alkaloids	597795	249701
pme1651	2	C10H9NO2	Indole 3-acetic acid (IAA)	Plumerane	23793.2	9408.71
Lmsn012425	2	C30H48O4	Rubusic acid (3β,7α-Dihydroxyolean-12-en-28-oic acid)	Triterpene	10980.6	1214.51
Lmsn009589	2	C30H48O6	2α,3β,19α,23-Tetrahydroxyurs-12-en-28-oic acid	Triterpene	1394.92	9
pme0048	2	C2H7NO2S	2-Aminoethanesulfinic acid	Organic acids	2705.9	1090.1
mws0147	2	C5H10O3	β-Hydroxyisovaleric acid	Organic acids	519734	161003
Lmmn000806	2	C5H8O4	Dimethylmalonic acid*	Organic acids	131042	18316.7
Lmbn001364	2	C5H8O4	4-Hydroxy-2-Oxopentanoic Acid*	Organic acids	127587	20668.4
Lmbn001288	2	C5H8O4	2-Hydroxy-2-methyl-3-oxobutanoic acid*	Organic acids	128374	19370.1
mws0473	2	C5H8O4	2-Methylsuccinic acid*	Organic acids	1.48676e+06	217872
Lmbn002862	2	C7H6O3	3-Hydroxybenzoic Acid	Organic acids	2.80613e+06	1.37219e+06
pme2380	2	C5H6O5	α-Ketoglutaric acid	Organic acids	180745	39764.6
mws0208	2	C6H10O4	Adipic Acid*	Organic acids	668586	285020
Lmbn001609	2	C6H10O4	2-Acetyl-2-Hydroxybutanoic Acid	Organic acids	94243.6	37485.4
mws0924	2	C6H10O4	2-Methylglutaric acid*	Organic acids	585348	243658
mws0639	2	C7H6O4	2,3-Dihydroxybenzoic Acid*	Organic acids	652085	290018
pme0282	2	C8H6O4	Phthalic acid	Organic acids	104914	29722.3
mws2125	2	C3H5O6P	Phosphoenolpyruvate	Organic acids	259292	114716
pme3186	2	C3H7O6P	DL-Glyceraldehyde-3-phosphate	Organic acids	51782.2	7010.42
mws0120	2	C8H20NO6P	Choline Alfoscerate	PC	142288	32442.8
pmn001610	2	C20H36O2	Eicosadienoic acid	Free fatty acids	46570.1	13444.1
Lmhp011562	2	C21H36O4	1-α-Linolenoyl-glycerol	Glycerol ester	3.9459e+06	975215
Lmhp011388	2	C21H36O4	2-α-Linolenoyl-glycerol	Glycerol ester	1.7949e+06	541212
Lmhp012042	2	C21H38O4	2-Linoleoylglycerol	Glycerol ester	411638	107898
Lmhp112042	2	C21H38O4	1-Linoleoylglycerol	Glycerol ester	424851	108622
Lmhp008337	2	C19H40NO7P	LysoPE 14:0(2n isomer)	LPE	16019	4094.3
pmb0864	2	C19H40NO7P	LysoPE 14:0	LPE	72127.5	18808.6
Lmhp009187	2	C20H42NO7P	LysoPE 15:0	LPE	41503.9	14705.4
Lmhp008885	2	C20H42NO7P	LysoPE 15:0(2n isomer)	LPE	8833.58	2926.43
Lmhp009034	2	C21H42NO7P	LysoPE 16:1	LPE	118953	43127.2
pmd0160	2	C21H44NO7P	LysoPE 16:0(2n isomer)	LPE	1.52568e+06	524029
pmb0876	2	C21H44NO7P	LysoPE 16:0	LPE	6802650	2581500
Lmhp009464	2	C22H44NO7P	LysoPE 17:1(2n isomer)	LPE	20855.1	8302.33
Lmhp009769	2	C22H44NO7P	LysoPE 17:1	LPE	21551.3	9017.11
pmd0130	2	C22H46NO7P	LysoPC 14:0	LPC	35395.3	14150.3
·	2	C23H42NO7P	LysoPE 18:3	LPE	2.4965e+06	1.19241e+06
pmb0881	2	C23H44NO7P	LysoPE 18:2	LPE	7.25987e+06	2.95296e+06
Lmhp009129	2	C23H48NO7P	LysoPC 15:0(2n isomer)	LPC	20950.3	9680.14
pma1303	2	C24H46NO7P	LysoPC 16:2	LPC	87458.9	39429.6
pmd0132	2	C24H50NO7P	LysoPC 16:0(2n isomer)	LPC	3.07038e+06	1307850
Lmhp010040	2	C25H46NO7P	LysoPE 20:3	LPE	13809.2	3355.72
Lmhp009802	2	C25H46NO7P	LysoPE 20:3(2n isomer)	LPE	14392.8	3384.06
Lmhp010514	2	C25H48NO7P	LysoPE 20:2(2n isomer)	LPE	11653.9	3089.41
Lmhp010757	2	C25H48NO7P	LysoPE 20:2	LPE	31150.4	5941.66
Lmhp010515	2	C25H52NO7P	LysoPC 17:0(2n isomer)	LPC	23365.7	9108.78
pmb2406	2	C25H52NO7P	LysoPC 17:0	LPC	15027.9	6736.23
Lmhp010573	2	C27H48O9	1-Linoleoylglycerol-3-O-glucoside	Glycerol ester	5096.93	1835.18
pmp001273	2	C26H50NO7P	LysoPC 18:2	LPC	1.0033e+06	485656
Lmhp007840	2	C27H52NO7P	LysoPC 19:2	LPC	15400.2	4603.91
Lmhp009890	2	C28H52NO7P	LysoPC 20:3	LPC	46497.5	17618.4
pmd0147	2	C28H54NO7P	LysoPC 20:2	LPC	113514	38472.1
pmd0146	2	C28H54NO7P	LysoPC 20:2(2n isomer)	LPC	41141.7	17042.7
Lmhp011549	2	C28H56NO7P	LysoPC 20:1	LPC	27387.4	10416.7
Lmhp009384	2	C33H58O14	1-Linoleoylglycerol-2,3-di-O-glucoside	Glycerol ester	9563.29	3325.54
