# Supplementary material for: Combined transcriptome and metabolome analysis of the resistance mechanism of quinoa seedlings to Spodoptera exigua
Source: Front Plant Sci. 2022 Jul 28;13:931145. doi: 10.3389/fpls.2022.931145 (PMC9370066; doi:10.3389/fpls.2022.931145)
Supplement: Supplementary file 7 [file Table_5.XLSX]

## Sheet: Sheet1
Table S5 2334 differential genes
ID	N-average	R-average	KEGG
gene-LOC110723750	2051.26	979.611	K03146 cysteine-dependent adenosine diphosphate thiazole synthase [EC:2.4.2.60] | (RefSeq) thiamine thiazole synthase, chloroplastic-like (A)
gene-LOC110721030	1302.34	384.211	K03146 cysteine-dependent adenosine diphosphate thiazole synthase [EC:2.4.2.60] | (RefSeq) thiamine thiazole synthase, chloroplastic-like (A)
gene-LOC110682979	1016.87	439.903	--
gene-LOC110733044	898.348	391.103	K05298 glyceraldehyde-3-phosphate dehydrogenase (NADP+) (phosphorylating) [EC:1.2.1.13] | (RAP-DB) Os03g0129300; Similar to Glyceraldehyde-3-phosphate dehydrogenase (EC 1.2.1.13) (Fragment). (A)
gene-LOC110701227	869.444	2338.98	K00789 S-adenosylmethionine synthetase [EC:2.5.1.6] | (RefSeq) S-adenosylmethionine synthase 4 (A)
gene-LOC110736557	831.539	1818.12	K00789 S-adenosylmethionine synthetase [EC:2.5.1.6] | (RefSeq) S-adenosylmethionine synthase 4-like (A)
gene-LOC110683171	816.504	1727.59	K00549 5-methyltetrahydropteroyltriglutamate--homocysteine methyltransferase [EC:2.1.1.14] | (RefSeq) 5-methyltetrahydropteroyltriglutamate-- homocysteine methyltransferase (A)
gene-LOC110688806	764.893	1886.42	K00549 5-methyltetrahydropteroyltriglutamate--homocysteine methyltransferase [EC:2.1.1.14] | (RefSeq) 5-methyltetrahydropteroyltriglutamate-- homocysteine methyltransferase-like (A)
gene-LOC110734296	748.104	364.489	K05298 glyceraldehyde-3-phosphate dehydrogenase (NADP+) (phosphorylating) [EC:1.2.1.13] | (RAP-DB) Os03g0129300; Similar to Glyceraldehyde-3-phosphate dehydrogenase (EC 1.2.1.13) (Fragment). (A)
gene-LOC110715346	726.108	273.678	K08912 light-harvesting complex II chlorophyll a/b binding protein 1 | (RefSeq) chlorophyll a-b binding protein, chloroplastic-like (A)
gene-LOC110728856	669.36	266.54	--
gene-LOC110725781	663.273	1806.99	K01637 isocitrate lyase [EC:4.1.3.1] | (RefSeq) isocitrate lyase-like (A)
gene-LOC110714762	574.133	1270.35	K01251 adenosylhomocysteinase [EC:3.3.1.1] | (RefSeq) adenosylhomocysteinase (A)
gene-LOC110735796	469.085	1447.99	K01637 isocitrate lyase [EC:4.1.3.1] | (RefSeq) isocitrate lyase-like (A)
gene-LOC110735797	461.679	1884.2	K01637 isocitrate lyase [EC:4.1.3.1] | (RefSeq) isocitrate lyase-like (A)
gene-LOC110688533	399.41	868.435	K00499 choline monooxygenase [EC:1.14.15.7] | (RefSeq) choline monooxygenase, chloroplastic-like (A)
gene-LOC110698459	384.491	55.7367	K13195 cold-inducible RNA-binding protein | (RefSeq) glycine-rich RNA-binding, abscisic acid-inducible protein-like (A)
gene-LOC110706238	332.159	149.706	--
gene-LOC110724958	318.364	157.263	K11294 nucleolin | (RefSeq) RNA-binding protein CP29B, chloroplastic-like (A)
gene-LOC110710124	296.961	801.703	K00499 choline monooxygenase [EC:1.14.15.7] | (RefSeq) choline monooxygenase, chloroplastic (A)
gene-LOC110705093	267.072	60.3875	--
gene-LOC110705090	259.805	19.3717	K13195 cold-inducible RNA-binding protein | (RefSeq) glycine-rich RNA-binding protein 7 (A)
gene-LOC110720171	250.519	99.3925	--
gene-LOC110716578	245.246	126.387	K01183 chitinase [EC:3.2.1.14] | (RefSeq) endochitinase EP3-like (A)
gene-LOC110698461	241.476	62.1933	K13195 cold-inducible RNA-binding protein | (RefSeq) glycine-rich RNA-binding protein-like (A)
gene-LOC110736272	239.475	93.0567	K03860 phosphatidylinositol glycan, class Q | (RefSeq) N-acetylglucosaminyl-phosphatidylinositol biosynthetic protein gpi1-like (A)
gene-LOC110705092	228.301	80.7858	K13195 cold-inducible RNA-binding protein | (RefSeq) glycine-rich RNA-binding protein-like (A)
gene-LOC110729653	220.977	598.905	K22133 oxalate---CoA ligase [EC:6.2.1.8] | (RefSeq) oxalate--CoA ligase-like (A)
gene-LOC110737641	212.401	76.0225	--
gene-LOC110717180	202.693	77.7608	K19891 glucan endo-1,3-beta-glucosidase 1/2/3 [EC:3.2.1.39] | (RefSeq) glucan endo-1,3-beta-glucosidase 3-like (A)
gene-LOC110707942	201.805	70.7717	K22519 protein disulfide-isomerase [EC:5.3.4.1] | (RefSeq) protein disulfide isomerase pTAC5, chloroplastic-like (A)
gene-LOC110725642	191.502	90.23	K22519 protein disulfide-isomerase [EC:5.3.4.1] | (RefSeq) protein disulfide isomerase pTAC5, chloroplastic-like (A)
gene-LOC110720128	187.695	41.3292	K00218 protochlorophyllide reductase [EC:1.3.1.33] | (RefSeq) protochlorophyllide reductase, chloroplastic-like (A)
gene-LOC110693152	183.267	60.2858	K15803 (-)-germacrene D synthase [EC:4.2.3.75] | (RefSeq) sesquiterpene synthase-like (A)
gene-LOC110702761	180.663	60.7792	K07426 cytochrome P450 family 4 subfamily B polypeptide 1 [EC:1.14.14.1] | (RefSeq) cytochrome P450 CYP72A219-like (A)
gene-LOC110693242	171.646	40.5525	K00218 protochlorophyllide reductase [EC:1.3.1.33] | (RefSeq) protochlorophyllide reductase-like (A)
gene-LOC110682534	167.833	64.495	K16290 xylem cysteine proteinase [EC:3.4.22.-] | (RefSeq) hypothetical protein (A)
gene-LOC110698649	166.558	26.8033	--
gene-LOC110684308	162.306	65.4925	K05350 beta-glucosidase [EC:3.2.1.21] | (RefSeq) beta-glucosidase 44-like (A)
gene-LOC110703237	162.213	29.7175	--
gene-LOC110733516	157.469	29.56	--
gene-LOC110733933	155.28	490.673	K17290 oxidoreductase [EC:1.1.1.-] | (RefSeq) Oxidoreductase HTATIP2 (A)
gene-LOC110699015	150.554	37.8883	K03781 catalase [EC:1.11.1.6] | (RefSeq) catalase-like (A)
gene-LOC110698462	150.357	11.94	K13195 cold-inducible RNA-binding protein | (RefSeq) glycine-rich RNA-binding protein 7 (A)
gene-LOC110706940	140.798	2.71167	--
gene-LOC110724732	139.681	65.925	K01373 cathepsin F [EC:3.4.22.41] | (RefSeq) cysteine protease RD19A-like (A)
gene-LOC110724796	135.847	5.28667	--
gene-LOC110701606	134.853	305.03	K00434 L-ascorbate peroxidase [EC:1.11.1.11] | (RefSeq) L-ascorbate peroxidase, cytosolic (A)
gene-LOC110688300	134.441	9.5225	K03147 phosphomethylpyrimidine synthase [EC:4.1.99.17] | (RefSeq) phosphomethylpyrimidine synthase, chloroplastic isoform X1 (A)
gene-LOC110693647	132.876	2.1725	--
gene-LOC110710764	131.713	351.306	K17290 oxidoreductase [EC:1.1.1.-] | (RefSeq) Oxidoreductase HTATIP2 (A)
gene-LOC110683422	129.407	43.05	K03147 phosphomethylpyrimidine synthase [EC:4.1.99.17] | (RefSeq) phosphomethylpyrimidine synthase, chloroplastic-like isoform X1 (A)
gene-LOC110725867	128.981	41.3308	K03841 fructose-1,6-bisphosphatase I [EC:3.1.3.11] | (RefSeq) fructose-1,6-bisphosphatase, cytosolic (A)
gene-LOC110698768	125.349	249.618	K11996 adenylyltransferase and sulfurtransferase [EC:2.7.7.80 2.8.1.11] | (RefSeq) adenylyltransferase and sulfurtransferase MOCS3-like (A)
gene-LOC110729587	124.503	262.449	K04079 molecular chaperone HtpG | (RefSeq) heat shock protein 83-like (A)
gene-LOC110697055	123.758	251.507	K22133 oxalate---CoA ligase [EC:6.2.1.8] | (RefSeq) oxalate--CoA ligase-like (A)
gene-LOC110735689	120.875	39.4158	--
gene-LOC110735721	120.733	51.0892	K03841 fructose-1,6-bisphosphatase I [EC:3.1.3.11] | (RefSeq) fructose-1,6-bisphosphatase, cytosolic-like (A)
gene-LOC110713639	119.118	52.535	--
gene-LOC110699212	118.923	36.5742	K13993 HSP20 family protein | (RefSeq) 17.4 kDa class I heat shock protein-like (A)
gene-LOC110719982	117.728	48.2708	K09287 RAV-like factor | (RefSeq) AP2/ERF and B3 domain-containing transcription factor RAV1-like (A)
gene-LOC110713329	111.396	55.1417	K07025 putative hydrolase of the HAD superfamily | (RefSeq) phosphate metabolism protein 8-like (A)
gene-LOC110688574	111.135	40.1725	K16297 serine carboxypeptidase-like clade II [EC:3.4.16.-] | (RefSeq) uncharacterized protein LOC110761164 (A)
gene-LOC110682526	107.977	27.4533	K13420 LRR receptor-like serine/threonine-protein kinase FLS2 [EC:2.7.11.1] | (RefSeq) LRR receptor-like serine/threonine-protein kinase FLS2 (A)
gene-LOC110723312	106.075	44.46	K01373 cathepsin F [EC:3.4.22.41] | (RefSeq) cysteine protease RD19A-like (A)
gene-LOC110739983	105.412	44.0125	--
gene-LOC110735795	103.353	224.709	K01637 isocitrate lyase [EC:4.1.3.1] | (RefSeq) isocitrate lyase-like (A)
gene-LOC110728325	101.928	28.2267	K22547 arsenate reductase [EC:1.20.4.1] | (RefSeq) protein HIGH ARSENIC CONTENT 1, mitochondrial-like (A)
gene-LOC110724787	98.855	24.5808	K08999 uncharacterized protein | (RefSeq) bifunctional nuclease 2-like (A)
gene-LOC110733662	97.6483	237.472	K00131 glyceraldehyde-3-phosphate dehydrogenase (NADP+) [EC:1.2.1.9] | (RefSeq) NADP-dependent glyceraldehyde-3-phosphate dehydrogenase-like (A)
gene-LOC110738853	96.4475	29.9683	K22547 arsenate reductase [EC:1.20.4.1] | (RefSeq) protein HIGH ARSENIC CONTENT 1, mitochondrial-like (A)
gene-LOC110683259	96.2642	47.1467	--
gene-LOC110719598	95.2492	47.1308	K03239 translation initiation factor eIF-2B subunit alpha | (RefSeq) methylthioribose-1-phosphate isomerase (A)
gene-LOC110718763	93.7392	33.8808	K16290 xylem cysteine proteinase [EC:3.4.22.-] | (RefSeq) hypothetical protein (A)
gene-LOC110682507	93.7292	12.0983	K00430 peroxidase [EC:1.11.1.7] | (RefSeq) peroxidase 27-like (A)
gene-LOC110710776	92.7233	255.153	K17290 oxidoreductase [EC:1.1.1.-] | (RefSeq) Oxidoreductase HTATIP2 (A)
gene-LOC110685011	87.3375	38.4858	K07025 putative hydrolase of the HAD superfamily | (RefSeq) phosphate metabolism protein 8-like (A)
gene-LOC110707807	85.9742	37.5833	--
gene-LOC110702468	85.7533	35.9667	--
gene-LOC110720920	85.1083	177.114	K14190 GDP-L-galactose phosphorylase [EC:2.7.7.69] | (RefSeq) GDP-L-galactose phosphorylase 1-like (A)
gene-LOC110711452	84.925	27.9908	--
gene-LOC110714789	84.2533	39.3258	K08235 xyloglucan:xyloglucosyl transferase [EC:2.4.1.207] | (RefSeq) xyloglucan endotransglucosylase/hydrolase protein 24-like (A)
gene-LOC110733057	82.975	0.569167	--
gene-LOC110691264	80.7958	27.1758	K09287 RAV-like factor | (RefSeq) AP2/ERF and B3 domain-containing transcription factor RAV1-like (A)
gene-LOC110690490	80.0692	39.6867	--
gene-LOC110691394	79.9808	166.413	K12173 BRCA1-A complex subunit BRE | (RefSeq) BRCA1-A complex subunit BRE-like (A)
gene-LOC110722672	79.7883	24.1983	--
gene-LOC110682962	79.7625	27.4775	K01366 cathepsin H [EC:3.4.22.16] | (RefSeq) thiol protease aleurain-like (A)
gene-LOC110683433	79.245	31.3508	--
gene-LOC110738135	76.2858	298.452	K13248 pyridoxal phosphate phosphatase PHOSPHO2 [EC:3.1.3.74] | (RefSeq) inorganic pyrophosphatase 1-like (A)
gene-LOC110735215	75.3033	38.3225	K14504 xyloglucan:xyloglucosyl transferase TCH4 [EC:2.4.1.207] | (RefSeq) probable xyloglucan endotransglucosylase/hydrolase protein 23 (A)
gene-LOC110703365	74.2525	226.87	K11996 adenylyltransferase and sulfurtransferase [EC:2.7.7.80 2.8.1.11] | (RefSeq) adenylyltransferase and sulfurtransferase MOCS3-like (A)
gene-LOC110732384	74.1275	37.0217	K16911 ATP-dependent RNA helicase DDX21 [EC:3.6.4.13] | (RefSeq) DEAD-box ATP-dependent RNA helicase 7-like (A)
gene-LOC110710251	73.7067	11.5692	K03231 elongation factor 1-alpha | (RefSeq) elongation factor 1-alpha (A)
gene-LOC110720527	72.0133	19.4583	K13899 cystatin-C | (RefSeq) cysteine proteinase inhibitor 5-like (A)
gene-LOC110724136	71.7275	33.85	--
gene-LOC110683405	71.2667	13.42	K00688 glycogen phosphorylase [EC:2.4.1.1] | (RefSeq) alpha-glucan phosphorylase 2, cytosolic-like (A)
gene-LOC110688327	71.0892	3.76917	--
gene-LOC110688359	69.6467	12.9775	K08081 tropinone reductase I [EC:1.1.1.206] | (RefSeq) tropinone reductase homolog At2g29360-like isoform X1 (A)
gene-LOC110699626	68.5367	34.9967	K13946 auxin influx carrier (AUX1 LAX family) | (Kazusa) Lj3g3v3475730.1; - (A)
gene-LOC110704264	68.3733	29.0942	--
gene-LOC110739233	65.7317	30.4258	--
gene-LOC110714120	65.2683	30.0992	K15406 wax-ester synthase / diacylglycerol O-acyltransferase [EC:2.3.1.75 2.3.1.20] | (RefSeq) O-acyltransferase WSD1 (A)
gene-LOC110719842	65.2258	27.2567	K12309 beta-galactosidase [EC:3.2.1.23] | (RefSeq) beta-galactosidase 2 (A)
gene-LOC110715980	65.125	31.5133	K01366 cathepsin H [EC:3.4.22.16] | (RefSeq) thiol protease aleurain-like (A)
gene-LOC110730900	64.4558	16.935	K12382 saposin | (RefSeq) proactivator polypeptide-like 1 (A)
gene-LOC110692997	63.9092	140.389	K12930 anthocyanidin 3-O-glucosyltransferase [EC:2.4.1.115] | (RefSeq) anthocyanidin 3-O-glucosyltransferase 7-like (A)
gene-LOC110699354	63.275	13.4108	--
gene-LOC110716734	62.8058	25.2975	K10528 hydroperoxide lyase [EC:4.1.2.-] | (RefSeq) fatty acid hydroperoxide lyase, chloroplastic (A)
gene-LOC110729592	60.2783	134.531	K15746 beta-carotene 3-hydroxylase [EC:1.14.15.24] | (RefSeq) beta-carotene hydroxylase 2, chloroplastic-like (A)
gene-LOC110734310	60.0192	3.63667	--
gene-LOC110688036	59.3475	21.855	K13448 calcium-binding protein CML | (RefSeq) probable calcium-binding protein CML44 (A)
gene-LOC110738903	59.1275	28.6175	--
gene-LOC110683401	58.6408	12.7692	--
gene-LOC110735157	58.2692	10.9117	K00031 isocitrate dehydrogenase [EC:1.1.1.42] | (RefSeq) isocitrate dehydrogenase [NADP]-like (A)
gene-LOC110731792	57.525	27.0183	K13946 auxin influx carrier (AUX1 LAX family) | (RefSeq) auxin transporter-like protein 2 (A)
gene-LOC110688563	55.755	160.86	K00521 ferric-chelate reductase [EC:1.16.1.7] | (RefSeq) ferric reduction oxidase 7, chloroplastic-like (A)
gene-LOC110718594	55.3942	16.0867	K03860 phosphatidylinositol glycan, class Q | (RefSeq) N-acetylglucosaminyl-phosphatidylinositol biosynthetic protein gpi1-like (A)
gene-LOC110708210	55.1442	6.9675	K16292 KDEL-tailed cysteine endopeptidase [EC:3.4.22.-] | (RefSeq) hypothetical protein (A)
gene-LOC110688289	55.1433	18.0308	--
gene-LOC110731832	54.1367	13.1392	K13993 HSP20 family protein | (RefSeq) hypothetical protein (A)
gene-LOC110722486	53.6675	22.7675	K22683 aspartyl protease family protein [EC:3.4.23.-] | (RefSeq) hypothetical protein (A)
gene-LOC110716031	53.4483	24.9333	--
gene-LOC110718353	52.9042	22.8258	K22736 vacuolar iron transporter family protein | (RefSeq) uncharacterized LOC102581952 (A)
gene-LOC110688321	52.8892	18.4258	K00688 glycogen phosphorylase [EC:2.4.1.1] | (RefSeq) alpha-glucan phosphorylase 2, cytosolic (A)
gene-LOC110711547	52.8508	17.4917	--
gene-LOC110693160	51.7967	22.5642	--
gene-LOC110737899	50.1083	8.01583	K07426 cytochrome P450 family 4 subfamily B polypeptide 1 [EC:1.14.14.1] | (RefSeq) cytochrome P450 CYP72A219-like (A)
gene-LOC110732613	50.0767	23.6392	K19825 2-alkenal reductase (NADP+) [EC:1.3.1.102] | (RefSeq) DBR, NtADH, NtDBR, NtRed-1, allyl-ADH1; 2-alkenal reductase (NADP(+)-dependent) (A)
gene-LOC110726737	49.6258	160.412	--
gene-LOC110722263	49.2675	17.8883	--
gene-LOC110683732	49.1275	14.8433	K03231 elongation factor 1-alpha | (RefSeq) elongation factor 1-alpha-like (A)
gene-LOC110732537	48.8867	120.939	K15109 solute carrier family 25 (mitochondrial carnitine/acylcarnitine transporter), member 20/29 | (RefSeq) mitochondrial carnitine/acylcarnitine carrier-like protein (A)
gene-LOC110693879	48.71	17.9792	--
gene-LOC110725229	48.125	16.07	K19996 phosphatidylinositol transfer protein SFH5 | (RefSeq) patellin-3-like (A)
gene-LOC110704259	47.3675	6.66333	--
gene-LOC110687865	46.6125	14.2217	K01363 cathepsin B [EC:3.4.22.1] | (RefSeq) cathepsin B-like protease 2 (A)
gene-LOC110698554	46.2033	2.66333	--
gene-LOC110705731	44.8642	99.8575	K12135 zinc finger protein CONSTANS | (RefSeq) zinc finger protein CONSTANS-LIKE 2-like (A)
gene-LOC110709177	44.8292	13.7083	K08244 alpha-glucan, water dikinase [EC:2.7.9.4] | (RefSeq) alpha-glucan water dikinase, chloroplastic-like (A)
gene-LOC110715677	44.6808	13.2417	K01363 cathepsin B [EC:3.4.22.1] | (RefSeq) cathepsin B-like protease 2 (A)
gene-LOC110735692	44.6742	10.3583	--
gene-LOC110717185	44.5708	17.9642	K19891 glucan endo-1,3-beta-glucosidase 1/2/3 [EC:3.2.1.39] | (RefSeq) glucan endo-1,3-beta-glucosidase 3-like (A)
gene-LOC110723200	44.0508	96.7892	K01859 chalcone isomerase [EC:5.5.1.6] | (RefSeq) probable chalcone--flavonone isomerase 3 (A)
gene-LOC110714587	43.98	197.566	K12133 MYB-related transcription factor LHY | (RefSeq) protein LHY-like isoform X1 (A)
gene-LOC110734547	43.5675	100.451	K12173 BRCA1-A complex subunit BRE | (RefSeq) BRCA1-A complex subunit BRE-like (A)
gene-LOC110727922	43.5008	11.4667	K08726 soluble epoxide hydrolase / lipid-phosphate phosphatase [EC:3.3.2.10 3.1.3.76] | (RefSeq) uncharacterized protein LOC111482470 isoform X1 (A)
gene-LOC110719843	43.4633	7.15	K05350 beta-glucosidase [EC:3.2.1.21] | (RefSeq) beta-glucosidase 44-like (A)
gene-LOC110714661	42.9717	12.3042	K09588 cytochrome P450 family 90 subfamily A polypeptide 1 [EC:1.14.-.-] | (RefSeq) cytochrome P450 90A1-like (A)
gene-LOC110690627	42.9525	11.7092	K01210 glucan 1,3-beta-glucosidase [EC:3.2.1.58] | (RefSeq) glucan 1,3-beta-glucosidase-like (A)
gene-LOC110705102	42.7817	18.19	K18878 BHLH transcription factor Upa20 | (RefSeq) Upa20; transcription factor bHLH137-like (A)
gene-LOC110729478	42.74	14.5492	--
gene-LOC110730332	42.1942	15.6025	K16911 ATP-dependent RNA helicase DDX21 [EC:3.6.4.13] | (RefSeq) DEAD-box ATP-dependent RNA helicase 7-like (A)
gene-LOC110702217	41.8508	11.8317	K08999 uncharacterized protein | (RefSeq) bifunctional nuclease 2-like (A)
gene-LOC110699924	40.5108	2.485	K01840 phosphomannomutase [EC:5.4.2.8] | (RefSeq) uncharacterized protein LOC107434468 (A)
gene-LOC110729559	39.9783	19.1492	K21370 baicalein 7-O-glucuronosyltransferase [EC:2.4.1.253] | (RefSeq) baicalein 7-O-glucuronosyltransferase-like (A)
gene-LOC110684699	39.9117	17.0958	K00700 1,4-alpha-glucan branching enzyme [EC:2.4.1.18] | (RefSeq) 1,4-alpha-glucan-branching enzyme 2-2, chloroplastic/amyloplastic-like (A)
gene-LOC110725847	39.8833	92.5842	K01590 histidine decarboxylase [EC:4.1.1.22] | (RefSeq) serine decarboxylase-like (A)
gene-LOC110702421	39.6817	7.8925	--
gene-LOC110693714	38.4367	79.8892	K00679 phospholipid:diacylglycerol acyltransferase [EC:2.3.1.158] | (RefSeq) hypothetical protein (A)
gene-LOC110697216	38.29	13.8475	--
gene-LOC110731664	38.2708	246.645	K12133 MYB-related transcription factor LHY | (RefSeq) protein LHY-like (A)
gene-LOC110736637	37.6083	16.045	--
gene-LOC110687317	36.9792	5.98333	--
gene-LOC110694424	36.6317	1.6375	K01840 phosphomannomutase [EC:5.4.2.8] | (RefSeq) uncharacterized protein LOC107434468 (A)
gene-LOC110692956	36.5483	10.8125	--
gene-LOC110725236	36.3992	8.4	K09588 cytochrome P450 family 90 subfamily A polypeptide 1 [EC:1.14.-.-] | (RefSeq) cytochrome P450 90A1-like (A)
gene-LOC110706611	35.91	11.9633	K00020 3-hydroxyisobutyrate dehydrogenase [EC:1.1.1.31] | (RefSeq) 6-phosphogluconate dehydrogenase-like protein (A)
gene-LOC110692910	35.4267	5.52583	K12130 pseudo-response regulator 5 | (RefSeq) two-component response regulator-like APRR5 isoform X1 (A)
gene-LOC110700302	34.7208	16.0742	--
gene-LOC110692047	34.68	2.45583	K06943 nucleolar GTP-binding protein | (RefSeq) uncharacterized protein LOC108835530 (A)
gene-LOC110728170	34.4225	16.8633	K12197 charged multivesicular body protein 1 | (RefSeq) ESCRT-related protein CHMP1A (A)
gene-LOC110736797	34.405	5.6875	K09510 DnaJ homolog subfamily B member 4 | (RefSeq) dnaJ homolog subfamily B member 4-like (A)
gene-LOC110705198	34.3333	87.0925	K19861 benzyl alcohol O-benzoyltransferase [EC:2.3.1.196 2.3.1.232] | (RefSeq) benzyl alcohol O-benzoyltransferase-like (A)
gene-LOC110704761	33.5875	14.8142	--
gene-LOC110716937	33.4158	12.7433	K15920 xylan 1,4-beta-xylosidase [EC:3.2.1.37] | (RefSeq) beta-xylosidase/alpha-L-arabinofuranosidase 2-like (A)
gene-LOC110694205	33.1	14.1067	K08244 alpha-glucan, water dikinase [EC:2.7.9.4] | (RefSeq) alpha-glucan water dikinase, chloroplastic-like (A)
gene-LOC110682157	32.5292	15.2608	K14209 solute carrier family 36 (proton-coupled amino acid transporter) | (RefSeq) amino acid transporter AVT3C-like (A)
gene-LOC110698208	32.4992	14.9892	--
gene-LOC110708057	32.0558	10.5808	--
gene-LOC110725780	32.02	104.125	K01637 isocitrate lyase [EC:4.1.3.1] | (RefSeq) isocitrate lyase-like (A)
gene-LOC110688475	31.855	65.9858	K14841 ribosome biogenesis protein NSA1 | (RefSeq) WD repeat-containing protein DDB_G0290555 (A)
gene-LOC110715674	31.845	4.39083	K16224 senescence-induced receptor-like serine/threonine-protein kinase | (RefSeq) hypothetical protein (A)
gene-LOC110730222	31.76	11.0167	--
gene-LOC110732286	31.6867	6.40167	--
gene-LOC110708737	31.6325	9.82333	K09510 DnaJ homolog subfamily B member 4 | (RefSeq) dnaJ homolog subfamily B member 4-like (A)
gene-LOC110700929	31.4033	13.465	K01184 polygalacturonase [EC:3.2.1.15] | (RefSeq) polygalacturonase QRT2-like (A)
gene-LOC110690914	31.2908	6.88833	K01183 chitinase [EC:3.2.1.14] | (RefSeq) chitotriosidase-1-like (A)
gene-LOC110730817	31.0092	5.98417	--
gene-LOC110712655	30.9708	0.644167	K09510 DnaJ homolog subfamily B member 4 | (RAP-DB) Os05g0562300; Similar to DnaJ-like protein. (A)
gene-LOC110717179	30.9608	2.16167	K19891 glucan endo-1,3-beta-glucosidase 1/2/3 [EC:3.2.1.39] | (RefSeq) glucan endo-1,3-beta-glucosidase 3-like (A)
gene-LOC110694122	30.5992	9.44167	K01381 saccharopepsin [EC:3.4.23.25] | (RefSeq) aspartic proteinase CDR1-like (A)
gene-LOC110732043	30.475	11.145	K16815 calcium-independent phospholipase A2-gamma | (RefSeq) Putative lysophospholipase (A)
gene-LOC110687372	30.4267	13.1867	K00703 starch synthase [EC:2.4.1.21] | (RefSeq) starch synthase 3, chloroplastic/amyloplastic-like isoform X1 (A)
gene-LOC110699222	30.3583	11.9292	K09377 cysteine and glycine-rich protein | (RefSeq) LIM domain-containing protein WLIM2b-like (A)
gene-LOC110718664	30.3317	14.1117	--
gene-LOC110700174	30.1683	6.8275	--
gene-LOC110709254	29.9008	10.615	K00873 pyruvate kinase [EC:2.7.1.40] | (RefSeq) pyruvate kinase 1, cytosolic-like (A)
gene-LOC110703458	29.7333	12.2258	K13116 ATP-dependent RNA helicase DDX41 [EC:3.6.4.13] | (RefSeq) uncharacterized protein LOC110093888 isoform X1 (A)
gene-LOC110683095	29.5742	6.76833	K13066 caffeic acid 3-O-methyltransferase [EC:2.1.1.68] | (RefSeq) COMT1-2; caffeic acid O-methyltransferase (A)
gene-LOC110719785	29.3033	8.01667	K10523 speckle-type POZ protein | (RefSeq) BTB/POZ and MATH domain-containing protein 2 (A)
gene-LOC110733416	28.9592	2.1	--
gene-LOC110722753	28.8733	3.6775	--
gene-LOC110691528	28.8033	14.1667	K03124 transcription initiation factor TFIIB | (RefSeq) transcription initiation factor IIB-2 (A)
gene-LOC110713963	28.7467	8.545	K03686 molecular chaperone DnaJ | (RefSeq) chaperone protein dnaJ A6, chloroplastic-like (A)
gene-LOC110683189	28.58	11.8642	K05349 beta-glucosidase [EC:3.2.1.21] | (RefSeq) uncharacterized protein LOC110683189 (A)
gene-LOC110730726	28.4267	63.7425	K15397 3-ketoacyl-CoA synthase [EC:2.3.1.199] | (RefSeq) 3-ketoacyl-CoA synthase 11-like (A)
gene-LOC110699250	28.375	3.475	--
gene-LOC110683047	28.1642	12.3708	K15015 solute carrier family 32 (vesicular inhibitory amino acid transporter) | (RefSeq) uncharacterized protein LOC107609646 isoform X1 (A)
gene-LOC110693323	28.1483	13.9233	--
gene-LOC110711429	28.0975	14.4233	K07901 Ras-related protein Rab-8A | (RefSeq) ras-related protein RABE1c (A)
gene-LOC110697115	27.8008	59.0042	K03781 catalase [EC:1.11.1.6] | (RefSeq) catalase-domain-containing protein (A)
gene-LOC110733042	27.6583	12.1342	K01303 acylaminoacyl-peptidase [EC:3.4.19.1] | (RefSeq) acylamino-acid-releasing enzyme-like (A)
gene-LOC110691815	27.65	6.34167	--
gene-LOC110733433	27.5417	9.9775	--
gene-LOC110726840	27.3183	12.245	K10523 speckle-type POZ protein | (RefSeq) hypothetical protein (A)
gene-LOC110715664	27.2433	9.21417	K11418 histone deacetylase 11 [EC:3.5.1.98] | (RefSeq) histone deacetylase 2-like (A)
gene-LOC110725156	27.0567	8.21333	K05391 cyclic nucleotide gated channel, plant | (RefSeq) cyclic nucleotide-gated ion channel 1-like (A)
gene-LOC110693165	26.9183	10.8342	--
gene-LOC110710539	26.9083	64.2858	K01097 N-acylneuraminate-9-phosphatase [EC:3.1.3.29] | (RefSeq) N-acylneuraminate-9-phosphatase isoform X1 (A)
gene-LOC110687973	26.8333	135.92	K12135 zinc finger protein CONSTANS | (RefSeq) zinc finger protein CONSTANS-like (A)
gene-LOC110699356	26.6525	4.96833	--
gene-LOC110691450	26.575	11.0317	K03797 carboxyl-terminal processing protease [EC:3.4.21.102] | (RefSeq) carboxyl-terminal-processing peptidase 3, chloroplastic-like (A)
gene-LOC110720420	26.5542	13.8925	--
gene-LOC110699613	26.51	11.6425	K01213 galacturan 1,4-alpha-galacturonidase [EC:3.2.1.67] | (RefSeq) exopolygalacturonase-like (A)
gene-LOC110719661	26.5017	7.67833	--
gene-LOC110729360	26.3383	12.2675	K00700 1,4-alpha-glucan branching enzyme [EC:2.4.1.18] | (RefSeq) 1,4-alpha-glucan-branching enzyme 2-2, chloroplastic/amyloplastic-like isoform X1 (A)
gene-LOC110737742	26.2808	9.84167	K05658 ATP-binding cassette, subfamily B (MDR/TAP), member 1 [EC:3.6.3.44] | (RefSeq) ABC transporter B family member 13-like (A)
gene-LOC110699592	26.2692	128.117	K13248 pyridoxal phosphate phosphatase PHOSPHO2 [EC:3.1.3.74] | (RefSeq) inorganic pyrophosphatase 1-like (A)
gene-LOC110731133	26.235	54.7983	--
gene-LOC110718364	26.1608	164.237	--
gene-LOC110730521	26.0992	57.625	--
gene-LOC110719788	25.9875	5.72917	K03781 catalase [EC:1.11.1.6] | (RefSeq) catalase-like (A)
gene-LOC110722846	25.9858	9.81917	--
gene-LOC110716931	25.9217	6.34917	K01183 chitinase [EC:3.2.1.14] | (RefSeq) endochitinase EP3-like (A)
gene-LOC110734060	25.7958	11.915	K02116 ATP synthase protein I | (RefSeq) uncharacterized protein LOC110734060 (A)
gene-LOC110738928	25.4142	10.8592	K17808 mitochondrial protein import protein ZIM17 | (RefSeq) uncharacterized protein LOC110738928 (A)
gene-LOC110702092	25.3817	11.1742	K00648 3-oxoacyl-[acyl-carrier-protein] synthase III [EC:2.3.1.180] | (RefSeq) 3-oxoacyl-[acyl-carrier-protein] synthase III, chloroplastic-like (A)
gene-LOC110710561	25.375	11.1317	K22438 trans-aconitate 3-methyltransferase [EC:2.1.1.145] | (RefSeq) trans-aconitate 3-methyltransferase-like (A)
gene-LOC110712007	25.2383	8.04833	K17286 erythrocyte band 7 integral membrane protein | (RefSeq) erythrocyte band 7 integral membrane protein-like (A)
gene-LOC110729549	25.2033	5.3425	--
gene-LOC110716857	25.0967	53.5683	--
gene-LOC110689711	25.0817	7.54333	--
gene-LOC110707988	25.01	8.895	K06617 raffinose synthase [EC:2.4.1.82] | (RefSeq) probable galactinol--sucrose galactosyltransferase 6 (A)
gene-LOC110699288	24.9642	52.4425	K10257 acyl-lipid omega-3 desaturase [EC:1.14.19.25 1.14.19.35 1.14.19.36] | (RefSeq) omega-3 fatty acid desaturase, chloroplastic-like (A)
gene-LOC110727697	24.96	2.94917	K12130 pseudo-response regulator 5 | (RefSeq) two-component response regulator-like APRR5 isoform X1 (A)
gene-LOC110726979	24.8292	9.2875	K11968 ariadne-1 [EC:2.3.2.31] | (RefSeq) probable E3 ubiquitin-protein ligase ARI2 isoform X1 (A)
gene-LOC110705596	24.8083	6.71417	K07870 mitochondrial Rho GTPase 1 [EC:3.6.5.-] | (RefSeq) uncharacterized protein LOC103958384 (A)
gene-LOC110684537	24.6767	5.29333	K01369 legumain [EC:3.4.22.34] | (RefSeq) vacuolar-processing enzyme-like (A)
gene-LOC110725231	24.6342	3.1775	K01061 carboxymethylenebutenolidase [EC:3.1.1.45] | (RefSeq) carboxymethylenebutenolidase homolog (A)
gene-LOC110691211	24.5375	11.7183	K12135 zinc finger protein CONSTANS | (RefSeq) zinc finger protein CONSTANS-LIKE 2-like (A)
gene-LOC110722684	24.0083	54.6033	K01179 endoglucanase [EC:3.2.1.4] | (RefSeq) endoglucanase 6-like (A)
gene-LOC110718493	23.9767	8.9775	K17808 mitochondrial protein import protein ZIM17 | (RefSeq) uncharacterized protein LOC110718493 isoform X1 (A)
gene-LOC110699749	23.7542	9.6125	K08099 chlorophyllase [EC:3.1.1.14] | (RefSeq) chlorophyllase-2, chloroplastic-like (A)
gene-LOC110710941	23.7533	88.17	K01177 beta-amylase [EC:3.2.1.2] | (RAP-DB) Os03g0141200; Similar to Beta-amylase PCT-BMYI (EC 3.2.1.2). (A)
gene-LOC110699485	23.725	1.6375	--
gene-LOC110693992	23.6967	9.10333	K08235 xyloglucan:xyloglucosyl transferase [EC:2.4.1.207] | (RefSeq) xyloglucan endotransglucosylase/hydrolase protein 9-like (A)
gene-LOC110710968	23.6425	11.5233	--
gene-LOC110695735	23.4867	54.2592	K01166 ribonuclease T2 [EC:3.1.27.1] | (RefSeq) uncharacterized protein LOC111302682 (A)
gene-LOC110683689	23.4267	6.54833	--
gene-LOC110731330	23.3942	11.6942	K00703 starch synthase [EC:2.4.1.21] | (RefSeq) starch synthase 3, chloroplastic/amyloplastic-like (A)
gene-LOC110716020	23.3008	2.7675	K22683 aspartyl protease family protein [EC:3.4.23.-] | (RefSeq) hypothetical protein (A)
gene-LOC110713997	23.205	3.125	K01061 carboxymethylenebutenolidase [EC:3.1.1.45] | (RefSeq) carboxymethylenebutenolidase homolog (A)
gene-LOC110684435	22.8842	8.67667	K13448 calcium-binding protein CML | (RefSeq) probable calcium-binding protein CML44 (A)
gene-LOC110711439	22.7883	7.70417	K02069 putative ABC transport system permease protein | (RefSeq) protein ALUMINUM SENSITIVE 3 (A)
gene-LOC110735213	22.7667	2.83583	K13024 inositol-hexakisphosphate/diphosphoinositol-pentakisphosphate 1-kinase [EC:2.7.4.24] | (RefSeq) inositol hexakisphosphate and diphosphoinositol-pentakisphosphate kinase VIP2-like isoform X1 (A)
gene-LOC110698807	22.6	48.9725	K18660 malonyl-CoA/methylmalonyl-CoA synthetase [EC:6.2.1.-] | (RefSeq) malonate--CoA ligase-like (A)
gene-LOC110696226	22.1675	77.0592	--
gene-LOC110720645	22.0108	9.58	K21989 calcium permeable stress-gated cation channel | (RefSeq) CSC1-like protein RXW8 (A)
gene-LOC110727076	21.995	8.04833	K14504 xyloglucan:xyloglucosyl transferase TCH4 [EC:2.4.1.207] | (RefSeq) probable xyloglucan endotransglucosylase/hydrolase protein 23 (A)
gene-LOC110720432	21.9525	5.66833	--
gene-LOC110731844	21.9258	69.5792	K23490 cytochrome b5 | (RefSeq) cytochrome b5, seed isoform-like (A)
gene-LOC110723886	21.9142	10.0733	K18207 protein O-mannose beta-1,4-N-acetylglucosaminyltransferase [EC:2.4.1.312] | (RefSeq) protein O-linked-mannose beta-1,4-N-acetylglucosaminyltransferase 2-like (A)
gene-LOC110697213	21.9	1.77667	K15920 xylan 1,4-beta-xylosidase [EC:3.2.1.37] | (RefSeq) beta-xylosidase/alpha-L-arabinofuranosidase 2-like (A)
gene-LOC110727148	21.8533	137.736	--
gene-LOC110729180	21.75	5.60167	K00326 cytochrome-b5 reductase [EC:1.6.2.2] | (RefSeq) NADH-cytochrome b5 reductase-like protein (A)
gene-LOC110701215	21.65	10.1367	K01304 pyroglutamyl-peptidase [EC:3.4.19.3] | (RefSeq) uncharacterized protein LOC110701215 (A)
gene-LOC110687821	21.5442	7.39583	--
gene-LOC110730694	21.3517	48.0783	--
gene-LOC110721657	21.2917	5.96	K13416 brassinosteroid insensitive 1-associated receptor kinase 1 [EC:2.7.10.1 2.7.11.1] | (RefSeq) BRASSINOSTEROID INSENSITIVE 1-associated receptor kinase 1-like (A)
gene-LOC110732999	21.215	50.3683	K01897 long-chain acyl-CoA synthetase [EC:6.2.1.3] | (RefSeq) long chain acyl-CoA synthetase 1-like (A)
gene-LOC110732268	21.1933	82.1975	K20471 coatomer subunit delta | (RefSeq) coatomer subunit delta-3-like (A)
gene-LOC110736385	21.0858	5.485	K16223 protein FLOWERING LOCUS T | (RefSeq) protein FLOWERING LOCUS T-like (A)
gene-LOC110684536	20.8533	3.12	K01369 legumain [EC:3.4.22.34] | (RefSeq) vacuolar-processing enzyme-like (A)
gene-LOC110689325	20.8008	8.505	K20604 mitogen-activated protein kinase kinase 9 [EC:2.7.12.2] | (RefSeq) mitogen-activated protein kinase kinase 9-like (A)
gene-LOC110702767	20.7783	10.2758	K12135 zinc finger protein CONSTANS | (RefSeq) zinc finger protein CONSTANS-LIKE 2-like (A)
gene-LOC110685753	20.675	6.14	K12761 carbon catabolite-derepressing protein kinase [EC:2.7.11.1] | (RefSeq) CBL-interacting serine/threonine-protein kinase 14 (A)
gene-LOC110729714	20.6233	53.0758	K03781 catalase [EC:1.11.1.6] | (RefSeq) catalase-domain-containing protein (A)
gene-LOC110690122	20.5708	5.17583	K03251 translation initiation factor 3 subunit D | (RefSeq) eukaryotic translation initiation factor 3 subunit D-like (A)
gene-LOC110683289	20.5467	9.965	K14686 solute carrier family 31 (copper transporter), member 1 | (RefSeq) copper transporter 6-like (A)
gene-LOC110734234	20.4158	62.8875	K18819 inositol 3-alpha-galactosyltransferase [EC:2.4.1.123] | (RefSeq) galactinol synthase 2-like (A)
gene-LOC110709640	20.3817	8.335	K17506 protein phosphatase 1L [EC:3.1.3.16] | (RefSeq) probable protein phosphatase 2C 10 (A)
gene-LOC110734366	20.2975	9.48417	K14516 ethylene-responsive transcription factor 1 | (RefSeq) ethylene-responsive transcription factor 1B-like (A)
gene-LOC110730318	20.205	6.37333	--
gene-LOC110698434	20.1175	7.67	K09515 DnaJ homolog subfamily B member 9 | (RefSeq) molecular chaperone DnaJ (A)
gene-LOC110728530	19.9367	6.1925	K14165 atypical dual specificity phosphatase [EC:3.1.3.16 3.1.3.48] | (RefSeq) similar to dual-specificity phosphatase laforin (A)
gene-LOC110699923	19.8967	7.25667	--
gene-LOC110685027	19.8642	49.8583	K15015 solute carrier family 32 (vesicular inhibitory amino acid transporter) | (RefSeq) amino acid transporter AVT1I-like isoform X1 (A)
gene-LOC110704808	19.7967	44.0833	K12900 FUS-interacting serine-arginine-rich protein 1 | (RefSeq) serine/arginine-rich SC35-like splicing factor SCL33 (A)
gene-LOC110717756	19.775	7.46083	K13229 2,4-dihydroxy-1,4-benzoxazin-3-one-glucoside dioxygenase [EC:1.14.11.59] | (RefSeq) DIBOA-glucoside dioxygenase BX6 (A)
gene-LOC110734733	19.6992	10.0742	K01657 anthranilate synthase component I [EC:4.1.3.27] | (RefSeq) anthranilate synthase alpha subunit 1, chloroplastic-like (A)
gene-LOC110738606	19.6508	5.225	K01081 5'-nucleotidase [EC:3.1.3.5] | (RefSeq) HAD-superfamily hydrolase, subfamily IG,5'-nucleotidase (A)
gene-LOC110704466	19.5133	46.2517	K20628 expansin | (RefSeq) expansin-A10 (A)
gene-LOC110711858	19.4725	5.96917	K20536 mitogen-activated protein kinase 3 [EC:2.7.11.24] | (RefSeq) mitogen-activated protein kinase 3-like (A)
gene-LOC110699304	19.4475	5.8075	K19038 E3 ubiquitin-protein ligase ATL41 [EC:2.3.2.27] | (RefSeq) RING-H2 finger protein ATL40-like (A)
gene-LOC110714019	19.3417	8.34583	--
gene-LOC110699659	19.3183	3.67667	K13993 HSP20 family protein | (RefSeq) hypothetical protein (A)
gene-LOC110699023	19.3033	7.89167	--
gene-LOC110735739	19.2158	60.07	K01590 histidine decarboxylase [EC:4.1.1.22] | (RefSeq) serine decarboxylase-like (A)
gene-LOC110696143	19.2058	4.61917	--
gene-LOC110730575	19.0233	2.3925	K17961 trimethyltridecatetraene/dimethylnonatriene synthase [EC:1.14.14.58 1.14.14.59] | (RefSeq) cytochrome P450 82G1-like (A)
gene-LOC110732730	19.0225	5.41417	K08202 MFS transporter, OCT family, solute carrier family 22 (organic cation transporter), member 4/5 | (RefSeq) organic cation/carnitine transporter 4 (A)
gene-LOC110736707	18.9825	5.56333	K15281 solute carrier family 35 | (RefSeq) uncharacterized protein LOC110779446 (A)
gene-LOC110685230	18.9658	8.25167	--
gene-LOC110707471	18.9383	7.44	K00036 glucose-6-phosphate 1-dehydrogenase [EC:1.1.1.49 1.1.1.363] | (RefSeq) glucose-6-phosphate 1-dehydrogenase, cytoplasmic-like (A)
gene-LOC110722567	18.8542	7.92667	--
gene-LOC110727584	18.8167	8.21333	K12823 ATP-dependent RNA helicase DDX5/DBP2 [EC:3.6.4.13] | (RefSeq) DEAD-box ATP-dependent RNA helicase 20-like (A)
gene-LOC110725170	18.7167	8.0975	K08770 ubiquitin C | (RefSeq) hypothetical protein (A)
gene-LOC110708338	18.5775	9.1875	K01381 saccharopepsin [EC:3.4.23.25] | (RefSeq) aspartic proteinase CDR1-like (A)
gene-LOC110685634	18.3025	42.5433	--
gene-LOC110722840	18.1492	4.32333	K04123 ent-kaurenoic acid hydroxylase [EC:1.14.13.79] | (RefSeq) ent-kaurenoic acid oxidase-like isoform X1 (A)
gene-LOC110718605	18.0708	38.9358	--
gene-LOC110738041	18.0067	9.43917	--
gene-LOC110717343	17.9875	5.8525	K01081 5'-nucleotidase [EC:3.1.3.5] | (RefSeq) HAD-superfamily hydrolase, subfamily IG,5'-nucleotidase (A)
gene-LOC110728497	17.9783	6.41	--
gene-LOC110736841	17.9608	6.22417	--
gene-LOC110716624	17.9583	38.0233	--
gene-LOC110739855	17.9358	5.60167	K03860 phosphatidylinositol glycan, class Q | (RefSeq) N-acetylglucosaminyl-phosphatidylinositol biosynthetic protein gpi1-like (A)
gene-LOC110719348	17.8608	45.5742	K17756 long-chain-alcohol oxidase [EC:1.1.3.20] | (RefSeq) long-chain-alcohol oxidase FAO4A-like (A)
gene-LOC110684313	17.8208	83.8975	K15403 fatty acid omega-hydroxy dehydrogenase [EC:1.1.-.-] | (RefSeq) protein HOTHEAD-like (A)
gene-LOC110690852	17.7625	4.78667	K22074 NFU1 iron-sulfur cluster scaffold homolog, mitochondrial | (RefSeq) nifU-like protein 1, chloroplastic (A)
gene-LOC110707231	17.7558	6.0175	K03797 carboxyl-terminal processing protease [EC:3.4.21.102] | (RefSeq) carboxyl-terminal-processing peptidase 3, chloroplastic-like (A)
gene-LOC110713551	17.6817	37.575	K08869 aarF domain-containing kinase | (RefSeq) predicted protein (A)
gene-LOC110722585	17.6633	43.9992	K14780 ATP-dependent RNA helicase DHX37/DHR1 [EC:3.6.4.13] | (RefSeq) ATP-dependent RNA helicase DEAH13-like isoform X1 (A)
gene-LOC110710686	17.5133	41.1175	K17756 long-chain-alcohol oxidase [EC:1.1.3.20] | (RefSeq) long-chain-alcohol oxidase FAO4A-like (A)
gene-LOC110718304	17.4008	8.76833	K14209 solute carrier family 36 (proton-coupled amino acid transporter) | (RefSeq) amino acid transporter AVT3C-like (A)
gene-LOC110719663	17.355	4.42083	--
gene-LOC110700064	17.3033	1.93417	--
gene-LOC110713057	17.2658	5.60333	K07761 metalloendoproteinase 5-MMP [EC:3.4.24.-] | (RefSeq) metalloendoproteinase 5-MMP-like (A)
gene-LOC110723285	17.2583	5.35417	K10688 ubiquitin-conjugating enzyme E2 W [EC:2.3.2.25] | (RefSeq) probable ubiquitin-conjugating enzyme E2 18 (A)
gene-LOC110724454	17.2508	7.08917	K01800 maleylacetoacetate isomerase [EC:5.2.1.2] | (RefSeq) glutathione S-transferase 2-like (A)
gene-LOC110723719	17.0808	6.60417	K03327 multidrug resistance protein, MATE family | (RefSeq) protein DETOXIFICATION 27-like (A)
gene-LOC110714497	17.055	7.5475	--
gene-LOC110735659	17.0458	7.22083	K12124 GIGANTEA | (RefSeq) protein GIGANTEA (A)
gene-LOC110710791	17.0283	8.68167	K14396 polyadenylate-binding protein 2 | (RefSeq) polyadenylate-binding protein 2-like (A)
gene-LOC110725768	16.9783	8.69333	K03875 F-box and leucine-rich repeat protein 1 (S-phase kinase-associated protein 2) | (RefSeq) F-box protein SKP2A-like (A)
gene-LOC110684298	16.975	7.28667	K20359 PRA1 family protein 1 | (RefSeq) PRA1 family protein F3-like (A)
gene-LOC110739222	16.6775	2.82417	K12848 U4/U6.U5 tri-snRNP component SNU23 | (RefSeq) zinc finger matrin-type protein 2 isoform X1 (A)
gene-LOC110682410	16.6725	6.2525	K00430 peroxidase [EC:1.11.1.7] | (RefSeq) peroxidase 50-like (A)
gene-LOC110693174	16.5058	2.34917	K15803 (-)-germacrene D synthase [EC:4.2.3.75] | (RefSeq) probable sesquiterpene synthase (A)
gene-LOC110718644	16.4367	6.59917	K21374 7-deoxyloganetin glucosyltransferase [EC:2.4.1.324] | (RefSeq) 7-deoxyloganetin glucosyltransferase (A)
gene-LOC110714604	16.4358	2.83917	K14496 abscisic acid receptor PYR/PYL family | (RefSeq) abscisic acid receptor PYL8-like (A)
gene-LOC110732233	16.3375	5.99	--
gene-LOC110703908	16.1675	6.58583	K05016 chloride channel 7 | (RefSeq) chloride channel protein CLC-a-like (A)
gene-LOC110694135	16.1375	7.72667	K00128 aldehyde dehydrogenase (NAD+) [EC:1.2.1.3] | (RefSeq) aldehyde dehydrogenase family 2 member B7, mitochondrial-like isoform X1 (A)
gene-LOC110718614	16.0958	4.39167	K01580 glutamate decarboxylase [EC:4.1.1.15] | (RefSeq) glutamate decarboxylase (A)
gene-LOC110681752	16.0192	35.3392	K03319 divalent anion:Na+ symporter, DASS family | (RefSeq) LOW QUALITY PROTEIN: dicarboxylate transporter 2.1, chloroplastic-like (A)
gene-LOC110731636	15.7267	39.4325	K13422 transcription factor MYC2 | (RefSeq) transcription factor MYC2 (A)
gene-LOC110684268	15.6575	6.53917	K00430 peroxidase [EC:1.11.1.7] | (RefSeq) peroxidase P7-like (A)
gene-LOC110729569	15.6425	3.91667	K01187 alpha-glucosidase [EC:3.2.1.20] | (RefSeq) alpha-glucosidase-like (A)
gene-LOC110685830	15.6275	35.81	K19355 mannan endo-1,4-beta-mannosidase [EC:3.2.1.78] | (RefSeq) mannan endo-1,4-beta-mannosidase 7 (A)
gene-LOC110699236	15.6267	7.63583	K19747 BAHD acyltransferase [EC:2.3.1.-] | (RefSeq) BAHD acyltransferase DCR (A)
gene-LOC110702015	15.2317	79.1692	K20471 coatomer subunit delta | (RefSeq) coatomer subunit delta-3-like (A)
gene-LOC110724287	15.1283	5.58417	K13148 integrator complex subunit 11 [EC:3.1.27.-] | (RefSeq) cleavage and polyadenylation specificity factor subunit 3-II-like isoform X1 (A)
gene-LOC110693837	15.1	5.36667	--
gene-LOC110736590	15.0067	32.1233	K19882 O-palmitoleoyl-L-serine hydrolase [EC:3.1.1.98] | (RefSeq) pectin acetylesterase 12-like (A)
gene-LOC110703369	14.8958	34.1642	--
gene-LOC110707543	14.8817	6.98917	--
gene-LOC110731315	14.8575	6.83	K13347 peroxisomal membrane protein 2 | (RefSeq) peroxisomal membrane protein PMP22-like (A)
gene-LOC110689156	14.8508	6.76917	K19038 E3 ubiquitin-protein ligase ATL41 [EC:2.3.2.27] | (RefSeq) E3 ubiquitin-protein ligase ATL41-like (A)
gene-LOC110696660	14.84	3.68833	K14317 nuclear pore complex protein Nup214 | (RefSeq) hypothetical protein (A)
gene-LOC110729124	14.8358	7.30833	K07936 GTP-binding nuclear protein Ran | (RefSeq) GTP-binding nuclear protein Ran-3-like isoform X1 (A)
gene-LOC110699358	14.7833	4.05917	--
gene-LOC110694451	14.7233	0.351667	K09510 DnaJ homolog subfamily B member 4 | (RefSeq) dnaJ homolog subfamily B member 1-like (A)
gene-LOC110682453	14.6375	5.03417	K12761 carbon catabolite-derepressing protein kinase [EC:2.7.11.1] | (RefSeq) CBL-interacting serine/threonine-protein kinase 14 (A)
gene-LOC110735748	14.5525	2.99417	K22395 cinnamyl-alcohol dehydrogenase [EC:1.1.1.195] | (RefSeq) berberine bridge enzyme-like 13 (A)
gene-LOC110724643	14.4783	38.7525	K13065 shikimate O-hydroxycinnamoyltransferase [EC:2.3.1.133] | (RefSeq) shikimate O-hydroxycinnamoyltransferase-like (A)
gene-LOC110697083	14.4533	5.50333	K09419 heat shock transcription factor, other eukaryote | (RefSeq) heat stress transcription factor B-2a-like (A)
gene-LOC110710465	14.4375	6.58667	--
gene-LOC110731453	14.4333	2.3825	--
gene-LOC110712150	14.4233	7.175	K10144 RING finger and CHY zinc finger domain-containing protein 1 [EC:2.3.2.27] | (RefSeq) probable E3 ubiquitin-protein ligase RZFP34 (A)
gene-LOC110717791	14.3908	5.54167	--
gene-LOC110718993	14.3292	5.73	--
gene-LOC110682884	14.305	57.2575	K03283 heat shock 70kDa protein 1/2/6/8 | (RefSeq) probable mediator of RNA polymerase II transcription subunit 37c (A)
gene-LOC110700674	14.26	29.5808	K00012 UDPglucose 6-dehydrogenase [EC:1.1.1.22] | (RefSeq) UDP-glucose 6-dehydrogenase 3-like (A)
gene-LOC110731123	14.2183	98.9783	--
gene-LOC110683384	14.1908	4.60333	--
gene-LOC110702135	14.16	4.05917	--
gene-LOC110727976	14.0925	2.425	K17756 long-chain-alcohol oxidase [EC:1.1.3.20] | (RefSeq) long-chain-alcohol oxidase FAO2-like (A)
gene-LOC110698531	13.9883	6.02667	K12189 ESCRT-II complex subunit VPS25 | (RefSeq) vacuolar protein sorting-associated protein 25-like isoform X3 (A)
gene-LOC110693605	13.9733	2.77583	K01466 allantoinase [EC:3.5.2.5] | (RefSeq) allantoinase-like isoform X1 (A)
gene-LOC110715837	13.9225	5.96417	K06685 MOB kinase activator 1 | (RefSeq) MOB kinase activator-like 1A isoform X1 (A)
gene-LOC110721900	13.7408	5.55667	K16297 serine carboxypeptidase-like clade II [EC:3.4.16.-] | (RefSeq) serine carboxypeptidase II-2-like (A)
gene-LOC110727232	13.6625	4.26083	K12135 zinc finger protein CONSTANS | (RefSeq) hypothetical protein (A)
gene-LOC110697792	13.6425	2.74083	K11801 WD repeat-containing protein 23 | (RefSeq) LEC14B protein-like (A)
gene-LOC110705619	13.5908	6.41083	K11996 adenylyltransferase and sulfurtransferase [EC:2.7.7.80 2.8.1.11] | (RefSeq) adenylyltransferase and sulfurtransferase MOCS3-like (A)
gene-LOC110682171	13.5875	4.645	K06123 1-acylglycerone phosphate reductase [EC:1.1.1.101] | (RefSeq) hypothetical protein (A)
gene-LOC110717812	13.5708	3.03417	--
gene-LOC110725879	13.5017	6.79917	--
gene-LOC110724242	13.4617	5.59167	K01176 alpha-amylase [EC:3.2.1.1] | (RefSeq) lectin-domain containing receptor kinase VI.3-like (A)
gene-LOC110694081	13.3758	5.05167	K15382 solute carrier family 50 (sugar transporter) | (RefSeq) bidirectional sugar transporter SWEET2-like (A)
gene-LOC110704874	13.3492	45.415	--
gene-LOC110722582	13.3058	1.3575	--
gene-LOC110698088	13.175	30.645	--
gene-LOC110693890	13.1267	5.65917	K01187 alpha-glucosidase [EC:3.2.1.20] | (RefSeq) LOW QUALITY PROTEIN: alpha-glucosidase-like (A)
gene-LOC110706001	13.0767	5.9175	K17500 integrin-linked kinase-associated serine/threonine phosphatase 2C [EC:3.1.3.16] | (RefSeq) WAT1-related protein At3g18200 isoform X1 (A)
gene-LOC110702947	13.0758	4.18833	K02563 UDP-N-acetylglucosamine--N-acetylmuramyl-(pentapeptide) pyrophosphoryl-undecaprenol N-acetylglucosamine transferase [EC:2.4.1.227] | (RefSeq) uncharacterized protein LOC110702947 (A)
gene-LOC110699622	13.0533	30.2525	K13680 beta-mannan synthase [EC:2.4.1.32] | (RefSeq) glucomannan 4-beta-mannosyltransferase 2-like (A)
gene-LOC110705498	13.0325	4.90083	K01369 legumain [EC:3.4.22.34] | (RefSeq) vacuolar-processing enzyme-like (A)
gene-LOC110725801	13.0292	4.7075	K00083 cinnamyl-alcohol dehydrogenase [EC:1.1.1.195] | (RefSeq) probable cinnamyl alcohol dehydrogenase 1 (A)
gene-LOC110683351	13.015	5.65833	K01176 alpha-amylase [EC:3.2.1.1] | (RefSeq) lectin-domain containing receptor kinase VI.3-like (A)
gene-LOC110701605	12.9967	6.41667	K20536 mitogen-activated protein kinase 3 [EC:2.7.11.24] | (RefSeq) mitogen-activated protein kinase 3-like (A)
gene-LOC110718726	12.9733	50.6492	--
gene-LOC110739253	12.9658	29.0642	K08678 UDP-glucuronate decarboxylase [EC:4.1.1.35] | (RefSeq) UDP-glucuronic acid decarboxylase 2-like (A)
gene-LOC110685754	12.9408	4.13333	--
gene-LOC110704165	12.8758	2.65917	K12124 GIGANTEA | (RefSeq) protein GIGANTEA (A)
gene-LOC110704464	12.8408	28.6067	K20628 expansin | (RefSeq) expansin-A8-like (A)
gene-LOC110703212	12.8358	30.1183	--
gene-LOC110733563	12.7742	48.1583	--
gene-LOC110698453	12.77	4.51583	--
gene-LOC110692003	12.7625	5.67333	--
gene-LOC110737873	12.76	5.12083	K15382 solute carrier family 50 (sugar transporter) | (RefSeq) bidirectional sugar transporter SWEET2-like isoform X1 (A)
gene-LOC110682217	12.75	5.24167	K21596 calmodulin-binding transcription activator | (RefSeq) calmodulin-binding transcription activator 3-like isoform X1 (A)
gene-LOC110733519	12.7317	1.51417	--
gene-LOC110700445	12.7208	5.70583	--
gene-LOC110684083	12.6208	31.0608	K03283 heat shock 70kDa protein 1/2/6/8 | (RefSeq) probable mediator of RNA polymerase II transcription subunit 37c (A)
gene-LOC110703096	12.5833	30.6883	K12135 zinc finger protein CONSTANS | (RefSeq) zinc finger protein CONSTANS-LIKE 2-like (A)
gene-LOC110720870	12.5417	2.94167	--
gene-LOC110703470	12.54	6.29167	K08150 MFS transporter, SP family, solute carrier family 2 (myo-inositol transporter), member 13 | (Kazusa) Lj4g3v0119930.1; - (A)
gene-LOC110724663	12.5342	27.0942	K13415 protein brassinosteroid insensitive 1 [EC:2.7.10.1 2.7.11.1] | (RefSeq) systemin receptor SR160-like (A)
gene-LOC110733543	12.53	5.30333	K00430 peroxidase [EC:1.11.1.7] | (RefSeq) peroxidase P7-like (A)
gene-LOC110693246	12.5242	5.33833	K22133 oxalate---CoA ligase [EC:6.2.1.8] | (RefSeq) oxalate--CoA ligase (A)
gene-LOC110720590	12.4975	4.76583	K15706 E3 ubiquitin-protein ligase RNF167 [EC:2.3.2.27] | (RefSeq) RING-H2 finger protein ATL74 (A)
gene-LOC110693821	12.4725	2.17	K23717 solute carrier family 23 (nucleobase transporter), member 2 | (RefSeq) nucleobase-ascorbate transporter 4-like (A)
gene-LOC110697091	12.4375	42.175	--
gene-LOC110736524	12.4308	42.155	--
gene-LOC110704785	12.3217	4.00583	--
gene-LOC110723300	12.3008	0.453333	--
gene-LOC110705337	12.1592	5.06667	--
gene-LOC110709587	12.1042	2.555	--
gene-LOC110714084	12.0433	3.1075	K09250 cellular nucleic acid-binding protein | (RefSeq) cold shock domain-containing protein 3-like (A)
gene-LOC110710368	11.9617	28.2133	K14638 solute carrier family 15 (peptide/histidine transporter), member 3/4 | (RefSeq) protein NRT1/ PTR FAMILY 8.3-like (A)
gene-LOC110710639	11.9208	5.65583	K04797 prefoldin alpha subunit | (RefSeq) probable prefoldin subunit 5 (A)
gene-LOC110682343	11.9	5.385	K13425 WRKY transcription factor 22 | (RefSeq) WRKY transcription factor 22-like (A)
gene-LOC110683449	11.8492	3.27	K03320 ammonium transporter, Amt family | (RefSeq) ammonium transporter 1 member 3-like (A)
gene-LOC110719674	11.745	26.1975	K01179 endoglucanase [EC:3.2.1.4] | (RefSeq) endoglucanase 6-like (A)
gene-LOC110731562	11.7233	4.95583	K13430 serine/threonine-protein kinase PBS1 [EC:2.7.11.1] | (RefSeq) serine/threonine-protein kinase CDL1-like (A)
gene-LOC110683407	11.7083	3.56833	K13430 serine/threonine-protein kinase PBS1 [EC:2.7.11.1] | (RefSeq) serine/threonine-protein kinase PBL27-like isoform X1 (A)
gene-LOC110688320	11.6958	3.43667	K13430 serine/threonine-protein kinase PBS1 [EC:2.7.11.1] | (RefSeq) serine/threonine-protein kinase CDL1-like (A)
gene-LOC110693642	11.6733	3.945	K13415 protein brassinosteroid insensitive 1 [EC:2.7.10.1 2.7.11.1] | (RefSeq) uncharacterized protein LOC103413440 isoform X1 (A)
gene-LOC110684030	11.67	28.4017	K07025 putative hydrolase of the HAD superfamily | (RefSeq) uncharacterized protein LOC110684030 isoform X1 (A)
gene-LOC110730388	11.635	32.205	K09874 aquaporin NIP | (RefSeq) aquaporin NIP2-1-like (A)
gene-LOC110718226	11.6308	4.13917	K05765 cofilin | (RefSeq) uncharacterized LOC105781290 (A)
gene-LOC110702130	11.5458	4.25417	K11996 adenylyltransferase and sulfurtransferase [EC:2.7.7.80 2.8.1.11] | (RefSeq) adenylyltransferase and sulfurtransferase MOCS3-like (A)
gene-LOC110721627	11.5342	5.18	K00121 S-(hydroxymethyl)glutathione dehydrogenase / alcohol dehydrogenase [EC:1.1.1.284 1.1.1.1] | (RefSeq) alcohol dehydrogenase-like 7 (A)
gene-LOC110719384	11.515	23.5217	--
gene-LOC110716003	11.4692	4.81333	K13354 solute carrier family 25 (peroxisomal adenine nucleotide transporter), member 17 | (RefSeq) mitochondrial carrier (A)
gene-LOC110703451	11.4492	2.53417	K13456 RPM1-interacting protein 4 | (RefSeq) RPM1-interacting protein 4-like (A)
gene-LOC110739176	11.3467	25.2	K12133 MYB-related transcription factor LHY | (RefSeq) protein CCA1-like isoform X1 (A)
gene-LOC110712914	11.31	4.50167	K13422 transcription factor MYC2 | (RefSeq) transcription factor MYC2-like (A)
gene-LOC110718575	11.3008	3.92917	K16224 senescence-induced receptor-like serine/threonine-protein kinase | (RefSeq) senescence-induced receptor-like serine/threonine-protein kinase (A)
gene-LOC110687158	11.2467	4.33167	K06883 uncharacterized protein | (RefSeq) LOW QUALITY PROTEIN: uncharacterized protein LOC104799061 (A)
gene-LOC110695959	11.1992	3.62917	K13418 somatic embryogenesis receptor kinase 1 [EC:2.7.10.1 2.7.11.1] | (RefSeq) LRR receptor kinase BAK1 (A)
gene-LOC110722349	11.1608	4.75417	K08286 protein-serine/threonine kinase [EC:2.7.11.-] | (RefSeq) receptor-like protein kinase 5 (A)
gene-LOC110703394	11.065	27.1233	K18660 malonyl-CoA/methylmalonyl-CoA synthetase [EC:6.2.1.-] | (RefSeq) malonate--CoA ligase-like (A)
gene-LOC110720301	11.0475	3.00583	--
gene-LOC110703584	11.0417	0.610833	K03094 S-phase kinase-associated protein 1 | (RefSeq) SKP1-like protein 1A (A)
gene-LOC110694212	11.0292	0.681667	--
gene-LOC110694423	11.0042	3.36667	--
gene-LOC110691783	11.0025	2.56667	K13508 glycerol-3-phosphate acyltransferase [EC:2.3.1.15 2.3.1.198] | (RefSeq) glycerol-3-phosphate acyltransferase 1-like (A)
gene-LOC110737753	10.985	4.3925	K13416 brassinosteroid insensitive 1-associated receptor kinase 1 [EC:2.7.10.1 2.7.11.1] | (RefSeq) BRASSINOSTEROID INSENSITIVE 1-associated receptor kinase 1-like (A)
gene-LOC110711143	10.9775	25.915	K12133 MYB-related transcription factor LHY | (RefSeq) protein CCA1 (A)
gene-LOC110729694	10.97	43.4067	--
gene-LOC110706896	10.9533	3.895	K01466 allantoinase [EC:3.5.2.5] | (RefSeq) allantoinase-like isoform X1 (A)
gene-LOC110734248	10.95	30.7292	K01897 long-chain acyl-CoA synthetase [EC:6.2.1.3] | (RefSeq) long chain acyl-CoA synthetase 1-like isoform X1 (A)
gene-LOC110722884	10.9417	5.085	K22048 mechanosensitive ion channel protein 4/5/6/7/8/9/10 | (RefSeq) mechanosensitive ion channel protein 6-like (A)
gene-LOC110733502	10.8258	3.79083	K09286 EREBP-like factor | (RefSeq) dehydration-responsive element-binding protein 2C-like (A)
gene-LOC110700869	10.8233	2.26333	K15692 E3 ubiquitin-protein ligase RNF13 [EC:2.3.2.27] | (RefSeq) RING-H2 finger protein ATL74-like (A)
gene-LOC110726910	10.8175	1.435	K00306 sarcosine oxidase / L-pipecolate oxidase [EC:1.5.3.1 1.5.3.7] | (RefSeq) probable sarcosine oxidase (A)
gene-LOC110713150	10.7608	0.623333	--
gene-LOC110694537	10.6825	1.18917	--
gene-LOC110731347	10.6758	30.4358	K03327 multidrug resistance protein, MATE family | (RefSeq) protein DETOXIFICATION 40-like (A)
gene-LOC110712834	10.67	4.40833	K01757 strictosidine synthase [EC:4.3.3.2] | (RefSeq) protein STRICTOSIDINE SYNTHASE-LIKE 12-like (A)
gene-LOC110708070	10.6625	4.83167	K14803 protein phosphatase PTC2/3 [EC:3.1.3.16] | (RefSeq) probable protein phosphatase 2C 27 (A)
gene-LOC110682655	10.6533	24.6733	K01099 inositol polyphosphate 5-phosphatase INPP5B/F [EC:3.1.3.36] | (RefSeq) type IV inositol polyphosphate 5-phosphatase 9-like isoform X1 (A)
gene-LOC110717349	10.6442	4.94833	K08832 serine/threonine-protein kinase SRPK3 [EC:2.7.11.1] | (RefSeq) SRSF protein kinase 3-like (A)
gene-LOC110687405	10.6292	4.275	--
gene-LOC110721693	10.6042	4.42667	K14432 ABA responsive element binding factor | (Kazusa) Lj3g3v0797480.1; - (A)
gene-LOC110694254	10.5667	52.5583	K01177 beta-amylase [EC:3.2.1.2] | (RefSeq) beta-amylase 3, chloroplastic-like (A)
gene-LOC110730104	10.535	4.1125	K09060 plant G-box-binding factor | (RefSeq) bZIP transcription factor 16-like (A)
gene-LOC110738738	10.5042	2.84167	K10661 E3 ubiquitin-protein ligase MARCH6 [EC:2.3.2.27] | (RefSeq) probable E3 ubiquitin ligase SUD1 (A)
gene-LOC110713677	10.475	3.46167	K04424 sterile alpha motif and leucine zipper containing kinase AZK [EC:2.7.11.25] | (RefSeq) probable serine/threonine-protein kinase SIS8 (A)
gene-LOC110714476	10.4425	21.5258	--
gene-LOC110713463	10.4167	3.7725	--
gene-LOC110703275	10.365	4.84667	--
gene-LOC110693614	10.3575	2.07833	K10666 E3 ubiquitin-protein ligase RNF5 [EC:2.3.2.27] | (RefSeq) E3 ubiquitin-protein ligase RMA1H1-like (A)
gene-LOC110698932	10.2392	2.91917	--
gene-LOC110696049	10.225	2.76833	--
gene-LOC110724874	10.2125	4.18083	K00318 proline dehydrogenase [EC:1.5.5.2] | (RefSeq) proline dehydrogenase 2, mitochondrial-like (A)
gene-LOC110694177	10.1917	21.3608	K01184 polygalacturonase [EC:3.2.1.15] | (RefSeq) polygalacturonase At1g48100 (A)
gene-LOC110736963	10.165	3.54417	--
gene-LOC110731310	10.1608	4.7525	K13424 WRKY transcription factor 33 | (RAP-DB) Os05g0474800, WRKY70, WRKY_GENE_70; WRKY transcription factor 70. (A)
gene-LOC110693449	10.0775	3.5125	K03671 thioredoxin 1 | (RefSeq) thioredoxin-like protein CXXS1 (A)
gene-LOC110730590	10.0175	4.67417	K01805 xylose isomerase [EC:5.3.1.5] | (RefSeq) xylose isomerase (A)
gene-LOC110688233	9.95167	4.0475	K03007 DNA-directed RNA polymerases I, II, and III subunit RPABC5 | (RefSeq) DNA-directed RNA polymerases I, II, and III subunit RPABC5 (A)
gene-LOC110692774	9.90833	5.015	K19882 O-palmitoleoyl-L-serine hydrolase [EC:3.1.1.98] | (RefSeq) pectin acetylesterase 8-like isoform X1 (A)
gene-LOC110690280	9.87583	1.88	--
gene-LOC110694137	9.83417	3.88417	K08235 xyloglucan:xyloglucosyl transferase [EC:2.4.1.207] | (RefSeq) probable xyloglucan endotransglucosylase/hydrolase protein 33 (A)
gene-LOC110708738	9.83	4.7475	K21989 calcium permeable stress-gated cation channel | (RefSeq) CSC1-like protein RXW8 (A)
gene-LOC110688274	9.81333	2.39083	K03320 ammonium transporter, Amt family | (RefSeq) ammonium transporter 1 member 3-like isoform X1 (A)
gene-LOC110702644	9.81167	4.35333	K00799 glutathione S-transferase [EC:2.5.1.18] | (RefSeq) probable glutathione S-transferase parA (A)
gene-LOC110705840	9.81	23.96	--
gene-LOC110717414	9.80417	37.6175	K01858 myo-inositol-1-phosphate synthase [EC:5.5.1.4] | (RefSeq) inositol-3-phosphate synthase (A)
gene-LOC110707197	9.79417	2.83667	K00924 kinase [EC:2.7.1.-] | (RefSeq) receptor protein kinase CLAVATA1-like (A)
gene-LOC110710493	9.78083	3.83167	--
gene-LOC110731391	9.77	4.1975	K20890 xylan alpha-glucuronosyltransferase [EC:2.4.1.-] | (RefSeq) UDP-glucuronate:xylan alpha-glucuronosyltransferase 1-like (A)
gene-LOC110722854	9.71167	4.8125	K10280 F-box and leucine-rich repeat protein 14 | (RefSeq) L domain-like protein (A)
gene-LOC110683476	9.61667	2.62583	--
gene-LOC110737365	9.6025	20.5625	K01099 inositol polyphosphate 5-phosphatase INPP5B/F [EC:3.1.3.36] | (RefSeq) type IV inositol polyphosphate 5-phosphatase 9-like isoform X1 (A)
gene-LOC110702209	9.5775	0.469167	--
gene-LOC110702563	9.56667	4.88917	--
gene-LOC110711579	9.54917	3.36167	--
gene-LOC110737471	9.50917	3.9225	--
gene-LOC110738751	9.50333	1.98	K01183 chitinase [EC:3.2.1.14] | (RefSeq) acidic endochitinase SP2-like (A)
gene-LOC110696285	9.44583	21.7767	--
gene-LOC110705104	9.41333	2.85833	--
gene-LOC110705713	9.38167	4.74417	K00820 glutamine---fructose-6-phosphate transaminase (isomerizing) [EC:2.6.1.16] | (RefSeq) glutamine--fructose-6-phosphate aminotransferase [isomerizing] 2-like isoform X1 (A)
gene-LOC110700257	9.37667	4.51	K13416 brassinosteroid insensitive 1-associated receptor kinase 1 [EC:2.7.10.1 2.7.11.1] | (RefSeq) BRASSINOSTEROID INSENSITIVE 1-associated receptor kinase 1-like (A)
gene-LOC110720450	9.37583	23.6325	K15404 aldehyde decarbonylase [EC:4.1.99.5] | (RefSeq) protein ECERIFERUM 1-like (A)
gene-LOC110712942	9.34167	4.38583	K13459 disease resistance protein RPS2 | (RefSeq) disease resistance protein RPS2-like (A)
gene-LOC110704924	9.33	18.825	K14488 SAUR family protein | (RefSeq) auxin-responsive protein SAUR21-like (A)
gene-LOC110736505	9.3275	3.49917	K13416 brassinosteroid insensitive 1-associated receptor kinase 1 [EC:2.7.10.1 2.7.11.1] | (RefSeq) BRASSINOSTEROID INSENSITIVE 1-associated receptor kinase 1-like (A)
gene-LOC110708248	9.2175	1.715	K07418 cytochrome P450 family 2 subfamily J [EC:1.14.14.1] | (RefSeq) cytochrome P450 71A8-like (A)
gene-LOC110692770	9.19167	4.63667	K14709 solute carrier family 39 (zinc transporter), member 1/2/3 | (RefSeq) zinc transporter 1-like (A)
gene-LOC110698323	9.1725	20.9142	--
gene-LOC110704611	9.14667	21.0883	K19791 iron transport multicopper oxidase | (RefSeq) hypothetical protein (A)
gene-LOC110726895	9.11333	25.1383	--
gene-LOC110704934	9.09083	1.19917	K22133 oxalate---CoA ligase [EC:6.2.1.8] | (RefSeq) oxalate--CoA ligase (A)
gene-LOC110686215	9.08667	4.21417	K23677 MFS transporter, Spinster family, sphingosine-1-phosphate transporter | (RefSeq) uncharacterized LOC105802280 (A)
gene-LOC110701366	9.01667	4.3175	K15777 4,5-DOPA dioxygenase extradiol [EC:1.13.11.-] | (RefSeq) 4,5-DOPA dioxygenase extradiol-like isoform X1 (A)
gene-LOC110721595	8.995	18.8933	K02553 regulator of ribonuclease activity A | (RefSeq) uncharacterized protein LOC107262668 (A)
gene-LOC110690912	8.98083	0.7525	K01183 chitinase [EC:3.2.1.14] | (RefSeq) acidic mammalian chitinase-like (A)
gene-LOC110721426	8.98	2.2325	K14496 abscisic acid receptor PYR/PYL family | (RefSeq) abscisic acid receptor PYL8-like (A)
gene-LOC110720365	8.97167	21.695	K03136 transcription initiation factor TFIIE subunit alpha | (RefSeq) transcription initiation factor IIE subunit alpha-like isoform X1 (A)
gene-LOC110714276	8.91167	4.09083	K03188 urease accessory protein | (RefSeq) uncharacterized protein LOC108224146 isoform X1 (A)
gene-LOC110721677	8.87083	2.4025	K19040 E3 ubiquitin-protein ligase ATL10/75/76/77/78 [EC:2.3.2.27] | (RefSeq) RING-H2 finger protein ATL74-like (A)
gene-LOC110719543	8.8625	3.75333	K15078 structure-specific endonuclease subunit SLX1 [EC:3.6.1.-] | (RefSeq) putative disease resistance protein RGA3 (A)
gene-LOC110715238	8.83833	2.3525	K06883 uncharacterized protein | (RefSeq) LOW QUALITY PROTEIN: uncharacterized protein LOC104799061 (A)
gene-LOC110720363	8.71583	0.846667	K13418 somatic embryogenesis receptor kinase 1 [EC:2.7.10.1 2.7.11.1] | (RefSeq) hypothetical protein (A)
gene-LOC110692313	8.70917	2.2925	K00469 inositol oxygenase [EC:1.13.99.1] | (RefSeq) inositol oxygenase 1-like (A)
gene-LOC110725959	8.69583	3.72667	K08139 MFS transporter, SP family, sugar:H+ symporter | (RefSeq) hypothetical protein (A)
gene-LOC110729416	8.63583	18.9975	K01166 ribonuclease T2 [EC:3.1.27.1] | (RefSeq) uncharacterized protein LOC111302682 (A)
gene-LOC110695918	8.63167	21.795	--
gene-LOC110705018	8.62417	2.83833	K14165 atypical dual specificity phosphatase [EC:3.1.3.16 3.1.3.48] | (RefSeq) similar to dual-specificity phosphatase laforin (A)
gene-LOC110688713	8.6025	17.59	--
gene-LOC110703286	8.55417	4.42083	--
gene-LOC110705084	8.54833	18.7775	--
gene-LOC110704993	8.545	0.588333	--
gene-LOC110705007	8.53667	2.02333	--
gene-LOC110705488	8.5225	3.03667	K01369 legumain [EC:3.4.22.34] | (RefSeq) vacuolar-processing enzyme alpha-isozyme-like (A)
gene-LOC110736341	8.5075	2.81417	--
gene-LOC110729730	8.50083	21.3375	K00108 choline dehydrogenase [EC:1.1.99.1] | (RefSeq) protein HOTHEAD-like (A)
gene-LOC110737785	8.49417	2.755	K07735 putative transcriptional regulator | (RefSeq) UPF0301 protein BF2109-like (A)
gene-LOC110692915	8.48083	2.4975	K01183 chitinase [EC:3.2.1.14] | (RefSeq) acidic endochitinase SE2-like (A)
gene-LOC110738136	8.46083	31.9008	K13248 pyridoxal phosphate phosphatase PHOSPHO2 [EC:3.1.3.74] | (RefSeq) inorganic pyrophosphatase 2-like (A)
gene-LOC110728182	8.43833	1.95917	--
gene-LOC110690729	8.41417	18.165	K04688 ribosomal protein S6 kinase beta [EC:2.7.11.1] | (RefSeq) serine/threonine-protein kinase AtPK1/AtPK6-like (A)
gene-LOC110714209	8.3975	3.90833	K01087 trehalose 6-phosphate phosphatase [EC:3.1.3.12] | (RefSeq) probable trehalose-phosphate phosphatase C isoform X1 (A)
gene-LOC110705137	8.36	3.07417	K22521 protein disulfide-isomerase [EC:5.3.4.1] | (RefSeq) protein disulfide-isomerase SCO2-like (A)
gene-LOC110698623	8.35833	19.8583	K01507 inorganic pyrophosphatase [EC:3.6.1.1] | (RefSeq) V-type H(+)-translocating pyrophosphatase (A)
gene-LOC110706377	8.34583	3.8825	K21989 calcium permeable stress-gated cation channel | (RefSeq) CSC1-like protein At1g69450 (A)
gene-LOC110723278	8.3125	0.85	--
gene-LOC110717307	8.29167	1.935	K00688 glycogen phosphorylase [EC:2.4.1.1] | (RefSeq) alpha-1,4 glucan phosphorylase L isozyme, chloroplastic/amyloplastic-like (A)
gene-LOC110736853	8.23417	1.92333	K13511 monolysocardiolipin acyltransferase [EC:2.3.1.-] | (RefSeq) uncharacterized protein LOC110736853 (A)
gene-LOC110721916	8.20167	2.11167	K03283 heat shock 70kDa protein 1/2/6/8 | (RefSeq) heat shock cognate 70 kDa protein 2-like isoform X1 (A)
gene-LOC110719957	8.2	2.02833	K00854 xylulokinase [EC:2.7.1.17] | (RefSeq) xylulose kinase-like (A)
gene-LOC110684432	8.16917	3.62667	K00679 phospholipid:diacylglycerol acyltransferase [EC:2.3.1.158] | (RefSeq) hypothetical protein (A)
gene-LOC110706375	8.16417	0.309167	--
gene-LOC110719207	8.13833	3.82833	K12135 zinc finger protein CONSTANS | (RefSeq) zinc finger protein CONSTANS-LIKE 2-like (A)
gene-LOC110707519	8.12417	3.19333	--
gene-LOC110698615	8.12333	2.545	--
gene-LOC110689376	8.095	1.76417	K01051 pectinesterase [EC:3.1.1.11] | (RefSeq) pectinesterase-like (A)
gene-LOC110712320	8.0875	3.76167	K08247 methionine S-methyltransferase [EC:2.1.1.12] | (RefSeq) methionine S-methyltransferase (A)
gene-LOC110706409	8.07333	2.36833	--
gene-LOC110690894	8.04417	3.5125	K18592 gamma-glutamyltranspeptidase / glutathione hydrolase / leukotriene-C4 hydrolase [EC:2.3.2.2 3.4.19.13 3.4.19.14] | (RefSeq) gamma-glutamyltranspeptidase 3-like (A)
gene-LOC110689435	8.03833	3.68083	K12119 cryptochrome 2 | (RefSeq) cryptochrome-1-like (A)
gene-LOC110718394	8.03083	3.6625	K01190 beta-galactosidase [EC:3.2.1.23] | (RefSeq) uncharacterized protein LOC110718394 (A)
gene-LOC110685787	8.0225	3.72	K14494 DELLA protein | (RefSeq) DELLA protein GAI-like (A)
gene-LOC110698774	7.9975	16.7108	--
gene-LOC110714430	7.99	4.22417	--
gene-LOC110686639	7.97167	3.48917	--
gene-LOC110718527	7.95333	1.19583	K12848 U4/U6.U5 tri-snRNP component SNU23 | (RefSeq) zinc finger matrin-type protein 2 isoform X1 (A)
gene-LOC110720833	7.95167	1.4175	K00306 sarcosine oxidase / L-pipecolate oxidase [EC:1.5.3.1 1.5.3.7] | (RefSeq) probable sarcosine oxidase (A)
gene-LOC110690451	7.92083	4.01	--
gene-LOC110733370	7.92083	1.83	K13493 cytokinin-N-glucosyltransferase [EC:2.4.1.-] | (RefSeq) hypothetical protein (A)
gene-LOC110708131	7.90583	2.10167	K00326 cytochrome-b5 reductase [EC:1.6.2.2] | (RefSeq) NADH-cytochrome b5 reductase-like protein (A)
gene-LOC110686087	7.895	26.0558	K02553 regulator of ribonuclease activity A | (RefSeq) uncharacterized protein LOC107262668 (A)
gene-LOC110730844	7.86583	4.06667	K01897 long-chain acyl-CoA synthetase [EC:6.2.1.3] | (RefSeq) long chain acyl-CoA synthetase 8-like isoform X1 (A)
gene-LOC110700352	7.855	17.035	K11153 retinol dehydrogenase 12 [EC:1.1.1.300] | (RefSeq) short-chain dehydrogenase TIC 32, chloroplastic-like (A)
gene-LOC110739124	7.8525	16.9575	K14963 COMPASS component SWD3 | (RefSeq) COMPASS-like H3K4 histone methylase component WDR5A (A)
gene-LOC110721028	7.84583	3.15	K01051 pectinesterase [EC:3.1.1.11] | (RefSeq) pectinesterase-like (A)
gene-LOC110707854	7.82583	3.65417	K03453 bile acid:Na+ symporter, BASS family | (RefSeq) sodium/pyruvate cotransporter BASS2, chloroplastic-like (A)
gene-LOC110682379	7.80667	0.185833	K16547 protein NEDD1 | (RefSeq) protein NEDD1-like isoform X1 (A)
gene-LOC110693559	7.8025	18.2442	K13430 serine/threonine-protein kinase PBS1 [EC:2.7.11.1] | (RefSeq) serine/threonine-protein kinase CDL1-like (A)
gene-LOC110712114	7.795	3.59833	K13415 protein brassinosteroid insensitive 1 [EC:2.7.10.1 2.7.11.1] | (RefSeq) protein BRASSINOSTEROID INSENSITIVE 1 (A)
gene-LOC110706891	7.79167	1.035	K19040 E3 ubiquitin-protein ligase ATL10/75/76/77/78 [EC:2.3.2.27] | (RefSeq) RING-H2 finger protein ATL73-like (A)
gene-LOC110706404	7.76583	4.11667	--
gene-LOC110718642	7.72333	3.91333	K03686 molecular chaperone DnaJ | (RefSeq) chaperone protein dnaJ A7A, chloroplastic-like (A)
gene-LOC110729144	7.70333	2.65833	K19720 collagen, type III, alpha | (RefSeq) hypothetical protein (A)
gene-LOC110693557	7.67583	16.2075	K18643 katanin p80 WD40 repeat-containing subunit B1 | (RefSeq) katanin p80 WD40 repeat-containing subunit B1 homolog isoform X1 (A)
gene-LOC110702591	7.66	17.9275	K01669 deoxyribodipyrimidine photo-lyase [EC:4.1.99.3] | (RefSeq) deoxyribodipyrimidine photo-lyase-like (A)
gene-LOC110727583	7.62667	1.84333	K00521 ferric-chelate reductase [EC:1.16.1.7] | (RefSeq) ferric reduction oxidase 8, mitochondrial-like (A)
gene-LOC110718599	7.59667	2.43833	K09866 aquaporin-4 | (RefSeq) aquaporin-like (A)
gene-LOC110732787	7.5675	3.9175	K11341 YEATS domain-containing protein 4 | (RefSeq) transcription initiation factor TFIID subunit 14b-like isoform X1 (A)
gene-LOC110712238	7.5625	3.21	--
gene-LOC110731326	7.56167	3.35333	K08341 GABA(A) receptor-associated protein | (RefSeq) autophagy-related protein 8C-like (A)
gene-LOC110682146	7.52167	2.43417	K13116 ATP-dependent RNA helicase DDX41 [EC:3.6.4.13] | (RefSeq) uncharacterized protein LOC110093888 isoform X1 (A)
gene-LOC110698187	7.52	2.83583	--
gene-LOC110707526	7.51167	3.70417	K03686 molecular chaperone DnaJ | (RefSeq) uncharacterized protein LOC111274428 isoform X1 (A)
gene-LOC110692758	7.44583	3.41833	--
gene-LOC110691904	7.35	1.10667	K05933 aminocyclopropanecarboxylate oxidase [EC:1.14.17.4] | (RefSeq) LOW QUALITY PROTEIN: 1-aminocyclopropane-1-carboxylate oxidase 4-like (A)
gene-LOC110716919	7.33917	15.6217	K15285 solute carrier family 35, member E3 | (RefSeq) uncharacterized protein LOC107963028 (A)
gene-LOC110712439	7.3325	1.42833	--
gene-LOC110738717	7.30333	1.27417	--
gene-LOC110708597	7.29917	3.675	K08145 MFS transporter, SP family, solute carrier family 2 (facilitated glucose transporter), member 8 | (RefSeq) sugar transporter ERD6-like 5 (A)
gene-LOC110733336	7.2575	57.3308	--
gene-LOC110682094	7.25583	16.2142	K01534 Cd2+/Zn2+-exporting ATPase [EC:3.6.3.3 3.6.3.5] | (RefSeq) cadmium/zinc-transporting ATPase HMA3-like (A)
gene-LOC110701719	7.2375	3.60917	K13425 WRKY transcription factor 22 | (RefSeq) WRKY transcription factor 22-like (A)
gene-LOC110707114	7.20333	3.5	--
gene-LOC110693601	7.16583	0.985833	K19040 E3 ubiquitin-protein ligase ATL10/75/76/77/78 [EC:2.3.2.27] | (RefSeq) RING-H2 finger protein ATL73-like (A)
gene-LOC110694210	7.15083	2.1625	K12135 zinc finger protein CONSTANS | (RefSeq) zinc finger protein CONSTANS-like (A)
gene-LOC110723207	7.13667	2.90333	K13449 pathogenesis-related protein 1 | (RefSeq) prp4; pathogenesis related protein 4 precursor (A)
gene-LOC110705715	7.13583	2.76667	K16297 serine carboxypeptidase-like clade II [EC:3.4.16.-] | (RefSeq) serine carboxypeptidase-like 40 (A)
gene-LOC110706833	7.1325	14.2308	K18643 katanin p80 WD40 repeat-containing subunit B1 | (RefSeq) katanin p80 WD40 repeat-containing subunit B1 homolog isoform X1 (A)
gene-LOC110728564	7.13	2.9425	--
gene-LOC110702661	7.12917	2.92167	K11805 WD repeat-containing protein 68 | (RefSeq) WD repeat-containing protein LWD1 (A)
gene-LOC110735130	7.1275	31.4275	K21888 glutathione dehydrogenase/transferase [EC:1.8.5.1 2.5.1.18] | (RefSeq) glutathione S-transferase DHAR3, chloroplastic-like (A)
gene-LOC110715306	7.12083	1.66167	K16224 senescence-induced receptor-like serine/threonine-protein kinase | (RefSeq) senescence-induced receptor-like serine/threonine-protein kinase (A)
gene-LOC110709409	7.11	2.19417	K09419 heat shock transcription factor, other eukaryote | (RefSeq) heat stress transcription factor A-3-like isoform X1 (A)
gene-LOC110689228	7.10833	3.38333	K18453 ADP-ribose/FAD diphosphatase [EC:3.6.1.13 3.6.1.18] | (RefSeq) nudix hydrolase 23, chloroplastic-like (A)
gene-LOC110691437	7.09667	3.17917	K01184 polygalacturonase [EC:3.2.1.15] | (RefSeq) LOC109764960; polygalacturonase ADPG1-like (A)
gene-LOC110711131	7.095	3.4825	K23618 acyl-activating enzyme 11/12 [EC:6.2.1.2 6.2.1.-] | (RefSeq) butyrate--CoA ligase AAE11, peroxisomal-like (A)
gene-LOC110698625	7.0125	3.58333	K00864 glycerol kinase [EC:2.7.1.30] | (RefSeq) glycerol kinase-like (A)
gene-LOC110700516	7.00583	3.28833	--
gene-LOC110711957	6.99833	3.29083	K04077 chaperonin GroEL | (RefSeq) chaperonin CPN60-like 2, mitochondrial (A)
gene-LOC110705601	6.98667	3.01167	--
gene-LOC110694665	6.985	2.79167	K02563 UDP-N-acetylglucosamine--N-acetylmuramyl-(pentapeptide) pyrophosphoryl-undecaprenol N-acetylglucosamine transferase [EC:2.4.1.227] | (RefSeq) uncharacterized protein LOC110694665 (A)
gene-LOC110704262	6.9725	0.52	--
gene-LOC110710649	6.97	2.49	K03671 thioredoxin 1 | (RefSeq) thioredoxin Y2, chloroplastic-like (A)
gene-LOC110730207	6.95417	15.7208	K00873 pyruvate kinase [EC:2.7.1.40] | (RefSeq) pyruvate kinase isozyme G, chloroplastic-like (A)
gene-LOC110697589	6.89	20.195	K12133 MYB-related transcription factor LHY | (RefSeq) protein CCA1-like isoform X1 (A)
gene-LOC110724531	6.87333	1.15667	K00434 L-ascorbate peroxidase [EC:1.11.1.11] | (RefSeq) L-ascorbate peroxidase 5, peroxisomal-like (A)
gene-LOC110727071	6.85167	2.51917	K13024 inositol-hexakisphosphate/diphosphoinositol-pentakisphosphate 1-kinase [EC:2.7.4.24] | (RefSeq) inositol hexakisphosphate and diphosphoinositol-pentakisphosphate kinase VIP2-like isoform X1 (A)
gene-LOC110735691	6.8325	1.01	--
gene-LOC110731658	6.81917	2.98583	K14689 solute carrier family 30 (zinc transporter), member 2 | (RefSeq) metal tolerance protein 1-like (A)
gene-LOC110718564	6.80917	13.5625	K01870 isoleucyl-tRNA synthetase [EC:6.1.1.5] | (RefSeq) isoleucine--tRNA ligase, chloroplastic/mitochondrial-like (A)
gene-LOC110699343	6.79	1.585	K09286 EREBP-like factor | (RefSeq) dehydration-responsive element-binding protein 2C-like (A)
gene-LOC110718724	6.75417	18.4075	K20177 vacuolar protein sorting-associated protein 3 | (RefSeq) hypothetical protein (A)
gene-LOC110712235	6.73917	2.95833	K12309 beta-galactosidase [EC:3.2.1.23] | (RefSeq) hypothetical protein (A)
gene-LOC110725036	6.73917	20.0658	K09286 EREBP-like factor | (RefSeq) ethylene-responsive transcription factor ERF023-like (A)
gene-LOC110727861	6.73833	21.6575	K08678 UDP-glucuronate decarboxylase [EC:4.1.1.35] | (RefSeq) UDP-glucuronic acid decarboxylase 2-like (A)
gene-LOC110700589	6.73583	2.96583	K00799 glutathione S-transferase [EC:2.5.1.18] | (RefSeq) glutathione S-transferase U9-like (A)
gene-LOC110721215	6.7225	2.25417	K01757 strictosidine synthase [EC:4.3.3.2] | (RefSeq) protein STRICTOSIDINE SYNTHASE-LIKE 11-like (A)
gene-LOC110713899	6.69083	2.74167	K11855 ubiquitin carboxyl-terminal hydrolase 36/42 [EC:3.4.19.12] | (RefSeq) ubiquitin carboxyl-terminal hydrolase 36 (A)
gene-LOC110714364	6.62833	19.8625	K13422 transcription factor MYC2 | (RefSeq) transcription factor MYC2 (A)
gene-LOC110698563	6.57333	3.30333	K24028 salicylic acid 3-hydroxylase [EC:1.14.11.-] | (RefSeq) protein DMR6-LIKE OXYGENASE 2-like (A)
gene-LOC110736073	6.55083	1.82667	--
gene-LOC110691415	6.535	1.88167	K20718 LRR receptor-like serine/threonine-protein kinase ERECTA [EC:2.7.11.1] | (RefSeq) ERb-1; hypothetical protein (A)
gene-LOC110730179	6.53	3.27	--
gene-LOC110683600	6.51	2.25917	K12611 mRNA-decapping enzyme 1B [EC:3.-.-.-] | (RefSeq) mRNA-decapping enzyme-like protein (A)
gene-LOC110719836	6.50833	0.658333	K20359 PRA1 family protein 1 | (RefSeq) PRA1 family protein F3-like (A)
gene-LOC110708798	6.48	3.13167	K15363 fanconi-associated nuclease 1 [EC:3.1.21.- 3.1.4.1] | (RefSeq) fanconi-associated nuclease 1 homolog (A)
gene-LOC110694950	6.47833	14.1033	K10767 mRNA N6-methyladenine demethylase [EC:1.14.11.53] | (RefSeq) uncharacterized protein LOC110694950 (A)
gene-LOC110731019	6.45583	2.72083	--
gene-LOC110701000	6.45083	1.5825	K11886 proteasome component ECM29 | (RefSeq) proteasome-associated protein ECM29 homolog (A)
gene-LOC110700652	6.43167	2.40417	--
gene-LOC110690886	6.36333	2.1375	--
gene-LOC110690518	6.32667	16.9842	--
gene-LOC110727117	6.3075	19.08	K22312 hydroxyjasmonate sulfotransferase [EC:2.8.2.39] | (RefSeq) cytosolic sulfotransferase 5-like (A)
gene-LOC110686002	6.2975	1.67667	K00993 ethanolaminephosphotransferase [EC:2.7.8.1] | (RefSeq) uncharacterized protein LOC106453259 (A)
gene-LOC110703292	6.28917	16.435	K06573 solute carrier family 4 (anion exchanger), member 1 | (RefSeq) AE family transporter: anion exchange (A)
gene-LOC110728852	6.28083	1.155	K06883 uncharacterized protein | (RefSeq) LOW QUALITY PROTEIN: uncharacterized protein LOC104799061 (A)
gene-LOC110725222	6.27667	2.91917	K13435 serine/threonine-protein kinase Pto | (RefSeq) receptor-like protein kinase HERK 1 (A)
gene-LOC110729716	6.27	2.0325	K21867 potassium channel | (RefSeq) potassium channel KAT3-like isoform X1 (A)
gene-LOC110707919	6.25083	1.2975	--
gene-LOC110733886	6.25083	1.91833	K14496 abscisic acid receptor PYR/PYL family | (RefSeq) abscisic acid receptor PYL4-like (A)
gene-LOC110698045	6.23833	13.2133	K23260 scopoletin glucosyltransferase [EC:2.4.1.128] | (RefSeq) scopoletin glucosyltransferase-like (A)
gene-LOC110714392	6.22	16.8183	K09775 uncharacterized protein | (RefSeq) hypothetical protein (A)
gene-LOC110717751	6.215	1.65333	K09422 transcription factor MYB, plant | (RefSeq) transcription factor MYB4-like (A)
gene-LOC110701199	6.205	2.92083	K03884 NADH-ubiquinone oxidoreductase chain 6 [EC:7.1.1.2] | (RefSeq) uncharacterized protein LOC109243048 (A)
gene-LOC110687378	6.20167	2.55583	K08341 GABA(A) receptor-associated protein | (RefSeq) autophagy-related protein 8C-like (A)
gene-LOC110682967	6.1925	1.42833	--
gene-LOC110722539	6.18333	0.978333	--
gene-LOC110715592	6.1575	3.05	K08712 ATP-binding cassette, subfamily G (WHITE), member 2, SNQ2 | (RefSeq) ABC transporter ATP-binding protein/permease PDR18-like (A)
gene-LOC110710297	6.14667	19.0017	K09284 AP2-like factor, euAP2 lineage | (RefSeq) AP2-like ethylene-responsive transcription factor TOE3 isoform X1 (A)
gene-LOC110699590	6.13	17.8467	K13248 pyridoxal phosphate phosphatase PHOSPHO2 [EC:3.1.3.74] | (RefSeq) inorganic pyrophosphatase 2-like (A)
gene-LOC110728529	6.10917	2.67583	K14003 prolactin regulatory element-binding protein | (RefSeq) SEC12-like protein 1 (A)
gene-LOC110723685	6.10833	12.4033	K10357 myosin V | (RefSeq) myosin-2-like (A)
gene-LOC110702952	6.09833	17.865	--
gene-LOC110683698	6.09583	13.87	K09284 AP2-like factor, euAP2 lineage | (RefSeq) floral homeotic protein APETALA 2-like isoform X1 (A)
gene-LOC110722299	6.07833	83.9042	K10615 E3 ubiquitin-protein ligase HERC4 [EC:2.3.2.26] | (RefSeq) E3 ubiquitin-protein ligase (A)
gene-LOC110728105	6.07167	16.6392	--
gene-LOC110706815	6.05583	0.638333	K12486 stromal membrane-associated protein | (RefSeq) probable ADP-ribosylation factor GTPase-activating protein AGD5 (A)
gene-LOC110705749	6.02917	1.42833	K10908 DNA-directed RNA polymerase, mitochondrial [EC:2.7.7.6] | (RefSeq) DNA-directed RNA polymerase 2, chloroplastic/mitochondrial-like (A)
gene-LOC110720638	6.00917	2.915	K00875 D-ribulokinase [EC:2.7.1.47] | (RefSeq) D-ribulokinase, ribitol kinase (A)
gene-LOC110697265	6.00667	0.768333	--
gene-LOC110715678	5.97	2.50833	K18666 activating signal cointegrator complex subunit 1 | (RefSeq) uncharacterized protein LOC110715678 isoform X1 (A)
gene-LOC110739470	5.96917	1.9675	K09250 cellular nucleic acid-binding protein | (RefSeq) cold shock domain-containing protein 3-like (A)
gene-LOC110716636	5.95333	0.644167	K01183 chitinase [EC:3.2.1.14] | (RefSeq) endochitinase EP3-like (A)
gene-LOC110696240	5.92417	0.135	K01054 acylglycerol lipase [EC:3.1.1.23] | (RefSeq) uncharacterized protein LOC110809085 (A)
gene-LOC110739935	5.92417	2.16917	K09866 aquaporin-4 | (RefSeq) aquaporin-like (A)
gene-LOC110733061	5.90917	2.20083	K15920 xylan 1,4-beta-xylosidase [EC:3.2.1.37] | (RefSeq) beta-xylosidase/alpha-L-arabinofuranosidase 2-like (A)
gene-LOC110712374	5.8975	1.48833	K00588 caffeoyl-CoA O-methyltransferase [EC:2.1.1.104] | (RefSeq) flavonoid 3',5'-methyltransferase-like (A)
gene-LOC110705755	5.87333	1.54583	--
gene-LOC110683080	5.86667	12.9333	--
gene-LOC110709736	5.86667	14.4108	K22422 protein downstream neighbor of Son | (RefSeq) hypothetical protein (A)
gene-LOC110706825	5.86333	1.66667	--
gene-LOC110717490	5.84333	0.3	K01051 pectinesterase [EC:3.1.1.11] | (RefSeq) pectinesterase-like (A)
gene-LOC110693523	5.82583	13.0967	K14485 transport inhibitor response 1 | (RefSeq) protein TRANSPORT INHIBITOR RESPONSE 1-like (A)
gene-LOC110721210	5.81167	0.4575	K12135 zinc finger protein CONSTANS | (RefSeq) hypothetical protein (A)
gene-LOC110697965	5.8075	0.264167	--
gene-LOC110737071	5.775	2.92333	K14638 solute carrier family 15 (peptide/histidine transporter), member 3/4 | (RefSeq) protein NRT1/ PTR FAMILY 1.2-like (A)
gene-LOC110723814	5.76	13.2683	K20417 palmitoyl-[glycerolipid] 3-(E)-desaturase [EC:1.14.19.43] | (RefSeq) LOW QUALITY PROTEIN: fatty acid desaturase 4, chloroplastic-like (A)
gene-LOC110739736	5.75583	2.21833	--
gene-LOC110696526	5.7475	2.00667	K05894 12-oxophytodienoic acid reductase [EC:1.3.1.42] | (RefSeq) putative 12-oxophytodienoate reductase 11 isoform X1 (A)
gene-LOC110728090	5.74083	2.78417	K04424 sterile alpha motif and leucine zipper containing kinase AZK [EC:2.7.11.25] | (RefSeq) serine/threonine-protein kinase EDR1-like isoform X1 (A)
gene-LOC110701176	5.715	1.69833	K05953 nicotianamine synthase [EC:2.5.1.43] | (RefSeq) nicotianamine synthase-like (A)
gene-LOC110714017	5.68083	2.60667	K13430 serine/threonine-protein kinase PBS1 [EC:2.7.11.1] | (RefSeq) serine/threonine-protein kinase CDL1-like (A)
gene-LOC110737103	5.675	2.67083	K01456 peptide-N4-(N-acetyl-beta-glucosaminyl)asparagine amidase [EC:3.5.1.52] | (RefSeq) peptide-N(4)-(N-acetyl-beta- glucosaminyl)asparagine amidase isoform X1 (A)
gene-LOC110700256	5.645	14.6483	K13691 pathogen-inducible salicylic acid glucosyltransferase [EC:2.4.1.-] | (RefSeq) UDP-glycosyltransferase 74G1-like (A)
gene-LOC110681892	5.59167	2.755	--
gene-LOC110732782	5.585	2.36167	--
gene-LOC110695717	5.57667	2.68167	--
gene-LOC110687304	5.565	0.911667	K06883 uncharacterized protein | (RefSeq) LOW QUALITY PROTEIN: uncharacterized protein LOC104799061 (A)
gene-LOC110726369	5.55667	13.165	K00012 UDPglucose 6-dehydrogenase [EC:1.1.1.22] | (RefSeq) UDP-glucose 6-dehydrogenase 3-like (A)
gene-LOC110712196	5.53583	2.36083	K03301 ATP:ADP antiporter, AAA family | (RefSeq) hypothetical protein (A)
gene-LOC110697068	5.53	2.6175	--
gene-LOC110702485	5.50417	2.74917	K01784 UDP-glucose 4-epimerase [EC:5.1.3.2] | (RefSeq) bifunctional UDP-glucose 4-epimerase and UDP-xylose 4-epimerase 1-like (A)
gene-LOC110684090	5.495	2.02917	--
gene-LOC110688483	5.495	2.46167	K10703 very-long-chain (3R)-3-hydroxyacyl-CoA dehydratase [EC:4.2.1.134] | (RefSeq) very-long-chain (3R)-3-hydroxyacyl-CoA dehydratase 2-like (A)
gene-LOC110724774	5.48	2.0075	K20535 mitogen-activated protein kinase 1/2 [EC:2.7.11.24] | (RefSeq) mitogen-activated protein kinase homolog NTF3 (A)
gene-LOC110685184	5.43833	2.29083	K18643 katanin p80 WD40 repeat-containing subunit B1 | (RefSeq) uncharacterized LOC105795008 (A)
gene-LOC110708253	5.42917	2.48083	--
gene-LOC110721089	5.39417	15.9042	K13449 pathogenesis-related protein 1 | (RefSeq) pathogenesis-related protein PRB1-3-like (A)
gene-LOC110728921	5.38083	2.66417	K20769 fatty acid omega-hydroxylase [EC:1.14.-.-] | (RefSeq) cytochrome P450 94A2-like (A)
gene-LOC110707640	5.37833	0.698333	K19720 collagen, type III, alpha | (RefSeq) hypothetical protein (A)
gene-LOC110732520	5.37417	2.63833	K17620 eyes absent homolog 2 [EC:3.1.3.48] | (RefSeq) eyes absent homolog 2 isoform X1 (A)
gene-LOC110703288	5.37333	1.73917	K10908 DNA-directed RNA polymerase, mitochondrial [EC:2.7.7.6] | (RefSeq) DNA-directed RNA polymerase 2, chloroplastic/mitochondrial-like (A)
gene-LOC110720393	5.3725	13.6175	K01809 mannose-6-phosphate isomerase [EC:5.3.1.8] | (RefSeq) mannose-6-phosphate isomerase 2-like (A)
gene-LOC110710348	5.37167	12.3242	K01669 deoxyribodipyrimidine photo-lyase [EC:4.1.99.3] | (RefSeq) cryptochrome DASH, chloroplastic/mitochondrial-like (A)
gene-LOC110711150	5.34833	2.46667	K15363 fanconi-associated nuclease 1 [EC:3.1.21.- 3.1.4.1] | (RefSeq) fanconi-associated nuclease 1 homolog (A)
gene-LOC110695134	5.34	0.463333	K16302 metal transporter CNNM | (RefSeq) DUF21 domain-containing protein At2g14520-like (A)
gene-LOC110705282	5.33917	1.5375	--
gene-LOC110695725	5.33333	10.43	--
gene-LOC110732550	5.3175	2.5175	--
gene-LOC110681890	5.31083	2.48583	K14638 solute carrier family 15 (peptide/histidine transporter), member 3/4 | (RefSeq) protein NRT1/ PTR FAMILY 8.3-like (A)
gene-LOC110735897	5.3025	1.72667	--
gene-LOC110719848	5.24167	21.4508	K15403 fatty acid omega-hydroxy dehydrogenase [EC:1.1.-.-] | (RefSeq) protein HOTHEAD-like (A)
gene-LOC110733625	5.235	32.2983	--
gene-LOC110693857	5.22167	2.15	K00521 ferric-chelate reductase [EC:1.16.1.7] | (RefSeq) ferric reduction oxidase 4-like (A)
gene-LOC110737044	5.21083	2.60417	K01738 cysteine synthase [EC:2.5.1.47] | (RefSeq) cysteine synthase-like (A)
gene-LOC110715321	5.195	2.32333	K00318 proline dehydrogenase [EC:1.5.5.2] | (RefSeq) proline dehydrogenase 2, mitochondrial-like (A)
gene-LOC110695803	5.18833	2.26333	K15919 glyoxylate/hydroxypyruvate reductase [EC:1.1.1.79 1.1.1.81] | (RefSeq) glyoxylate/hydroxypyruvate reductase HPR3-like (A)
gene-LOC110724767	5.17083	0.5075	--
gene-LOC110713854	5.17	2.11417	K03452 magnesium/proton exchanger | (RefSeq) uncharacterized LOC18613571 (A)
gene-LOC110708559	5.16833	12.5675	--
gene-LOC110721413	5.15583	1.61417	K13448 calcium-binding protein CML | (RefSeq) probable calcium-binding protein CML25 (A)
gene-LOC110717435	5.1325	1.95583	K10661 E3 ubiquitin-protein ligase MARCH6 [EC:2.3.2.27] | (RefSeq) probable E3 ubiquitin ligase SUD1 (A)
gene-LOC110723765	5.12833	1.40417	K11584 serine/threonine-protein phosphatase 2A regulatory subunit B' | (RefSeq) serine/threonine protein phosphatase 2A 57 kDa regulatory subunit B' beta isoform-like (A)
gene-LOC110684207	5.12417	12.04	--
gene-LOC110730942	5.11667	2.03	K01214 isoamylase [EC:3.2.1.68] | (RefSeq) isoamylase 3, chloroplastic-like (A)
gene-LOC110734585	5.11	2.0475	--
gene-LOC110721434	5.0875	1.73917	K23541 Ca2+/H+ antiporter, TMEM165/GDT1 family | (RefSeq) pentatricopeptide repeat-containing protein At2g03880, mitochondrial (A)
gene-LOC110718416	5.08	2.045	K14488 SAUR family protein | (RefSeq) auxin-induced protein 6B-like (A)
gene-LOC110711550	5.06917	2.46583	K16297 serine carboxypeptidase-like clade II [EC:3.4.16.-] | (RefSeq) serine carboxypeptidase-like 45 (A)
gene-LOC110691275	5.05917	11.7633	--
gene-LOC110707514	5.0575	0.178333	--
gene-LOC110727783	5.05	2.09083	K06995 uncharacterized protein | (RefSeq) uncharacterized LOC104602102 (A)
gene-LOC110720335	5.04583	1.96917	K13205 A1 cistron-splicing factor AAR2 | (RefSeq) protein AAR2 homolog (A)
gene-LOC110702479	5.02417	0.0233333	K12173 BRCA1-A complex subunit BRE | (RefSeq) BRCA1-A complex subunit BRE-like (A)
gene-LOC110724805	5.00333	1.28167	--
gene-LOC110682373	5.00167	1.3875	K15688 E3 ubiquitin-protein ligase MUL1 [EC:2.3.2.27] | (RefSeq) E3 ubiquitin-protein ligase SPL2 (A)
gene-LOC110713464	5.00167	13.3833	K10767 mRNA N6-methyladenine demethylase [EC:1.14.11.53] | (RefSeq) uncharacterized protein LOC110713464 (A)
gene-LOC110714653	4.99917	2.02333	K23810 (E)-8-carboxylinalool synthase [EC:1.14.14.-] | (RefSeq) geraniol 8-hydroxylase (A)
gene-LOC110730576	4.99917	0.6475	--
gene-LOC110685809	4.97417	1.86667	--
gene-LOC110686977	4.97333	10.8992	K17579 protein phosphatase 1 regulatory subunit 42 | (RefSeq) hypothetical protein (A)
gene-LOC110727581	4.96917	2.19333	K03122 transcription initiation factor TFIIA large subunit | (RefSeq) uncharacterized protein LOC114825099 (A)
gene-LOC110712600	4.94	1.0875	K01179 endoglucanase [EC:3.2.1.4] | (RefSeq) endoglucanase/exoglucanase B-like (A)
gene-LOC110727078	4.9275	2.63	--
gene-LOC110731356	4.91833	0.715833	K13993 HSP20 family protein | (RefSeq) 18.8 kDa class V heat shock protein-like isoform X1 (A)
gene-LOC110687318	4.91167	2.16917	K20890 xylan alpha-glucuronosyltransferase [EC:2.4.1.-] | (RefSeq) UDP-glucuronate:xylan alpha-glucuronosyltransferase 1-like (A)
gene-LOC110730315	4.8775	14.4425	K13783 MFS transporter, OPA family, solute carrier family 37 (glycerol-3-phosphate transporter), member 1/2 | (RefSeq) putative glycerol-3-phosphate transporter 4 (A)
gene-LOC110705660	4.875	2.4825	K12373 hexosaminidase [EC:3.2.1.52] | (RefSeq) beta-hexosaminidase 2-like (A)
gene-LOC110692833	4.87167	10.535	--
gene-LOC110721717	4.86667	1.09917	--
gene-LOC110721658	4.835	1.4025	K20606 mitogen-activated protein kinase kinase kinase ANP1 [EC:2.7.11.25] | (RefSeq) receptor-like serine/threonine-protein kinase SD1-7 isoform X1 (A)
gene-LOC110704969	4.83083	1.74	--
gene-LOC110729081	4.82333	2.27417	--
gene-LOC110721893	4.82	0.371667	K07297 adiponectin receptor | (RefSeq) heptahelical transmembrane protein 2-like (A)
gene-LOC110731239	4.81917	1.72667	K16040 trans-resveratrol di-O-methyltransferase [EC:2.1.1.240] | (RefSeq) trans-resveratrol di-O-methyltransferase-like (A)
gene-LOC110682461	4.81833	10.4942	--
gene-LOC110736906	4.80083	1.96	--
gene-LOC110702789	4.79917	2.25417	--
gene-LOC110710755	4.79917	2.365	K14496 abscisic acid receptor PYR/PYL family | (RefSeq) abscisic acid receptor PYL4-like (A)
gene-LOC110725291	4.7975	2.48833	K13416 brassinosteroid insensitive 1-associated receptor kinase 1 [EC:2.7.10.1 2.7.11.1] | (RefSeq) BRASSINOSTEROID INSENSITIVE 1-associated receptor kinase 1-like (A)
gene-LOC110721278	4.79417	2.1625	K23260 scopoletin glucosyltransferase [EC:2.4.1.128] | (RefSeq) scopoletin glucosyltransferase-like (A)
gene-LOC110735111	4.7925	2.0075	K01126 glycerophosphoryl diester phosphodiesterase [EC:3.1.4.46] | (RefSeq) glycerophosphodiester phosphodiesterase GDPD6 (A)
gene-LOC110702611	4.78833	10.6992	--
gene-LOC110682116	4.78417	1.5925	K00924 kinase [EC:2.7.1.-] | (RefSeq) aspartic proteinase-like protein 2 (A)
gene-LOC110703849	4.78167	12.9867	K11094 U2 small nuclear ribonucleoprotein B'' | (RefSeq) U2 small nuclear ribonucleoprotein B''-like isoform X1 (A)
gene-LOC110711609	4.77083	1.14667	K13692 UDP-glucose:(indol-3-yl)acetate beta-D-glucosyltransferase [EC:2.4.1.121] | (RefSeq) UDP-glycosyltransferase 75D1-like (A)
gene-LOC110719290	4.75583	1.83	--
gene-LOC110682289	4.74917	1.92583	--
gene-LOC110689214	4.74917	10.9075	K14709 solute carrier family 39 (zinc transporter), member 1/2/3 | (RefSeq) ZIP zinc/iron transport family protein (A)
gene-LOC110685102	4.74333	1.38667	K08139 MFS transporter, SP family, sugar:H+ symporter | (RefSeq) sugar transport protein 1 (A)
gene-LOC110739537	4.7125	11.1425	K06883 uncharacterized protein | (RefSeq) LOW QUALITY PROTEIN: uncharacterized protein LOC104799061 (A)
gene-LOC110727873	4.71167	16.6483	--
gene-LOC110693267	4.69333	1.50833	K10666 E3 ubiquitin-protein ligase RNF5 [EC:2.3.2.27] | (RefSeq) E3 ubiquitin-protein ligase RMA3-like (A)
gene-LOC110716997	4.68333	2.38667	K02603 origin recognition complex subunit 1 | (RefSeq) origin of replication complex subunit 1B-like (A)
gene-LOC110738467	4.6775	2.39333	K07910 Ras-related protein Rab-18 | (RefSeq) ras-related protein RABC2a-like (A)
gene-LOC110693459	4.67417	1.50417	K01176 alpha-amylase [EC:3.2.1.1] | (RefSeq) alpha-amylase-like (A)
gene-LOC110698934	4.65917	2.06333	K18812 cyclin D6, plant | (RefSeq) cyclin-D3-1-like isoform X1 (A)
gene-LOC110736749	4.65333	1.94417	K07893 Ras-related protein Rab-6A | (RefSeq) ras-related protein RABH1b-like (A)
gene-LOC110707990	4.63917	1.80667	--
gene-LOC110720489	4.63583	1.84083	K01255 leucyl aminopeptidase [EC:3.4.11.1] | (RefSeq) leucyl aminopeptidase (A)
gene-LOC110714238	4.63417	1.6575	--
gene-LOC110705099	4.6175	11.5833	K13699 abhydrolase domain-containing protein 5 [EC:2.3.1.51] | (RefSeq) probable 1-acylglycerol-3-phosphate O-acyltransferase (A)
gene-LOC110722151	4.60083	0.790833	K18211 synaptosomal-associated protein 25 | (RefSeq) putative SNAP25 homologous protein SNAP30 (A)
gene-LOC110705056	4.595	10.8417	K08150 MFS transporter, SP family, solute carrier family 2 (myo-inositol transporter), member 13 | (RefSeq) inositol transporter 1 (A)
gene-LOC110683724	4.59167	9.60583	K20628 expansin | (RefSeq) expansin-B3-like (A)
gene-LOC110733828	4.58667	2.20333	K00827 alanine-glyoxylate transaminase / (R)-3-amino-2-methylpropionate-pyruvate transaminase [EC:2.6.1.44 2.6.1.40] | (RefSeq) alanine--glyoxylate aminotransferase 2 homolog 1, mitochondrial-like (A)
gene-LOC110691767	4.5825	2.4575	K10144 RING finger and CHY zinc finger domain-containing protein 1 [EC:2.3.2.27] | (RefSeq) E3 ubiquitin-protein ligase RZFP34-like isoform X1 (A)
gene-LOC110703355	4.57667	1.64583	K15109 solute carrier family 25 (mitochondrial carnitine/acylcarnitine transporter), member 20/29 | (RefSeq) mitochondrial arginine transporter BAC2-like (A)
gene-LOC110706846	4.56333	1.73833	K23810 (E)-8-carboxylinalool synthase [EC:1.14.14.-] | (RefSeq) geraniol 8-hydroxylase (A)
gene-LOC110721820	4.5575	9.7875	K18587 ubiquinone biosynthesis protein COQ9 | (RefSeq) ubiquinone biosynthesis protein COQ9, mitochondrial-like (A)
gene-LOC110732549	4.55667	0.635	--
gene-LOC110730860	4.54833	0.7675	K13508 glycerol-3-phosphate acyltransferase [EC:2.3.1.15 2.3.1.198] | (RefSeq) glycerol-3-phosphate acyltransferase 1-like (A)
gene-LOC110683523	4.54083	0.975833	K16297 serine carboxypeptidase-like clade II [EC:3.4.16.-] | (RefSeq) serine carboxypeptidase II-3-like (A)
gene-LOC110701395	4.53667	1.85417	K19525 vacuolar protein sorting-associated protein 13A/C | (RefSeq) hypothetical protein (A)
gene-LOC110717190	4.53167	1.11583	--
gene-LOC110689791	4.53083	1.20333	--
gene-LOC110718551	4.52333	1.05333	--
gene-LOC110707513	4.5125	1.17583	--
gene-LOC110686449	4.48	16.6908	--
gene-LOC110706906	4.47333	0.85	K10666 E3 ubiquitin-protein ligase RNF5 [EC:2.3.2.27] | (RefSeq) E3 ubiquitin-protein ligase RMA1H1-like (A)
gene-LOC110707527	4.46917	1.93	--
gene-LOC110691411	4.46333	0.864167	K01188 beta-glucosidase [EC:3.2.1.21] | (RefSeq) beta-glucosidase 12-like (A)
gene-LOC110690647	4.45917	0.8475	K01214 isoamylase [EC:3.2.1.68] | (RefSeq) isoamylase 3, chloroplastic isoform X1 (A)
gene-LOC110712103	4.45167	1.00417	--
gene-LOC110715983	4.42417	1.5175	--
gene-LOC110699102	4.42333	1.57667	K15015 solute carrier family 32 (vesicular inhibitory amino acid transporter) | (RefSeq) vacuolar amino acid transporter 1 (A)
gene-LOC110716665	4.42333	0.344167	--
gene-LOC110717669	4.4225	1.0775	--
gene-LOC110682188	4.4175	1.8675	K00232 acyl-CoA oxidase [EC:1.3.3.6] | (RefSeq) acyl-coenzyme A oxidase 2, peroxisomal-like (A)
gene-LOC110701189	4.40917	10.8108	K13508 glycerol-3-phosphate acyltransferase [EC:2.3.1.15 2.3.1.198] | (RefSeq) probable glycerol-3-phosphate acyltransferase 2 (A)
gene-LOC110734313	4.4075	1.89583	K15920 xylan 1,4-beta-xylosidase [EC:3.2.1.37] | (RefSeq) beta-xylosidase/alpha-L-arabinofuranosidase 2 (A)
gene-LOC110724954	4.38667	9.4275	K22522 cytokinin riboside 5'-monophosphate phosphoribohydrolase [EC:3.2.2.-] | (RefSeq) cytokinin riboside 5'-monophosphate phosphoribohydrolase LOG3 (A)
gene-LOC110703267	4.36083	14.77	--
gene-LOC110683434	4.345	1.63167	K02213 cell division control protein 6 | (RefSeq) cell division control protein 6 homolog B-like isoform X1 (A)
gene-LOC110722666	4.33083	9.14167	K08237 hydroquinone glucosyltransferase [EC:2.4.1.218] | (RefSeq) hydroquinone glucosyltransferase-like (A)
gene-LOC110688134	4.3	1.68833	--
gene-LOC110721427	4.3	1.575	K01800 maleylacetoacetate isomerase [EC:5.2.1.2] | (RefSeq) glutathione S-transferase 2-like (A)
gene-LOC110723380	4.29417	10.22	K07213 copper chaperone | (RefSeq) copper transport protein ATX1-like (A)
gene-LOC110689642	4.27833	0.485	K01104 protein-tyrosine phosphatase [EC:3.1.3.48] | (RefSeq) uncharacterized protein LOC110689642 isoform X1 (A)
gene-LOC110728825	4.27	0.918333	K05658 ATP-binding cassette, subfamily B (MDR/TAP), member 1 [EC:7.6.2.2] | (RefSeq) uncharacterized protein LOC111781709 (A)
gene-LOC110739240	4.22917	11.6792	--
gene-LOC110724553	4.21	1.0725	--
gene-LOC110740078	4.21	1.99	K01431 beta-ureidopropionase [EC:3.5.1.6] | (RefSeq) beta-ureidopropionase-like (A)
gene-LOC110718595	4.205	2.08583	K03860 phosphatidylinositol glycan, class Q | (RefSeq) N-acetylglucosaminyl-phosphatidylinositol biosynthetic protein gpi1-like (A)
gene-LOC110708438	4.175	1.71583	--
gene-LOC110701404	4.16583	0.300833	--
gene-LOC110701210	4.16417	1.67833	K21866 ion channel POLLUX/CASTOR | (RefSeq) ion channel CASTOR-like isoform X1 (A)
gene-LOC110714377	4.16167	0.989167	K13420 LRR receptor-like serine/threonine-protein kinase FLS2 [EC:2.7.11.1] | (RefSeq) LRR receptor-like serine/threonine-protein kinase FLS2 (A)
gene-LOC110704333	4.15333	1.07083	--
gene-LOC110695938	4.1225	1.16833	K11000 callose synthase [EC:2.4.1.-] | (RefSeq) callose synthase 11 (A)
gene-LOC110686750	4.12167	0.873333	K15706 E3 ubiquitin-protein ligase RNF167 [EC:2.3.2.27] | (RefSeq) RING-H2 finger protein ATL74 (A)
gene-LOC110697264	4.12	0.785	--
gene-LOC110710044	4.10167	2.01167	--
gene-LOC110730032	4.09333	1.7725	K15078 structure-specific endonuclease subunit SLX1 [EC:3.6.1.-] | (RefSeq) putative disease resistance protein RGA1 (A)
gene-LOC110687362	4.09083	15.88	K03327 multidrug resistance protein, MATE family | (RefSeq) protein DETOXIFICATION 40-like isoform X1 (A)
gene-LOC110715704	4.0825	0.265	K19041 E3 ubiquitin-protein ligase RNF38/44 [EC:2.3.2.27] | (RefSeq) RING-H2 finger protein ATL33-like (A)
gene-LOC110724300	4.0825	0.388333	--
gene-LOC110716822	4.08167	0.175	K19564 choline transport protein | (RefSeq) choline transport protein-like (A)
gene-LOC110688278	4.05083	8.34417	K15535 phosphoglucan, water dikinase [EC:2.7.9.5] | (RefSeq) PWD1; phosphoglucan water dikinase (A)
gene-LOC110697502	4.02417	10.4967	K01535 H+-transporting ATPase [EC:7.1.2.1] | (RefSeq) plasma membrane ATPase 4-like (A)
gene-LOC110682624	4.01833	1.96083	--
gene-LOC110736536	4.01583	8.735	K12608 CCR4-NOT complex subunit CAF16 | (RefSeq) ABC transporter I family member 20-like (A)
gene-LOC110731192	4.015	1.925	K19893 glucan endo-1,3-beta-glucosidase 5/6 [EC:3.2.1.39] | (RefSeq) glucan endo-1,3-beta-glucosidase-like protein (A)
gene-LOC110726777	4.005	10.2625	K12741 heterogeneous nuclear ribonucleoprotein A1/A3 | (RefSeq) RNA-binding protein Musashi homolog 2 (A)
gene-LOC110703828	3.99	16.5217	K00588 caffeoyl-CoA O-methyltransferase [EC:2.1.1.104] | (RefSeq) flavonoid 3',5'-methyltransferase-like (A)
gene-LOC110687753	3.98583	0.939167	K13456 RPM1-interacting protein 4 | (RefSeq) RPM1-interacting protein 4-like isoform X1 (A)
gene-LOC110720329	3.97	1.3825	--
gene-LOC110733934	3.96917	10.3908	K15100 solute carrier family 25 (mitochondrial citrate transporter), member 1 | (RefSeq) mitochondrial succinate-fumarate transporter 1-like (A)
gene-LOC110693691	3.96833	1.57	--
gene-LOC110732064	3.96583	1.9225	K00511 squalene monooxygenase [EC:1.14.14.17] | (RefSeq) squalene monooxygenase-like (A)
gene-LOC110731114	3.96167	0.2425	--
gene-LOC110709525	3.9575	0.174167	K13496 UDP-glucosyltransferase 73C [EC:2.4.1.-] | (RefSeq) UDP-glycosyltransferase 73C3-like (A)
gene-LOC110735737	3.92583	8.22667	K06617 raffinose synthase [EC:2.4.1.82] | (RefSeq) galactinol--sucrose galactosyltransferase-like (A)
gene-LOC110702215	3.905	1.465	K10572 inositol-pentakisphosphate 2-kinase [EC:2.7.1.158] | (RefSeq) inositol-pentakisphosphate 2-kinase-like isoform X1 (A)
gene-LOC110687848	3.9025	1.00417	--
gene-LOC110706614	3.89917	0.996667	K00020 3-hydroxyisobutyrate dehydrogenase [EC:1.1.1.31] | (RefSeq) 6-phosphogluconate dehydrogenase-like protein (A)
gene-LOC110731201	3.895	1.95417	K00924 kinase [EC:2.7.1.-] | (RefSeq) probable serine/threonine-protein kinase PBL19 (A)
gene-LOC110699916	3.8925	1.77583	K23877 xyloglucan O-acetyltransferase | (RefSeq) protein ALTERED XYLOGLUCAN 4 (A)
gene-LOC110715223	3.88833	8.10417	--
gene-LOC110719969	3.87083	1.72417	K13260 isoflavone/4'-methoxyisoflavone 2'-hydroxylase [EC:1.14.14.90 1.14.14.89] | (RefSeq) cytochrome P450 81D1-like (A)
gene-LOC110700633	3.85833	0.27	K12127 pseudo-response regulator 1 | (RefSeq) two-component response regulator-like APRR1 (A)
gene-LOC110739295	3.855	1.56333	--
gene-LOC110706709	3.8475	1.18417	--
gene-LOC110693001	3.7775	21.8625	K12930 anthocyanidin 3-O-glucosyltransferase [EC:2.4.1.115] | (RefSeq) anthocyanidin 3-O-glucosyltransferase 7-like (A)
gene-LOC110687236	3.765	1.4925	K20606 mitogen-activated protein kinase kinase kinase ANP1 [EC:2.7.11.25] | (RefSeq) receptor-like serine/threonine-protein kinase SD1-7 isoform X1 (A)
gene-LOC110725539	3.76	9.25167	K14975 codeine 3-O-demethylase [EC:1.14.11.32] | (RefSeq) codeine O-demethylase (A)
gene-LOC110707835	3.7575	1.77167	K15429 tRNA (guanine37-N1)-methyltransferase [EC:2.1.1.228] | (RefSeq) tRNA (guanine(37)-N1)-methyltransferase 2-like isoform X1 (A)
gene-LOC110732552	3.75167	1.33083	K19761 gamma-glutamylaminecyclotransferase [EC:2.3.2.-] | (RefSeq) putative gamma-glutamylcyclotransferase At3g02910 (A)
gene-LOC110699691	3.75083	1.41667	K09646 serine carboxypeptidase 1 [EC:3.4.16.-] | (RefSeq) serine carboxypeptidase-like 51 (A)
gene-LOC110721917	3.745	1.0875	--
gene-LOC110724440	3.73167	0.659167	K00434 L-ascorbate peroxidase [EC:1.11.1.11] | (RefSeq) L-ascorbate peroxidase 3-like (A)
gene-LOC110708510	3.725	1.34917	K08235 xyloglucan:xyloglucosyl transferase [EC:2.4.1.207] | (RefSeq) probable xyloglucan endotransglucosylase/hydrolase protein 33 (A)
gene-LOC110728215	3.71333	9.40917	--
gene-LOC110694881	3.70333	1.25333	K00815 tyrosine aminotransferase [EC:2.6.1.5] | (RefSeq) probable aminotransferase TAT2 (A)
gene-LOC110718728	3.69167	10.5467	--
gene-LOC110720753	3.6725	8.18917	--
gene-LOC110703615	3.67083	1.0625	--
gene-LOC110698054	3.66917	1.83917	--
gene-LOC110736462	3.66333	1.68583	K05391 cyclic nucleotide gated channel, plant | (RefSeq) cyclic nucleotide-gated ion channel 1-like (A)
gene-LOC110701315	3.65333	1.79167	K09580 protein disulfide-isomerase A1 [EC:5.3.4.1] | (RefSeq) protein disulfide-isomerase-like (A)
gene-LOC110734485	3.65083	1.85583	K09422 transcription factor MYB, plant | (RefSeq) uncharacterized LOC100262866 (A)
gene-LOC110700333	3.61833	0.628333	K00521 ferric-chelate reductase [EC:1.16.1.7] | (RefSeq) ferric reduction oxidase 8, mitochondrial-like isoform X1 (A)
gene-LOC110737104	3.61	1.7375	K01456 peptide-N4-(N-acetyl-beta-glucosaminyl)asparagine amidase [EC:3.5.1.52] | (RefSeq) peptide-N(4)-(N-acetyl-beta- glucosaminyl)asparagine amidase isoform X1 (A)
gene-LOC110706878	3.59917	1.82	K13430 serine/threonine-protein kinase PBS1 [EC:2.7.11.1] | (RefSeq) serine/threonine-protein kinase CDL1 isoform X1 (A)
gene-LOC110689187	3.5975	8.41583	K10268 F-box and leucine-rich repeat protein 2/20 | (RefSeq) F-box protein At3g58530-like (A)
gene-LOC110725235	3.575	1.25167	K15707 RING finger protein 170 [EC:2.3.2.27] | (RefSeq) E3 ubiquitin-protein ligase RNF170-like (A)
gene-LOC110729523	3.5725	0.8275	K05666 ATP-binding cassette, subfamily C (CFTR/MRP), member 2 | (RefSeq) ABC transporter C family member 10-like (A)
gene-LOC110681646	3.56583	1.83583	K00020 3-hydroxyisobutyrate dehydrogenase [EC:1.1.1.31] | (RefSeq) 6-phosphogluconate dehydrogenase-like protein (A)
gene-LOC110719994	3.56417	1.42583	K00511 squalene monooxygenase [EC:1.14.14.17] | (RefSeq) squalene monooxygenase-like (A)
gene-LOC110682130	3.5575	10.765	K00108 choline dehydrogenase [EC:1.1.99.1] | (RefSeq) protein HOTHEAD (A)
gene-LOC110681817	3.55333	1.37333	K00688 glycogen phosphorylase [EC:2.4.1.1] | (RefSeq) glycogen phosphorylase 1-like isoform X1 (A)
gene-LOC110709372	3.55167	1.22167	--
gene-LOC110688807	3.54667	7.7175	K15190 7SK snRNA methylphosphate capping enzyme [EC:2.1.1.-] | (RefSeq) probable RNA methyltransferase At5g51130 (A)
gene-LOC110713772	3.52667	0.254167	--
gene-LOC110735667	3.5175	1.76583	K00430 peroxidase [EC:1.11.1.7] | (RefSeq) peroxidase 12-like (A)
gene-LOC110685067	3.50417	1.65167	--
gene-LOC110701408	3.49583	1.45	K06995 uncharacterized protein | (RefSeq) uncharacterized LOC104602102 (A)
gene-LOC110718209	3.49167	0.859167	--
gene-LOC110717893	3.48583	1.5825	K17710 pentatricopeptide repeat domain-containing protein 1 | (RefSeq) ppr10; pentatricopeptide repeat10 (A)
gene-LOC110733855	3.47333	1.20583	--
gene-LOC110687352	3.455	0.165833	K13993 HSP20 family protein | (RefSeq) 15.4 kDa class V heat shock protein-like (A)
gene-LOC110719829	3.4525	0.473333	--
gene-LOC110722236	3.45	1.7975	K13051 L-asparaginase / beta-aspartyl-peptidase [EC:3.5.1.1 3.4.19.5] | (RefSeq) isoaspartyl peptidase/L-asparaginase 1-like (A)
gene-LOC110697347	3.44583	1.48667	--
gene-LOC110693187	3.42417	1.70167	--
gene-LOC110737715	3.41917	1.6775	K17193 anthocyanidin 3-O-glucoside 2'''-O-xylosyltransferase [EC:2.4.2.51] | (RefSeq) UDP-glycosyltransferase 79B6-like (A)
gene-LOC110708233	3.40667	0.653333	K17500 integrin-linked kinase-associated serine/threonine phosphatase 2C [EC:3.1.3.16] | (RefSeq) WAT1-related protein At3g18200 isoform X1 (A)
gene-LOC110687413	3.40333	1.62917	K14012 UBX domain-containing protein 1 | (RefSeq) ATPase family gene 2 protein (A)
gene-LOC110695160	3.4025	0.819167	K00166 2-oxoisovalerate dehydrogenase E1 component alpha subunit [EC:1.2.4.4] | (RefSeq) 2-oxoisovalerate dehydrogenase subunit alpha 1, mitochondrial-like (A)
gene-LOC110718565	3.4	7.19917	K16224 senescence-induced receptor-like serine/threonine-protein kinase | (RefSeq) senescence-induced receptor-like serine/threonine-protein kinase (A)
gene-LOC110698678	3.39083	8.2875	--
gene-LOC110736170	3.39083	0.275	K10277 lysine-specific demethylase 8 [EC:1.14.11.27] | (RefSeq) lysine-specific demethylase JMJ30-like (A)
gene-LOC110715706	3.38167	1.5625	--
gene-LOC110700417	3.36833	1.265	--
gene-LOC110698570	3.36083	1.6225	K15223 upstream activation factor subunit UAF30 | (RefSeq) upstream activation factor subunit spp27-like isoform X1 (A)
gene-LOC110689008	3.35917	0.0983333	--
gene-LOC110699381	3.3475	0.270833	K00430 peroxidase [EC:1.11.1.7] | (RefSeq) peroxidase P7-like (A)
gene-LOC110736446	3.345	0.4175	K05391 cyclic nucleotide gated channel, plant | (RefSeq) cyclic nucleotide-gated ion channel 1-like (A)
gene-LOC110725816	3.34417	1.62167	K08900 mitochondrial chaperone BCS1 | (RefSeq) AAA-ATPase At3g50940-like (A)
gene-LOC110695121	3.33583	0.179167	--
gene-LOC110692653	3.32833	1.44333	K15405 midchain alkane hydroxylase | (RefSeq) alkane hydroxylase MAH1 (A)
gene-LOC110732183	3.31917	1.40167	K03301 ATP:ADP antiporter, AAA family | (RefSeq) hypothetical protein (A)
gene-LOC110737777	3.31833	1.08667	--
gene-LOC110733571	3.31083	1.23667	--
gene-LOC110706936	3.30917	1.19167	K13415 protein brassinosteroid insensitive 1 [EC:2.7.10.1 2.7.11.1] | (RefSeq) uncharacterized protein LOC103413440 isoform X1 (A)
gene-LOC110704602	3.3	1.61833	K08202 MFS transporter, OCT family, solute carrier family 22 (organic cation transporter), member 4/5 | (RefSeq) organic cation/carnitine transporter 4 (A)
gene-LOC110726396	3.29333	6.87083	--
gene-LOC110720388	3.285	1.3275	--
gene-LOC110690908	3.2775	1.57583	K20728 vegetative storage protein 2 | (RefSeq) vegetative storage protein 2-like (A)
gene-LOC110690096	3.27	6.60417	--
gene-LOC110733560	3.26417	9.23667	--
gene-LOC110707777	3.2525	25.2525	K01742 thebaine synthase [EC:4.2.99.24] | (RefSeq) major latex protein 149-like (A)
gene-LOC110703377	3.21917	8.00583	K09338 homeobox-leucine zipper protein | (RefSeq) homeobox-leucine zipper protein GLABRA 2-like (A)
gene-LOC110736365	3.21917	1.4875	K12373 hexosaminidase [EC:3.2.1.52] | (RefSeq) beta-hexosaminidase 3-like (A)
gene-LOC110708025	3.215	1.19917	--
gene-LOC110715543	3.20833	0.998333	K20617 cytochrome P450 family 71 subfamily A | (RefSeq) cytochrome P450 71A1-like (A)
gene-LOC110703602	3.20667	0.718333	--
gene-LOC110728780	3.205	0	K12447 UDP-sugar pyrophosphorylase [EC:2.7.7.64] | (RefSeq) uncharacterized protein LOC104808371 (A)
gene-LOC110703739	3.18083	1.2975	K23869 galactan beta-1,4-galactosyltransferase [EC:2.4.1.-] | (RefSeq) galactan beta-1,4-galactosyltransferase GALS3-like (A)
gene-LOC110723164	3.17917	7.015	K16241 transcription factor HY5 | (RefSeq) transcription factor HY5-like (A)
gene-LOC110709711	3.1775	9.7425	K15777 4,5-DOPA dioxygenase extradiol [EC:1.13.11.-] | (RefSeq) uncharacterized protein LOC110630336 (A)
gene-LOC110720626	3.165	1.43667	--
gene-LOC110734308	3.15833	0.4225	K10658 E3 ubiquitin-protein ligase MARCH3 [EC:2.3.2.27] | (RefSeq) E3 ubiquitin-protein ligase MARCH3 (A)
gene-LOC110710747	3.1475	6.41083	K17756 long-chain-alcohol oxidase [EC:1.1.3.20] | (RefSeq) long-chain-alcohol oxidase FAO4A-like (A)
gene-LOC110728855	3.14583	0.889167	K05349 beta-glucosidase [EC:3.2.1.21] | (RefSeq) probable beta-glucosidase F (A)
gene-LOC110740266	3.14	1.11	K00924 kinase [EC:2.7.1.-] | (RefSeq) probable receptor-like protein kinase At5g47070 (A)
gene-LOC110701373	3.13917	1.50583	K00430 peroxidase [EC:1.11.1.7] | (RefSeq) peroxidase 47-like (A)
gene-LOC110707060	3.13667	1.33167	K00924 kinase [EC:2.7.1.-] | (RefSeq) receptor-like protein kinase HSL1 (A)
gene-LOC110718217	3.11417	6.79833	--
gene-LOC110709506	3.10833	11.3883	K13699 abhydrolase domain-containing protein 5 [EC:2.3.1.51] | (RefSeq) probable 1-acylglycerol-3-phosphate O-acyltransferase (A)
gene-LOC110739993	3.10833	7.93333	K00275 pyridoxamine 5'-phosphate oxidase [EC:1.4.3.5] | (RefSeq) pyridoxamine 5'-phosphate oxidase isoform 1 (A)
gene-LOC110701051	3.1075	8.03833	K10750 chromatin assembly factor 1 subunit A | (RefSeq) chromatin assembly factor 1 subunit FAS1-like (A)
gene-LOC110713667	3.10417	0.225833	K12116 flavin-binding kelch repeat F-box protein 1 | (RefSeq) adagio protein 3-like (A)
gene-LOC110718630	3.1025	1.325	K00924 kinase [EC:2.7.1.-] | (RefSeq) probable receptor-like protein kinase At5g47070 (A)
gene-LOC110738642	3.09333	1.29917	--
gene-LOC110728071	3.08333	0.606667	K09338 homeobox-leucine zipper protein | (RefSeq) homeobox-leucine zipper protein ATHB-12-like (A)
gene-LOC110700267	3.08167	0.920833	--
gene-LOC110726513	3.07917	6.52167	--
gene-LOC110712386	3.0775	1.085	K00276 primary-amine oxidase [EC:1.4.3.21] | (RefSeq) hypothetical protein (A)
gene-LOC110703690	3.07667	9.08417	--
gene-LOC110685172	3.07417	0.89	K09286 EREBP-like factor | (RefSeq) ethylene-responsive transcription factor ERF054 (A)
gene-LOC110718586	3.035	1.10167	--
gene-LOC110693524	3.0225	7.04167	K17871 NADH:ubiquinone reductase (non-electrogenic) [EC:1.6.5.9] | (RefSeq) external alternative NAD(P)H-ubiquinone oxidoreductase B2, mitochondrial-like (A)
gene-LOC110714437	3.015	1.13917	K23541 Ca2+/H+ antiporter, TMEM165/GDT1 family | (RefSeq) pentatricopeptide repeat-containing protein At2g03880, mitochondrial (A)
gene-LOC110726526	3.00167	1.08917	--
gene-LOC110698785	2.99583	8.66583	K09338 homeobox-leucine zipper protein | (RefSeq) homeobox-leucine zipper protein GLABRA 2-like isoform X1 (A)
gene-LOC110710732	2.99583	7.95667	K15100 solute carrier family 25 (mitochondrial citrate transporter), member 1 | (RefSeq) mitochondrial succinate-fumarate transporter 1-like (A)
gene-LOC110709075	2.97917	10.9733	--
gene-LOC110684135	2.97417	15.1717	--
gene-LOC110687316	2.9625	1.09333	K10862 tyrosyl-DNA phosphodiesterase 1 [EC:3.1.4.-] | (RefSeq) tyrosyl-DNA phosphodiesterase 1-like isoform X1 (A)
gene-LOC110711415	2.95583	0.6	--
gene-LOC110733576	2.94417	0.375	--
gene-LOC110703218	2.94333	6.72833	--
gene-LOC110700992	2.9425	1.52667	K13430 serine/threonine-protein kinase PBS1 [EC:2.7.11.1] | (RefSeq) probable serine/threonine-protein kinase PBL7 (A)
gene-LOC110702457	2.94	1.27833	K12235 serine racemase [EC:5.1.1.18] | (RefSeq) serine racemase-like (A)
gene-LOC110736499	2.93917	1.06	K05953 nicotianamine synthase [EC:2.5.1.43] | (RefSeq) nicotianamine synthase-like (A)
gene-LOC110725884	2.92583	1.09	K05841 sterol 3beta-glucosyltransferase [EC:2.4.1.173] | (RefSeq) sterol 3-beta-glucosyltransferase UGT80B1-like (A)
gene-LOC110710269	2.91833	1.285	--
gene-LOC110690892	2.91167	0.188333	K00469 inositol oxygenase [EC:1.13.99.1] | (RefSeq) inositol oxygenase 1-like (A)
gene-LOC110714901	2.90167	0.346667	K09272 structure-specific recognition protein 1 | (RefSeq) FACT complex subunit SSRP1-like isoform X1 (A)
gene-LOC110682043	2.90083	1.1325	--
gene-LOC110733056	2.895	1.3125	K10658 E3 ubiquitin-protein ligase MARCH3 [EC:2.3.2.27] | (RefSeq) E3 ubiquitin-protein ligase MARCH3 (A)
gene-LOC110714043	2.89333	0.2	K08237 hydroquinone glucosyltransferase [EC:2.4.1.218] | (RefSeq) hydroquinone glucosyltransferase-like (A)
gene-LOC110692341	2.885	1.02667	K01183 chitinase [EC:3.2.1.14] | (RefSeq) acidic mammalian chitinase-like (A)
gene-LOC110731401	2.88417	1.42667	--
gene-LOC110710354	2.87	7.475	K21580 reticuline N-methyltransferase [EC:2.1.1.337] | (RefSeq) N-methyltransferase 4 (A)
gene-LOC110682176	2.86667	5.875	K00924 kinase [EC:2.7.1.-] | (RefSeq) aspartic proteinase-like protein 2 (A)
gene-LOC110728000	2.86667	1.44083	K13415 protein brassinosteroid insensitive 1 [EC:2.7.10.1 2.7.11.1] | (RefSeq) brassinosteroid LRR receptor kinase BRI1 (A)
gene-LOC110717070	2.86167	0.959167	--
gene-LOC110697702	2.85583	5.92833	K22522 cytokinin riboside 5'-monophosphate phosphoribohydrolase [EC:3.2.2.-] | (RefSeq) cytokinin riboside 5'-monophosphate phosphoribohydrolase LOG1-like (A)
gene-LOC110705497	2.84833	0.390833	K01369 legumain [EC:3.4.22.34] | (RefSeq) vacuolar-processing enzyme-like (A)
gene-LOC110687653	2.84417	1.465	K12128 pseudo-response regulator 9 | (RefSeq) two-component response regulator-like APRR9 isoform X1 (A)
gene-LOC110697881	2.83833	0.613333	K03676 glutaredoxin 3 | (RefSeq) monothiol glutaredoxin-S1-like (A)
gene-LOC110731784	2.8375	0.873333	--
gene-LOC110738959	2.835	6.23833	--
gene-LOC110725849	2.82833	6.24167	K06617 raffinose synthase [EC:2.4.1.82] | (RefSeq) galactinol--sucrose galactosyltransferase-like (A)
gene-LOC110709266	2.8275	10.9067	--
gene-LOC110719390	2.82417	6.20333	--
gene-LOC110712481	2.8175	0.200833	--
gene-LOC110722068	2.8175	10.6742	K01213 galacturan 1,4-alpha-galacturonidase [EC:3.2.1.67] | (RefSeq) polygalacturonase At1g48100-like (A)
gene-LOC110727060	2.80583	1.31583	--
gene-LOC110729861	2.80167	1.48167	K08712 ATP-binding cassette, subfamily G (WHITE), member 2, SNQ2 | (RefSeq) ABC transporter ATP-binding protein/permease PDR18-like (A)
gene-LOC110690741	2.795	1.085	K13430 serine/threonine-protein kinase PBS1 [EC:2.7.11.1] | (RefSeq) serine/threonine-protein kinase PBS1-like (A)
gene-LOC110712473	2.7825	0.680833	K01832 thromboxane-A synthase [EC:5.3.99.5] | (RefSeq) hypothetical protein (A)
gene-LOC110689281	2.78167	1.24833	--
gene-LOC110730097	2.77917	1.09	K09841 xanthoxin dehydrogenase [EC:1.1.1.288] | (RefSeq) xanthoxin dehydrogenase (A)
gene-LOC110730178	2.7775	0.3525	--
gene-LOC110684819	2.77083	5.72917	--
gene-LOC110705559	2.77083	7.6	K21630 GATA-type zinc finger protein 1 | (RefSeq) GATA transcription factor 6-like (A)
gene-LOC110703386	2.76583	0.466667	K14709 solute carrier family 39 (zinc transporter), member 1/2/3 | (RefSeq) zinc transporter 1-like (A)
gene-LOC110688454	2.76417	1.315	K14399 polyribonucleotide 5'-hydroxyl-kinase [EC:2.7.1.78] | (RefSeq) Clp1-domain-containing protein (A)
gene-LOC110705797	2.76333	0.916667	K13435 serine/threonine-protein kinase Pto | (RefSeq) Pto; serine/threonine protein kinase Pto (A)
gene-LOC110719712	2.76083	0.999167	K10624 E3 ubiquitin-protein ligase RBBP6 [EC:2.3.2.27] | (RefSeq) E3 ubiquitin ligase PQT3-like isoform X1 (A)
gene-LOC110687291	2.76	1.05833	K06883 uncharacterized protein | (RefSeq) LOW QUALITY PROTEIN: uncharacterized protein LOC104799061 (A)
gene-LOC110683992	2.75917	0.865	--
gene-LOC110715859	2.75833	7.13667	K07297 adiponectin receptor | (RefSeq) heptahelical transmembrane protein 2-like (A)
gene-LOC110704308	2.7525	1.30667	K01057 6-phosphogluconolactonase [EC:3.1.1.31] | (RefSeq) probable 6-phosphogluconolactonase 4, chloroplastic (A)
gene-LOC110683576	2.74083	8.0925	--
gene-LOC110734572	2.73583	0.743333	K14297 nuclear pore complex protein Nup98-Nup96 | (RefSeq) nuclear pore complex protein NUP98B (A)
gene-LOC110702782	2.72833	1.19167	K17710 pentatricopeptide repeat domain-containing protein 1 | (RefSeq) pentatricopeptide repeat-containing protein At2g18940, chloroplastic-like (A)
gene-LOC110701150	2.705	0.920833	K05391 cyclic nucleotide gated channel, plant | (RefSeq) cyclic nucleotide-gated ion channel 1-like (A)
gene-LOC110726414	2.66583	0.241667	K12127 pseudo-response regulator 1 | (RefSeq) two-component response regulator-like APRR1 (A)
gene-LOC110710174	2.665	0.7475	K21396 ATP-binding cassette, subfamily G (WHITE), eye pigment precursor transporter | (RefSeq) ABC transporter, ATP-binding protein (A)
gene-LOC110710138	2.66167	5.79167	K12761 carbon catabolite-derepressing protein kinase [EC:2.7.11.1] | (RefSeq) CBL-interacting serine/threonine-protein kinase 4-like (A)
gene-LOC110733796	2.65833	8.605	--
gene-LOC110734008	2.65667	0.365833	K00384 thioredoxin reductase (NADPH) [EC:1.8.1.9] | (RefSeq) thioredoxin reductase 1-like (A)
gene-LOC110692705	2.65583	1.29333	K14498 serine/threonine-protein kinase SRK2 [EC:2.7.11.1] | (RefSeq) serine/threonine-protein kinase SAPK1-like (A)
gene-LOC110735198	2.65167	1.18667	K14432 ABA responsive element binding factor | (RefSeq) ABI5C-2; hypothetical protein (A)
gene-LOC110729384	2.64167	1.3125	K09419 heat shock transcription factor, other eukaryote | (RefSeq) heat stress transcription factor A-3-like (A)
gene-LOC110707076	2.63917	8.31	K14209 solute carrier family 36 (proton-coupled amino acid transporter) | (RefSeq) amino acid transporter AVT3C-like (A)
gene-LOC110731249	2.63583	6.4775	K16040 trans-resveratrol di-O-methyltransferase [EC:2.1.1.240] | (RefSeq) trans-resveratrol di-O-methyltransferase-like isoform X1 (A)
gene-LOC110699044	2.62667	7.70333	K12890 splicing factor, arginine/serine-rich 1 | (RefSeq) uncharacterized protein LOC103422586 isoform X1 (A)
gene-LOC110704166	2.62583	5.74667	--
gene-LOC110718730	2.62417	6.96	--
gene-LOC110717819	2.615	1.32417	K11649 SWI/SNF related-matrix-associated actin-dependent regulator of chromatin subfamily C | (RefSeq) F-box and associated interaction domain protein (A)
gene-LOC110701435	2.61083	1.1025	K05391 cyclic nucleotide gated channel, plant | (RefSeq) cyclic nucleotide-gated ion channel 1-like (A)
gene-LOC110698415	2.60917	1.27333	K11498 centromeric protein E | (RefSeq) kinesin-like protein KIN-7M, chloroplastic isoform X1 (A)
gene-LOC110727999	2.60667	1.20667	K13420 LRR receptor-like serine/threonine-protein kinase FLS2 [EC:2.7.11.1] | (RefSeq) LRR receptor-like serine/threonine-protein kinase FLS2 (A)
gene-LOC110728849	2.60583	0.995	K11138 telomere-associated protein RIF1 | (RefSeq) uncharacterized LOC103421216 (A)
gene-LOC110729911	2.57917	0.694167	--
gene-LOC110685088	2.57333	0.965	K05391 cyclic nucleotide gated channel, plant | (RefSeq) cyclic nucleotide-gated ion channel 1-like (A)
gene-LOC110694216	2.57083	1.13583	K18693 diacylglycerol diphosphate phosphatase / phosphatidate phosphatase [EC:3.1.3.81 3.1.3.4] | (RefSeq) putative lipid phosphate phosphatase 3, chloroplastic isoform X1 (A)
gene-LOC110694658	2.56917	1.18333	K00688 glycogen phosphorylase [EC:2.4.1.1] | (RefSeq) glycogen phosphorylase 1-like isoform X1 (A)
gene-LOC110697219	2.55917	13.04	--
gene-LOC110729142	2.55583	0.273333	K19720 collagen, type III, alpha | (RefSeq) hypothetical protein (A)
gene-LOC110728931	2.54917	0.988333	--
gene-LOC110709768	2.54417	0.900833	K14492 two-component response regulator ARR-A family | (RefSeq) two-component response regulator ORR9-like isoform X1 (A)
gene-LOC110709718	2.5425	0.975833	--
gene-LOC110715755	2.53083	0.4175	K07297 adiponectin receptor | (RefSeq) heptahelical transmembrane protein 2-like (A)
gene-LOC110740247	2.52667	1.03	K00924 kinase [EC:2.7.1.-] | (RefSeq) receptor-like protein kinase HSL1 (A)
gene-LOC110733568	2.525	0.591667	--
gene-LOC110685063	2.52333	5.945	K04728 ataxia telangiectasia mutated family protein [EC:2.7.11.1] | (RefSeq) serine/threonine-protein kinase ATM (A)
gene-LOC110714407	2.5175	7.525	--
gene-LOC110691882	2.5125	1.13583	K09458 3-oxoacyl-[acyl-carrier-protein] synthase II [EC:2.3.1.179] | (RefSeq) 3-oxoacyl-[acyl-carrier-protein] synthase, mitochondrial-like (A)
gene-LOC110734761	2.51167	0.5125	K13416 brassinosteroid insensitive 1-associated receptor kinase 1 [EC:2.7.10.1 2.7.11.1] | (RefSeq) BRASSINOSTEROID INSENSITIVE 1-associated receptor kinase 1-like (A)
gene-LOC110685617	2.50917	0.216667	K03238 translation initiation factor 2 subunit 2 | (RefSeq) eukaryotic translation initiation factor 2 subunit beta-like (A)
gene-LOC110729624	2.50583	1.25917	--
gene-LOC110703677	2.49917	0.270833	K13416 brassinosteroid insensitive 1-associated receptor kinase 1 [EC:2.7.10.1 2.7.11.1] | (RefSeq) BRASSINOSTEROID INSENSITIVE 1-associated receptor kinase 1-like (A)
gene-LOC110697113	2.49667	0.725833	K03327 multidrug resistance protein, MATE family | (RefSeq) protein DETOXIFICATION 49-like (A)
gene-LOC110735705	2.49333	0.9025	K05841 sterol 3beta-glucosyltransferase [EC:2.4.1.173] | (RefSeq) sterol 3-beta-glucosyltransferase UGT80B1-like (A)
gene-LOC110717628	2.485	1.1325	K13229 2,4-dihydroxy-1,4-benzoxazin-3-one-glucoside dioxygenase [EC:1.14.11.59] | (RefSeq) DIBOA-glucoside dioxygenase BX6 (A)
gene-LOC110717953	2.48417	14.205	K01213 galacturan 1,4-alpha-galacturonidase [EC:3.2.1.67] | (RefSeq) polygalacturonase At1g48100-like (A)
gene-LOC110698498	2.47583	1.11	--
gene-LOC110699726	2.47417	1.27167	--
gene-LOC110712412	2.46667	0.656667	K22455 estrogen receptor-binding fragment-associated gene 9 protein | (RefSeq) uncharacterized protein At3g61260-like (A)
gene-LOC110714601	2.44333	5.37	K18696 glycerophosphodiester phosphodiesterase [EC:3.1.4.46] | (RefSeq) glycerophosphocholine phosphodiesterase GDE1-like (A)
gene-LOC110740057	2.43333	0.549167	--
gene-LOC110696604	2.4225	0.303333	K07297 adiponectin receptor | (RefSeq) heptahelical transmembrane protein 4-like (A)
gene-LOC110711752	2.4175	0.533333	K09272 structure-specific recognition protein 1 | (RefSeq) FACT complex subunit SSRP1-like isoform X1 (A)
gene-LOC110697009	2.41167	1.045	--
gene-LOC110733590	2.405	1.18583	--
gene-LOC110722721	2.40417	0.8525	K20923 mixed-linked glucan synthase [EC:2.4.1.-] | (RAP-DB) Os10g0343400; Cellulose synthase family protein. (A)
gene-LOC110700847	2.4025	0.864167	K10406 kinesin family member C2/C3 | (RefSeq) kinesin heavy chain, putative (A)
gene-LOC110727118	2.40167	13.3842	K22312 hydroxyjasmonate sulfotransferase [EC:2.8.2.39] | (RefSeq) cytosolic sulfotransferase 5-like (A)
gene-LOC110730465	2.39833	1.14583	--
gene-LOC110705634	2.3975	0.625833	K13428 LRR receptor-like serine/threonine-protein kinase EFR [EC:2.7.11.1] | (RefSeq) LRR receptor-like serine/threonine-protein kinase EFR (A)
gene-LOC110700501	2.3725	1.10333	--
gene-LOC110731225	2.3675	5.76917	K20855 beta-1,3-galactosyltransferase 1/2/3/4/5/7/8 [EC:2.4.1.-] | (RefSeq) probable beta-1,3-galactosyltransferase 4 isoform X1 (A)
gene-LOC110725327	2.36083	0.500833	K01942 biotin---protein ligase [EC:6.3.4.9 6.3.4.10 6.3.4.11 6.3.4.15] | (RefSeq) biotin--protein ligase 2-like (A)
gene-LOC110686454	2.35917	0.4625	K03320 ammonium transporter, Amt family | (RefSeq) ammonium transporter 3 member 1-like isoform X1 (A)
gene-LOC110687339	2.3525	0.8025	K23541 Ca2+/H+ antiporter, TMEM165/GDT1 family | (RefSeq) pentatricopeptide repeat-containing protein At5g04780, mitochondrial-like (A)
gene-LOC110722245	2.35083	7.025	K23260 scopoletin glucosyltransferase [EC:2.4.1.128] | (RefSeq) scopoletin glucosyltransferase-like (A)
gene-LOC110726716	2.35	0.685	K13459 disease resistance protein RPS2 | (RefSeq) probable disease resistance protein At1g61300 (A)
gene-LOC110717872	2.345	4.69917	K16296 serine carboxypeptidase-like clade I [EC:3.4.16.-] | (RefSeq) serine carboxypeptidase-like 16 isoform X1 (A)
gene-LOC110700422	2.3375	0.923333	K10576 ubiquitin-conjugating enzyme E2 H [EC:2.3.2.23] | (RefSeq) ubiquitin-conjugating enzyme E2-23 kDa-like isoform X1 (A)
gene-LOC110710678	2.3375	0.993333	K03671 thioredoxin 1 | (RefSeq) thioredoxin Y2, chloroplastic-like (A)
gene-LOC110736868	2.32083	0.346667	--
gene-LOC110698607	2.31083	7.27667	K14399 polyribonucleotide 5'-hydroxyl-kinase [EC:2.7.1.78] | (RefSeq) Clp1-domain-containing protein (A)
gene-LOC110693747	2.30667	0.803333	--
gene-LOC110700746	2.30667	0.553333	K01183 chitinase [EC:3.2.1.14] | (RefSeq) basic endochitinase-like (A)
gene-TRNAC-GCA-26	2.30417	7.69583	--
gene-LOC110695544	2.3025	1.08833	K15333 tRNA guanosine-2'-O-methyltransferase [EC:2.1.1.34] | (RefSeq) uncharacterized protein LOC104224633 (A)
gene-LOC110704407	2.30083	0.6075	--
gene-LOC110685921	2.3	5.3675	K02945 small subunit ribosomal protein S1 | (RefSeq) uncharacterized protein LOC110685921 isoform X1 (A)
gene-LOC110703526	2.29917	0.984167	K18643 katanin p80 WD40 repeat-containing subunit B1 | (RefSeq) uncharacterized LOC105795008 (A)
gene-LOC110718556	2.29333	0.889167	K09250 cellular nucleic acid-binding protein | (RefSeq) cold shock domain-containing protein 3-like (A)
gene-LOC110720099	2.2925	0.295	K07408 cytochrome P450 family 1 subfamily A polypeptide 1 [EC:1.14.14.1] | (RefSeq) cytochrome P450 71A1-like (A)
gene-LOC110683702	2.27917	0.19	K14638 solute carrier family 15 (peptide/histidine transporter), member 3/4 | (RefSeq) protein NRT1/ PTR FAMILY 2.3-like (A)
gene-LOC110702862	2.27333	0.909167	K19476 vacuolar protein sorting-associated protein IST1 | (RefSeq) hypothetical protein (A)
gene-LOC110700098	2.26833	0.211667	--
gene-LOC110704486	2.2625	4.92917	K16241 transcription factor HY5 | (RefSeq) transcription factor HY5-like (A)
gene-LOC110711431	2.25583	0.7	K23869 galactan beta-1,4-galactosyltransferase [EC:2.4.1.-] | (RefSeq) galactan beta-1,4-galactosyltransferase GALS3-like (A)
gene-LOC110718663	2.255	0.806667	--
gene-LOC110730803	2.25417	1.06833	K11649 SWI/SNF related-matrix-associated actin-dependent regulator of chromatin subfamily C | (RefSeq) F-box and associated interaction domain protein (A)
gene-LOC110738524	2.2525	0.684167	K23280 rhamnogalacturonan I rhamnosyltransferase [EC:2.4.1.351] | (RefSeq) uncharacterized protein At1g04910 (A)
gene-LOC110735480	2.24833	5.14917	K23260 scopoletin glucosyltransferase [EC:2.4.1.128] | (RefSeq) flavonoid glucosyltransferase (A)
gene-LOC110714350	2.24583	0.9225	K01800 maleylacetoacetate isomerase [EC:5.2.1.2] | (RefSeq) glutathione S-transferase 2-like isoform X1 (A)
gene-LOC110739454	2.23833	0.349167	--
gene-LOC110736317	2.22917	1.09583	--
gene-LOC110723916	2.22583	1.0175	K15223 upstream activation factor subunit UAF30 | (RefSeq) upstream activation factor subunit spp27 (A)
gene-LOC110700512	2.225	1.10917	--
gene-LOC110737740	2.22417	0.9475	K00451 homogentisate 1,2-dioxygenase [EC:1.13.11.5] | (RefSeq) homogentisate 1,2-dioxygenase-like isoform X1 (A)
gene-LOC110705124	2.21917	4.91833	K13434 pathogenesis-related genes transcriptional activator PTI6 | (RefSeq) pathogenesis-related genes transcriptional activator PTI6 (A)
gene-LOC110717575	2.21667	5.28083	K09754 5-O-(4-coumaroyl)-D-quinate 3'-monooxygenase [EC:1.14.14.96] | (RefSeq) cytochrome P450 98A2-like (A)
gene-LOC110725292	2.21667	0.729167	K13416 brassinosteroid insensitive 1-associated receptor kinase 1 [EC:2.7.10.1 2.7.11.1] | (RefSeq) BRASSINOSTEROID INSENSITIVE 1-associated receptor kinase 1-like (A)
gene-LOC110714564	2.20833	0.535833	K13229 2,4-dihydroxy-1,4-benzoxazin-3-one-glucoside dioxygenase [EC:1.14.20.2] | (RefSeq) bx6; DIBOA-glucoside dioxygenase BX6 (A)
gene-LOC110708683	2.2025	0.864167	K13511 monolysocardiolipin acyltransferase [EC:2.3.1.-] | (RefSeq) uncharacterized protein LOC110708683 (A)
gene-LOC110684425	2.19167	6.22333	K13993 HSP20 family protein | (RefSeq) 17.4 kDa class III heat shock protein-like (A)
gene-LOC110710401	2.19	0.59	K05666 ATP-binding cassette, subfamily C (CFTR/MRP), member 2 | (RefSeq) ABC transporter C family member 3-like isoform X1 (A)
gene-LOC110703165	2.18833	6.1725	K14484 auxin-responsive protein IAA | (RefSeq) auxin-induced protein IAA6-like (A)
gene-LOC110690923	2.18083	0.81	--
gene-LOC110689606	2.17417	0.630833	K02952 small subunit ribosomal protein S13 | (RefSeq) 30S ribosomal protein S13, chloroplastic-like (A)
gene-LOC110702169	2.15167	0.229167	--
gene-LOC110724455	2.15	5.27583	--
gene-LOC110709722	2.14917	1.0425	K18810 cyclin D1/2/4, plant | (RefSeq) cyclin-D4-1-like isoform X1 (A)
gene-LOC110732422	2.14083	0.634167	--
gene-LOC110714892	2.14	5.08667	K12462 Rho GDP-dissociation inhibitor | (RefSeq) rho GDP-dissociation inhibitor 1-like isoform X1 (A)
gene-LOC110706361	2.13667	4.8425	K23280 rhamnogalacturonan I rhamnosyltransferase [EC:2.4.1.351] | (RefSeq) uncharacterized protein At1g04910-like isoform X1 (A)
gene-LOC110717822	2.13417	4.60083	K04498 E1A/CREB-binding protein [EC:2.3.1.48] | (RefSeq) histone acetyltransferase HAC1-like (A)
gene-LOC110710571	2.12167	5.07417	--
gene-LOC110738616	2.1125	0.7225	--
gene-LOC110692311	2.11083	0.465	K15920 xylan 1,4-beta-xylosidase [EC:3.2.1.37] | (RefSeq) beta-xylosidase/alpha-L-arabinofuranosidase 1 (A)
gene-LOC110686530	2.10833	0.526667	K13420 LRR receptor-like serine/threonine-protein kinase FLS2 [EC:2.7.11.1] | (RefSeq) LRR receptor-like serine/threonine-protein kinase FLS2 (A)
gene-LOC110718491	2.08417	1.03083	K03152 protein deglycase [EC:3.5.1.124] | (RefSeq) protein DJ-1 homolog B isoform X1 (A)
gene-LOC110695072	2.08167	0.168333	K21995 unsaturated fatty acid epoxidase [EC:1.14.-.-] | (RefSeq) cytochrome P450 family 87 protein (A)
gene-LOC110692971	2.07667	0.991667	--
gene-LOC110711137	2.075	0.914167	K01184 polygalacturonase [EC:3.2.1.15] | (RefSeq) polygalacturonase QRT2-like (A)
gene-LOC110736850	2.075	0.510833	--
gene-LOC110708780	2.07417	0.879167	K07893 Ras-related protein Rab-6A | (RefSeq) ras-related protein RABH1b-like (A)
gene-LOC110729712	2.06667	0.645	K03327 multidrug resistance protein, MATE family | (RefSeq) protein DETOXIFICATION 49-like (A)
gene-LOC110736253	2.065	0.356667	--
gene-LOC110696491	2.05	4.4425	K07213 copper chaperone | (RefSeq) copper transport protein ATX1-like (A)
gene-LOC110725333	2.0325	4.06167	K06199 fluoride exporter | (RefSeq) fluoride export protein 1-like (A)
gene-LOC110696566	2.03	9.05917	K15891 NAD+-dependent farnesol dehydrogenase [EC:1.1.1.354] | (RefSeq) uncharacterized protein LOC110696566 (A)
gene-LOC110711291	1.99333	4.9275	--
gene-LOC110735671	1.99167	0.28	K00430 peroxidase [EC:1.11.1.7] | (RefSeq) peroxidase 12-like (A)
gene-LOC110727464	1.99083	0.7875	--
gene-LOC110729518	1.98667	4.97583	K09060 plant G-box-binding factor | (RefSeq) G-box-binding factor 3-like isoform X1 (A)
gene-LOC110683782	1.985	0.6525	K01087 trehalose 6-phosphate phosphatase [EC:3.1.3.12] | (RefSeq) trehalose-phosphate phosphatase A-like (A)
gene-LOC110735185	1.98167	0.266667	--
gene-LOC110730148	1.98	7.0175	K23618 acyl-activating enzyme 11/12 [EC:6.2.1.2 6.2.1.-] | (RefSeq) butyrate--CoA ligase AAE11, peroxisomal-like (A)
gene-LOC110698515	1.97917	0.9925	--
gene-LOC110715339	1.97833	0.8025	K21604 jasmonoyl-L-amino acid hydrolase [EC:3.5.1.127] | (RefSeq) LOW QUALITY PROTEIN: IAA-amino acid hydrolase ILR1-like 4 (A)
gene-LOC110734374	1.9675	5.73417	K10727 chromatin licensing and DNA replication factor 1 | (RefSeq) CDT1-like protein a, chloroplastic (A)
gene-LOC110731182	1.95917	0.0516667	--
gene-LOC110714284	1.9575	0.4925	K07408 cytochrome P450 family 1 subfamily A polypeptide 1 [EC:1.14.14.1] | (RefSeq) cytochrome P450 78A9 (A)
gene-LOC110684127	1.95167	0.983333	K00423 L-ascorbate oxidase [EC:1.10.3.3] | (RefSeq) L-ascorbate oxidase (A)
gene-LOC110729880	1.94583	8.41333	K05278 flavonol synthase [EC:1.14.20.6] | (RefSeq) flavonol synthase/flavanone 3-hydroxylase-like (A)
gene-LOC110683275	1.94	4.85417	K14399 polyribonucleotide 5'-hydroxyl-kinase [EC:2.7.1.78] | (RefSeq) Clp1-domain-containing protein (A)
gene-LOC110717463	1.935	0.434167	K14491 two-component response regulator ARR-B family | (RefSeq) two-component response regulator ARR2-like protein (A)
gene-LOC110739071	1.93167	0.93	K14638 solute carrier family 15 (peptide/histidine transporter), member 3/4 | (RefSeq) protein NRT1/ PTR FAMILY 8.1-like (A)
gene-LOC110689677	1.92583	0.835	K01177 beta-amylase [EC:3.2.1.2] | (RefSeq) uncharacterized LOC102715792 (A)
gene-LOC110690571	1.92	0.4175	K09874 aquaporin NIP | (RefSeq) probable aquaporin NIP5-1 (A)
gene-LOC110720518	1.91417	0.833333	K13448 calcium-binding protein CML | (RefSeq) probable calcium-binding protein CML15 (A)
gene-LOC110711664	1.91333	0.766667	K08235 xyloglucan:xyloglucosyl transferase [EC:2.4.1.207] | (RefSeq) xyloglucan endotransglucosylase/hydrolase protein 24-like (A)
gene-LOC110694803	1.91167	0.954167	--
gene-LOC110736027	1.90583	0.250833	K05282 gibberellin-44 dioxygenase [EC:1.14.11.12] | (RefSeq) gibberellin 20 oxidase 2 (A)
gene-LOC110689165	1.89917	0.565833	K07374 tubulin alpha | (RefSeq) tubulin alpha-3 chain-like (A)
gene-LOC110693457	1.89833	0.666667	K14173 alpha-farnesene synthase [EC:4.2.3.46] | (RefSeq) alpha-farnesene synthase-like (A)
gene-LOC110704771	1.89583	0.786667	--
gene-LOC110715624	1.895	4.41917	--
gene-LOC110707916	1.89417	0.275833	--
gene-LOC110730123	1.89083	4.46333	K09338 homeobox-leucine zipper protein | (RefSeq) homeobox-leucine zipper protein HDG11-like (A)
gene-LOC110698796	1.8875	3.94583	K08145 MFS transporter, SP family, solute carrier family 2 (facilitated glucose transporter), member 8 | (RefSeq) sugar transporter ERD6-like 6 (A)
gene-LOC110736719	1.8825	0.735	K19525 vacuolar protein sorting-associated protein 13A/C | (RefSeq) hypothetical protein (A)
gene-LOC110717410	1.87667	4.39917	K19222 1,4-dihydroxy-2-naphthoyl-CoA hydrolase [EC:3.1.2.28] | (RefSeq) 1,4-dihydroxy-2-naphthoyl-CoA thioesterase 1-like (A)
gene-LOC110735070	1.87667	0.346667	--
gene-LOC110693566	1.875	5.63417	K01054 acylglycerol lipase [EC:3.1.1.23] | (RefSeq) caffeoylshikimate esterase-like (A)
gene-LOC110729235	1.86083	5.29083	K09840 9-cis-epoxycarotenoid dioxygenase [EC:1.13.11.51] | (RefSeq) 9-cis-epoxycarotenoid dioxygenase NCED1, chloroplastic-like (A)
gene-LOC110691427	1.86	6.41833	--
gene-LOC110693490	1.8525	0.7825	K06883 uncharacterized protein | (RefSeq) LOW QUALITY PROTEIN: uncharacterized protein LOC104799061 (A)
gene-LOC110696274	1.85083	0.5425	K17609 nucleoredoxin [EC:1.8.1.8] | (RefSeq) probable nucleoredoxin 3 (A)
gene-LOC110733659	1.85083	4.26833	K00728 dolichyl-phosphate-mannose-protein mannosyltransferase [EC:2.4.1.109] | (RefSeq) dolichyl-phosphate-mannose--protein mannosyltransferase 1-like (A)
gene-LOC110729895	1.8475	0.711667	K00850 6-phosphofructokinase 1 [EC:2.7.1.11] | (RefSeq) ATP-dependent 6-phosphofructokinase 3-like (A)
gene-LOC110694097	1.845	0.6525	--
gene-LOC110695042	1.84083	0.854167	--
gene-LOC110687353	1.83083	0.8675	K24081 zinc finger MYND domain-containing protein 15 | (RefSeq) zinc finger MYND domain-containing protein 15 (A)
gene-LOC110705436	1.82417	3.86583	K23327 protein Hikeshi | (RefSeq) protein OPI10 homolog (A)
gene-LOC110705478	1.82417	10.1117	--
gene-LOC110712871	1.81667	0.490833	K22809 inositol phosphorylceramide glucuronosyltransferase 1 [EC:2.4.1.-] | (RefSeq) hypothetical protein (A)
gene-LOC110690623	1.815	12.765	K12890 splicing factor, arginine/serine-rich 1 | (RefSeq) uncharacterized protein LOC103422586 isoform X1 (A)
gene-LOC110709286	1.80083	0.944167	K00276 primary-amine oxidase [EC:1.4.3.21] | (RefSeq) hypothetical protein (A)
gene-LOC110702208	1.78833	0.04	--
gene-LOC110698359	1.7875	0.8225	K18342 OTU domain-containing protein 6 [EC:3.4.19.12] | (RefSeq) OTU domain-containing protein At3g57810-like isoform X1 (A)
gene-LOC110699623	1.785	0.804167	K14007 protein transport protein SEC24 | (RefSeq) protein transport protein Sec24-like At3g07100 (A)
gene-LOC110722016	1.7825	0.24	K09571 FK506-binding protein 4/5 [EC:5.2.1.8] | (RefSeq) hypothetical protein (A)
gene-LOC110682143	1.77917	0.6275	K08472 mlo protein | (RefSeq) MLO-like protein 10 isoform X1 (A)
gene-LOC110740273	1.7775	3.90667	--
gene-LOC110692172	1.77417	4.46917	--
gene-LOC110733122	1.77167	0.6875	--
gene-LOC110722122	1.76167	0.695833	--
gene-LOC110695066	1.75333	0.830833	K03549 KUP system potassium uptake protein | (RefSeq) probable potassium transporter 17 isoform X1 (A)
gene-LOC110718529	1.75	4.63167	K13430 serine/threonine-protein kinase PBS1 [EC:2.7.11.1] | (RefSeq) serine/threonine-protein kinase PBS1-like (A)
gene-LOC110690222	1.74667	0.226667	K13420 LRR receptor-like serine/threonine-protein kinase FLS2 [EC:2.7.11.1] | (RefSeq) LRR receptor-like serine/threonine-protein kinase FLS2 (A)
gene-LOC110683005	1.73833	0.0758333	K19041 E3 ubiquitin-protein ligase RNF38/44 [EC:2.3.2.27] | (RefSeq) RING-H2 finger protein ATL33 (A)
gene-LOC110703808	1.73833	5.0075	K21630 GATA-type zinc finger protein 1 | (RefSeq) GATA transcription factor 6-like (A)
gene-LOC110720964	1.7325	3.82583	--
gene-LOC110717512	1.72167	3.83083	--
gene-LOC110720603	1.71583	4.17583	--
gene-LOC110682368	1.7125	0.5025	K14487 auxin responsive GH3 gene family | (RefSeq) probable indole-3-acetic acid-amido synthetase GH3.1 isoform X1 (A)
gene-LOC110735186	1.7125	4.10667	--
gene-LOC110736975	1.70583	4.815	--
gene-LOC110693600	1.705	0.849167	K04712 sphingolipid 4-desaturase/C4-monooxygenase [EC:1.14.19.17 1.14.18.5] | (RefSeq) sphingolipid delta(4)-desaturase DES1-like (A)
gene-LOC110700401	1.695	4.21417	K01968 3-methylcrotonyl-CoA carboxylase alpha subunit [EC:6.4.1.4] | (RefSeq) LOW QUALITY PROTEIN: methylcrotonoyl-CoA carboxylase subunit alpha, mitochondrial-like (A)
gene-LOC110718470	1.69333	0.1325	K19476 vacuolar protein sorting-associated protein IST1 | (RefSeq) hypothetical protein (A)
gene-LOC110733458	1.68917	4.85833	K23877 xyloglucan O-acetyltransferase | (RefSeq) hypothetical protein (A)
gene-LOC110691336	1.6875	0.04	K01188 beta-glucosidase [EC:3.2.1.21] | (RefSeq) beta-glucosidase 12-like (A)
gene-LOC110698033	1.67583	0.164167	K12116 flavin-binding kelch repeat F-box protein 1 | (RefSeq) adagio protein 3-like (A)
gene-LOC110692315	1.66917	0.773333	--
gene-LOC110707557	1.66417	0.2025	K17500 integrin-linked kinase-associated serine/threonine phosphatase 2C [EC:3.1.3.16] | (RefSeq) WAT1-related protein At3g18200 isoform X1 (A)
gene-LOC110715927	1.66	0.77	K22048 mechanosensitive ion channel protein 4/5/6/7/8/9/10 | (RefSeq) mechanosensitive ion channel protein 10-like (A)
gene-LOC110705101	1.6575	0.291667	K15397 3-ketoacyl-CoA synthase [EC:2.3.1.199] | (RefSeq) 3-ketoacyl-CoA synthase 17-like (A)
gene-LOC110687298	1.655	0.311667	K06883 uncharacterized protein | (RefSeq) LOW QUALITY PROTEIN: uncharacterized protein LOC104799061 (A)
gene-LOC110703545	1.65333	0.521667	K03935 NADH dehydrogenase (ubiquinone) Fe-S protein 2 [EC:7.1.1.2 1.6.99.3] | (RefSeq) uncharacterized protein LOC111880662 (A)
gene-LOC110705164	1.65083	0.791667	K00801 farnesyl-diphosphate farnesyltransferase [EC:2.5.1.21] | (RefSeq) squalene synthase-like (A)
gene-LOC110698042	1.6475	0.760833	K03452 magnesium/proton exchanger | (RefSeq) uncharacterized LOC18613571 (A)
gene-LOC110725762	1.6425	4.84667	--
gene-LOC110730147	1.64083	0.475	K19747 BAHD acyltransferase [EC:2.3.1.-] | (RefSeq) BAHD acyltransferase DCR (A)
gene-LOC110706898	1.64	0.728333	K14411 RNA-binding protein Musashi | (RefSeq) heterogeneous nuclear ribonucleoprotein D0-like (A)
gene-LOC110722844	1.63833	0.6525	K00131 glyceraldehyde-3-phosphate dehydrogenase (NADP+) [EC:1.2.1.9] | (RefSeq) NADP-dependent glyceraldehyde-3-phosphate dehydrogenase-like (A)
gene-LOC110738902	1.63	0.804167	K15032 mTERF domain-containing protein, mitochondrial | (RefSeq) transcription termination factor MTERF15, mitochondrial-like (A)
gene-LOC110729753	1.62833	0.585	--
gene-LOC110716794	1.6225	0.629167	K05391 cyclic nucleotide gated channel, plant | (RefSeq) probable cyclic nucleotide-gated ion channel 14 isoform X1 (A)
gene-LOC110684569	1.62083	0.213333	K17500 integrin-linked kinase-associated serine/threonine phosphatase 2C [EC:3.1.3.16] | (RefSeq) WAT1-related protein At3g18200 isoform X1 (A)
gene-LOC110686451	1.60417	0.708333	K00799 glutathione S-transferase [EC:2.5.1.18] | (RefSeq) probable glutathione S-transferase (A)
gene-LOC110731055	1.60417	0.4075	--
gene-LOC110693039	1.6025	5.55167	K09753 cinnamoyl-CoA reductase [EC:1.2.1.44] | (RefSeq) cinnamoyl-CoA reductase 1-like (A)
gene-LOC110688802	1.60083	0.0341667	--
gene-LOC110707317	1.59583	0.655833	K13495 cis-zeatin O-glucosyltransferase [EC:2.4.1.215] | (RefSeq) zeatin O-glucosyltransferase-like (A)
gene-LOC110696250	1.59333	0.17	K14638 solute carrier family 15 (peptide/histidine transporter), member 3/4 | (RefSeq) protein NRT1/ PTR FAMILY 1.1-like (A)
gene-LOC110697495	1.5925	5.9775	--
gene-LOC110687226	1.58083	0.3725	--
gene-LOC110714175	1.58083	0.6525	K18327 RNA exonuclease 4 [EC:3.1.-.-] | (RefSeq) RNA exonuclease 4-like (A)
gene-LOC110693492	1.57833	3.83667	K20606 mitogen-activated protein kinase kinase kinase ANP1 [EC:2.7.11.25] | (RefSeq) receptor-like serine/threonine-protein kinase SD1-7 isoform X1 (A)
gene-LOC110688367	1.57417	0.589167	K01176 alpha-amylase [EC:3.2.1.1] | (RefSeq) lectin-domain containing receptor kinase VI.3-like (A)
gene-LOC110692631	1.57	0.240833	K11498 centromeric protein E | (RefSeq) kinesin-like protein KIN-7D, mitochondrial (A)
gene-LOC110696343	1.57	4.855	K14488 SAUR family protein | (RefSeq) probable cyclin-dependent serine/threonine-protein kinase DDB_G0292550 (A)
gene-LOC110722105	1.56833	0.308333	--
gene-LOC110731175	1.56833	0.5325	K06883 uncharacterized protein | (RefSeq) LOW QUALITY PROTEIN: uncharacterized protein LOC104799061 (A)
gene-LOC110696828	1.5675	0.305	K09646 serine carboxypeptidase 1 [EC:3.4.16.-] | (RefSeq) serine carboxypeptidase-like 51 (A)
gene-LOC110687539	1.56667	3.30917	--
gene-LOC110686091	1.56583	4.1175	--
gene-LOC110725764	1.5625	4.755	K00166 2-oxoisovalerate dehydrogenase E1 component alpha subunit [EC:1.2.4.4] | (RefSeq) 2-oxoisovalerate dehydrogenase subunit alpha 1, mitochondrial-like (A)
gene-LOC110714434	1.5525	5.04333	--
gene-LOC110684217	1.54417	4.62	--
gene-LOC110710557	1.54083	0.373333	K08869 aarF domain-containing kinase | (RefSeq) putative aarF domain-containing protein kinase 1 (A)
gene-LOC110738117	1.53917	3.6775	--
gene-LOC110688736	1.52833	0.549167	K15378 solute carrier family 45, member 1/2/4 | (RefSeq) sucrose transport protein SUC4-like (A)
gene-LOC110723438	1.51583	0.691667	K00430 peroxidase [EC:1.11.1.7] | (RefSeq) peroxidase 17-like (A)
gene-LOC110693491	1.51	0.706667	--
gene-LOC110705276	1.50667	0.635	K03515 DNA repair protein REV1 [EC:2.7.7.-] | (RefSeq) uncharacterized protein LOC107894697 (A)
gene-LOC110686110	1.50083	3.63	--
gene-LOC110724610	1.5	0.390833	K14492 two-component response regulator ARR-A family | (RefSeq) two-component response regulator ORR9-like isoform X1 (A)
gene-LOC110697161	1.49833	0.655833	K20888 xyloglucan galactosyltransferase MUR3 [EC:2.4.1.-] | (RefSeq) xyloglucan galactosyltransferase KATAMARI1 homolog (A)
gene-LOC110685489	1.495	0.279167	--
gene-LOC110709111	1.495	0.483333	--
gene-LOC110717077	1.495	4.52417	K19891 glucan endo-1,3-beta-glucosidase 1/2/3 [EC:3.2.1.39] | (RefSeq) hypothetical protein (A)
gene-LOC110730854	1.495	0.7175	--
gene-LOC110708032	1.4925	4.8375	--
gene-LOC110691949	1.48833	0.713333	K21843 tetratricopeptide repeat protein 7 | (RefSeq) protein NPG1-like (A)
gene-LOC110695005	1.4875	0.318333	--
gene-LOC110711370	1.4875	3.13167	K00559 sterol 24-C-methyltransferase [EC:2.1.1.41] | (RefSeq) sterol 24-C-methyltransferase-like (A)
gene-LOC110706329	1.47833	9.63167	--
gene-LOC110735784	1.47667	0.630833	K16297 serine carboxypeptidase-like clade II [EC:3.4.16.-] | (RefSeq) serine carboxypeptidase-like 42 (A)
gene-LOC110692598	1.46917	0.493333	K05016 chloride channel 7 | (RefSeq) LOW QUALITY PROTEIN: chloride channel protein CLC-a-like (A)
gene-LOC110730573	1.45333	0.345	--
gene-LOC110683352	1.45	0.578333	K01176 alpha-amylase [EC:3.2.1.1] | (RefSeq) lectin-domain containing receptor kinase VI.3-like (A)
gene-LOC110717949	1.4275	3.0925	K02325 DNA polymerase epsilon subunit 2 [EC:2.7.7.7] | (RefSeq) DNA polymerase epsilon subunit B-like (A)
gene-LOC110691409	1.41333	0.499167	K01188 beta-glucosidase [EC:3.2.1.21] | (RefSeq) beta-glucosidase 12-like (A)
gene-LOC110691522	1.4	0.65	K19828 mitochondrial GTPase 1 | (RefSeq) short integuments 2, mitochondrial-like (A)
gene-LOC110726817	1.4	0.576667	--
gene-LOC110735184	1.39833	0.348333	--
gene-LOC110681781	1.39583	0.3075	--
gene-LOC110707438	1.3875	0.664167	--
gene-LOC110701482	1.385	0.431667	--
gene-LOC110721636	1.38167	3.6825	--
gene-LOC110737381	1.38167	2.92083	--
gene-LOC110714848	1.37833	3.2575	--
gene-LOC110732290	1.37167	4.21833	K02510 4-hydroxy-2-oxoheptanedioate aldolase [EC:4.1.2.52] | (RefSeq) 2,4-dihydroxyhept-2-ene-1,7-dioic acidaldolase (A)
gene-LOC110706796	1.37083	4.0825	K14485 transport inhibitor response 1 | (RefSeq) protein TRANSPORT INHIBITOR RESPONSE 1-like (A)
gene-LOC110737038	1.37083	0.3125	--
gene-LOC110716628	1.36833	0.130833	K13356 alcohol-forming fatty acyl-CoA reductase [EC:1.2.1.84] | (RefSeq) fatty acyl-CoA reductase 3-like (A)
gene-LOC110700653	1.36583	0.408333	K03452 magnesium/proton exchanger | (RefSeq) uncharacterized LOC18613571 (A)
gene-LOC110737028	1.365	0.0025	K03327 multidrug resistance protein, MATE family | (RefSeq) protein DETOXIFICATION 16-like (A)
gene-LOC110718549	1.3575	0.469167	K01181 endo-1,4-beta-xylanase [EC:3.2.1.8] | (RefSeq) probable endo-1,4-beta-xylanase C (A)
gene-LOC110688856	1.3475	0.301667	--
gene-LOC110734057	1.34667	0.371667	K22262 WD repeat and FYVE domain-containing protein 3 | (RefSeq) protein SPIRRIG (A)
gene-LOC110733713	1.34333	11.5742	K23810 (E)-8-carboxylinalool synthase [EC:1.14.14.-] | (RefSeq) geraniol 8-hydroxylase (A)
gene-LOC110689066	1.3375	0.503333	--
gene-LOC110715586	1.33	0.425833	--
gene-LOC110688432	1.32583	2.87	--
gene-LOC110722628	1.3225	2.93333	--
gene-LOC110721815	1.32083	3.33167	--
gene-LOC110689277	1.31917	3	--
gene-LOC110685810	1.3175	0.110833	K00430 peroxidase [EC:1.11.1.7] | (RefSeq) peroxidase 27-like (A)
gene-LOC110701128	1.31667	0.568333	--
gene-LOC110702180	1.31667	0.614167	K01114 phospholipase C [EC:3.1.4.3] | (RefSeq) non-specific phospholipase C3-like (A)
gene-LOC110686243	1.31167	0.285833	K01674 carbonic anhydrase [EC:4.2.1.1] | (RefSeq) LOC109772606; alpha carbonic anhydrase 1, chloroplastic-like (A)
gene-LOC110718129	1.31083	0.26	K13466 EIX receptor 1/2 | (RefSeq) LRR receptor-like serine/threonine-protein kinase GSO1 (A)
gene-LOC110708207	1.30583	0.3225	--
gene-LOC110686018	1.30417	0.0683333	K20562 biphenyl-4-hydroxylase | (RefSeq) cytochrome P450 CYP736A12-like (A)
gene-LOC110686119	1.30417	0.396667	--
gene-LOC110721445	1.29667	0.690833	K10870 RAD51-like protein 2 | (RefSeq) DNA repair protein RAD51 homolog 3-like (A)
gene-LOC110721660	1.29667	0.515	K20606 mitogen-activated protein kinase kinase kinase ANP1 [EC:2.7.11.25] | (RefSeq) receptor-like serine/threonine-protein kinase SD1-7 isoform X1 (A)
gene-LOC110711734	1.29583	3.68583	K12462 Rho GDP-dissociation inhibitor | (RefSeq) rho GDP-dissociation inhibitor 1-like isoform X1 (A)
gene-LOC110739704	1.295	0.0275	--
gene-LOC110698790	1.2925	0.235	K06699 proteasome activator subunit 4 | (RefSeq) hypothetical protein (A)
gene-LOC110723299	1.29167	0.394167	K08237 hydroquinone glucosyltransferase [EC:2.4.1.218] | (RefSeq) hydroquinone glucosyltransferase (A)
gene-LOC110722121	1.28917	0.4325	K15078 structure-specific endonuclease subunit SLX1 [EC:3.6.1.-] | (RefSeq) putative disease resistance protein RGA3 (A)
gene-LOC110692259	1.28	2.67583	K01534 Cd2+/Zn2+-exporting ATPase [EC:3.6.3.3 3.6.3.5] | (RefSeq) cadmium/zinc-transporting ATPase HMA3-like (A)
gene-LOC110711240	1.2775	4.12417	K13415 protein brassinosteroid insensitive 1 [EC:2.7.10.1 2.7.11.1] | (RefSeq) uncharacterized protein LOC103413440 isoform X1 (A)
gene-LOC110704778	1.27417	0.618333	K01303 acylaminoacyl-peptidase [EC:3.4.19.1] | (RefSeq) uncharacterized LOC101311565 (A)
gene-LOC110684170	1.2725	0.0966667	K12127 pseudo-response regulator 1 | (RefSeq) two-component response regulator-like APRR1 (A)
gene-LOC110683320	1.26833	0.361667	--
gene-LOC110688157	1.26833	2.935	K00924 kinase [EC:2.7.1.-] | (RefSeq) receptor protein kinase TMK1-like (A)
gene-LOC110696625	1.2675	0.106667	K13356 alcohol-forming fatty acyl-CoA reductase [EC:1.2.1.84] | (RefSeq) alcohol-forming fatty acyl-CoA reductase-like (A)
gene-LOC110712641	1.26667	0.5725	K02881 large subunit ribosomal protein L18 | (RefSeq) uncharacterized protein LOC112282710 isoform X1 (A)
gene-LOC110729742	1.26667	0.569167	--
gene-LOC110716454	1.265	2.96583	--
gene-LOC110740119	1.2625	0.36	--
gene-LOC110722391	1.25333	0.540833	K18592 gamma-glutamyltranspeptidase / glutathione hydrolase / leukotriene-C4 hydrolase [EC:2.3.2.2 3.4.19.13 3.4.19.14] | (RefSeq) gamma-glutamyltranspeptidase 3 (A)
gene-LOC110692269	1.24667	0.286667	K01535 H+-transporting ATPase [EC:7.1.2.1] | (RefSeq) plasma membrane ATPase 4-like isoform X1 (A)
gene-LOC110739112	1.24583	3.08417	--
gene-LOC110705432	1.24417	0.613333	K06889 uncharacterized protein | (RefSeq) putative uncharacterized protein YDL057W (A)
gene-LOC110692482	1.24083	0.5775	K04122 ent-kaurene oxidase [EC:1.14.14.86] | (RefSeq) ent-kaurene oxidase, chloroplastic-like isoform X1 (A)
gene-LOC110709812	1.23667	0.459167	K01179 endoglucanase [EC:3.2.1.4] | (RefSeq) endoglucanase/exoglucanase B-like (A)
gene-LOC110736518	1.235	7.99	K13508 glycerol-3-phosphate acyltransferase [EC:2.3.1.15 2.3.1.198] | (RefSeq) probable glycerol-3-phosphate acyltransferase 3 (A)
gene-LOC110700613	1.23	0.295833	--
gene-LOC110699724	1.22917	0.0475	--
gene-LOC110736977	1.2275	3.115	K08678 UDP-glucuronate decarboxylase [EC:4.1.1.35] | (RefSeq) UDP-glucuronic acid decarboxylase 1 (A)
gene-LOC110683338	1.22417	0.28	K14491 two-component response regulator ARR-B family | (RefSeq) two-component response regulator ORR24 (A)
gene-LOC110693538	1.22167	0.418333	K12486 stromal membrane-associated protein | (RefSeq) probable ADP-ribosylation factor GTPase-activating protein AGD5 (A)
gene-LOC110697661	1.21917	0.2325	--
gene-LOC110696484	1.21833	0.524167	--
gene-LOC110701060	1.21583	0.371667	K13420 LRR receptor-like serine/threonine-protein kinase FLS2 [EC:2.7.11.1] | (RefSeq) LRR receptor-like serine/threonine-protein kinase FLS2 (A)
gene-LOC110738675	1.20833	0.291667	K19476 vacuolar protein sorting-associated protein IST1 | (RefSeq) hypothetical protein (A)
gene-LOC110715549	1.20667	0.600833	--
gene-LOC110731383	1.205	0.45	K08235 xyloglucan:xyloglucosyl transferase [EC:2.4.1.207] | (RefSeq) probable xyloglucan endotransglucosylase/hydrolase protein 8 (A)
gene-LOC110737195	1.20167	3.6775	K13065 shikimate O-hydroxycinnamoyltransferase [EC:2.3.1.133] | (RefSeq) salutaridinol 7-O-acetyltransferase-like (A)
gene-LOC110728891	1.2	0.148333	--
gene-LOC110736828	1.19833	7.9475	K08726 soluble epoxide hydrolase / lipid-phosphate phosphatase [EC:3.3.2.10 3.1.3.76] | (RefSeq) uncharacterized protein LOC107492180 (A)
gene-LOC110722547	1.19417	0.2175	K03549 KUP system potassium uptake protein | (RefSeq) potassium transporter 19-like (A)
gene-LOC110721659	1.1925	0.519167	--
gene-LOC110715542	1.19167	0.520833	K07418 cytochrome P450 family 2 subfamily J [EC:1.14.14.1] | (RefSeq) cytochrome P450 71A8-like (A)
gene-LOC110717551	1.18917	0.2325	K01183 chitinase [EC:3.2.1.14] | (RefSeq) acidic endochitinase SP2-like (A)
gene-LOC110730527	1.185	4.57083	--
gene-LOC110690505	1.18167	0.595833	K22262 WD repeat and FYVE domain-containing protein 3 | (RefSeq) protein SPIRRIG (A)
gene-LOC110706104	1.17833	2.78917	--
gene-LOC110708506	1.1725	0.425	--
gene-LOC110690554	1.17	0.148333	--
gene-LOC110684660	1.16917	3.05667	--
gene-LOC110721365	1.165	0.3425	K17098 annexin D | (RefSeq) annexin D4 (A)
gene-LOC110703905	1.1625	0.340833	K15102 solute carrier family 25 (mitochondrial phosphate transporter), member 3 | (RefSeq) mitochondrial phosphate carrier protein 3, mitochondrial-like (A)
gene-LOC110724297	1.15917	2.32083	K20665 jasmonoyl-L-amino acid 12-hydroxylase [EC:1.14.14.48] | (RefSeq) cytochrome P450 94B3-like (A)
gene-LOC110687215	1.15833	0.324167	K00927 phosphoglycerate kinase [EC:2.7.2.3] | (RefSeq) uncharacterized LOC109182250 (A)
gene-LOC110729749	1.14917	0.428333	K22097 3-O-acetylpapaveroxine carboxylesterase [EC:3.1.1.105] | (RefSeq) carboxylesterase 1-like (A)
gene-LOC110721070	1.145	0.486667	K15706 E3 ubiquitin-protein ligase RNF167 [EC:2.3.2.27] | (RefSeq) RING-H2 finger protein ATL74 (A)
gene-LOC110734195	1.145	0.0616667	--
gene-LOC110699219	1.14417	3.6625	K04802 proliferating cell nuclear antigen | (RefSeq) proliferating cell nuclear antigen-like (A)
gene-LOC110692841	1.14333	0.388333	--
gene-LOC110689863	1.1425	0.305	K13415 protein brassinosteroid insensitive 1 [EC:2.7.10.1 2.7.11.1] | (RefSeq) brassinosteroid LRR receptor kinase BRI1 (A)
gene-LOC110738611	1.1325	4.05	K19222 1,4-dihydroxy-2-naphthoyl-CoA hydrolase [EC:3.1.2.28] | (RefSeq) 1,4-dihydroxy-2-naphthoyl-CoA thioesterase 1-like (A)
gene-LOC110682849	1.12917	0	K13201 nucleolysin TIA-1/TIAR | (RefSeq) oligouridylate-binding protein 1-like isoform X1 (A)
gene-LOC110711472	1.12583	0.458333	K22262 WD repeat and FYVE domain-containing protein 3 | (RefSeq) protein SPIRRIG (A)
gene-LOC110728608	1.115	0.5175	K19747 BAHD acyltransferase [EC:2.3.1.-] | (RefSeq) BAHD acyltransferase DCR isoform X1 (A)
gene-LOC110688379	1.1125	0.0733333	--
gene-LOC110700588	1.10833	0.255833	K00799 glutathione S-transferase [EC:2.5.1.18] | (RefSeq) glutathione S-transferase U9-like (A)
gene-LOC110731255	1.10167	0.5175	K14638 solute carrier family 15 (peptide/histidine transporter), member 3/4 | (RefSeq) protein NRT1/ PTR FAMILY 5.5-like (A)
gene-LOC110693928	1.1	2.96917	K09060 plant G-box-binding factor | (RefSeq) G-box-binding factor 3-like isoform X1 (A)
gene-LOC110691641	1.09583	0.0625	K01188 beta-glucosidase [EC:3.2.1.21] | (RefSeq) beta-glucosidase 12-like (A)
gene-LOC110707255	1.095	4.77417	K22455 estrogen receptor-binding fragment-associated gene 9 protein | (RefSeq) uncharacterized protein At3g61260-like (A)
gene-LOC110690654	1.09417	0.240833	K01728 pectate lyase [EC:4.2.2.2] | (RefSeq) probable pectate lyase 5 (A)
gene-LOC110697655	1.08167	2.68333	K17964 leucine-rich PPR motif-containing protein, mitochondrial | (RefSeq) hypothetical protein (A)
gene-LOC110714031	1.07667	3.76	K09338 homeobox-leucine zipper protein | (RefSeq) homeobox-leucine zipper protein ATHB-12-like (A)
gene-LOC110694728	1.07583	0.0683333	K00434 L-ascorbate peroxidase [EC:1.11.1.11] | (RefSeq) L-ascorbate peroxidase 5, peroxisomal-like (A)
gene-LOC110716506	1.07	0.275	--
gene-LOC110722764	1.06583	0.2475	--
gene-LOC110724020	1.065	0.536667	--
gene-LOC110690833	1.0625	4.22333	K14484 auxin-responsive protein IAA | (RefSeq) auxin-responsive protein IAA11 (A)
gene-LOC110690526	1.0575	4.12917	K13415 protein brassinosteroid insensitive 1 [EC:2.7.10.1 2.7.11.1] | (RefSeq) uncharacterized protein LOC103413440 isoform X1 (A)
gene-LOC110690589	1.0575	2.56583	--
gene-LOC110684032	1.05583	0.4575	K14494 DELLA protein | (RefSeq) DELLA protein RGL1-like (A)
gene-LOC110681838	1.04833	0.375833	--
gene-LOC110727662	1.03833	4.25333	K09510 DnaJ homolog subfamily B member 4 | (RAP-DB) Os05g0562300; Similar to DnaJ-like protein. (A)
gene-LOC110722780	1.03583	2.1675	--
gene-LOC110687064	1.035	0.260833	K09286 EREBP-like factor | (RefSeq) ethylene-responsive transcription factor ERF054 (A)
gene-LOC110731618	1.02667	2.3725	--
gene-LOC110685782	1.025	0.448333	--
gene-LOC110735110	1.025	0.199167	--
gene-LOC110719588	1.02	0.055	K11584 serine/threonine-protein phosphatase 2A regulatory subunit B' | (RefSeq) serine/threonine protein phosphatase 2A 57 kDa regulatory subunit B' beta isoform-like (A)
gene-LOC110731703	1.0075	0.271667	K07408 cytochrome P450 family 1 subfamily A polypeptide 1 [EC:1.14.14.1] | (RefSeq) cytochrome P450 78A9 (A)
gene-LOC110729990	1.00667	0.52	K19761 gamma-glutamylaminecyclotransferase [EC:2.3.2.-] | (RefSeq) putative gamma-glutamylcyclotransferase At3g02910 (A)
gene-LOC110726437	1.00417	2.77667	K20628 expansin | (RefSeq) expansin-A15-like (A)
gene-LOC110684634	1.00333	2.29167	--
gene-LOC110733137	1.00333	3.405	K10727 chromatin licensing and DNA replication factor 1 | (RefSeq) CDT1-like protein a, chloroplastic (A)
gene-LOC110715552	1.0025	0.365833	K00844 hexokinase [EC:2.7.1.1] | (RefSeq) hexokinase-2-like (A)
gene-LOC110688192	1.00167	0.155833	--
gene-LOC110687217	1	0.239167	K15014 solute carrier family 29 (equilibrative nucleoside transporter), member 1/2/3 | (RefSeq) equilibrative nucleotide transporter 3-like (A)
gene-LOC110718142	1	2.49167	K03063 26S proteasome regulatory subunit T3 | (RefSeq) 26S protease regulatory subunit 6B homolog (A)
gene-LOC110688567	0.998333	0.424167	K23541 Ca2+/H+ antiporter, TMEM165/GDT1 family | (RefSeq) pentatricopeptide repeat-containing protein At4g21065-like (A)
gene-LOC110701815	0.998333	0.391667	K01381 saccharopepsin [EC:3.4.23.25] | (RefSeq) aspartic proteinase CDR1-like (A)
gene-LOC110725860	0.998333	0.273333	K22736 vacuolar iron transporter family protein | (RefSeq) vacuolar iron transporter homolog 2-like (A)
gene-LOC110711660	0.9975	0.0891667	--
gene-LOC110716543	0.995833	0.0575	K12447 UDP-sugar pyrophosphorylase [EC:2.7.7.64] | (RefSeq) uncharacterized protein LOC104808371 (A)
gene-LOC110718722	0.994167	2.59917	--
gene-LOC110701783	0.993333	2.23917	K19747 BAHD acyltransferase [EC:2.3.1.-] | (RefSeq) BAHD acyltransferase DCR (A)
gene-LOC110714850	0.991667	0	--
gene-LOC110706684	0.978333	2.49333	K22422 protein downstream neighbor of Son | (RefSeq) hypothetical protein (A)
gene-LOC110721570	0.978333	0.1525	--
gene-LOC110736103	0.976667	0.42	--
gene-LOC110704625	0.971667	0.133333	K14638 solute carrier family 15 (peptide/histidine transporter), member 3/4 | (RefSeq) protein NRT1/ PTR FAMILY 8.2-like (A)
gene-LOC110729327	0.969167	0.12	K22390 acid phosphatase type 7 | (RefSeq) probable purple acid phosphatase 20 (A)
gene-LOC110720882	0.965833	0.340833	K15078 structure-specific endonuclease subunit SLX1 [EC:3.6.1.-] | (RefSeq) putative disease resistance protein RGA3 (A)
gene-LOC110733389	0.965	3.55	K04802 proliferating cell nuclear antigen | (RefSeq) proliferating cell nuclear antigen-like (A)
gene-LOC110727349	0.964167	0.320833	--
gene-LOC110691475	0.9625	4.71917	K22455 estrogen receptor-binding fragment-associated gene 9 protein | (RefSeq) uncharacterized protein At3g61260-like (A)
gene-LOC110698538	0.961667	2.8425	--
gene-LOC110733541	0.96	0.185833	K00430 peroxidase [EC:1.11.1.7] | (RefSeq) peroxidase 4-like (A)
gene-LOC110737450	0.96	4.28917	--
gene-LOC110723869	0.9575	6.09833	--
gene-LOC110709113	0.956667	0.111667	K16818 phospholipase A1 [EC:3.1.1.32] | (RefSeq) phospholipase A(1) DAD1, chloroplastic-like (A)
gene-LOC110721817	0.953333	0.460833	K06180 23S rRNA pseudouridine1911/1915/1917 synthase [EC:5.4.99.23] | (RefSeq) pentatricopeptide repeat-containing protein At1g20230 isoform X1 (A)
gene-LOC110732988	0.9525	5.79167	K18819 inositol 3-alpha-galactosyltransferase [EC:2.4.1.123] | (RefSeq) galactinol synthase 1-like (A)
gene-LOC110710033	0.950833	2.1025	K15255 ATP-dependent DNA helicase PIF1 [EC:3.6.4.12] | (RefSeq) ATP-dependent DNA helicase pfh1-like (A)
gene-LOC110687441	0.95	2.00333	K12462 Rho GDP-dissociation inhibitor | (RefSeq) rho GDP-dissociation inhibitor 1-like (A)
gene-LOC110698626	0.949167	0.215	--
gene-LOC110736065	0.948333	0.283333	--
gene-LOC110709074	0.9475	17.7425	K15891 NAD+-dependent farnesol dehydrogenase [EC:1.1.1.354] | (RefSeq) uncharacterized protein LOC110696565 (A)
gene-LOC110685076	0.946667	0.145	--
gene-LOC110719827	0.941667	0.03	K00850 6-phosphofructokinase 1 [EC:2.7.1.11] | (RefSeq) ATP-dependent 6-phosphofructokinase 5, chloroplastic-like (A)
gene-LOC110731840	0.940833	0.265	K16224 senescence-induced receptor-like serine/threonine-protein kinase | (RefSeq) hypothetical protein (A)
gene-LOC110725299	0.9375	0.3575	K18327 RNA exonuclease 4 [EC:3.1.-.-] | (RefSeq) RNA exonuclease 4-like (A)
gene-LOC110700635	0.935833	0.430833	K17710 pentatricopeptide repeat domain-containing protein 1 | (RefSeq) hypothetical protein (A)
gene-LOC110712571	0.934167	3.9925	K01728 pectate lyase [EC:4.2.2.2] | (RefSeq) probable pectate lyase 5 (A)
gene-LOC110682530	0.93	2.05167	K08900 mitochondrial chaperone BCS1 | (RefSeq) protein HYPER-SENSITIVITY-RELATED 4-like (A)
gene-LOC110713794	0.9275	0.254167	K03327 multidrug resistance protein, MATE family | (RefSeq) protein DETOXIFICATION 12-like (A)
gene-LOC110722374	0.921667	0	--
gene-LOC110732752	0.920833	2.5875	--
gene-LOC110706338	0.92	0.370833	--
gene-LOC110699499	0.918333	0.111667	K13993 HSP20 family protein | (RefSeq) 18.1 kDa class I heat shock protein-like (A)
gene-LOC110709128	0.915833	0.4525	K13436 pto-interacting protein 1 [EC:2.7.11.1] | (RefSeq) LOC109783650; PTI1-like tyrosine-protein kinase 2 (A)
gene-LOC110737489	0.915	0.349167	--
gene-LOC110738904	0.9125	0.329167	--
gene-LOC110687169	0.911667	0.286667	K20606 mitogen-activated protein kinase kinase kinase ANP1 [EC:2.7.11.25] | (RefSeq) receptor-like serine/threonine-protein kinase SD1-7 isoform X1 (A)
gene-LOC110714539	0.910833	2.035	K15523 protein-ribulosamine 3-kinase [EC:2.7.1.172] | (RefSeq) protein-ribulosamine 3-kinase, chloroplastic-like (A)
gene-LOC110688259	0.908333	0.474167	K20291 conserved oligomeric Golgi complex subunit 4 | (RefSeq) pentatricopeptide repeat-containing protein At4g01400, mitochondrial-like (A)
gene-LOC110686816	0.9075	0.4525	K19613 leucine-rich repeat protein SHOC2 | (RefSeq) probable leucine-rich repeat receptor-like protein kinase At5g49770 (A)
gene-LOC110720754	0.904167	6.62	--
gene-LOC110720970	0.904167	0.456667	K22262 WD repeat and FYVE domain-containing protein 3 | (RefSeq) protein SPIRRIG (A)
gene-LOC110712530	0.903333	2.76083	--
gene-LOC110725506	0.903333	0.09	--
gene-LOC110734250	0.891667	0.211667	K13508 glycerol-3-phosphate acyltransferase [EC:2.3.1.15 2.3.1.198] | (RefSeq) probable glycerol-3-phosphate acyltransferase 3 (A)
gene-LOC110696021	0.885833	4.50667	K00128 aldehyde dehydrogenase (NAD+) [EC:1.2.1.3] | (RefSeq) aldehyde dehydrogenase family 3 member F1-like (A)
gene-LOC110690843	0.885	2.0925	K01534 Cd2+/Zn2+-exporting ATPase [EC:3.6.3.3 3.6.3.5] | (RefSeq) cadmium/zinc-transporting ATPase HMA3-like (A)
gene-LOC110683154	0.883333	3.19667	K09286 EREBP-like factor | (RefSeq) ethylene-responsive transcription factor TINY-like (A)
gene-LOC110732367	0.881667	2.62333	K05278 flavonol synthase [EC:1.14.11.23] | (RefSeq) flavonol synthase/flavanone 3-hydroxylase-like (A)
gene-LOC110740335	0.880833	0.180833	K03549 KUP system potassium uptake protein | (RefSeq) potassium transporter 1-like isoform X1 (A)
gene-LOC110708501	0.878333	0.104167	--
gene-LOC110731274	0.875833	0.238333	K13430 serine/threonine-protein kinase PBS1 [EC:2.7.11.1] | (RefSeq) probable serine/threonine-protein kinase PBL7 isoform X1 (A)
gene-LOC110712745	0.873333	4.65917	K16222 Dof zinc finger protein DOF5.5 | (RefSeq) cyclic dof factor 1-like (A)
gene-LOC110703038	0.8725	0.0575	--
gene-LOC110684253	0.868333	0.320833	K02952 small subunit ribosomal protein S13 | (RefSeq) 30S ribosomal protein S13, chloroplastic-like (A)
gene-LOC110682984	0.866667	2.085	--
gene-LOC110714917	0.866667	0.320833	K15078 structure-specific endonuclease subunit SLX1 [EC:3.6.1.-] | (RefSeq) putative disease resistance protein RGA3 (A)
gene-LOC110688252	0.864167	0.291667	K05857 phosphatidylinositol phospholipase C, delta [EC:3.1.4.11] | (RefSeq) phosphoinositide phospholipase C 2-like (A)
gene-LOC110739254	0.861667	3.06083	K13430 serine/threonine-protein kinase PBS1 [EC:2.7.11.1] | (RefSeq) serine/threonine-protein kinase PBS1-like (A)
gene-LOC110690508	0.859167	0.17	--
gene-LOC110691604	0.858333	0.338333	K15078 structure-specific endonuclease subunit SLX1 [EC:3.6.1.-] | (RefSeq) putative disease resistance protein RGA3 (A)
gene-LOC110706602	0.858333	0.3825	K12741 heterogeneous nuclear ribonucleoprotein A1/A3 | (RefSeq) UBP1-associated protein 2C-like (A)
gene-LOC110738852	0.856667	0.34	--
gene-LOC110730581	0.854167	0.07	K17961 trimethyltridecatetraene/dimethylnonatriene synthase [EC:1.14.14.58 1.14.14.59] | (RefSeq) cytochrome P450 82G1-like (A)
gene-LOC110724724	0.846667	0.248333	K12135 zinc finger protein CONSTANS | (RefSeq) hypothetical protein (A)
gene-LOC110738896	0.843333	0.350833	--
gene-LOC110711641	0.840833	2.06083	--
gene-LOC110685846	0.84	3.34167	K00430 peroxidase [EC:1.11.1.7] | (RefSeq) peroxidase 72-like (A)
gene-LOC110733547	0.839167	5.00667	K23810 (E)-8-carboxylinalool synthase [EC:1.14.14.-] | (RefSeq) geraniol 8-hydroxylase (A)
gene-LOC110719649	0.834167	0.133333	--
gene-LOC110711657	0.8325	1.65	K21374 7-deoxyloganetin glucosyltransferase [EC:2.4.1.324] | (RefSeq) 7-deoxyloganetin glucosyltransferase (A)
gene-LOC110724467	0.831667	0.133333	K00660 chalcone synthase [EC:2.3.1.74] | (RefSeq) chalcone synthase-like (A)
gene-LOC110690676	0.830833	0.0641667	--
gene-LOC110713038	0.83	3.555	K13065 shikimate O-hydroxycinnamoyltransferase [EC:2.3.1.133] | (RefSeq) anthranilate N-benzoyltransferase protein 2-like (A)
gene-LOC110729399	0.83	1.81167	K13680 beta-mannan synthase [EC:2.4.1.32] | (RefSeq) glucomannan 4-beta-mannosyltransferase 9-like (A)
gene-LOC110738413	0.83	0.126667	--
gene-LOC110705359	0.823333	0.209167	K00430 peroxidase [EC:1.11.1.7] | (RefSeq) peroxidase 45-like (A)
gene-LOC110730806	0.8225	0.425	--
gene-LOC110689510	0.820833	0.129167	K13466 EIX receptor 1/2 | (RefSeq) receptor-like protein 12 (A)
gene-LOC110708763	0.820833	1.795	--
gene-LOC110721718	0.815	0.0383333	--
gene-LOC110734480	0.814167	3.38917	K14709 solute carrier family 39 (zinc transporter), member 1/2/3 | (RefSeq) ZIP zinc/iron transport family protein (A)
gene-LOC110739965	0.811667	1.70417	K07198 5'-AMP-activated protein kinase, catalytic alpha subunit [EC:2.7.11.11] | (RefSeq) CBL-interacting serine/threonine-protein kinase 25 (A)
gene-LOC110713727	0.81	0.320833	K03327 multidrug resistance protein, MATE family | (RefSeq) protein DETOXIFICATION 12-like (A)
gene-LOC110699380	0.809167	0.146667	K00430 peroxidase [EC:1.11.1.7] | (RefSeq) peroxidase 4-like (A)
gene-LOC110720592	0.805833	0.366667	--
gene-LOC110686649	0.804167	3.47667	K01968 3-methylcrotonyl-CoA carboxylase alpha subunit [EC:6.4.1.4] | (RefSeq) LOW QUALITY PROTEIN: methylcrotonoyl-CoA carboxylase subunit alpha, mitochondrial-like (A)
gene-LOC110721899	0.804167	0.236667	K15333 tRNA guanosine-2'-O-methyltransferase [EC:2.1.1.34] | (RefSeq) uncharacterized LOC105043884 (A)
gene-LOC110691723	0.800833	2.76833	K16296 serine carboxypeptidase-like clade I [EC:3.4.16.-] | (RefSeq) serine carboxypeptidase-like 15 (A)
gene-LOC110700778	0.795833	0.163333	--
gene-LOC110685889	0.7925	0.178333	K13420 LRR receptor-like serine/threonine-protein kinase FLS2 [EC:2.7.11.1] | (RefSeq) LRR receptor-like serine/threonine-protein kinase FLS2 (A)
gene-LOC110688118	0.7925	0.408333	K14572 midasin | (RefSeq) midasin-like (A)
gene-LOC110737897	0.788333	0.0991667	K07426 cytochrome P450 family 4 subfamily B polypeptide 1 [EC:1.14.14.1] | (RefSeq) cytochrome P450 CYP72A219-like (A)
gene-LOC110689432	0.781667	0.175	K09422 transcription factor MYB, plant | (RefSeq) transcription factor MYB4-like (A)
gene-LOC110698476	0.778333	1.85167	K00128 aldehyde dehydrogenase (NAD+) [EC:1.2.1.3] | (RefSeq) aldehyde dehydrogenase family 2 member B7, mitochondrial-like (A)
gene-LOC110721907	0.774167	0.231667	K01637 isocitrate lyase [EC:4.1.3.1] | (RefSeq) isocitrate lyase-like isoform X1 (A)
gene-LOC110716879	0.771667	0.00583333	--
gene-LOC110692727	0.770833	1.64	--
gene-LOC110684914	0.77	0.324167	K03549 KUP system potassium uptake protein | (RefSeq) potassium transporter 8-like isoform X1 (A)
gene-LOC110703880	0.77	1.6575	--
gene-LOC110735773	0.768333	0.280833	--
gene-LOC110723897	0.7675	1.93583	K01179 endoglucanase [EC:3.2.1.4] | (RefSeq) endoglucanase 2-like (A)
gene-LOC110700345	0.765833	0.289167	--
gene-LOC110685750	0.764167	2.4675	K08238 xyloglucan 6-xylosyltransferase [EC:2.4.2.39] | (RefSeq) probable xyloglucan 6-xylosyltransferase 5 (A)
gene-LOC110686019	0.763333	0.365833	--
gene-LOC110701589	0.760833	0.360833	K05391 cyclic nucleotide gated channel, plant | (RefSeq) cyclic nucleotide-gated ion channel 1-like (A)
gene-LOC110732631	0.76	2.0725	--
gene-LOC110685487	0.756667	0.109167	--
gene-LOC110692251	0.755833	1.78583	--
gene-LOC110726514	0.754167	2.21417	K14638 solute carrier family 15 (peptide/histidine transporter), member 3/4 | (RefSeq) protein NRT1/ PTR FAMILY 2.13-like (A)
gene-LOC110727600	0.7525	2.495	K11153 retinol dehydrogenase 12 [EC:1.1.1.300] | (Kazusa) Lj1g3v0342000.1; - (A)
gene-LOC110693304	0.751667	0.0025	K05350 beta-glucosidase [EC:3.2.1.21] | (RefSeq) beta-glucosidase 16-like (A)
gene-LOC110700036	0.751667	0.253333	K03327 multidrug resistance protein, MATE family | (RefSeq) protein DETOXIFICATION 24-like (A)
gene-LOC110700424	0.750833	0.0883333	--
gene-LOC110720326	0.750833	0.2425	K15078 structure-specific endonuclease subunit SLX1 [EC:3.6.1.-] | (RefSeq) putative disease resistance protein RGA3 (A)
gene-LOC110685873	0.748333	0.175833	--
gene-LOC110684826	0.746667	0.281667	--
gene-LOC110721891	0.745	2.8025	K07297 adiponectin receptor | (RefSeq) heptahelical transmembrane protein 2-like isoform X1 (A)
gene-LOC110682545	0.743333	5.6125	K00430 peroxidase [EC:1.11.1.7] | (RefSeq) peroxidase 72-like (A)
gene-LOC110688493	0.743333	1.78417	--
gene-LOC110726836	0.743333	2.29417	K10755 replication factor C subunit 2/4 | (RefSeq) replication factor C subunit 4 (A)
gene-LOC110682201	0.735833	0.333333	K23677 MFS transporter, Spinster family, sphingosine-1-phosphate transporter | (RefSeq) uncharacterized protein LOC105124456 (A)
gene-LOC110730127	0.73	3.54833	K13206 coiled-coil domain-containing protein 55 | (RefSeq) LOW QUALITY PROTEIN: nuclear speckle splicing regulatory protein 1 (A)
gene-LOC110688356	0.724167	2.615	K14497 protein phosphatase 2C [EC:3.1.3.16] | (RefSeq) probable protein phosphatase 2C 24 isoform X1 (A)
gene-LOC110691656	0.720833	0.273333	K10878 meiotic recombination protein SPO11 | (RefSeq) meiotic recombination protein SPO11-2-like (A)
gene-LOC110728782	0.719167	0.199167	--
gene-LOC110682969	0.718333	2.46	--
gene-LOC110692490	0.7175	0.18	--
gene-LOC110729762	0.7175	0.183333	K20888 xyloglucan galactosyltransferase MUR3 [EC:2.4.1.-] | (RefSeq) xyloglucan galactosyltransferase KATAMARI1 homolog (A)
gene-LOC110691484	0.716667	0.331667	K06617 raffinose synthase [EC:2.4.1.82] | (RefSeq) probable galactinol--sucrose galactosyltransferase 2 (A)
gene-LOC110737432	0.716667	0.305833	K22262 WD repeat and FYVE domain-containing protein 3 | (RefSeq) protein SPIRRIG (A)
gene-LOC110712557	0.715	0.245	--
gene-LOC110719272	0.714167	0.31	K00850 6-phosphofructokinase 1 [EC:2.7.1.11] | (RefSeq) ATP-dependent 6-phosphofructokinase 6-like (A)
gene-LOC110715887	0.7125	0.05	K23869 galactan beta-1,4-galactosyltransferase [EC:2.4.1.-] | (RefSeq) uncharacterized protein LOC114424101 (A)
gene-LOC110738332	0.711667	0.135833	--
gene-LOC110714258	0.709167	0.0608333	K20667 beta-amyrin 28-monooxygenase [EC:1.14.14.126] | (RefSeq) beta-amyrin 28-oxidase-like (A)
gene-LOC110693504	0.700833	0.22	K00927 phosphoglycerate kinase [EC:2.7.2.3] | (RefSeq) uncharacterized LOC109182250 (A)
gene-LOC110688528	0.7	0.159167	K13691 pathogen-inducible salicylic acid glucosyltransferase [EC:2.4.1.-] | (RefSeq) UDP-glycosyltransferase 74F2-like (A)
gene-LOC110730023	0.698333	1.88167	--
gene-LOC110705094	0.6975	0.0725	K15397 3-ketoacyl-CoA synthase [EC:2.3.1.199] | (RefSeq) 3-ketoacyl-CoA synthase 17-like (A)
gene-LOC110699072	0.695833	2.01583	--
gene-LOC110683008	0.695	1.9275	--
gene-LOC110698287	0.695	0.0675	--
gene-LOC110731003	0.693333	1.91	--
gene-LOC110703273	0.69	0.309167	K04079 molecular chaperone HtpG | (RefSeq) F-box/kelch-repeat protein At3g06240-like isoform X1 (A)
gene-LOC110706788	0.689167	0.160833	K19613 leucine-rich repeat protein SHOC2 | (RefSeq) hypothetical protein (A)
gene-LOC110720573	0.688333	1.69333	K10401 kinesin family member 18/19 | (RefSeq) kinesin-like protein KIN-6 isoform X1 (A)
gene-LOC110683949	0.678333	4.0575	K01757 strictosidine synthase [EC:4.3.3.2] | (RefSeq) protein STRICTOSIDINE SYNTHASE-LIKE 11-like (A)
gene-LOC110692966	0.6775	1.5225	--
gene-LOC110730966	0.676667	0.259167	K01728 pectate lyase [EC:4.2.2.2] | (RefSeq) probable pectate lyase 5 (A)
gene-LOC110687220	0.675833	0.304167	K06883 uncharacterized protein | (RefSeq) LOW QUALITY PROTEIN: uncharacterized protein LOC104799061 (A)
gene-LOC110721108	0.675	0.1775	K17604 zinc finger SWIM domain-containing protein 3 | (RefSeq) protein FAR1-RELATED SEQUENCE 3-like (A)
gene-LOC110723092	0.67	0.0733333	--
gene-LOC110738689	0.67	5.09	--
gene-LOC110710170	0.6575	0.0333333	K17968 TRIAP1/MDM35 family protein | (RefSeq) uncharacterized protein At4g33100-like (A)
gene-LOC110707991	0.656667	0.311667	--
gene-LOC110687299	0.654167	0.273333	K06883 uncharacterized protein | (RefSeq) LOW QUALITY PROTEIN: uncharacterized protein LOC104799061 (A)
gene-LOC110738300	0.653333	0.0108333	--
gene-LOC110707889	0.651667	0.3025	K22733 magnesium transporter | (RefSeq) uncharacterized protein LOC102612526 (A)
gene-LOC110696659	0.649167	0.0366667	K17604 zinc finger SWIM domain-containing protein 3 | (RefSeq) protein FAR1-RELATED SEQUENCE 6-like (A)
gene-LOC110731701	0.643333	1.63583	K09338 homeobox-leucine zipper protein | (RefSeq) homeobox-leucine zipper protein ATHB-12-like (A)
gene-LOC110701848	0.640833	1.99167	K14292 trimethylguanosine synthase [EC:2.1.1.-] | (RefSeq) uncharacterized LOC107850838 (A)
gene-LOC110710287	0.639167	1.59333	K22048 mechanosensitive ion channel protein 4/5/6/7/8/9/10 | (RefSeq) mechanosensitive ion channel protein 10-like isoform X1 (A)
gene-LOC110687585	0.635	0.0925	--
gene-LOC110697256	0.635	0.310833	K13800 UMP-CMP kinase [EC:2.7.4.14] | (RefSeq) pentatricopeptide repeat-containing protein At4g25270, chloroplastic-like (A)
gene-LOC110729006	0.633333	0.04	--
gene-LOC110729163	0.633333	0.15	--
gene-LOC110718081	0.631667	1.76583	K18801 glucuronoxylan 4-O-methyltransferase [EC:2.1.1.112] | (RefSeq) glucuronoxylan 4-O-methyltransferase 3-like (A)
gene-LOC110700583	0.63	1.90083	K00799 glutathione S-transferase [EC:2.5.1.18] | (RefSeq) glutathione S-transferase U9-like (A)
gene-LOC110734759	0.626667	0.274167	--
gene-LOC110689197	0.624167	0.274167	K23288 syndetin | (RefSeq) uncharacterized LOC105761952 (A)
gene-LOC110682336	0.6225	0.1125	K18822 soyasapogenol B glucuronide galactosyltransferase [EC:2.4.1.272] | (RefSeq) soyasapogenol B glucuronide galactosyltransferase (A)
gene-LOC110687476	0.6225	1.74833	K20855 beta-1,3-galactosyltransferase 1/2/3/4/5/7/8 [EC:2.4.1.-] | (RefSeq) probable beta-1,3-galactosyltransferase 4 isoform X1 (A)
gene-LOC110709262	0.619167	0.255	--
gene-LOC110687306	0.6175	0.113333	--
gene-LOC110736295	0.615833	0.304167	K20782 hydroxyproline O-arabinosyltransferase [EC:2.4.2.58] | (RefSeq) hydroxyproline O-arabinosyltransferase 3-like (A)
gene-LOC110708705	0.614167	3.05917	K08726 soluble epoxide hydrolase / lipid-phosphate phosphatase [EC:3.3.2.10 3.1.3.76] | (RefSeq) uncharacterized protein LOC107492180 (A)
gene-LOC110718066	0.613333	0.2775	--
gene-LOC110682970	0.6125	2.81833	K01303 acylaminoacyl-peptidase [EC:3.4.19.1] | (RefSeq) uncharacterized LOC101311565 (A)
gene-LOC110715043	0.610833	0.0866667	K17961 trimethyltridecatetraene/dimethylnonatriene synthase [EC:1.14.14.58 1.14.14.59] | (RefSeq) cytochrome P450 82G1-like (A)
gene-LOC110730482	0.609167	0.161667	--
gene-LOC110690486	0.6025	0.216667	K12135 zinc finger protein CONSTANS | (RefSeq) zinc finger protein CONSTANS-LIKE 2-like (A)
gene-LOC110699736	0.601667	0.218333	K17710 pentatricopeptide repeat domain-containing protein 1 | (RefSeq) pentatricopeptide repeat-containing protein At5g21222-like (A)
gene-LOC110687297	0.596667	0.155	K06883 uncharacterized protein | (RefSeq) LOW QUALITY PROTEIN: uncharacterized protein LOC104799061 (A)
gene-LOC110732559	0.594167	1.81583	--
gene-LOC110729141	0.593333	0.275	--
gene-LOC110705011	0.591667	0.161667	--
gene-LOC110701204	0.59	2.90667	K18819 inositol 3-alpha-galactosyltransferase [EC:2.4.1.123] | (RefSeq) galactinol synthase 2-like (A)
gene-LOC110701885	0.59	2.1375	--
gene-LOC110682220	0.586667	1.77917	K09422 transcription factor MYB, plant | (RefSeq) transcription factor MYB16-like (A)
gene-LOC110696283	0.585833	0.09	--
gene-LOC110727469	0.585833	0.0758333	--
gene-LOC110691406	0.584167	0.158333	K01188 beta-glucosidase [EC:3.2.1.21] | (RefSeq) beta-glucosidase 12-like (A)
gene-LOC110685969	0.583333	1.32417	K13420 LRR receptor-like serine/threonine-protein kinase FLS2 [EC:2.7.11.1] | (RefSeq) LRR receptor-like serine/threonine-protein kinase FLS2 (A)
gene-LOC110714846	0.58	0.255833	K14972 PAX-interacting protein 1 | (RefSeq) mediator of RNA polymerase II transcription subunit 15a-like (A)
gene-LOC110683680	0.578333	0.144167	--
gene-LOC110692835	0.5775	0.135	K13420 LRR receptor-like serine/threonine-protein kinase FLS2 [EC:2.7.11.1] | (RefSeq) LRR receptor-like serine/threonine-protein kinase FLS2 isoform X1 (A)
gene-LOC110699340	0.5775	0.214167	K14496 abscisic acid receptor PYR/PYL family | (RefSeq) abscisic acid receptor PYL4-like (A)
gene-LOC110727455	0.575833	0.146667	K10406 kinesin family member C2/C3 | (RefSeq) kinesin heavy chain, putative (A)
gene-LOC110738542	0.575	0.0908333	--
gene-LOC110715525	0.574167	0.269167	K23541 Ca2+/H+ antiporter, TMEM165/GDT1 family | (RefSeq) pentatricopeptide repeat-containing protein At3g24000, mitochondrial-like (A)
gene-LOC110740127	0.573333	1.3275	K17604 zinc finger SWIM domain-containing protein 3 | (RefSeq) protein FAR1-RELATED SEQUENCE 4-like (A)
gene-LOC110707474	0.5725	0.274167	K15271 ATP-dependent DNA helicase HFM1/MER3 [EC:3.6.4.12] | (RefSeq) DExH-box ATP-dependent RNA helicase DExH17 (A)
gene-LOC110729219	0.570833	0	K14857 AdoMet-dependent rRNA methyltransferase SPB1 [EC:2.1.1.-] | (RefSeq) putative rRNA methyltransferase (A)
gene-LOC110710553	0.568333	1.24	K13947 auxin efflux carrier family | (RefSeq) probable auxin efflux carrier component 1b (A)
gene-LOC110717960	0.566667	0.185	K15078 structure-specific endonuclease subunit SLX1 [EC:3.6.1.-] | (RefSeq) putative disease resistance protein RGA1 (A)
gene-LOC110726897	0.565833	0.2225	K14489 arabidopsis histidine kinase 2/3/4 (cytokinin receptor) [EC:2.7.13.3] | (RefSeq) CRE2-1; cytokinin receptor (A)
gene-LOC110732807	0.561667	1.6775	--
gene-LOC110715505	0.555833	0.150833	--
gene-LOC110732303	0.555833	2.89083	K20619 cytochrome P450 family 78 subfamily A | (RefSeq) cytochrome P450 78A9-like (A)
gene-LOC110729209	0.555	0.174167	--
gene-LOC110728854	0.553333	0.1825	--
gene-LOC110682313	0.551667	1.4775	K18801 glucuronoxylan 4-O-methyltransferase [EC:2.1.1.112] | (RefSeq) glucuronoxylan 4-O-methyltransferase 3-like (A)
gene-LOC110705723	0.551667	0.22	K22262 WD repeat and FYVE domain-containing protein 3 | (RefSeq) protein SPIRRIG (A)
gene-LOC110682669	0.550833	3.19583	K15730 cytosolic prostaglandin-E synthase [EC:5.3.99.3] | (RefSeq) uncharacterized protein OsI_027940-like (A)
gene-LOC110718115	0.5475	0.22	--
gene-LOC110686123	0.546667	0.0741667	K00889 1-phosphatidylinositol-4-phosphate 5-kinase [EC:2.7.1.68] | (RefSeq) phosphatidylinositol 4-phosphate 5-kinase 6-like (A)
gene-LOC110692073	0.539167	2.26583	K14292 trimethylguanosine synthase [EC:2.1.1.-] | (RefSeq) uncharacterized LOC107850838 (A)
gene-LOC110689864	0.535833	0.155833	--
gene-LOC110718894	0.535833	0.1575	K12135 zinc finger protein CONSTANS | (RefSeq) zinc finger protein CONSTANS (A)
gene-LOC110695983	0.5325	0.0441667	K10277 lysine-specific demethylase 8 [EC:1.14.11.27] | (RefSeq) lysine-specific demethylase JMJ30-like (A)
gene-LOC110699347	0.5325	1.21167	K20359 PRA1 family protein 1 | (RefSeq) hypothetical protein (A)
gene-LOC110710605	0.5325	0.245	K07766 diphosphoinositol-polyphosphate diphosphatase [EC:3.6.1.52] | (RefSeq) nudix hydrolase 16, mitochondrial-like (A)
gene-LOC110687774	0.530833	1.55417	--
gene-LOC110727745	0.5275	0.0558333	K03676 glutaredoxin 3 | (RefSeq) monothiol glutaredoxin-S1-like (A)
gene-LOC110729228	0.5275	0.0941667	K00799 glutathione S-transferase [EC:2.5.1.18] | (RefSeq) probable glutathione S-transferase parC (A)
gene-LOC110692248	0.526667	2.8675	K14484 auxin-responsive protein IAA | (RefSeq) auxin-responsive protein IAA11-like (A)
gene-LOC110715038	0.526667	0.0133333	K06883 uncharacterized protein | (RefSeq) LOW QUALITY PROTEIN: uncharacterized protein LOC104799061 (A)
gene-LOC110691438	0.525833	0.1825	K22565 COMM domain containing 9 | (RefSeq) pentatricopeptide repeat-containing protein At5g50390, chloroplastic (A)
gene-LOC110737384	0.523333	0.218333	K15333 tRNA guanosine-2'-O-methyltransferase [EC:2.1.1.34] | (RefSeq) uncharacterized LOC105043884 (A)
gene-LOC110703795	0.5225	0.244167	--
gene-LOC110705483	0.5225	0.170833	K14497 protein phosphatase 2C [EC:3.1.3.16] | (RefSeq) probable protein phosphatase 2C 51 (A)
gene-LOC110719681	0.5225	1.19583	K19041 E3 ubiquitin-protein ligase RNF38/44 [EC:2.3.2.27] | (RefSeq) RING-H2 finger protein ATL20-like (A)
gene-LOC110712373	0.520833	0.225833	K00588 caffeoyl-CoA O-methyltransferase [EC:2.1.1.104] | (RefSeq) flavonoid 3',5'-methyltransferase-like (A)
gene-LOC110722723	0.520833	0.105	K10999 cellulose synthase A [EC:2.4.1.12] | (RefSeq) cellulose synthase A catalytic subunit 7 [UDP-forming] (A)
gene-LOC110737218	0.52	0.166667	--
gene-LOC110707354	0.518333	0.115833	--
gene-LOC110728373	0.518333	4.21333	K06118 UDP-sulfoquinovose synthase [EC:3.13.1.1] | (RefSeq) UDP-sulfoquinovose synthase, chloroplastic (A)
gene-LOC110729307	0.518333	1.16083	K02433 aspartyl-tRNA(Asn)/glutamyl-tRNA(Gln) amidotransferase subunit A [EC:6.3.5.6 6.3.5.7] | (RefSeq) Glutamyl-tRNA(Gln) amidotransferase subunit A (A)
gene-LOC110693070	0.515833	1.86417	K19041 E3 ubiquitin-protein ligase RNF38/44 [EC:2.3.2.27] | (RefSeq) RING-H2 finger protein ATL16 (A)
gene-LOC110708446	0.515833	0.225	--
gene-LOC110713189	0.515833	0.0433333	--
gene-LOC110720612	0.514167	0.128333	K20628 expansin | (RefSeq) hypothetical protein (A)
gene-LOC110730502	0.514167	0.2075	--
gene-LOC110694480	0.513333	1.79333	K01778 diaminopimelate epimerase [EC:5.1.1.7] | (RefSeq) LOW QUALITY PROTEIN: diaminopimelate epimerase, chloroplastic-like (A)
gene-LOC110715069	0.513333	0.0333333	K08332 vacuolar protein 8 | (RefSeq) U-box domain-containing protein 15-like (A)
gene-LOC110698436	0.511667	1.99583	K02433 aspartyl-tRNA(Asn)/glutamyl-tRNA(Gln) amidotransferase subunit A [EC:6.3.5.6 6.3.5.7] | (RefSeq) Glutamyl-tRNA(Gln) amidotransferase subunit A (A)
gene-LOC110725128	0.510833	0.151667	--
gene-LOC110701214	0.51	0.105	K00036 glucose-6-phosphate 1-dehydrogenase [EC:1.1.1.49 1.1.1.363] | (RefSeq) glucose-6-phosphate 1-dehydrogenase 4, chloroplastic-like isoform X1 (A)
gene-LOC110704024	0.51	0.00583333	--
gene-LOC110716065	0.509167	0.130833	--
gene-LOC110710787	0.5075	3.295	--
gene-LOC110715579	0.501667	0.0908333	--
gene-LOC110732118	0.501667	1.19833	--
gene-LOC110687874	0.500833	1.20083	K10755 replication factor C subunit 2/4 | (RefSeq) replication factor C subunit 4 (A)
gene-LOC110718874	0.500833	1.03167	K01179 endoglucanase [EC:3.2.1.4] | (RefSeq) endoglucanase 24-like (A)
gene-LOC110736340	0.500833	0.0575	--
gene-LOC110682002	0.5	0.215833	K23541 Ca2+/H+ antiporter, TMEM165/GDT1 family | (RefSeq) pentatricopeptide repeat-containing protein At3g24000, mitochondrial-like (A)
gene-LOC110709557	0.5	0.141667	K01206 alpha-L-fucosidase [EC:3.2.1.51] | (RefSeq) alpha-L-fucosidase 3 (A)
gene-LOC110732630	0.5	1.34583	--
gene-LOC110725635	0.495833	0.0141667	--
gene-LOC110707805	0.491667	0.164167	K22683 aspartyl protease family protein [EC:3.4.23.-] | (RefSeq) aspartyl protease family protein 2 (A)
gene-LOC110690103	0.49	1.21667	--
gene-LOC110728108	0.49	0.108333	K13430 serine/threonine-protein kinase PBS1 [EC:2.7.11.1] | (RefSeq) serine/threonine-protein kinase PBS1 (A)
gene-LOC110688409	0.489167	0.195	--
gene-LOC110692946	0.489167	0.181667	--
gene-LOC110715815	0.489167	3.9125	K07441 beta-1,4-N-acetylglucosaminyltransferase [EC:2.4.1.141] | (RefSeq) UDP-N-acetylglucosamine transferase subunit ALG14 homolog (A)
gene-LOC110702316	0.485833	0.0258333	K06943 nucleolar GTP-binding protein | (RefSeq) uncharacterized protein LOC108835530 (A)
gene-LOC110695778	0.483333	0.175833	--
gene-LOC110695063	0.48	0.200833	K01580 glutamate decarboxylase [EC:4.1.1.15] | (RefSeq) glutamate decarboxylase 4-like (A)
gene-LOC110711731	0.479167	1.61833	--
gene-LOC110687430	0.476667	1.04667	--
gene-LOC110689002	0.476667	0.123333	K13424 WRKY transcription factor 33 | (RefSeq) WRKY transcription factor WRKY24 (A)
gene-LOC110704305	0.475	0.180833	--
gene-LOC110715397	0.475	0.145	K20606 mitogen-activated protein kinase kinase kinase ANP1 [EC:2.7.11.25] | (RefSeq) receptor-like serine/threonine-protein kinase SD1-7 isoform X1 (A)
gene-LOC110697428	0.471667	0.13	K23612 neural Wiskott-Aldrich syndrome protein | (RAP-DB) Os03g0308700; Conserved hypothetical protein. (A)
gene-LOC110694199	0.469167	0.168333	--
gene-LOC110730911	0.468333	0.23	--
gene-LOC110697868	0.466667	0.045	--
gene-LOC110708016	0.466667	0.183333	--
gene-LOC110695687	0.465833	0.103333	K01285 lysosomal Pro-X carboxypeptidase [EC:3.4.16.2] | (RefSeq) lysosomal Pro-X carboxypeptidase-like (A)
gene-LOC110695891	0.465833	1.05583	K14514 ethylene-insensitive protein 3 | (RefSeq) putative ETHYLENE INSENSITIVE 3-like 4 protein (A)
gene-LOC110698458	0.465	0.0258333	K15397 3-ketoacyl-CoA synthase [EC:2.3.1.199] | (RefSeq) 3-ketoacyl-CoA synthase 17-like (A)
gene-LOC110711410	0.464167	2.11667	K14963 COMPASS component SWD3 | (RefSeq) protein JINGUBANG-like (A)
gene-LOC110705162	0.461667	0.191667	K00801 farnesyl-diphosphate farnesyltransferase [EC:2.5.1.21] | (RefSeq) squalene synthase-like (A)
gene-LOC110727045	0.461667	0.1275	K11584 serine/threonine-protein phosphatase 2A regulatory subunit B' | (RefSeq) serine/threonine protein phosphatase 2A 57 kDa regulatory subunit B' beta isoform-like (A)
gene-LOC110685850	0.460833	1.55083	K00430 peroxidase [EC:1.11.1.7] | (RefSeq) peroxidase 72-like (A)
gene-LOC110701507	0.46	0.124167	--
gene-LOC110685321	0.4575	1.82083	--
gene-LOC110728646	0.456667	0.194167	K06268 serine/threonine-protein phosphatase 2B regulatory subunit | (RefSeq) calcineurin B-like protein 4 (A)
gene-LOC110713456	0.455833	0.1775	--
gene-LOC110739784	0.455	0.045	K01638 malate synthase [EC:2.3.3.9] | (RefSeq) malate synthase, glyoxysomal-like (A)
gene-LOC110728201	0.454167	0.17	K13945 LOB domain-containing protein 29 | (RefSeq) LOB domain-containing protein 14 (A)
gene-LOC110728237	0.454167	0.0908333	K13459 disease resistance protein RPS2 | (RefSeq) probable disease resistance protein At1g12280 isoform X1 (A)
gene-LOC110696700	0.453333	0.9975	K14442 ATP-dependent RNA helicase DHX36 [EC:3.6.4.13] | (RefSeq) DExH-box ATP-dependent RNA helicase DExH3-like (A)
gene-LOC110695084	0.450833	0.2	K03798 cell division protease FtsH [EC:3.4.24.-] | (RefSeq) ATP-dependent zinc metalloprotease FTSH 6, chloroplastic (A)
gene-LOC110740310	0.449167	2.06417	--
gene-LOC110692725	0.448333	0.19	K08511 vesicle-associated membrane protein 72 | (RefSeq) vesicle-associated membrane protein 724-like (A)
gene-LOC110733421	0.448333	0.0991667	--
gene-LOC110704988	0.4475	0.173333	--
gene-LOC110698315	0.445833	0.214167	--
gene-LOC110738045	0.445833	0.223333	K22262 WD repeat and FYVE domain-containing protein 3 | (RefSeq) protein SPIRRIG (A)
gene-LOC110707771	0.445	0.0608333	--
gene-LOC110725449	0.444167	1.02833	K20729 protein EPIDERMAL PATTERNING FACTOR 1/2 | (RefSeq) protein EPIDERMAL PATTERNING FACTOR 1-like (A)
gene-LOC110691273	0.443333	1.245	K22683 aspartyl protease family protein [EC:3.4.23.-] | (RefSeq) aspartyl protease family protein 2-like (A)
gene-LOC110721433	0.4425	1.08	K15198 transcription factor TFIIIB component B'' | (RefSeq) uncharacterized protein LOC8069083 isoform X1 (A)
gene-LOC110691465	0.441667	0.220833	K23541 Ca2+/H+ antiporter, TMEM165/GDT1 family | (RAP-DB) Os07g0239600; Pentatricopeptide repeat domain containing protein. (A)
gene-LOC110736526	0.441667	0.18	K23541 Ca2+/H+ antiporter, TMEM165/GDT1 family | (RefSeq) pentatricopeptide repeat-containing protein At3g24000, mitochondrial-like (A)
gene-LOC110704618	0.44	1.27667	--
gene-LOC110716387	0.436667	0.0908333	--
gene-LOC110718388	0.436667	0.0833333	K10999 cellulose synthase A [EC:2.4.1.12] | (RefSeq) cellulose synthase A catalytic subunit 7 [UDP-forming] (A)
gene-LOC110727592	0.436667	0.1525	--
gene-LOC110699273	0.435833	0.16	K15271 ATP-dependent DNA helicase HFM1/MER3 [EC:3.6.4.12] | (RefSeq) DExH-box ATP-dependent RNA helicase DExH17-like (A)
gene-LOC110723753	0.435	0.0775	K01051 pectinesterase [EC:3.1.1.11] | (RefSeq) pectinesterase-like (A)
gene-LOC110682290	0.4325	0.215833	--
gene-LOC110684384	0.4325	0.143333	K00924 kinase [EC:2.7.1.-] | (RefSeq) probable receptor-like protein kinase At3g55450 (A)
gene-LOC110708358	0.431667	0.115	K22262 WD repeat and FYVE domain-containing protein 3 | (RefSeq) protein SPIRRIG (A)
gene-LOC110715904	0.430833	0.91	K01051 pectinesterase [EC:3.1.1.11] | (RefSeq) pectinesterase-like (A)
gene-LOC110738200	0.430833	0.0675	--
gene-LOC110711270	0.43	0.1175	K18835 WRKY transcription factor 2 | (RefSeq) probable WRKY transcription factor 2 (A)
gene-LOC110705817	0.429167	0.0383333	K08869 aarF domain-containing kinase | (RefSeq) predicted protein (A)
gene-LOC110714357	0.429167	1.09167	K14506 jasmonic acid-amino synthetase [EC:6.3.2.52] | (RefSeq) jasmonic acid-amido synthetase JAR1-like (A)
gene-LOC110703798	0.425	0.128333	K15015 solute carrier family 32 (vesicular inhibitory amino acid transporter) | (RefSeq) amino acid transporter AVT1I-like (A)
gene-LOC110685219	0.424167	0.165833	K23541 Ca2+/H+ antiporter, TMEM165/GDT1 family | (RefSeq) pentatricopeptide repeat-containing protein At2g03880, mitochondrial (A)
gene-LOC110737372	0.4225	0.1775	--
gene-LOC110737333	0.421667	0.0841667	--
gene-LOC110729329	0.420833	0.195	K22390 acid phosphatase type 7 | (RefSeq) purple acid phosphatase 22-like (A)
gene-LOC110689885	0.42	0.0891667	K23947 2-oxoglutarate-dependent dioxygenase [EC:1.14.11.-] | (RefSeq) 2-oxoglutarate-dependent dioxygenase DAO-like (A)
gene-LOC110715829	0.42	0.998333	--
gene-LOC110711286	0.418333	1.16417	--
gene-LOC110735888	0.4175	0.0983333	K17710 pentatricopeptide repeat domain-containing protein 1 | (RefSeq) pentatricopeptide repeat-containing protein At1g12300, mitochondrial-like (A)
gene-LOC110685727	0.415833	0.148333	K19090 CRISPR-associated protein Cas5t | (RefSeq) putative pentatricopeptide repeat-containing protein At3g05240 (A)
gene-LOC110719474	0.415	0.0125	K12173 BRCA1-A complex subunit BRE | (RefSeq) BRCA1-A complex subunit BRE-like (A)
gene-LOC110724644	0.4125	1.90583	K13065 shikimate O-hydroxycinnamoyltransferase [EC:2.3.1.133] | (RefSeq) shikimate O-hydroxycinnamoyltransferase-like (A)
gene-LOC110700284	0.411667	1.13	--
gene-LOC110715198	0.409167	1.19833	K20891 beta-glucuronosyltransferase [EC:2.4.1.-] | (RefSeq) beta-glucuronosyltransferase GlcAT14B (A)
gene-LOC110727597	0.408333	0.0216667	K13066 caffeic acid 3-O-methyltransferase [EC:2.1.1.68] | (RefSeq) caffeic acid 3-O-methyltransferase 1-like (A)
gene-LOC110717099	0.4075	0.1	K23280 rhamnogalacturonan I rhamnosyltransferase [EC:2.4.1.351] | (RefSeq) uncharacterized protein LOC101257103 isoform X1 (A)
gene-LOC110686053	0.406667	0.1625	K01076 abhydrolase domain-containing protein 17 [EC:3.1.2.22] | (RefSeq) protein ABHD17B-like (A)
gene-LOC110689216	0.406667	0.139167	K03652 DNA-3-methyladenine glycosylase [EC:3.2.2.21] | (RefSeq) DNA-3-methyladenine glycosylase-like (A)
gene-LOC110693620	0.406667	0.204167	--
gene-LOC110721784	0.405833	0	--
gene-LOC110733509	0.405833	1.44083	K20359 PRA1 family protein 1 | (RefSeq) hypothetical protein (A)
gene-LOC110706424	0.405	0.18	K11649 SWI/SNF related-matrix-associated actin-dependent regulator of chromatin subfamily C | (RefSeq) F-box and associated interaction domain protein (A)
gene-LOC110729978	0.404167	0.145833	K17500 integrin-linked kinase-associated serine/threonine phosphatase 2C [EC:3.1.3.16] | (RefSeq) WAT1-related protein At3g18200 isoform X1 (A)
gene-LOC110704727	0.403333	0.124167	K03283 heat shock 70kDa protein 1/2/6/8 | (RefSeq) heat shock 70 kDa protein 18-like (A)
gene-LOC110687426	0.400833	0.065	--
gene-LOC110686673	0.3975	0.0508333	K10576 ubiquitin-conjugating enzyme E2 H [EC:2.3.2.23] | (RefSeq) ubiquitin-conjugating enzyme E2-23 kDa-like (A)
gene-LOC110696248	0.395833	1.05	--
gene-LOC110688394	0.395	0.133333	K14494 DELLA protein | (RefSeq) DELLA protein RGL1-like (A)
gene-LOC110697966	0.395	0	--
gene-LOC110727089	0.395	0.165833	K13457 disease resistance protein RPM1 | (RefSeq) LOW QUALITY PROTEIN: probable disease resistance protein RF45 (A)
gene-LOC110740148	0.395	0.0125	--
gene-LOC110692008	0.393333	0.0691667	--
gene-LOC110691407	0.391667	0.0525	K01188 beta-glucosidase [EC:3.2.1.21] | (RefSeq) beta-glucosidase 12-like (A)
gene-LOC110729625	0.391667	0.126667	K00873 pyruvate kinase [EC:2.7.1.40] | (RefSeq) pyruvate kinase 1, cytosolic-like (A)
gene-LOC110708754	0.390833	0.183333	K03452 magnesium/proton exchanger | (RefSeq) uncharacterized LOC18613571 (A)
gene-LOC110727161	0.390833	0.0633333	K06268 serine/threonine-protein phosphatase 2B regulatory subunit | (RefSeq) calcineurin subunit B-like (A)
gene-LOC110706838	0.39	1.02	--
gene-LOC110720137	0.39	0.189167	K01176 alpha-amylase [EC:3.2.1.1] | (RefSeq) lectin-domain containing receptor kinase VI.3-like (A)
gene-LOC110733012	0.39	0.889167	K06611 stachyose synthetase [EC:2.4.1.67] | (RefSeq) stachyose synthase-like (A)
gene-LOC110739128	0.39	0.085	K01210 glucan 1,3-beta-glucosidase [EC:3.2.1.58] | (RefSeq) glucan 1,3-beta-glucosidase-like (A)
gene-LOC110708451	0.389167	0.075	K14638 solute carrier family 15 (peptide/histidine transporter), member 3/4 | (RefSeq) protein NRT1/ PTR FAMILY 1.2-like isoform X1 (A)
gene-LOC110714427	0.389167	0.1075	K13448 calcium-binding protein CML | (RefSeq) probable calcium-binding protein CML25 (A)
gene-LOC110715040	0.389167	0.0733333	K17961 trimethyltridecatetraene/dimethylnonatriene synthase [EC:1.14.14.58 1.14.14.59] | (RefSeq) cytochrome P450 82G1-like (A)
gene-LOC110735791	0.389167	1.17083	K15382 solute carrier family 50 (sugar transporter) | (RefSeq) bidirectional sugar transporter SWEET1-like (A)
gene-LOC110686724	0.3875	0.166667	K14492 two-component response regulator ARR-A family | (RefSeq) two-component response regulator ARR6-like isoform X1 (A)
gene-LOC110707798	0.3875	1.415	K09419 heat shock transcription factor, other eukaryote | (RefSeq) heat stress transcription factor C-1-like (A)
gene-LOC110734196	0.386667	0.0475	--
gene-LOC110703425	0.385833	1.84	K17193 anthocyanidin 3-O-glucoside 2'''-O-xylosyltransferase [EC:2.4.2.51] | (RefSeq) UDP-glycosyltransferase 79B30 (A)
gene-LOC110729958	0.385833	0.0791667	K20606 mitogen-activated protein kinase kinase kinase ANP1 [EC:2.7.11.25] | (RefSeq) receptor-like serine/threonine-protein kinase SD1-7 isoform X1 (A)
gene-LOC110682959	0.383333	1.47333	--
gene-LOC110703582	0.383333	1.995	K17805 mitochondrial import inner membrane translocase subunit TIM16 | (RefSeq) mitochondrial import inner membrane translocase subunit PAM16 like 2-like (A)
gene-LOC110725455	0.383333	1.06417	K13434 pathogenesis-related genes transcriptional activator PTI6 | (RefSeq) pathogenesis-related genes transcriptional activator PTI6-like isoform X1 (A)
gene-LOC110686027	0.3825	0.08	K00430 peroxidase [EC:1.11.1.7] | (RefSeq) peroxidase 11-like (A)
gene-LOC110736305	0.3825	0.176667	K17964 leucine-rich PPR motif-containing protein, mitochondrial | (RefSeq) hypothetical protein (A)
gene-LOC110739100	0.380833	0.0191667	K09838 zeaxanthin epoxidase [EC:1.14.15.21] | (RefSeq) zeaxanthin epoxidase, chloroplastic (A)
gene-LOC110696622	0.3725	0.0958333	K13356 alcohol-forming fatty acyl-CoA reductase [EC:1.2.1.84] | (RefSeq) alcohol-forming fatty acyl-CoA reductase-like (A)
gene-LOC110693158	0.371667	0.0975	K08202 MFS transporter, OCT family, solute carrier family 22 (organic cation transporter), member 4/5 | (RefSeq) organic cation/carnitine transporter 4-like (A)
gene-LOC110736912	0.370833	1.53167	--
gene-LOC110695192	0.366667	0.165	K19040 E3 ubiquitin-protein ligase ATL10/75/76/77/78 [EC:2.3.2.27] | (RefSeq) RING-H2 finger protein ATL78-like (A)
gene-LOC110713447	0.365	0.98	--
gene-LOC110729991	0.365	0.0366667	--
gene-LOC110705095	0.364167	0.0825	--
gene-LOC110724214	0.364167	1.69583	K23947 2-oxoglutarate-dependent dioxygenase [EC:1.14.11.-] | (RefSeq) 2-oxoglutarate-dependent dioxygenase DAO-like (A)
gene-LOC110691089	0.363333	0.156667	K10527 enoyl-CoA hydratase/3-hydroxyacyl-CoA dehydrogenase [EC:4.2.1.17 1.1.1.35 1.1.1.211] | (RefSeq) peroxisomal fatty acid beta-oxidation multifunctional protein AIM1 (A)
gene-LOC110710713	0.363333	0.159167	--
gene-LOC110689723	0.3625	0.754167	K01611 S-adenosylmethionine decarboxylase [EC:4.1.1.50] | (RefSeq) S-adenosylmethionine decarboxylase proenzyme-like (A)
gene-LOC110726709	0.359167	0.1725	K15271 ATP-dependent DNA helicase HFM1/MER3 [EC:3.6.4.12] | (RefSeq) DExH-box ATP-dependent RNA helicase DExH17 (A)
gene-LOC110686979	0.3575	0.946667	K13415 protein brassinosteroid insensitive 1 [EC:2.7.10.1 2.7.11.1] | (RefSeq) uncharacterized protein LOC103413440 isoform X1 (A)
gene-LOC110726779	0.356667	0.820833	K08202 MFS transporter, OCT family, solute carrier family 22 (organic cation transporter), member 4/5 | (RefSeq) organic cation/carnitine transporter 4-like (A)
gene-LOC110720927	0.354167	0.1225	K11592 endoribonuclease Dicer [EC:3.1.26.-] | (RefSeq) endoribonuclease Dicer homolog 1-like (A)
gene-LOC110731398	0.353333	0.0583333	K22395 cinnamyl-alcohol dehydrogenase [EC:1.1.1.195] | (RefSeq) reticuline oxidase-like (A)
gene-LOC110692294	0.351667	1.4775	K00010 myo-inositol 2-dehydrogenase / D-chiro-inositol 1-dehydrogenase [EC:1.1.1.18 1.1.1.369] | (RefSeq) probable inositol 2-dehydrogenase (A)
gene-LOC110728191	0.351667	0.0708333	K19476 vacuolar protein sorting-associated protein IST1 | (RefSeq) IST1 homolog (A)
gene-LOC110736329	0.351667	0.17	K22262 WD repeat and FYVE domain-containing protein 3 | (RefSeq) protein SPIRRIG (A)
gene-LOC110710012	0.350833	1.3175	K01728 pectate lyase [EC:4.2.2.2] | (RefSeq) probable pectate lyase 5 (A)
gene-LOC110701984	0.348333	0.11	K21374 7-deoxyloganetin glucosyltransferase [EC:2.4.1.324] | (RefSeq) 7-deoxyloganetin glucosyltransferase (A)
gene-LOC110732502	0.348333	0.7675	K00521 ferric-chelate reductase [EC:1.16.1.7] | (RefSeq) ferric reduction oxidase 7, chloroplastic-like (A)
gene-LOC110699692	0.345833	0.1125	--
gene-LOC110696949	0.345	0.09	K22503 aspartyl-tRNA synthetase [EC:6.1.1.12] | (RefSeq) aspartate--tRNA ligase 2, cytoplasmic-like isoform X1 (A)
gene-LOC110689607	0.344167	0.12	K02952 small subunit ribosomal protein S13 | (RefSeq) 30S ribosomal protein S13, chloroplastic-like (A)
gene-LOC110714232	0.341667	1.3575	K13415 protein brassinosteroid insensitive 1 [EC:2.7.10.1 2.7.11.1] | (RefSeq) uncharacterized protein LOC103413440 isoform X1 (A)
gene-LOC110719365	0.341667	0.113333	K23452 UDP-glucosyltransferase 85A [EC:2.4.1.-] | (RefSeq) UDP-glycosyltransferase 85A2 (A)
gene-LOC110737351	0.34	1.37917	K13420 LRR receptor-like serine/threonine-protein kinase FLS2 [EC:2.7.11.1] | (RefSeq) probable LRR receptor-like serine/threonine-protein kinase At3g47570 (A)
gene-LOC110708755	0.334167	0.113333	--
gene-LOC110736442	0.333333	0.119167	K05391 cyclic nucleotide gated channel, plant | (RefSeq) cyclic nucleotide-gated ion channel 1-like (A)
gene-LOC110726459	0.3325	0.120833	K00799 glutathione S-transferase [EC:2.5.1.18] | (RefSeq) glutathione S-transferase U9-like (A)
gene-LOC110681687	0.330833	0.161667	K06180 23S rRNA pseudouridine1911/1915/1917 synthase [EC:5.4.99.23] | (RefSeq) pentatricopeptide repeat-containing protein At1g20230 isoform X1 (A)
gene-LOC110726464	0.328333	0.159167	K22262 WD repeat and FYVE domain-containing protein 3 | (RefSeq) protein SPIRRIG (A)
gene-LOC110695940	0.3275	0.135	K15271 ATP-dependent DNA helicase HFM1/MER3 [EC:3.6.4.12] | (RefSeq) DExH-box ATP-dependent RNA helicase DExH17 (A)
gene-LOC110704927	0.326667	0.121667	K22133 oxalate---CoA ligase [EC:6.2.1.8] | (RefSeq) oxalate--CoA ligase (A)
gene-LOC110726966	0.326667	1.05167	K22048 mechanosensitive ion channel protein 4/5/6/7/8/9/10 | (RefSeq) mechanosensitive ion channel protein 10-like (A)
gene-LOC110719960	0.323333	0.135	K17964 leucine-rich PPR motif-containing protein, mitochondrial | (RefSeq) hypothetical protein (A)
gene-LOC110702025	0.3225	0.144167	--
gene-LOC110707578	0.321667	0.711667	K15382 solute carrier family 50 (sugar transporter) | (RefSeq) bidirectional sugar transporter SWEET4 (A)
gene-LOC110736183	0.321667	0.134167	K22262 WD repeat and FYVE domain-containing protein 3 | (RefSeq) protein SPIRRIG (A)
gene-LOC110683184	0.319167	0.725	K17098 annexin D | (RefSeq) annexin-like protein RJ4 (A)
gene-LOC110707125	0.318333	0.08	K10878 meiotic recombination protein SPO11 | (RefSeq) meiotic recombination protein SPO11-2-like (A)
gene-LOC110715457	0.318333	1.60917	--
gene-LOC110692302	0.3175	0.0925	--
gene-LOC110712297	0.315833	0.853333	K10615 E3 ubiquitin-protein ligase HERC4 [EC:2.3.2.26] | (RefSeq) probable E3 ubiquitin-protein ligase HERC4 isoform X1 (A)
gene-LOC110725153	0.315833	0.158333	K01897 long-chain acyl-CoA synthetase [EC:6.2.1.3] | (RefSeq) long chain acyl-CoA synthetase 4-like (A)
gene-LOC110696514	0.315	0.0316667	--
gene-LOC110713703	0.313333	0.0266667	K22374 3''-deamino-3''-oxonicotianamine reductase [EC:1.1.1.285] | (RefSeq) LOW QUALITY PROTEIN: non-functional NADPH-dependent codeinone reductase 2-like (A)
gene-LOC110718932	0.3125	0	K23869 galactan beta-1,4-galactosyltransferase [EC:2.4.1.-] | (RefSeq) uncharacterized protein LOC114424101 (A)
gene-LOC110721477	0.3125	0.0925	K17964 leucine-rich PPR motif-containing protein, mitochondrial | (RefSeq) pentatricopeptide repeat-containing protein At5g61990, mitochondrial (A)
gene-LOC110695228	0.31	0.781667	K13424 WRKY transcription factor 33 | (RefSeq) probable WRKY transcription factor 25 (A)
gene-LOC110719119	0.31	0.125833	K23541 Ca2+/H+ antiporter, TMEM165/GDT1 family | (RefSeq) pentatricopeptide repeat-containing protein At5g04780, mitochondrial-like (A)
gene-LOC110707199	0.308333	0.04	K01188 beta-glucosidase [EC:3.2.1.21] | (RefSeq) beta-glucosidase 12-like (A)
gene-LOC110714902	0.308333	0.0966667	K06689 ubiquitin-conjugating enzyme E2 D [EC:2.3.2.23] | (RefSeq) ubiquitin-conjugating enzyme E2 28-like (A)
gene-LOC110692221	0.3075	0.100833	--
gene-LOC110714779	0.3075	0.131667	--
gene-LOC110724296	0.3075	0.0758333	K20665 jasmonoyl-L-amino acid 12-hydroxylase [EC:1.14.14.48] | (RefSeq) cytochrome P450 94B3-like (A)
gene-LOC110732175	0.305833	0.0541667	K21867 potassium channel | (RefSeq) potassium channel AKT1-like isoform X1 (A)
gene-LOC110739676	0.304167	0.114167	K15400 omega-hydroxypalmitate O-feruloyl transferase [EC:2.3.1.188] | (RefSeq) omega-hydroxypalmitate O-feruloyl transferase-like (A)
gene-LOC110715765	0.3025	0.886667	K07441 beta-1,4-N-acetylglucosaminyltransferase [EC:2.4.1.141] | (RefSeq) UDP-N-acetylglucosamine transferase subunit ALG14 homolog (A)
gene-LOC110691063	0.301667	0.725	K19041 E3 ubiquitin-protein ligase RNF38/44 [EC:2.3.2.27] | (RefSeq) RING-H2 finger protein ATL43-like (A)
gene-LOC110735743	0.301667	0.0475	--
gene-LOC110739069	0.3	0.13	--
gene-LOC110695265	0.299167	0.109167	K01662 1-deoxy-D-xylulose-5-phosphate synthase [EC:2.2.1.7] | (RefSeq) probable 1-deoxy-D-xylulose-5-phosphate synthase 2, chloroplastic (A)
gene-LOC110720069	0.2975	1.23083	K06943 nucleolar GTP-binding protein | (RefSeq) uncharacterized protein LOC108835530 (A)
gene-LOC110691420	0.296667	0.0708333	K01188 beta-glucosidase [EC:3.2.1.21] | (RefSeq) beta-glucosidase 12-like (A)
gene-LOC110714565	0.296667	0.111667	K13229 2,4-dihydroxy-1,4-benzoxazin-3-one-glucoside dioxygenase [EC:1.14.20.2] | (RefSeq) bx6; DIBOA-glucoside dioxygenase BX6 (A)
gene-LOC110719291	0.295	0.831667	--
gene-LOC110732349	0.295	0.0983333	--
gene-LOC110739131	0.293333	1.18667	--
gene-LOC110717735	0.2925	0.144167	K06180 23S rRNA pseudouridine1911/1915/1917 synthase [EC:5.4.99.23] | (RefSeq) pentatricopeptide repeat-containing protein At1g20230 isoform X1 (A)
gene-LOC110705316	0.291667	2.10833	K14963 COMPASS component SWD3 | (RefSeq) protein JINGUBANG-like (A)
gene-LOC110739155	0.291667	0.0441667	--
gene-LOC110705986	0.290833	0.0266667	--
gene-LOC110730577	0.290833	0.05	K22484 transcriptional regulator CBF1 | (RefSeq) transcription factor bHLH106-like (A)
gene-LOC110717907	0.29	1.13	K09422 transcription factor MYB, plant | (RefSeq) transcription factor MYB16-like (A)
gene-LOC110716557	0.288333	0.631667	K14963 COMPASS component SWD3 | (RefSeq) protein JINGUBANG-like (A)
gene-LOC110682242	0.288182	0.0958333	K00679 phospholipid:diacylglycerol acyltransferase [EC:2.3.1.158] | (RefSeq) hypothetical protein (A)
gene-LOC110686101	0.286667	0.0708333	--
gene-LOC110719688	0.286667	0.869167	--
gene-LOC110723855	0.285833	0.1025	K13418 somatic embryogenesis receptor kinase 1 [EC:2.7.10.1 2.7.11.1] | (RefSeq) SERK2b-1; hypothetical protein (A)
gene-LOC110730181	0.283333	0.12	--
gene-LOC110731308	0.2825	0.130833	K22262 WD repeat and FYVE domain-containing protein 3 | (RefSeq) protein SPIRRIG (A)
gene-LOC110730658	0.281667	0.128333	--
gene-LOC110727218	0.279167	0.140833	K22733 magnesium transporter | (RefSeq) uncharacterized protein LOC102612526 (A)
gene-LOC110732261	0.276667	0.133333	K14494 DELLA protein | (RefSeq) DELLA protein GAIP-B-like (A)
gene-LOC110733368	0.276667	0.0808333	K13493 cytokinin-N-glucosyltransferase [EC:2.4.1.-] | (RefSeq) UDP-glycosyltransferase 76C2 (A)
gene-LOC110688525	0.275	0.108333	K19613 leucine-rich repeat protein SHOC2 | (RefSeq) probable leucine-rich repeat receptor-like protein kinase At5g49770 (A)
gene-LOC110739600	0.275	0.0358333	--
gene-LOC110687890	0.273333	0.0858333	--
gene-LOC110695270	0.273333	0.0233333	K14007 protein transport protein SEC24 | (RefSeq) protein transport protein Sec24-like At3g07100 (A)
gene-LOC110722570	0.273333	0.620833	--
gene-LOC110691177	0.2725	0.0141667	--
gene-LOC110704781	0.271667	0.0116667	--
gene-LOC110702677	0.27	0.0358333	--
gene-LOC110708598	0.269167	0.608333	K08145 MFS transporter, SP family, solute carrier family 2 (facilitated glucose transporter), member 8 | (RefSeq) sugar transporter ERD6-like 5 isoform X1 (A)
gene-LOC110729328	0.269167	1.0575	K22390 acid phosphatase type 7 | (RefSeq) purple acid phosphatase 22-like (A)
gene-LOC110684274	0.268333	1.65167	K13356 alcohol-forming fatty acyl-CoA reductase [EC:1.2.1.84] | (RefSeq) fatty acyl-CoA reductase 3-like isoform X1 (A)
gene-LOC110731143	0.265	0.0516667	--
gene-LOC110732621	0.265	0.035	K09060 plant G-box-binding factor | (RefSeq) bZIP transcription factor 16-like (A)
gene-LOC110725798	0.263333	0.9025	K01870 isoleucyl-tRNA synthetase [EC:6.1.1.5] | (RefSeq) hypothetical protein (A)
gene-LOC110729430	0.263333	0.0875	K13420 LRR receptor-like serine/threonine-protein kinase FLS2 [EC:2.7.11.1] | (RefSeq) LRR receptor-like serine/threonine-protein kinase FLS2 (A)
gene-LOC110698520	0.261667	0.045	K11968 ariadne-1 [EC:2.3.2.31] | (RefSeq) probable E3 ubiquitin-protein ligase ARI2 isoform X1 (A)
gene-LOC110721904	0.261667	0.811667	K01611 S-adenosylmethionine decarboxylase [EC:4.1.1.50] | (RefSeq) S-adenosylmethionine decarboxylase proenzyme-like (A)
gene-LOC110707182	0.2575	2.87333	K13495 cis-zeatin O-glucosyltransferase [EC:2.4.1.215] | (RefSeq) zeatin O-glucosyltransferase-like (A)
gene-LOC110740108	0.256667	0.0366667	--
gene-LOC110683355	0.254167	0.0433333	K01176 alpha-amylase [EC:3.2.1.1] | (RefSeq) lectin-domain containing receptor kinase VI.3-like (A)
gene-LOC110722317	0.253333	0.0491667	K13508 glycerol-3-phosphate acyltransferase [EC:2.3.1.15 2.3.1.198] | (RefSeq) glycerol-3-phosphate acyltransferase 7-like (A)
gene-LOC110734677	0.2525	0.0241667	--
gene-LOC110691951	0.25	0.6825	K03327 multidrug resistance protein, MATE family | (RefSeq) protein DETOXIFICATION 41-like (A)
gene-LOC110726111	0.248333	0.899167	K08735 DNA mismatch repair protein MSH2 | (RefSeq) DNA mismatch repair protein MSH2-like (A)
gene-LOC110717347	0.2475	0.0966667	K06180 23S rRNA pseudouridine1911/1915/1917 synthase [EC:5.4.99.23] | (RefSeq) pentatricopeptide repeat-containing protein At1g20230 isoform X1 (A)
gene-LOC110706330	0.245833	0.68	K09422 transcription factor MYB, plant | (RefSeq) transcription factor MYB117-like (A)
gene-LOC110718460	0.245	0.645	K00085 aldose-6-phosphate reductase (NADPH2) [EC:1.1.1.200] | (RefSeq) S6PDH, NADP-S6PDH; NADP-dependent D-sorbitol-6-phosphate dehydrogenase (A)
gene-LOC110702079	0.241667	0.0458333	K01742 thebaine synthase [EC:4.2.99.24] | (RefSeq) major latex protein 149-like (A)
gene-LOC110729388	0.240833	0.09	K14432 ABA responsive element binding factor | (RefSeq) protein ABSCISIC ACID-INSENSITIVE 5-like isoform X1 (A)
gene-LOC110697082	0.24	0.00333333	K08360 cytochrome b-561 [EC:1.16.5.1] | (RefSeq) transmembrane ascorbate ferrireductase 1-like (A)
gene-LOC110713707	0.24	0.93	--
gene-LOC110729254	0.24	0	--
gene-LOC110696643	0.239167	0.7025	--
gene-LOC110701677	0.239167	0.101667	K14300 nuclear pore complex protein Nup133 | (RefSeq) nuclear pore complex protein NUP133 (A)
gene-LOC110697491	0.2375	0.0983333	--
gene-LOC110685041	0.235833	0.02	K13422 transcription factor MYC2 | (RefSeq) transcription factor MYC4-like (A)
gene-LOC110689801	0.235833	0.0616667	K05681 ATP-binding cassette, subfamily G (WHITE), member 2 | (RefSeq) ABC transporter G family member 5 (A)
gene-LOC110701858	0.235833	0.5175	--
gene-LOC110703094	0.235833	0.115833	--
gene-LOC110701198	0.234167	0.0933333	K23541 Ca2+/H+ antiporter, TMEM165/GDT1 family | (RefSeq) pentatricopeptide repeat-containing protein At2g03880, mitochondrial (A)
gene-LOC110733839	0.234167	0.0216667	K24348 UBX domain-containing protein 1/4 | (RefSeq) UBX domain-containing protein 1-like (A)
gene-LOC110737370	0.233333	0.104167	K15271 ATP-dependent DNA helicase HFM1/MER3 [EC:3.6.4.12] | (RefSeq) DExH-box ATP-dependent RNA helicase DExH17 (A)
gene-LOC110684705	0.231667	0.5225	K22382 WD repeat-containing protein 26 | (RefSeq) WD repeat-containing protein 26 homolog (A)
gene-LOC110693094	0.231667	0.07	--
gene-LOC110688578	0.230833	0.0733333	--
gene-LOC110689206	0.23	0.801667	--
gene-LOC110681932	0.229167	1.05333	K16903 L-tryptophan---pyruvate aminotransferase [EC:2.6.1.99] | (RefSeq) tryptophan aminotransferase-related protein 1-like isoform X1 (A)
gene-LOC110718756	0.228333	0.055	--
gene-LOC110738172	0.228333	0.0416667	K22696 protein-lysine N-methyltransferase EEF2KMT [EC:2.1.1.-] | (RefSeq) uncharacterized protein LOC108202480 isoform X1 (A)
gene-LOC110687775	0.2275	0.0841667	K10949 ER lumen protein retaining receptor | (RefSeq) ER lumen protein-retaining receptor-like (A)
gene-LOC110727998	0.226667	0.105833	K13420 LRR receptor-like serine/threonine-protein kinase FLS2 [EC:2.7.11.1] | (RefSeq) LRR receptor-like serine/threonine-protein kinase FLS2 (A)
gene-LOC110698619	0.225833	0.87	K20537 mitogen-activated protein kinase 7/14 [EC:2.7.11.24] | (RefSeq) mitogen-activated protein kinase 7-like (A)
gene-LOC110684159	0.225	0.0025	--
gene-LOC110713198	0.224167	0.501667	K07393 glutathionyl-hydroquinone reductase [EC:1.8.5.7] | (RefSeq) uncharacterized protein LOC110713198 isoform X1 (A)
gene-LOC110712923	0.223333	0.0716667	--
gene-LOC110699671	0.221667	0.0583333	K00924 kinase [EC:2.7.1.-] | (RefSeq) receptor-like kinase TMK2 (A)
gene-LOC110709371	0.221667	0.5475	--
gene-LOC110707074	0.220833	0.934167	K14209 solute carrier family 36 (proton-coupled amino acid transporter) | (RefSeq) amino acid transporter ANT1 (A)
gene-LOC110682300	0.22	0.11	K22262 WD repeat and FYVE domain-containing protein 3 | (RefSeq) protein SPIRRIG (A)
gene-LOC110697417	0.22	0.0558333	--
gene-LOC110716372	0.22	0.1075	--
gene-LOC110686607	0.219167	0.005	K10277 lysine-specific demethylase 8 [EC:1.14.11.27] | (RefSeq) lysine-specific demethylase JMJ30-like (A)
gene-LOC110715032	0.218333	0.0825	K03327 multidrug resistance protein, MATE family | (RefSeq) protein DETOXIFICATION 12-like (A)
gene-LOC110729758	0.218333	0.0841667	K03452 magnesium/proton exchanger | (RefSeq) uncharacterized LOC18613571 (A)
gene-LOC110724535	0.2175	0.0525	--
gene-LOC110683335	0.216667	1.04833	K16283 E3 ubiquitin-protein ligase SDIR1 [EC:2.3.2.27] | (RefSeq) E3 ubiquitin-protein ligase SDIR1-like (A)
gene-LOC110700604	0.216667	0.0183333	K10691 E3 ubiquitin-protein ligase UBR4 [EC:2.3.2.27] | (RefSeq) LOC109762802; auxin transport protein BIG (A)
gene-LOC110695291	0.215833	0.758333	K14432 ABA responsive element binding factor | (RefSeq) ABSCISIC ACID-INSENSITIVE 5-like protein 2 (A)
gene-LOC110700825	0.215833	0.0791667	K23541 Ca2+/H+ antiporter, TMEM165/GDT1 family | (RefSeq) pentatricopeptide repeat-containing protein At4g21065-like isoform X1 (A)
gene-LOC110702969	0.215	0.0641667	--
gene-LOC110717124	0.215	0.0225	--
[truncated: 336 more rows]
