# Supplementary material for: Combined transcriptome and metabolome analysis of the resistance mechanism of quinoa seedlings to Spodoptera exigua
Source: Front Plant Sci. 2022 Jul 28;13:931145. doi: 10.3389/fpls.2022.931145 (PMC9370066; doi:10.3389/fpls.2022.931145)
Supplement: Supplementary file 8 [file Table_6.XLSX]

## Sheet: Sheet 1
Table S6 Differential gene GO enrichment bar graph
Ontology	ID	Description	Count	GeneRatio	geneID
Cellular component	GO:0016020	membrane	673	673/2334	gene-LOC110681752/gene-LOC110681890/gene-LOC110682094/gene-LOC110682116/gene-LOC110682143/gene-LOC110682146/gene-LOC110682157/gene-LOC110682171/gene-LOC110682176/gene-LOC110682201/gene-LOC110682289/gene-LOC110682313/gene-LOC110682373/gene-LOC110682524/gene-LOC110682530/gene-LOC110682669/gene-LOC110682849/gene-LOC110682884/gene-LOC110682959/gene-LOC110683005/gene-LOC110683008/gene-LOC110683080/gen…
Cellular component	GO:0005576	extracellular region	150	150/2334	gene-LOC110681646/gene-LOC110682130/gene-LOC110682242/gene-LOC110682410/gene-LOC110682461/gene-LOC110682507/gene-LOC110682526/gene-LOC110682534/gene-LOC110682545/gene-LOC110682884/gene-LOC110682962/gene-LOC110682979/gene-LOC110683724/gene-LOC110684083/gene-LOC110684217/gene-LOC110684268/gene-LOC110684308/gene-LOC110684313/gene-LOC110684432/gene-LOC110684768/gene-LOC110685654/gene-LOC110685810/gen…
Cellular component	GO:0005623	cell	1170	1170/2334	gene-LOC110681646/gene-LOC110681687/gene-LOC110681752/gene-LOC110681838/gene-LOC110681890/gene-LOC110681932/gene-LOC110682002/gene-LOC110682094/gene-LOC110682116/gene-LOC110682143/gene-LOC110682146/gene-LOC110682157/gene-LOC110682171/gene-LOC110682176/gene-LOC110682188/gene-LOC110682217/gene-LOC110682220/gene-LOC110682287/gene-LOC110682289/gene-LOC110682290/gene-LOC110682300/gene-LOC110682313/gen…
Cellular component	GO:0009295	nucleoid	1	1/2334	gene-LOC110738902
Cellular component	GO:0030054	cell junction	64	64/2334	gene-LOC110681646/gene-LOC110682507/gene-LOC110682534/gene-LOC110682669/gene-LOC110683259/gene-LOC110683724/gene-LOC110683949/gene-LOC110685102/gene-LOC110685810/gene-LOC110686054/gene-LOC110687236/gene-LOC110688118/gene-LOC110688157/gene-LOC110689863/gene-LOC110691089/gene-LOC110691406/gene-LOC110691411/gene-LOC110691415/gene-LOC110691420/gene-LOC110691484/gene-LOC110693566/gene-LOC110693821/gen…
Cellular component	GO:0031974	membrane-enclosed lumen	36	36/2334	gene-LOC110682379/gene-LOC110686639/gene-LOC110688118/gene-LOC110688233/gene-LOC110689435/gene-LOC110690179/gene-LOC110691656/gene-LOC110693524/gene-LOC110694135/gene-LOC110694451/gene-LOC110695160/gene-LOC110698476/gene-LOC110698520/gene-LOC110699273/gene-LOC110701315/gene-LOC110704165/gene-LOC110704808/gene-LOC110707125/gene-LOC110707835/gene-LOC110710791/gene-LOC110714846/gene-LOC110715339/gen…
Cellular component	GO:0032991	protein-containing complex	70	70/2334	gene-LOC110682379/gene-LOC110682534/gene-LOC110682959/gene-LOC110683388/gene-LOC110683600/gene-LOC110684308/gene-LOC110685921/gene-LOC110687413/gene-LOC110687874/gene-LOC110688233/gene-LOC110688535/gene-LOC110692598/gene-LOC110692631/gene-LOC110692725/gene-LOC110693267/gene-LOC110693523/gene-LOC110693557/gene-LOC110696845/gene-LOC110698415/gene-LOC110699880/gene-LOC110700778/gene-LOC110701051/gen…
Cellular component	GO:0043226	organelle	755	755/2334	gene-LOC110681646/gene-LOC110681687/gene-LOC110681752/gene-LOC110681890/gene-LOC110682002/gene-LOC110682094/gene-LOC110682146/gene-LOC110682157/gene-LOC110682171/gene-LOC110682188/gene-LOC110682217/gene-LOC110682220/gene-LOC110682287/gene-LOC110682290/gene-LOC110682300/gene-LOC110682313/gene-LOC110682336/gene-LOC110682343/gene-LOC110682373/gene-LOC110682379/gene-LOC110682461/gene-LOC110682524/gen…
Cellular component	GO:0044215	other organism	2	2/2334	gene-LOC110683259/gene-LOC110711452
Cellular component	GO:0044217	other organism part	2	2/2334	gene-LOC110683259/gene-LOC110711452
Cellular component	GO:0044421	extracellular region part	21	21/2334	gene-LOC110681646/gene-LOC110682461/gene-LOC110682534/gene-LOC110682962/gene-LOC110687865/gene-LOC110692915/gene-LOC110697657/gene-LOC110706611/gene-LOC110706614/gene-LOC110708210/gene-LOC110713057/gene-LOC110715677/gene-LOC110715980/gene-LOC110717551/gene-LOC110718664/gene-LOC110718763/gene-LOC110723312/gene-LOC110724535/gene-LOC110724732/gene-LOC110738041/gene-LOC110738751
Cellular component	GO:0044422	organelle part	265	265/2334	gene-LOC110681752/gene-LOC110681890/gene-LOC110682146/gene-LOC110682157/gene-LOC110682313/gene-LOC110682373/gene-LOC110682379/gene-LOC110682524/gene-LOC110682884/gene-LOC110683259/gene-LOC110683275/gene-LOC110683335/gene-LOC110683422/gene-LOC110684083/gene-LOC110684090/gene-LOC110684298/gene-LOC110685027/gene-LOC110685750/gene-LOC110685889/gene-LOC110686123/gene-LOC110686639/gene-LOC110687362/gen…
Cellular component	GO:0044425	membrane part	515	515/2334	gene-LOC110681752/gene-LOC110681890/gene-LOC110682116/gene-LOC110682143/gene-LOC110682146/gene-LOC110682157/gene-LOC110682171/gene-LOC110682176/gene-LOC110682201/gene-LOC110682289/gene-LOC110682313/gene-LOC110682373/gene-LOC110682524/gene-LOC110682530/gene-LOC110682849/gene-LOC110682959/gene-LOC110683005/gene-LOC110683080/gene-LOC110683259/gene-LOC110683289/gene-LOC110683335/gene-LOC110683350/gen…
Cellular component	GO:0044464	cell part	1167	1167/2334	gene-LOC110681646/gene-LOC110681687/gene-LOC110681752/gene-LOC110681838/gene-LOC110681890/gene-LOC110681932/gene-LOC110682002/gene-LOC110682094/gene-LOC110682116/gene-LOC110682143/gene-LOC110682146/gene-LOC110682157/gene-LOC110682171/gene-LOC110682176/gene-LOC110682188/gene-LOC110682217/gene-LOC110682220/gene-LOC110682287/gene-LOC110682289/gene-LOC110682290/gene-LOC110682300/gene-LOC110682313/gen…
Cellular component	GO:0055044	symplast	64	64/2334	gene-LOC110681646/gene-LOC110682507/gene-LOC110682534/gene-LOC110682669/gene-LOC110683259/gene-LOC110683724/gene-LOC110683949/gene-LOC110685102/gene-LOC110685810/gene-LOC110686054/gene-LOC110687236/gene-LOC110688118/gene-LOC110688157/gene-LOC110689863/gene-LOC110691089/gene-LOC110691406/gene-LOC110691411/gene-LOC110691415/gene-LOC110691420/gene-LOC110691484/gene-LOC110693566/gene-LOC110693821/gen…
Cellular component	GO:0099080	supramolecular complex	12	12/2334	gene-LOC110683259/gene-LOC110687378/gene-LOC110687413/gene-LOC110689165/gene-LOC110692631/gene-LOC110693557/gene-LOC110698415/gene-LOC110706833/gene-LOC110711452/gene-LOC110720573/gene-LOC110731326/gene-LOC110733044
Molecular function	GO:0140110	transcription regulator activity	119	119/2334	gene-LOC110682217/gene-LOC110682220/gene-LOC110682343/gene-LOC110683154/gene-LOC110683338/gene-LOC110683698/gene-LOC110684032/gene-LOC110685041/gene-LOC110685172/gene-LOC110686607/gene-LOC110686759/gene-LOC110686979/gene-LOC110687064/gene-LOC110687973/gene-LOC110688394/gene-LOC110688475/gene-LOC110689002/gene-LOC110689432/gene-LOC110690179/gene-LOC110690486/gene-LOC110690833/gene-LOC110691211/gen…
Molecular function	GO:0003824	catalytic activity催化活性	938	938/2334	gene-LOC110681687/gene-LOC110681838/gene-LOC110681932/gene-LOC110682002/gene-LOC110682094/gene-LOC110682116/gene-LOC110682130/gene-LOC110682171/gene-LOC110682176/gene-LOC110682188/gene-LOC110682242/gene-LOC110682287/gene-LOC110682300/gene-LOC110682313/gene-LOC110682336/gene-LOC110682368/gene-LOC110682373/gene-LOC110682410/gene-LOC110682453/gene-LOC110682507/gene-LOC110682524/gene-LOC110682530/gen…
Molecular function	GO:0045735	nutrient reservoir activity	8	8/2334	gene-LOC110682979/gene-LOC110705596/gene-LOC110707805/gene-LOC110716020/gene-LOC110722486/gene-LOC110723300/gene-LOC110725635/gene-LOC110734008
Molecular function	GO:0005198	structural molecule activity	4	4/2334	gene-LOC110689165/gene-LOC110690852/gene-LOC110703545/gene-LOC110712641
Molecular function	GO:0005215	transporter activity	127	127/2334	gene-LOC110681752/gene-LOC110681890/gene-LOC110682157/gene-LOC110683289/gene-LOC110683449/gene-LOC110683702/gene-LOC110684569/gene-LOC110684579/gene-LOC110684709/gene-LOC110685027/gene-LOC110685067/gene-LOC110685102/gene-LOC110686454/gene-LOC110687217/gene-LOC110687362/gene-LOC110688274/gene-LOC110688356/gene-LOC110688736/gene-LOC110689000/gene-LOC110689214/gene-LOC110689801/gene-LOC110691951/gen…
Molecular function	GO:0005488	binding	915	915/2334	gene-LOC110681687/gene-LOC110681817/gene-LOC110681932/gene-LOC110682002/gene-LOC110682094/gene-LOC110682130/gene-LOC110682143/gene-LOC110682188/gene-LOC110682217/gene-LOC110682220/gene-LOC110682287/gene-LOC110682290/gene-LOC110682300/gene-LOC110682343/gene-LOC110682373/gene-LOC110682410/gene-LOC110682453/gene-LOC110682461/gene-LOC110682507/gene-LOC110682530/gene-LOC110682545/gene-LOC110682884/gen…
Molecular function	GO:0090729	toxin activity	4	4/2334	gene-LOC110694537/gene-LOC110698615/gene-LOC110702126/gene-LOC110716387
Molecular function	GO:0016209	antioxidant activity	26	26/2334	gene-LOC110682410/gene-LOC110682507/gene-LOC110682545/gene-LOC110684268/gene-LOC110685810/gene-LOC110685846/gene-LOC110685850/gene-LOC110686027/gene-LOC110693449/gene-LOC110694728/gene-LOC110696274/gene-LOC110699015/gene-LOC110699380/gene-LOC110699381/gene-LOC110701373/gene-LOC110701606/gene-LOC110705359/gene-LOC110719788/gene-LOC110723438/gene-LOC110724440/gene-LOC110724531/gene-LOC110733541/gen…
Molecular function	GO:0098772	molecular function regulator	42	42/2334	gene-LOC110682461/gene-LOC110683600/gene-LOC110686087/gene-LOC110687441/gene-LOC110689325/gene-LOC110689376/gene-LOC110690554/gene-LOC110691406/gene-LOC110691411/gene-LOC110691415/gene-LOC110691420/gene-LOC110693538/gene-LOC110696700/gene-LOC110699219/gene-LOC110699340/gene-LOC110702611/gene-LOC110706815/gene-LOC110707197/gene-LOC110707199/gene-LOC110710755/gene-LOC110711734/gene-LOC110712297/gen…
Molecular function	GO:0060089	molecular transducer activity	26	26/2334	gene-LOC110682094/gene-LOC110684384/gene-LOC110685889/gene-LOC110686724/gene-LOC110687236/gene-LOC110688157/gene-LOC110689435/gene-LOC110690843/gene-LOC110692259/gene-LOC110693559/gene-LOC110698033/gene-LOC110701060/gene-LOC110709128/gene-LOC110709768/gene-LOC110710348/gene-LOC110713667/gene-LOC110718529/gene-LOC110722299/gene-LOC110728108/gene-LOC110728115/gene-LOC110731201/gene-LOC110733137/gen…
Biological process	GO:0000003	reproduction	154	154/2334	gene-LOC110681932/gene-LOC110682379/gene-LOC110683698/gene-LOC110683724/gene-LOC110683782/gene-LOC110684699/gene-LOC110685063/gene-LOC110685750/gene-LOC110686607/gene-LOC110686979/gene-LOC110687220/gene-LOC110687236/gene-LOC110687973/gene-LOC110688252/gene-LOC110688356/gene-LOC110688528/gene-LOC110689435/gene-LOC110691089/gene-LOC110691264/gene-LOC110691656/gene-LOC110691723/gene-LOC110691783/gen…
Biological process	GO:0008152	metabolic process	915	915/2334	gene-LOC110681687/gene-LOC110681932/gene-LOC110682002/gene-LOC110682094/gene-LOC110682116/gene-LOC110682130/gene-LOC110682171/gene-LOC110682176/gene-LOC110682188/gene-LOC110682217/gene-LOC110682220/gene-LOC110682242/gene-LOC110682287/gene-LOC110682290/gene-LOC110682300/gene-LOC110682313/gene-LOC110682336/gene-LOC110682343/gene-LOC110682379/gene-LOC110682410/gene-LOC110682453/gene-LOC110682507/gen…
Biological process	GO:0001906	cell killing	4	4/2334	gene-LOC110690676/gene-LOC110719474/gene-LOC110731133/gene-LOC110731143
Biological process	GO:0002376	immune system process	36	36/2334	gene-LOC110682094/gene-LOC110682962/gene-LOC110686123/gene-LOC110687753/gene-LOC110687775/gene-LOC110689435/gene-LOC110690508/gene-LOC110690654/gene-LOC110697657/gene-LOC110698774/gene-LOC110701605/gene-LOC110702126/gene-LOC110702215/gene-LOC110703369/gene-LOC110703451/gene-LOC110706647/gene-LOC110709844/gene-LOC110709850/gene-LOC110711547/gene-LOC110711579/gene-LOC110711858/gene-LOC110712942/gen…
Biological process	GO:0040007	growth	62	62/2334	gene-LOC110682669/gene-LOC110683259/gene-LOC110683275/gene-LOC110683782/gene-LOC110687413/gene-LOC110687441/gene-LOC110688118/gene-LOC110689435/gene-LOC110690589/gene-LOC110690654/gene-LOC110692172/gene-LOC110694137/gene-LOC110694177/gene-LOC110696096/gene-LOC110696338/gene-LOC110696343/gene-LOC110701589/gene-LOC110702215/gene-LOC110702611/gene-LOC110703614/gene-LOC110704611/gene-LOC110704924/gen…
Biological process	GO:0008283	cell proliferation	9	9/2334	gene-LOC110682379/gene-LOC110682461/gene-LOC110701051/gene-LOC110703273/gene-LOC110709923/gene-LOC110717259/gene-LOC110717819/gene-LOC110732502/gene-LOC110736254
Biological process	GO:0009987	cellular process	971	971/2334	gene-LOC110681687/gene-LOC110681838/gene-LOC110681932/gene-LOC110682002/gene-LOC110682094/gene-LOC110682130/gene-LOC110682146/gene-LOC110682188/gene-LOC110682217/gene-LOC110682220/gene-LOC110682287/gene-LOC110682290/gene-LOC110682300/gene-LOC110682313/gene-LOC110682343/gene-LOC110682373/gene-LOC110682379/gene-LOC110682410/gene-LOC110682453/gene-LOC110682461/gene-LOC110682507/gene-LOC110682524/gen…
Biological process	GO:0022414	reproductive process	154	154/2334	gene-LOC110681932/gene-LOC110682379/gene-LOC110683698/gene-LOC110683724/gene-LOC110683782/gene-LOC110684699/gene-LOC110685063/gene-LOC110685750/gene-LOC110686607/gene-LOC110686979/gene-LOC110687220/gene-LOC110687236/gene-LOC110687973/gene-LOC110688252/gene-LOC110688356/gene-LOC110688528/gene-LOC110689435/gene-LOC110691089/gene-LOC110691264/gene-LOC110691656/gene-LOC110691723/gene-LOC110691783/gen…
Biological process	GO:0022610	biological adhesion	1	1/2334	gene-LOC110720870
Biological process	GO:0023052	signaling	162	162/2334	gene-LOC110681838/gene-LOC110682094/gene-LOC110682130/gene-LOC110682146/gene-LOC110682453/gene-LOC110682669/gene-LOC110682959/gene-LOC110682979/gene-LOC110683008/gene-LOC110683154/gene-LOC110683335/gene-LOC110684313/gene-LOC110684384/gene-LOC110684503/gene-LOC110685088/gene-LOC110685172/gene-LOC110685753/gene-LOC110686091/gene-LOC110686110/gene-LOC110686123/gene-LOC110686451/gene-LOC110686649/gen…
Biological process	GO:0032501	multicellular organismal process多细胞生物过程	267	267/2334	gene-LOC110681932/gene-LOC110682130/gene-LOC110682217/gene-LOC110682379/gene-LOC110682461/gene-LOC110682669/gene-LOC110683275/gene-LOC110683350/gene-LOC110683351/gene-LOC110683352/gene-LOC110683355/gene-LOC110683698/gene-LOC110683782/gene-LOC110684184/gene-LOC110684207/gene-LOC110684217/gene-LOC110684313/gene-LOC110684660/gene-LOC110684699/gene-LOC110684705/gene-LOC110684709/gene-LOC110684768/gen…
Biological process	GO:0032502	developmental process	270	270/2334	gene-LOC110681932/gene-LOC110682130/gene-LOC110682217/gene-LOC110682220/gene-LOC110682379/gene-LOC110682461/gene-LOC110682669/gene-LOC110683259/gene-LOC110683275/gene-LOC110683350/gene-LOC110683351/gene-LOC110683352/gene-LOC110683355/gene-LOC110683698/gene-LOC110683724/gene-LOC110683782/gene-LOC110684184/gene-LOC110684207/gene-LOC110684217/gene-LOC110684313/gene-LOC110684660/gene-LOC110684699/gen…
Biological process	GO:0040011	locomotion	4	4/2334	gene-LOC110698554/gene-LOC110701605/gene-LOC110704993/gene-LOC110711858
Biological process	GO:0043473	pigmentation	3	3/2334	gene-LOC110703828/gene-LOC110712373/gene-LOC110712374
Biological process	GO:0048511	rhythmic process	37	37/2334	gene-LOC110683338/gene-LOC110686027/gene-LOC110686607/gene-LOC110689435/gene-LOC110691273/gene-LOC110692910/gene-LOC110693559/gene-LOC110695983/gene-LOC110696659/gene-LOC110697589/gene-LOC110698033/gene-LOC110700633/gene-LOC110702661/gene-LOC110703808/gene-LOC110704165/gene-LOC110704486/gene-LOC110705018/gene-LOC110705559/gene-LOC110709768/gene-LOC110711143/gene-LOC110713667/gene-LOC110714587/gen…
Biological process	GO:0048518	positive regulation of biological process	100	100/2334	gene-LOC110682217/gene-LOC110682379/gene-LOC110682669/gene-LOC110683008/gene-LOC110683154/gene-LOC110683259/gene-LOC110683335/gene-LOC110683338/gene-LOC110685172/gene-LOC110686091/gene-LOC110686123/gene-LOC110686759/gene-LOC110687064/gene-LOC110687753/gene-LOC110687775/gene-LOC110688252/gene-LOC110688356/gene-LOC110689325/gene-LOC110689435/gene-LOC110690729/gene-LOC110693246/gene-LOC110695228/gen…
Biological process	GO:0048519	negative regulation of biological process	68	68/2334	gene-LOC110682669/gene-LOC110683259/gene-LOC110683600/gene-LOC110687753/gene-LOC110687973/gene-LOC110688356/gene-LOC110689002/gene-LOC110689807/gene-LOC110691264/gene-LOC110691475/gene-LOC110692172/gene-LOC110694537/gene-LOC110696096/gene-LOC110698615/gene-LOC110700257/gene-LOC110700633/gene-LOC110702126/gene-LOC110703451/gene-LOC110703582/gene-LOC110703584/gene-LOC110705797/gene-LOC110705817/gen…
Biological process	GO:0050789	regulation of biological process	391	391/2334	gene-LOC110681838/gene-LOC110682094/gene-LOC110682146/gene-LOC110682217/gene-LOC110682220/gene-LOC110682290/gene-LOC110682379/gene-LOC110682453/gene-LOC110682669/gene-LOC110682884/gene-LOC110682959/gene-LOC110682979/gene-LOC110683008/gene-LOC110683047/gene-LOC110683154/gene-LOC110683259/gene-LOC110683335/gene-LOC110683338/gene-LOC110683600/gene-LOC110683782/gene-LOC110684032/gene-LOC110684083/gen…
Biological process	GO:0050896	response to stimulus	588	588/2334	gene-LOC110681752/gene-LOC110681838/gene-LOC110681932/gene-LOC110682094/gene-LOC110682143/gene-LOC110682146/gene-LOC110682217/gene-LOC110682220/gene-LOC110682343/gene-LOC110682368/gene-LOC110682379/gene-LOC110682410/gene-LOC110682453/gene-LOC110682507/gene-LOC110682534/gene-LOC110682545/gene-LOC110682669/gene-LOC110682884/gene-LOC110682959/gene-LOC110682962/gene-LOC110682979/gene-LOC110683008/gen…
Biological process	GO:0051179	localization	170	170/2334	gene-LOC110681752/gene-LOC110681890/gene-LOC110681932/gene-LOC110682146/gene-LOC110682157/gene-LOC110682201/gene-LOC110682669/gene-LOC110683008/gene-LOC110683259/gene-LOC110683275/gene-LOC110683449/gene-LOC110684090/gene-LOC110684170/gene-LOC110684298/gene-LOC110684569/gene-LOC110685027/gene-LOC110685067/gene-LOC110685102/gene-LOC110685889/gene-LOC110686091/gene-LOC110686215/gene-LOC110687217/gen…
Biological process	GO:0051704	multi-organism process	159	159/2334	gene-LOC110681932/gene-LOC110682094/gene-LOC110682217/gene-LOC110682534/gene-LOC110682884/gene-LOC110683259/gene-LOC110683350/gene-LOC110683351/gene-LOC110683352/gene-LOC110683355/gene-LOC110683724/gene-LOC110683782/gene-LOC110684034/gene-LOC110684083/gene-LOC110684384/gene-LOC110684709/gene-LOC110685889/gene-LOC110685969/gene-LOC110686123/gene-LOC110687158/gene-LOC110687169/gene-LOC110687220/gen…
Biological process	GO:0065007	biological regulation	433	433/2334	gene-LOC110681838/gene-LOC110681932/gene-LOC110682094/gene-LOC110682146/gene-LOC110682217/gene-LOC110682220/gene-LOC110682290/gene-LOC110682379/gene-LOC110682453/gene-LOC110682669/gene-LOC110682884/gene-LOC110682959/gene-LOC110682979/gene-LOC110683008/gene-LOC110683047/gene-LOC110683154/gene-LOC110683259/gene-LOC110683335/gene-LOC110683338/gene-LOC110683600/gene-LOC110683782/gene-LOC110684032/gen…
Biological process	GO:0071840	cellular component organization or biogenesis	158	158/2334	gene-LOC110682313/gene-LOC110682373/gene-LOC110682379/gene-LOC110682507/gene-LOC110683259/gene-LOC110683275/gene-LOC110683724/gene-LOC110683782/gene-LOC110684207/gene-LOC110684660/gene-LOC110684709/gene-LOC110685810/gene-LOC110685889/gene-LOC110686607/gene-LOC110687413/gene-LOC110687441/gene-LOC110688118/gene-LOC110688616/gene-LOC110688713/gene-LOC110689435/gene-LOC110689801/gene-LOC110690627/gen…
Biological process	GO:0098754	detoxification	4	4/2334	gene-LOC110700583/gene-LOC110700588/gene-LOC110700589/gene-LOC110726459
