# Supplementary material for: Combined transcriptome and metabolome analysis of the resistance mechanism of quinoa seedlings to Spodoptera exigua
Source: Front Plant Sci. 2022 Jul 28;13:931145. doi: 10.3389/fpls.2022.931145 (PMC9370066; doi:10.3389/fpls.2022.931145)
Supplement: Supplementary file 9 [file Table_7.XLS]

## Sheet: Sheet1
Table S7 Annotation table of differential gene transcription factors
ID	l	Category	R	N	log2FoldChange	regulated
gene-LOC110725036	AP2/ERF-ERF	TF	366	121	-1.594	down
gene-LOC110734366	AP2/ERF-ERF	TF	222	465	1.07	up
gene-LOC110733502	AP2/ERF-ERF	TF	140	391	1.484	up
gene-LOC110683154	AP2/ERF-ERF	TF	111	32	-1.794	down
gene-LOC110705124	AP2/ERF-ERF	TF	100	48	-1.06	down
gene-LOC110699343	AP2/ERF-ERF	TF	57	249	2.122	up
gene-LOC110685172	AP2/ERF-ERF	TF	50	177	1.815	up
gene-LOC110725455	AP2/ERF-ERF	TF	21	8	-1.432	down
gene-LOC110687064	AP2/ERF-ERF	TF	15	59	1.986	up
gene-LOC110731636	bHLH	TF	1305	556	-1.231	down
gene-LOC110705102	bHLH	TF	788	1807	1.199	up
gene-LOC110714364	bHLH	TF	734	246	-1.577	down
gene-LOC110712914	bHLH	TF	100	248	1.313	up
gene-LOC110729753	bHLH	TF	23	66	1.504	up
gene-LOC110730577	bHLH	TF	2	14	2.557	up
gene-LOC110685041	bHLH	TF	1	8	3.63	up
gene-LOC110715062	bHLH	TF	0	3	3.671	up
gene-LOC110682220	MYB	TF	44	15	-1.518	down
gene-LOC110717751	MYB	TF	44	168	1.941	up
gene-LOC110706330	MYB	TF	30	12	-1.346	down
gene-LOC110717907	MYB	TF	29	8	-1.79	down
gene-LOC110709923	MYB	TF	14	4	-1.716	down
gene-LOC110717259	MYB	TF	11	3	-1.905	down
gene-LOC110689432	MYB	TF	6	25	2.156	up
gene-LOC110697083	HSF	TF	204	520	1.35	up
gene-LOC110709409	HSF	TF	104	336	1.698	up
gene-LOC110729384	HSF	TF	63	129	1.021	up
gene-LOC110707798	HSF	TF	44	11	-1.964	down
gene-LOC110731310	WRKY	TF	236	518	1.133	up
gene-LOC110682343	WRKY	TF	156	355	1.19	up
gene-LOC110701719	WRKY	TF	102	207	1.023	up
gene-LOC110723405	WRKY	TF	30	6	-2.388	down
gene-LOC110695228	WRKY	TF	25	10	-1.287	down
gene-LOC110689002	WRKY	TF	5	20	1.982	up
gene-LOC110711270	WRKY	TF	2	9	1.901	up
gene-LOC110704486	bZIP	TF	222	106	-1.059	down
gene-LOC110729518	bZIP	TF	176	74	-1.253	down
gene-LOC110693928	bZIP	TF	172	67	-1.368	down
gene-LOC110723164	bZIP	TF	171	81	-1.08	down
gene-LOC110721693	bZIP	TF	133	317	1.256	up
gene-LOC110735198	bZIP	TF	89	187	1.072	up
gene-LOC110695291	bZIP	TF	28	8	-1.788	down
gene-LOC110729388	bZIP	TF	6	16	1.408	up
