# Supplementary material for: Combined transcriptome and metabolome analysis of the resistance mechanism of quinoa seedlings to Spodoptera exigua
Source: Front Plant Sci. 2022 Jul 28;13:931145. doi: 10.3389/fpls.2022.931145 (PMC9370066; doi:10.3389/fpls.2022.931145)
Supplement: Supplementary file 11 [file Table_9.XLSX]

## Sheet: Sheet1
Supplementary Table 8 Correlation analysis of the differential multiplicity of gene metabolites in quadrants 1, 2, and 4 of the nine-quadrant graph
geneID	logFC	KEGG	metaID	logFC	meta_Compounds	PCC	PCCP	ninequadrants
gene-LOC110682953	-25.211	--	pme3200	-0.793754	1-methylguanidine	-0.803	2.3827e-06	4
gene-LOC110696164	-2.334	K18757 la-related protein 1 | (RefSeq) la-related protein 1A-like (A)	pme3200	-0.793754	1-methylguanidine	-0.801	2.5465e-06	4
gene-LOC110699505	-20.638	--	pme3200	-0.793754	1-methylguanidine	-0.802	2.3997e-06	4
gene-LOC110706233	-5.566	--	pme3200	-0.793754	1-methylguanidine	-0.801	2.5886e-06	4
gene-LOC110716242	-1.182	--	pme3200	-0.793754	1-methylguanidine	-0.8	2.6748e-06	4
gene-LOC110724497	-2.632	K18757 la-related protein 1 | (RefSeq) la-related protein 1A-like (A)	pme3200	-0.793754	1-methylguanidine	-0.802	2.4361e-06	4
gene-LOC110724664	-22.698	K12524 bifunctional aspartokinase / homoserine dehydrogenase 1 [EC:2.7.2.4 1.1.1.3] | (RefSeq) bifunctional aspartokinase/homoserine dehydrogenase 2, chloroplastic-like (A)	pme3200	-0.793754	1-methylguanidine	-0.803	2.3783e-06	4
gene-LOC110726069	-23.237	--	pme3200	-0.793754	1-methylguanidine	-0.95	0	4
gene-LOC110728373	-3.069	K06118 UDP-sulfoquinovose synthase [EC:3.13.1.1] | (RefSeq) UDP-sulfoquinovose synthase, chloroplastic (A)	pme3200	-0.793754	1-methylguanidine	-0.882	1.23e-08	4
gene-LOC110730437	-1.471	K18757 la-related protein 1 | (RefSeq) la-related protein 1A-like (A)	pme3200	-0.793754	1-methylguanidine	-0.803	2.3786e-06	4
gene-LOC110735518	-5.282	--	pme3200	-0.793754	1-methylguanidine	-0.888	7.1e-09	4
gene-LOC110736047	-22.67	--	pme3200	-0.793754	1-methylguanidine	-0.802	2.4757e-06	4
gene-LOC110703673	-3.018	K15255 ATP-dependent DNA helicase PIF1 [EC:3.6.4.12] | (RefSeq) uncharacterized protein LOC110703673 (A)	pme1987	-0.764596	L-Alanine	-0.809	1.75e-06	4
gene-LOC110714362	-1.382	K14771 U3 small nucleolar RNA-associated protein 19 | (RefSeq) hypothetical protein (A)	pme1987	-0.764596	L-Alanine	-0.809	1.75e-06	4
gene-LOC110726863	-3.155	--	pme1987	-0.764596	L-Alanine	-0.809	1.75e-06	4
gene-LOC110737905	-1.382	K02973 small subunit ribosomal protein S23e | (RefSeq) 40S ribosomal protein S23-2 (A)	pme1987	-0.764596	L-Alanine	-0.809	1.75e-06	4
gene-LOC110685836	0.995	K08900 mitochondrial chaperone BCS1 | (RefSeq) hypothetical protein (A)	pme1841	1.32019	Cadaverine	0.803	2.378e-06	2
gene-LOC110682176	-1.013	K00924 kinase [EC:2.7.1.-] | (RefSeq) aspartic proteinase-like protein 2 (A)	pme3011	1.92318	γ-Aminobutyric acid	-0.834	4.17e-07	1
gene-LOC110682258	-0.868	K15223 upstream activation factor subunit UAF30 | (RefSeq) upstream activation factor subunit spp27-like (A)	pme3011	1.92318	γ-Aminobutyric acid	-0.857	9.12e-08	2
gene-LOC110683452	-0.773	K10140 DNA damage-binding protein 2 | (RefSeq) protein DAMAGED DNA-BINDING 2-like (A)	pme3011	1.92318	γ-Aminobutyric acid	-0.806	1.977e-06	2
gene-LOC110684070	-0.873	--	pme3011	1.92318	γ-Aminobutyric acid	-0.806	2.0209e-06	2
gene-LOC110684165	-0.986	K15113 solute carrier family 25 (mitochondrial iron transporter), member 28/37 | (RefSeq) uncharacterized LOC100251809 (A)	pme3011	1.92318	γ-Aminobutyric acid	-0.854	1.148e-07	2
gene-LOC110684642	-0.955	K00487 trans-cinnamate 4-monooxygenase [EC:1.14.14.91] | (RefSeq) trans-cinnamate 4-monooxygenase (A)	pme3011	1.92318	γ-Aminobutyric acid	-0.805	2.0981e-06	2
gene-LOC110687362	-1.998	K03327 multidrug resistance protein, MATE family | (RefSeq) protein DETOXIFICATION 40-like isoform X1 (A)	pme3011	1.92318	γ-Aminobutyric acid	-0.825	6.944e-07	1
gene-LOC110687476	-1.48	K20855 beta-1,3-galactosyltransferase 1/2/3/4/5/7/8 [EC:2.4.1.-] | (RefSeq) probable beta-1,3-galactosyltransferase 4 isoform X1 (A)	pme3011	1.92318	γ-Aminobutyric acid	-0.834	4.212e-07	1
gene-LOC110687927	-0.661	K12741 heterogeneous nuclear ribonucleoprotein A1/A3 | (RefSeq) RNA-binding protein Musashi homolog 2 (A)	pme3011	1.92318	γ-Aminobutyric acid	-0.818	1.0313e-06	2
gene-LOC110688068	-0.639	K13806 sn1-specific diacylglycerol lipase [EC:3.1.1.-] | (RefSeq) uncharacterized LOC100810158 (A)	pme3011	1.92318	γ-Aminobutyric acid	-0.872	2.92e-08	2
gene-LOC110691094	0.56	K01805 xylose isomerase [EC:5.3.1.5] | (RefSeq) xylose isomerase (A)	pme3011	1.92318	γ-Aminobutyric acid	0.823	7.787e-07	2
gene-LOC110695513	-0.334	K11253 histone H3 | (RefSeq) uncharacterized protein LOC108488237 (A)	pme3011	1.92318	γ-Aminobutyric acid	-0.842	2.548e-07	2
gene-LOC110696613	-0.612	K11253 histone H3 | (RefSeq) uncharacterized protein LOC108488237 (A)	pme3011	1.92318	γ-Aminobutyric acid	-0.829	5.485e-07	2
gene-LOC110701207	-0.829	K12608 CCR4-NOT complex subunit CAF16 | (RefSeq) ABC transporter I family member 20-like (A)	pme3011	1.92318	γ-Aminobutyric acid	-0.828	6.015e-07	2
gene-LOC110703041	-0.644	K01206 alpha-L-fucosidase [EC:3.2.1.51] | (RefSeq) alpha-L-fucosidase 3 (A)	pme3011	1.92318	γ-Aminobutyric acid	-0.813	1.3904e-06	2
gene-LOC110705559	-1.46	K21630 GATA-type zinc finger protein 1 | (RefSeq) GATA transcription factor 6-like (A)	pme3011	1.92318	γ-Aminobutyric acid	-0.86	7.2e-08	1
gene-LOC110705668	-0.624	--	pme3011	1.92318	γ-Aminobutyric acid	-0.813	1.3585e-06	2
gene-LOC110708624	0.281	K01897 long-chain acyl-CoA synthetase [EC:6.2.1.3] | (RefSeq) long chain acyl-CoA synthetase 7, peroxisomal-like (A)	pme3011	1.92318	γ-Aminobutyric acid	0.803	2.3719e-06	2
gene-LOC110708889	-0.611	K00162 pyruvate dehydrogenase E1 component beta subunit [EC:1.2.4.1] | (RefSeq) pyruvate dehydrogenase E1 component subunit beta-like (A)	pme3011	1.92318	γ-Aminobutyric acid	-0.802	2.4036e-06	2
gene-LOC110709736	-1.274	K22422 protein downstream neighbor of Son | (RefSeq) hypothetical protein (A)	pme3011	1.92318	γ-Aminobutyric acid	-0.848	1.734e-07	1
gene-LOC110711783	-0.421	K00924 kinase [EC:2.7.1.-] | (RefSeq) CDPK-related kinase 7-like (A)	pme3011	1.92318	γ-Aminobutyric acid	-0.865	4.88e-08	2
gene-LOC110714878	-0.921	K12818 ATP-dependent RNA helicase DHX8/PRP22 [EC:3.6.4.13] | (RefSeq) hypothetical protein (A)	pme3011	1.92318	γ-Aminobutyric acid	-0.804	2.2053e-06	2
gene-LOC110716799	-0.843	K00588 caffeoyl-CoA O-methyltransferase [EC:2.1.1.104] | (RefSeq) caffeoyl-CoA O-methyltransferase-like (A)	pme3011	1.92318	γ-Aminobutyric acid	-0.826	6.523e-07	2
gene-LOC110716919	-1.084	K15285 solute carrier family 35, member E3 | (RefSeq) uncharacterized protein LOC107963028 (A)	pme3011	1.92318	γ-Aminobutyric acid	-0.82	9.334e-07	1
gene-LOC110717236	-0.722	--	pme3011	1.92318	γ-Aminobutyric acid	-0.805	2.1023e-06	2
gene-LOC110718081	-1.444	K18801 glucuronoxylan 4-O-methyltransferase [EC:2.1.1.112] | (RefSeq) glucuronoxylan 4-O-methyltransferase 3-like (A)	pme3011	1.92318	γ-Aminobutyric acid	-0.814	1.2925e-06	1
gene-LOC110718476	-0.522	--	pme3011	1.92318	γ-Aminobutyric acid	-0.849	1.525e-07	2
gene-LOC110720846	-0.94	--	pme3011	1.92318	γ-Aminobutyric acid	-0.81	1.6366e-06	2
gene-LOC110721904	-1.604	K01611 S-adenosylmethionine decarboxylase [EC:4.1.1.50] | (RefSeq) S-adenosylmethionine decarboxylase proenzyme-like (A)	pme3011	1.92318	γ-Aminobutyric acid	-0.805	2.113e-06	1
gene-LOC110722068	-1.887	K01213 galacturan 1,4-alpha-galacturonidase [EC:3.2.1.67] | (RefSeq) polygalacturonase At1g48100-like (A)	pme3011	1.92318	γ-Aminobutyric acid	-0.829	5.583e-07	1
gene-LOC110722911	-0.424	--	pme3011	1.92318	γ-Aminobutyric acid	-0.87	3.38e-08	2
gene-LOC110723058	0.857	K17499 protein phosphatase 1G [EC:3.1.3.16] | (RefSeq) probable protein phosphatase 2C 60 isoform X1 (A)	pme3011	1.92318	γ-Aminobutyric acid	0.815	1.2707e-06	2
gene-LOC110724415	-0.471	K01735 3-dehydroquinate synthase [EC:4.2.3.4] | (RefSeq) 3-dehydroquinate synthase, chloroplastic-like (A)	pme3011	1.92318	γ-Aminobutyric acid	-0.85	1.426e-07	2
gene-LOC110729554	-0.609	K20721 reticulon-1 | (RefSeq) reticulon-like protein B1 (A)	pme3011	1.92318	γ-Aminobutyric acid	-0.8	2.6882e-06	2
gene-LOC110731301	0.887	K21989 calcium permeable stress-gated cation channel | (RefSeq) calcium permeable stress-gated cation channel 1-like (A)	pme3011	1.92318	γ-Aminobutyric acid	0.831	5.074e-07	2
gene-LOC110732394	-0.675	K07874 Ras-related protein Rab-1A | (RefSeq) ras-related protein RABD2c-like (A)	pme3011	1.92318	γ-Aminobutyric acid	-0.806	1.9967e-06	2
gene-LOC110733113	0.555	K17732 mitochondrial-processing peptidase subunit beta [EC:3.4.24.64] | (RefSeq) mitochondrial processing peptidase (A)	pme3011	1.92318	γ-Aminobutyric acid	0.807	1.8899e-06	2
gene-LOC110733458	-1.52	K23877 xyloglucan O-acetyltransferase | (RefSeq) hypothetical protein (A)	pme3011	1.92318	γ-Aminobutyric acid	-0.805	2.0492e-06	1
gene-LOC110735121	-0.757	K12608 CCR4-NOT complex subunit CAF16 | (RefSeq) ABC transporter I family member 19-like (A)	pme3011	1.92318	γ-Aminobutyric acid	-0.849	1.553e-07	2
gene-LOC110736543	0.982	K01304 pyroglutamyl-peptidase [EC:3.4.19.3] | (RefSeq) uncharacterized protein LOC110736543 (A)	pme3011	1.92318	γ-Aminobutyric acid	0.856	9.91e-08	2
gene-LOC110684068	-0.775	K10355 actin, other eukaryote | (RefSeq) actin-66-like (A)	pme3033	1.4103	N,N-Dimethylglycine	-0.828	5.972e-07	2
gene-LOC110684165	-0.986	K15113 solute carrier family 25 (mitochondrial iron transporter), member 28/37 | (RefSeq) uncharacterized LOC100251809 (A)	pme3033	1.4103	N,N-Dimethylglycine	-0.815	1.2126e-06	2
gene-LOC110684634	-1.198	--	pme3033	1.4103	N,N-Dimethylglycine	-0.853	1.224e-07	1
gene-LOC110687512	0.63	K13457 disease resistance protein RPM1 | (RefSeq) disease resistance protein RPM1 (A)	pme3033	1.4103	N,N-Dimethylglycine	0.839	3.076e-07	2
gene-LOC110687927	-0.661	K12741 heterogeneous nuclear ribonucleoprotein A1/A3 | (RefSeq) RNA-binding protein Musashi homolog 2 (A)	pme3033	1.4103	N,N-Dimethylglycine	-0.826	6.491e-07	2
gene-LOC110688068	-0.639	K13806 sn1-specific diacylglycerol lipase [EC:3.1.1.-] | (RefSeq) uncharacterized LOC100810158 (A)	pme3033	1.4103	N,N-Dimethylglycine	-0.823	7.782e-07	2
gene-LOC110692837	0.867	K06630 14-3-3 protein epsilon | (RefSeq) 14-3-3-like protein D (A)	pme3033	1.4103	N,N-Dimethylglycine	0.808	1.8239e-06	2
gene-LOC110695513	-0.334	K11253 histone H3 | (RefSeq) uncharacterized protein LOC108488237 (A)	pme3033	1.4103	N,N-Dimethylglycine	-0.865	4.89e-08	2
gene-LOC110695725	-1.003	--	pme3033	1.4103	N,N-Dimethylglycine	-0.801	2.6178e-06	1
gene-LOC110696613	-0.612	K11253 histone H3 | (RefSeq) uncharacterized protein LOC108488237 (A)	pme3033	1.4103	N,N-Dimethylglycine	-0.83	5.367e-07	2
gene-LOC110696780	-2.085	--	pme3033	1.4103	N,N-Dimethylglycine	-0.804	2.2575e-06	1
gene-LOC110705559	-1.46	K21630 GATA-type zinc finger protein 1 | (RefSeq) GATA transcription factor 6-like (A)	pme3033	1.4103	N,N-Dimethylglycine	-0.865	5.1e-08	1
gene-LOC110707644	-3.074	--	pme3033	1.4103	N,N-Dimethylglycine	-0.831	4.928e-07	1
gene-LOC110709736	-1.274	K22422 protein downstream neighbor of Son | (RefSeq) hypothetical protein (A)	pme3033	1.4103	N,N-Dimethylglycine	-0.83	5.143e-07	1
gene-LOC110716274	-0.849	K07407 alpha-galactosidase [EC:3.2.1.22] | (RefSeq) LOW QUALITY PROTEIN: alpha-galactosidase 1-like (A)	pme3033	1.4103	N,N-Dimethylglycine	-0.824	7.494e-07	2
gene-LOC110719677	0.937	K01179 endoglucanase [EC:3.2.1.4] | (RefSeq) uncharacterized protein LOC112521754 (A)	pme3033	1.4103	N,N-Dimethylglycine	0.81	1.5921e-06	2
gene-LOC110720393	-1.377	K01809 mannose-6-phosphate isomerase [EC:5.3.1.8] | (RefSeq) mannose-6-phosphate isomerase 2-like (A)	pme3033	1.4103	N,N-Dimethylglycine	-0.821	8.818e-07	1
gene-LOC110724415	-0.471	K01735 3-dehydroquinate synthase [EC:4.2.3.4] | (RefSeq) 3-dehydroquinate synthase, chloroplastic-like (A)	pme3033	1.4103	N,N-Dimethylglycine	-0.878	1.8e-08	2
gene-LOC110725574	0.59	K13435 serine/threonine-protein kinase Pto | (RefSeq) receptor-like protein kinase HERK 1 (A)	pme3033	1.4103	N,N-Dimethylglycine	0.8	2.6497e-06	2
gene-LOC110731301	0.887	K21989 calcium permeable stress-gated cation channel | (RefSeq) calcium permeable stress-gated cation channel 1-like (A)	pme3033	1.4103	N,N-Dimethylglycine	0.834	4.079e-07	2
gene-LOC110732394	-0.675	K07874 Ras-related protein Rab-1A | (RefSeq) ras-related protein RABD2c-like (A)	pme3033	1.4103	N,N-Dimethylglycine	-0.817	1.0956e-06	2
gene-LOC110732709	-0.827	--	pme3033	1.4103	N,N-Dimethylglycine	-0.819	1.0068e-06	2
gene-LOC110733458	-1.52	K23877 xyloglucan O-acetyltransferase | (RefSeq) hypothetical protein (A)	pme3033	1.4103	N,N-Dimethylglycine	-0.878	1.74e-08	1
gene-LOC110735121	-0.757	K12608 CCR4-NOT complex subunit CAF16 | (RefSeq) ABC transporter I family member 19-like (A)	pme3033	1.4103	N,N-Dimethylglycine	-0.806	2.0136e-06	2
gene-LOC110737912	0.817	K12486 stromal membrane-associated protein | (RefSeq) ADP-ribosylation factor GTPase-activating protein AGD12 isoform X1 (A)	pme3033	1.4103	N,N-Dimethylglycine	0.805	2.1268e-06	2
gene-LOC110740027	-0.377	K17744 L-galactose dehydrogenase [EC:1.1.1.316] | (RefSeq) L-galactose dehydrogenase-like (A)	pme3033	1.4103	N,N-Dimethylglycine	-0.801	2.526e-06	2
gene-LOC110713848	0.381	K15363 fanconi-associated nuclease 1 [EC:3.1.21.- 3.1.4.1] | (RefSeq) hypothetical protein (A)	pme3193	1.10224	N-Acetyl-L-glycine	0.819	1.0063e-06	2
gene-LOC110714290	-1.992	K00521 ferric-chelate reductase [EC:1.16.1.7] | (RefSeq) ferric reduction oxidase 7, chloroplastic-like (A)	mws0191	-0.283121	Betaine	0.807	1.9111e-06	4
gene-LOC110717872	-1.031	K16296 serine carboxypeptidase-like clade I [EC:3.4.16.-] | (RefSeq) serine carboxypeptidase-like 16 isoform X1 (A)	mws0191	-0.283121	Betaine	0.819	9.838e-07	4
gene-LOC110682094	-1.167	K01534 Cd2+/Zn2+-exporting ATPase [EC:3.6.3.3 3.6.3.5] | (RefSeq) cadmium/zinc-transporting ATPase HMA3-like (A)	mws0230	0.299246	L-Threonine	-0.877	1.93e-08	4
gene-LOC110685027	-1.365	K15015 solute carrier family 32 (vesicular inhibitory amino acid transporter) | (RefSeq) amino acid transporter AVT1I-like isoform X1 (A)	mws0230	0.299246	L-Threonine	-0.814	1.3107e-06	4
gene-LOC110687362	-1.998	K03327 multidrug resistance protein, MATE family | (RefSeq) protein DETOXIFICATION 40-like isoform X1 (A)	mws0230	0.299246	L-Threonine	-0.854	1.142e-07	4
gene-LOC110688563	-1.525	K00521 ferric-chelate reductase [EC:1.16.1.7] | (RefSeq) ferric reduction oxidase 7, chloroplastic-like (A)	mws0230	0.299246	L-Threonine	-0.81	1.6599e-06	4
gene-LOC110691394	-1.051	K12173 BRCA1-A complex subunit BRE | (RefSeq) BRCA1-A complex subunit BRE-like (A)	mws0230	0.299246	L-Threonine	-0.856	9.6e-08	4
gene-LOC110697589	-1.517	K12133 MYB-related transcription factor LHY | (RefSeq) protein CCA1-like isoform X1 (A)	mws0230	0.299246	L-Threonine	-0.862	5.99e-08	4
gene-LOC110698678	-1.291	--	mws0230	0.299246	L-Threonine	-0.832	4.779e-07	4
gene-LOC110703267	-1.714	--	mws0230	0.299246	L-Threonine	-0.818	1.0396e-06	4
gene-LOC110707644	-3.074	--	mws0230	0.299246	L-Threonine	-0.812	1.4828e-06	4
gene-LOC110709736	-1.274	K22422 protein downstream neighbor of Son | (RefSeq) hypothetical protein (A)	mws0230	0.299246	L-Threonine	-0.813	1.3848e-06	4
gene-LOC110712745	-2.408	K16222 Dof zinc finger protein DOF5.5 | (RefSeq) cyclic dof factor 1-like (A)	mws0230	0.299246	L-Threonine	-0.838	3.126e-07	4
gene-LOC110714476	-1.01	--	mws0230	0.299246	L-Threonine	-0.816	1.1594e-06	4
gene-LOC110716919	-1.084	K15285 solute carrier family 35, member E3 | (RefSeq) uncharacterized protein LOC107963028 (A)	mws0230	0.299246	L-Threonine	-0.812	1.4902e-06	4
gene-LOC110720393	-1.377	K01809 mannose-6-phosphate isomerase [EC:5.3.1.8] | (RefSeq) mannose-6-phosphate isomerase 2-like (A)	mws0230	0.299246	L-Threonine	-0.862	6.05e-08	4
gene-LOC110720964	-1.126	--	mws0230	0.299246	L-Threonine	-0.825	7.038e-07	4
gene-LOC110723685	-1.054	K10357 myosin V | (RefSeq) myosin-2-like (A)	mws0230	0.299246	L-Threonine	-0.859	7.72e-08	4
gene-LOC110729592	-1.127	K15746 beta-carotene 3-hydroxylase [EC:1.14.15.24] | (RefSeq) beta-carotene hydroxylase 2, chloroplastic-like (A)	mws0230	0.299246	L-Threonine	-0.831	5.07e-07	4
gene-LOC110730207	-1.147	K00873 pyruvate kinase [EC:2.7.1.40] | (RefSeq) pyruvate kinase isozyme G, chloroplastic-like (A)	mws0230	0.299246	L-Threonine	-0.818	1.0295e-06	4
gene-LOC110730315	-1.559	K13783 MFS transporter, OPA family, solute carrier family 37 (glycerol-3-phosphate transporter), member 1/2 | (RefSeq) putative glycerol-3-phosphate transporter 4 (A)	mws0230	0.299246	L-Threonine	-0.806	1.9837e-06	4
gene-LOC110734547	-1.183	K12173 BRCA1-A complex subunit BRE | (RefSeq) BRCA1-A complex subunit BRE-like (A)	mws0230	0.299246	L-Threonine	-0.816	1.1446e-06	4
gene-LOC110739176	-1.138	K12133 MYB-related transcription factor LHY | (RefSeq) protein CCA1-like isoform X1 (A)	mws0230	0.299246	L-Threonine	-0.863	5.62e-08	4
gene-LOC110729210	-2.175	K17604 zinc finger SWIM domain-containing protein 3 | (RefSeq) protein FAR1-RELATED SEQUENCE 4-like (A)	mws0491	-0.681614	Phenethylamine	0.801	2.5715e-06	4
gene-LOC110738931	-1.846	--	mws0491	-0.681614	Phenethylamine	0.802	2.4309e-06	4
gene-LOC110738931	-1.846	--	ML10179289	-0.647816	2-Phenylethanol	0.8	2.7057e-06	4
gene-LOC110682094	-1.167	K01534 Cd2+/Zn2+-exporting ATPase [EC:3.6.3.3 3.6.3.5] | (RefSeq) cadmium/zinc-transporting ATPase HMA3-like (A)	pmp001086	1.80863	5-Hydroxymethylfurfural	-0.827	6.404e-07	1
gene-LOC110682258	-0.868	K15223 upstream activation factor subunit UAF30 | (RefSeq) upstream activation factor subunit spp27-like (A)	pmp001086	1.80863	5-Hydroxymethylfurfural	-0.802	2.5091e-06	2
gene-LOC110684225	-0.738	K00487 trans-cinnamate 4-monooxygenase [EC:1.14.14.91] | (RefSeq) trans-cinnamate 4-monooxygenase-like (A)	pmp001086	1.80863	5-Hydroxymethylfurfural	-0.832	4.634e-07	2
gene-LOC110684355	0.654	--	pmp001086	1.80863	5-Hydroxymethylfurfural	0.802	2.4266e-06	2
gene-LOC110684642	-0.955	K00487 trans-cinnamate 4-monooxygenase [EC:1.14.14.91] | (RefSeq) trans-cinnamate 4-monooxygenase (A)	pmp001086	1.80863	5-Hydroxymethylfurfural	-0.833	4.496e-07	2
gene-LOC110687362	-1.998	K03327 multidrug resistance protein, MATE family | (RefSeq) protein DETOXIFICATION 40-like isoform X1 (A)	pmp001086	1.80863	5-Hydroxymethylfurfural	-0.819	1.0003e-06	1
gene-LOC110687927	-0.661	K12741 heterogeneous nuclear ribonucleoprotein A1/A3 | (RefSeq) RNA-binding protein Musashi homolog 2 (A)	pmp001086	1.80863	5-Hydroxymethylfurfural	-0.81	1.6303e-06	2
gene-LOC110687973	-2.285	K12135 zinc finger protein CONSTANS | (RefSeq) zinc finger protein CONSTANS-like (A)	pmp001086	1.80863	5-Hydroxymethylfurfural	-0.833	4.473e-07	1
gene-LOC110687976	0.499	K01230 mannosyl-oligosaccharide alpha-1,2-mannosidase [EC:3.2.1.113] | (RefSeq) mannosyl-oligosaccharide 1,2-alpha-mannosidase MNS1-like (A)	pmp001086	1.80863	5-Hydroxymethylfurfural	0.807	1.9369e-06	2
gene-LOC110688278	-1.028	K15535 phosphoglucan, water dikinase [EC:2.7.9.5] | (RefSeq) PWD1; phosphoglucan water dikinase (A)	pmp001086	1.80863	5-Hydroxymethylfurfural	-0.881	1.31e-08	1
gene-LOC110691094	0.56	K01805 xylose isomerase [EC:5.3.1.5] | (RefSeq) xylose isomerase (A)	pmp001086	1.80863	5-Hydroxymethylfurfural	0.86	7.39e-08	2
gene-LOC110691493	0.832	K21842 protein EFR3 | (RefSeq) uncharacterized protein LOC110691493 (A)	pmp001086	1.80863	5-Hydroxymethylfurfural	0.82	9.633e-07	2
gene-LOC110692837	0.867	K06630 14-3-3 protein epsilon | (RefSeq) 14-3-3-like protein D (A)	pmp001086	1.80863	5-Hydroxymethylfurfural	0.839	3.057e-07	2
gene-LOC110693566	-1.54	K01054 acylglycerol lipase [EC:3.1.1.23] | (RefSeq) caffeoylshikimate esterase-like (A)	pmp001086	1.80863	5-Hydroxymethylfurfural	-0.819	9.757e-07	1
gene-LOC110693868	-0.83	K15746 beta-carotene 3-hydroxylase [EC:1.14.15.24] | (RefSeq) beta-carotene hydroxylase 2, chloroplastic-like (A)	pmp001086	1.80863	5-Hydroxymethylfurfural	-0.823	7.925e-07	2
gene-LOC110693880	0.395	K16302 metal transporter CNNM | (RefSeq) DUF21 domain-containing protein At4g14240-like (A)	pmp001086	1.80863	5-Hydroxymethylfurfural	0.826	6.837e-07	2
gene-LOC110694683	0.906	K00924 kinase [EC:2.7.1.-] | (RefSeq) probable serine/threonine-protein kinase CST (A)	pmp001086	1.80863	5-Hydroxymethylfurfural	0.857	8.71e-08	2
gene-LOC110694950	-1.123	K10767 mRNA N6-methyladenine demethylase [EC:1.14.11.53] | (RefSeq) uncharacterized protein LOC110694950 (A)	pmp001086	1.80863	5-Hydroxymethylfurfural	-0.8	2.6566e-06	1
gene-LOC110695735	-1.198	K01166 ribonuclease T2 [EC:3.1.27.1] | (RefSeq) uncharacterized protein LOC111302682 (A)	pmp001086	1.80863	5-Hydroxymethylfurfural	-0.804	2.2512e-06	1
gene-LOC110696285	-1.138	--	pmp001086	1.80863	5-Hydroxymethylfurfural	-0.816	1.1403e-06	1
gene-LOC110697589	-1.517	K12133 MYB-related transcription factor LHY | (RefSeq) protein CCA1-like isoform X1 (A)	pmp001086	1.80863	5-Hydroxymethylfurfural	-0.858	8.29e-08	1
gene-LOC110698222	0.555	K01895 acetyl-CoA synthetase [EC:6.2.1.1] | (RefSeq) acetyl-coenzyme A synthetase-like (A)	pmp001086	1.80863	5-Hydroxymethylfurfural	0.818	1.0621e-06	2
gene-LOC110698678	-1.291	--	pmp001086	1.80863	5-Hydroxymethylfurfural	-0.814	1.2768e-06	1
gene-LOC110701606	-1.127	K00434 L-ascorbate peroxidase [EC:1.11.1.11] | (RefSeq) L-ascorbate peroxidase, cytosolic (A)	pmp001086	1.80863	5-Hydroxymethylfurfural	-0.855	1.017e-07	1
gene-LOC110703267	-1.714	--	pmp001086	1.80863	5-Hydroxymethylfurfural	-0.861	6.92e-08	1
gene-LOC110703365	-1.567	K11996 adenylyltransferase and sulfurtransferase [EC:2.7.7.80 2.8.1.11] | (RefSeq) adenylyltransferase and sulfurtransferase MOCS3-like (A)	pmp001086	1.80863	5-Hydroxymethylfurfural	-0.824	7.626e-07	1
gene-LOC110703808	-1.505	K21630 GATA-type zinc finger protein 1 | (RefSeq) GATA transcription factor 6-like (A)	pmp001086	1.80863	5-Hydroxymethylfurfural	-0.816	1.1779e-06	1
gene-LOC110705559	-1.46	K21630 GATA-type zinc finger protein 1 | (RefSeq) GATA transcription factor 6-like (A)	pmp001086	1.80863	5-Hydroxymethylfurfural	-0.81	1.6275e-06	1
gene-LOC110705912	-0.822	K00131 glyceraldehyde-3-phosphate dehydrogenase (NADP+) [EC:1.2.1.9] | (RefSeq) NADP-dependent glyceraldehyde-3-phosphate dehydrogenase (A)	pmp001086	1.80863	5-Hydroxymethylfurfural	-0.807	1.9029e-06	2
gene-LOC110707255	-2.061	K22455 estrogen receptor-binding fragment-associated gene 9 protein | (RefSeq) uncharacterized protein At3g61260-like (A)	pmp001086	1.80863	5-Hydroxymethylfurfural	-0.805	2.1416e-06	1
gene-LOC110707644	-3.074	--	pmp001086	1.80863	5-Hydroxymethylfurfural	-0.858	8.27e-08	1
gene-LOC110707938	-0.833	K08070 2-alkenal reductase [EC:1.3.1.74] | (RefSeq) NADP-dependent alkenal double bond reductase P1-like (A)	pmp001086	1.80863	5-Hydroxymethylfurfural	-0.8	2.6669e-06	2
gene-LOC110708431	0.63	K03116 sec-independent protein translocase protein TatA | (RefSeq) sec-independent protein translocase protein TATA, chloroplastic-like (A)	pmp001086	1.80863	5-Hydroxymethylfurfural	0.805	2.1234e-06	2
gene-LOC110709444	0.558	K05665 ATP-binding cassette, subfamily C (CFTR/MRP), member 1 [EC:7.6.2.3] | (RefSeq) ABC transporter C family member 2-like (A)	pmp001086	1.80863	5-Hydroxymethylfurfural	0.816	1.1514e-06	2
gene-LOC110709736	-1.274	K22422 protein downstream neighbor of Son | (RefSeq) hypothetical protein (A)	pmp001086	1.80863	5-Hydroxymethylfurfural	-0.841	2.601e-07	1
gene-LOC110709820	-0.759	K10355 actin, other eukaryote | (RefSeq) actin-7-like (A)	pmp001086	1.80863	5-Hydroxymethylfurfural	-0.827	6.172e-07	2
gene-LOC110709971	0.898	K11801 WD repeat-containing protein 23 | (RefSeq) LEC14B protein-like (A)	pmp001086	1.80863	5-Hydroxymethylfurfural	0.828	5.893e-07	2
gene-LOC110711141	-0.592	K02291 15-cis-phytoene synthase [EC:2.5.1.32] | (RefSeq) phytoene synthase 2, chloroplastic-like (A)	pmp001086	1.80863	5-Hydroxymethylfurfural	-0.822	8.489e-07	2
gene-LOC110711143	-1.234	K12133 MYB-related transcription factor LHY | (RefSeq) protein CCA1 (A)	pmp001086	1.80863	5-Hydroxymethylfurfural	-0.838	3.213e-07	1
gene-LOC110712745	-2.408	K16222 Dof zinc finger protein DOF5.5 | (RefSeq) cyclic dof factor 1-like (A)	pmp001086	1.80863	5-Hydroxymethylfurfural	-0.84	2.922e-07	1
gene-LOC110713027	-0.904	K08869 aarF domain-containing kinase | (RefSeq) predicted protein (A)	pmp001086	1.80863	5-Hydroxymethylfurfural	-0.863	5.78e-08	2
gene-LOC110714392	-1.403	K09775 uncharacterized protein | (RefSeq) hypothetical protein (A)	pmp001086	1.80863	5-Hydroxymethylfurfural	-0.819	9.973e-07	1
gene-LOC110714476	-1.01	--	pmp001086	1.80863	5-Hydroxymethylfurfural	-0.817	1.139e-06	1
gene-LOC110716742	-0.521	K17065 dynamin 1-like protein [EC:3.6.5.5] | (RefSeq) hypothetical protein (A)	pmp001086	1.80863	5-Hydroxymethylfurfural	-0.827	6.309e-07	2
gene-LOC110717953	-2.513	K01213 galacturan 1,4-alpha-galacturonidase [EC:3.2.1.67] | (RefSeq) polygalacturonase At1g48100-like (A)	pmp001086	1.80863	5-Hydroxymethylfurfural	-0.814	1.3026e-06	1
gene-LOC110718364	-2.558	--	pmp001086	1.80863	5-Hydroxymethylfurfural	-0.817	1.079e-06	1
gene-LOC110718807	-0.804	K00083 cinnamyl-alcohol dehydrogenase [EC:1.1.1.195] | (RefSeq) probable cinnamyl alcohol dehydrogenase (A)	pmp001086	1.80863	5-Hydroxymethylfurfural	-0.822	8.232e-07	2
gene-LOC110719306	0.987	K15688 E3 ubiquitin-protein ligase MUL1 [EC:2.3.2.27] | (RefSeq) mitochondrial ubiquitin ligase activator of NFKB 1-like (A)	pmp001086	1.80863	5-Hydroxymethylfurfural	0.803	2.3144e-06	2
gene-LOC110719975	0.724	K01265 methionyl aminopeptidase [EC:3.4.11.18] | (RefSeq) methionine aminopeptidase 1B, chloroplastic-like (A)	pmp001086	1.80863	5-Hydroxymethylfurfural	0.845	2.008e-07	2
gene-LOC110720393	-1.377	K01809 mannose-6-phosphate isomerase [EC:5.3.1.8] | (RefSeq) mannose-6-phosphate isomerase 2-like (A)	pmp001086	1.80863	5-Hydroxymethylfurfural	-0.806	1.9896e-06	1
gene-LOC110720443	0.678	K00948 ribose-phosphate pyrophosphokinase [EC:2.7.6.1] | (RefSeq) ribose-phosphate pyrophosphokinase 1-like (A)	pmp001086	1.80863	5-Hydroxymethylfurfural	0.823	7.698e-07	2
gene-LOC110720633	0.931	K01805 xylose isomerase [EC:5.3.1.5] | (RefSeq) xylose isomerase-like isoform X1 (A)	pmp001086	1.80863	5-Hydroxymethylfurfural	0.838	3.161e-07	2
gene-LOC110720846	-0.94	--	pmp001086	1.80863	5-Hydroxymethylfurfural	-0.815	1.2644e-06	2
gene-LOC110721086	0.858	K01805 xylose isomerase [EC:5.3.1.5] | (RefSeq) xylose isomerase-like (A)	pmp001086	1.80863	5-Hydroxymethylfurfural	0.84	2.761e-07	2
gene-LOC110721089	-1.539	K13449 pathogenesis-related protein 1 | (RefSeq) pathogenesis-related protein PRB1-3-like (A)	pmp001086	1.80863	5-Hydroxymethylfurfural	-0.812	1.4284e-06	1
gene-LOC110721597	-0.958	K05665 ATP-binding cassette, subfamily C (CFTR/MRP), member 1 [EC:7.6.2.3] | (RefSeq) putative ABC transporter C family member 15 (A)	pmp001086	1.80863	5-Hydroxymethylfurfural	-0.808	1.8212e-06	2
gene-LOC110722068	-1.887	K01213 galacturan 1,4-alpha-galacturonidase [EC:3.2.1.67] | (RefSeq) polygalacturonase At1g48100-like (A)	pmp001086	1.80863	5-Hydroxymethylfurfural	-0.843	2.402e-07	1
gene-LOC110722299	-3.707	K10615 E3 ubiquitin-protein ligase HERC4 [EC:2.3.2.26] | (RefSeq) E3 ubiquitin-protein ligase (A)	pmp001086	1.80863	5-Hydroxymethylfurfural	-0.842	2.458e-07	1
gene-LOC110722625	-0.431	--	pmp001086	1.80863	5-Hydroxymethylfurfural	-0.801	2.5801e-06	2
gene-LOC110723058	0.857	K17499 protein phosphatase 1G [EC:3.1.3.16] | (RefSeq) probable protein phosphatase 2C 60 isoform X1 (A)	pmp001086	1.80863	5-Hydroxymethylfurfural	0.812	1.4172e-06	2
gene-LOC110723062	-0.563	--	pmp001086	1.80863	5-Hydroxymethylfurfural	-0.821	8.627e-07	2
gene-LOC110723246	0.42	K03884 NADH-ubiquinone oxidoreductase chain 6 [EC:7.1.1.2] | (RefSeq) uncharacterized protein LOC109243048 (A)	pmp001086	1.80863	5-Hydroxymethylfurfural	0.87	3.42e-08	2
gene-LOC110723279	0.665	K03665 GTPase | (RefSeq) uncharacterized protein LOC110723279 (A)	pmp001086	1.80863	5-Hydroxymethylfurfural	0.883	1.14e-08	2
gene-LOC110723494	-0.699	K15193 protein SPT2 | (RefSeq) histone H3.v1-like (A)	pmp001086	1.80863	5-Hydroxymethylfurfural	-0.808	1.7949e-06	2
gene-LOC110724415	-0.471	K01735 3-dehydroquinate synthase [EC:4.2.3.4] | (RefSeq) 3-dehydroquinate synthase, chloroplastic-like (A)	pmp001086	1.80863	5-Hydroxymethylfurfural	-0.82	9.168e-07	2
gene-LOC110724763	0.501	K03665 GTPase | (RefSeq) uncharacterized protein LOC110724763 (A)	pmp001086	1.80863	5-Hydroxymethylfurfural	0.803	2.3212e-06	2
gene-LOC110725228	0.512	K14638 solute carrier family 15 (peptide/histidine transporter), member 3/4 | (RefSeq) protein NRT1/ PTR FAMILY 5.10-like (A)	pmp001086	1.80863	5-Hydroxymethylfurfural	0.824	7.537e-07	2
gene-LOC110726737	-1.656	--	pmp001086	1.80863	5-Hydroxymethylfurfural	-0.83	5.387e-07	1
gene-LOC110726777	-1.315	K12741 heterogeneous nuclear ribonucleoprotein A1/A3 | (RefSeq) RNA-binding protein Musashi homolog 2 (A)	pmp001086	1.80863	5-Hydroxymethylfurfural	-0.857	9.03e-08	1
gene-LOC110727148	-2.575	--	pmp001086	1.80863	5-Hydroxymethylfurfural	-0.822	8.51e-07	1
gene-LOC110727819	0.898	--	pmp001086	1.80863	5-Hydroxymethylfurfural	0.831	4.849e-07	2
gene-LOC110727873	-1.795	--	pmp001086	1.80863	5-Hydroxymethylfurfural	-0.801	2.6259e-06	1
gene-LOC110729592	-1.127	K15746 beta-carotene 3-hydroxylase [EC:1.14.15.24] | (RefSeq) beta-carotene hydroxylase 2, chloroplastic-like (A)	pmp001086	1.80863	5-Hydroxymethylfurfural	-0.865	4.79e-08	1
gene-LOC110729763	-0.957	K20888 xyloglucan galactosyltransferase MUR3 [EC:2.4.1.-] | (RefSeq) xyloglucan galactosyltransferase KATAMARI1 homolog (A)	pmp001086	1.80863	5-Hydroxymethylfurfural	-0.819	1.0036e-06	2
gene-LOC110730188	-0.86	K15109 solute carrier family 25 (mitochondrial carnitine/acylcarnitine transporter), member 20/29 | (RefSeq) mitochondrial carnitine/acylcarnitine carrier-like protein (A)	pmp001086	1.80863	5-Hydroxymethylfurfural	-0.815	1.2631e-06	2
gene-LOC110730207	-1.147	K00873 pyruvate kinase [EC:2.7.1.40] | (RefSeq) pyruvate kinase isozyme G, chloroplastic-like (A)	pmp001086	1.80863	5-Hydroxymethylfurfural	-0.854	1.076e-07	1
gene-LOC110731301	0.887	K21989 calcium permeable stress-gated cation channel | (RefSeq) calcium permeable stress-gated cation channel 1-like (A)	pmp001086	1.80863	5-Hydroxymethylfurfural	0.826	6.753e-07	2
gene-LOC110731664	-2.613	K12133 MYB-related transcription factor LHY | (RefSeq) protein LHY-like (A)	pmp001086	1.80863	5-Hydroxymethylfurfural	-0.834	4.24e-07	1
gene-LOC110731844	-1.602	K23490 cytochrome b5 | (RefSeq) cytochrome b5, seed isoform-like (A)	pmp001086	1.80863	5-Hydroxymethylfurfural	-0.867	4.33e-08	1
gene-LOC110732394	-0.675	K07874 Ras-related protein Rab-1A | (RefSeq) ras-related protein RABD2c-like (A)	pmp001086	1.80863	5-Hydroxymethylfurfural	-0.826	6.743e-07	2
gene-LOC110732537	-1.283	K15109 solute carrier family 25 (mitochondrial carnitine/acylcarnitine transporter), member 20/29 | (RefSeq) mitochondrial carnitine/acylcarnitine carrier-like protein (A)	pmp001086	1.80863	5-Hydroxymethylfurfural	-0.838	3.219e-07	1
gene-LOC110733113	0.555	K17732 mitochondrial-processing peptidase subunit beta [EC:3.4.24.64] | (RefSeq) mitochondrial processing peptidase (A)	pmp001086	1.80863	5-Hydroxymethylfurfural	0.826	6.823e-07	2
gene-LOC110733458	-1.52	K23877 xyloglucan O-acetyltransferase | (RefSeq) hypothetical protein (A)	pmp001086	1.80863	5-Hydroxymethylfurfural	-0.848	1.708e-07	1
gene-LOC110733563	-1.924	--	pmp001086	1.80863	5-Hydroxymethylfurfural	-0.803	2.3786e-06	1
gene-LOC110734450	-0.561	K09667 protein O-GlcNAc transferase [EC:2.4.1.255] | (RefSeq) probable UDP-N-acetylglucosamine--peptide N-acetylglucosaminyltransferase SEC (A)	pmp001086	1.80863	5-Hydroxymethylfurfural	-0.805	2.1285e-06	2
gene-LOC110734976	0.419	K00249 acyl-CoA dehydrogenase [EC:1.3.8.7] | (RefSeq) probable acyl-CoA dehydrogenase IBR3 (A)	pmp001086	1.80863	5-Hydroxymethylfurfural	0.803	2.3712e-06	2
gene-LOC110735121	-0.757	K12608 CCR4-NOT complex subunit CAF16 | (RefSeq) ABC transporter I family member 19-like (A)	pmp001086	1.80863	5-Hydroxymethylfurfural	-0.818	1.0723e-06	2
gene-LOC110735739	-1.575	K01590 histidine decarboxylase [EC:4.1.1.22] | (RefSeq) serine decarboxylase-like (A)	pmp001086	1.80863	5-Hydroxymethylfurfural	-0.841	2.669e-07	1
gene-LOC110736754	-0.933	K10260 F-box and WD-40 domain protein 7 | (RefSeq) WD40 repeat protein (A)	pmp001086	1.80863	5-Hydroxymethylfurfural	-0.844	2.16e-07	2
gene-LOC110737093	-0.717	K10046 GDP-D-mannose 3', 5'-epimerase [EC:5.1.3.18 5.1.3.-] | (RefSeq) GDP-mannose 3,5-epimerase 2 (A)	pmp001086	1.80863	5-Hydroxymethylfurfural	-0.803	2.3221e-06	2
gene-LOC110739176	-1.138	K12133 MYB-related transcription factor LHY | (RefSeq) protein CCA1-like isoform X1 (A)	pmp001086	1.80863	5-Hydroxymethylfurfural	-0.834	4.02e-07	1
gene-LOC110714160	-1.199	K09761 16S rRNA (uracil1498-N3)-methyltransferase [EC:2.1.1.193] | (RefSeq) hypothetical protein (A)	mws0251	0.632226	Thymine	0.84	2.804e-07	4
gene-LOC110686010	-1.182	--	mws0263	-0.620215	5-Oxo-L-Proline	-0.892	5e-09	4
gene-LOC110700060	-1.863	--	mws0263	-0.620215	5-Oxo-L-Proline	-0.892	5e-09	4
gene-LOC110718038	-2.735	K05391 cyclic nucleotide gated channel, plant | (RefSeq) cyclic nucleotide-gated ion channel 1-like (A)	pme0243	-0.694066	Glutaric acid	0.844	2.206e-07	4
gene-LOC110726514	-1.506	K14638 solute carrier family 15 (peptide/histidine transporter), member 3/4 | (RefSeq) protein NRT1/ PTR FAMILY 2.13-like (A)	pme0243	-0.694066	Glutaric acid	0.834	4.018e-07	4
gene-LOC110727580	-1.948	--	pme0243	-0.694066	Glutaric acid	0.805	2.135e-06	4
gene-LOC110681896	0.577	--	mws0341	1.73113	2-Hydroxyisocaproic acid	0.82	9.279e-07	2
gene-LOC110684099	0.861	--	mws0341	1.73113	2-Hydroxyisocaproic acid	0.851	1.403e-07	2
gene-LOC110689698	-1.015	--	Hmgn001653	0.00743557	Protocatechualdehyde*	0.836	3.646e-07	4
gene-LOC110716960	-1.049	--	Hmgn001653	0.00743557	Protocatechualdehyde*	0.818	1.0728e-06	4
gene-LOC110689698	-1.015	--	mws0749	-0.0195167	4-Hydroxybenzoic acid	0.826	6.826e-07	4
gene-LOC110716960	-1.049	--	mws0749	-0.0195167	4-Hydroxybenzoic acid	0.823	7.783e-07	4
gene-LOC110689698	-1.015	--	Lmbn001981	-0.00889153	2,5-Dihydroxybenzaldehyde*	0.831	4.996e-07	4
gene-LOC110716960	-1.049	--	Lmbn001981	-0.00889153	2,5-Dihydroxybenzaldehyde*	0.815	1.2172e-06	4
gene-LOC110703690	-1.566	--	pma2987	0.847545	Histidinol	-0.853	1.161e-07	4
gene-LOC110733458	-1.52	K23877 xyloglucan O-acetyltransferase | (RefSeq) hypothetical protein (A)	pma2987	0.847545	Histidinol	-0.859	7.49e-08	4
gene-LOC110713551	-1.083	K08869 aarF domain-containing kinase | (RefSeq) predicted protein (A)	pme0193	-0.782854	L-Glutamine	0.801	2.6362e-06	4
gene-LOC110729416	-1.108	K01166 ribonuclease T2 [EC:3.1.27.1] | (RefSeq) uncharacterized protein LOC111302682 (A)	pme0026	-0.690806	L-Lysine	0.82	9.277e-07	4
gene-LOC110733458	-1.52	K23877 xyloglucan O-acetyltransferase | (RefSeq) hypothetical protein (A)	pme1691	0.926998	Acetylcholine	-0.839	3.108e-07	4
gene-LOC110683656	-5.797	--	Lmxp001668	0.390303	2-Methoxy-4-ethenylphenol	-0.818	1.0454e-06	4
gene-LOC110683735	-22.876	--	Lmxp001668	0.390303	2-Methoxy-4-ethenylphenol	-0.814	1.3278e-06	4
gene-LOC110683851	-22.634	K14400 pre-mRNA cleavage complex 2 protein Pcf11 | (RefSeq) LOW QUALITY PROTEIN: uncharacterized protein LOC111982967 (A)	Lmxp001668	0.390303	2-Methoxy-4-ethenylphenol	-0.812	1.4504e-06	4
gene-LOC110685494	-22.16	--	Lmxp001668	0.390303	2-Methoxy-4-ethenylphenol	-0.81	1.6055e-06	4
gene-LOC110687678	-1.177	K15405 midchain alkane hydroxylase | (RefSeq) alkane hydroxylase MAH1 (A)	Lmxp001668	0.390303	2-Methoxy-4-ethenylphenol	-0.829	5.427e-07	4
gene-LOC110691304	-22.399	K14400 pre-mRNA cleavage complex 2 protein Pcf11 | (RefSeq) LOW QUALITY PROTEIN: uncharacterized protein LOC111982967 (A)	Lmxp001668	0.390303	2-Methoxy-4-ethenylphenol	-0.817	1.1334e-06	4
gene-LOC110692051	-22.672	--	Lmxp001668	0.390303	2-Methoxy-4-ethenylphenol	-0.823	7.786e-07	4
gene-LOC110692407	-23.63	K01870 isoleucyl-tRNA synthetase [EC:6.1.1.5] | (RefSeq) isoleucine--tRNA ligase, cytoplasmic-like (A)	Lmxp001668	0.390303	2-Methoxy-4-ethenylphenol	-0.816	1.1509e-06	4
gene-LOC110692434	-23.287	K12836 splicing factor U2AF 35 kDa subunit | (RefSeq) splicing factor U2af small subunit B-like (A)	Lmxp001668	0.390303	2-Methoxy-4-ethenylphenol	-0.817	1.127e-06	4
gene-LOC110696763	-5.229	--	Lmxp001668	0.390303	2-Methoxy-4-ethenylphenol	-0.816	1.1574e-06	4
gene-LOC110699540	-22.81	--	Lmxp001668	0.390303	2-Methoxy-4-ethenylphenol	-0.812	1.4336e-06	4
gene-LOC110706725	-4.6	--	Lmxp001668	0.390303	2-Methoxy-4-ethenylphenol	-0.817	1.1127e-06	4
gene-LOC110712014	-5.095	--	Lmxp001668	0.390303	2-Methoxy-4-ethenylphenol	-0.823	7.922e-07	4
gene-LOC110712022	-22.492	--	Lmxp001668	0.390303	2-Methoxy-4-ethenylphenol	-0.808	1.8235e-06	4
gene-LOC110713347	-22.167	--	Lmxp001668	0.390303	2-Methoxy-4-ethenylphenol	-0.814	1.2752e-06	4
gene-LOC110714955	-5.138	K14400 pre-mRNA cleavage complex 2 protein Pcf11 | (RefSeq) LOW QUALITY PROTEIN: uncharacterized protein LOC111982967 (A)	Lmxp001668	0.390303	2-Methoxy-4-ethenylphenol	-0.808	1.82e-06	4
gene-LOC110716912	-4.356	--	Lmxp001668	0.390303	2-Methoxy-4-ethenylphenol	-0.817	1.0971e-06	4
gene-LOC110716969	-2.326	K15363 fanconi-associated nuclease 1 [EC:3.1.21.- 3.1.4.1] | (RefSeq) fanconi-associated nuclease 1 homolog (A)	Lmxp001668	0.390303	2-Methoxy-4-ethenylphenol	-0.824	7.449e-07	4
gene-LOC110718724	-1.326	K20177 vacuolar protein sorting-associated protein 3 | (RefSeq) hypothetical protein (A)	Lmxp001668	0.390303	2-Methoxy-4-ethenylphenol	-0.854	1.138e-07	4
gene-LOC110720085	-3	--	Lmxp001668	0.390303	2-Methoxy-4-ethenylphenol	-0.817	1.1244e-06	4
gene-LOC110721155	-1.749	--	Lmxp001668	0.390303	2-Methoxy-4-ethenylphenol	-0.805	2.1159e-06	4
gene-LOC110731069	-2.041	--	Lmxp001668	0.390303	2-Methoxy-4-ethenylphenol	-0.818	1.062e-06	4
gene-LOC110733769	-3.407	--	Lmxp001668	0.390303	2-Methoxy-4-ethenylphenol	-0.81	1.6202e-06	4
gene-LOC110734577	-2.361	K12874 intron-binding protein aquarius | (RefSeq) LOW QUALITY PROTEIN: intron-binding protein aquarius-like (A)	Lmxp001668	0.390303	2-Methoxy-4-ethenylphenol	-0.823	8.096e-07	4
gene-LOC110737939	-1.094	K02218 casein kinase 1 [EC:2.7.11.1] | (RefSeq) uncharacterized protein LOC8069780 (A)	Lmxp001668	0.390303	2-Methoxy-4-ethenylphenol	-0.845	2.101e-07	4
gene-LOC110701414	-0.76	K09667 protein O-GlcNAc transferase [EC:2.4.1.255] | (RefSeq) probable UDP-N-acetylglucosamine--peptide N-acetylglucosaminyltransferase SEC isoform X1 (A)	pme0256	1.2973	Xanthine	-0.828	5.803e-07	2
gene-LOC110701844	-0.319	--	pme0256	1.2973	Xanthine	-0.809	1.6777e-06	2
gene-LOC110706489	-0.887	--	pme0256	1.2973	Xanthine	-0.844	2.137e-07	2
gene-LOC110709189	-0.581	--	pme0256	1.2973	Xanthine	-0.802	2.4599e-06	2
gene-LOC110724696	-0.736	K23541 Ca2+/H+ antiporter, TMEM165/GDT1 family | (RefSeq) pentatricopeptide repeat-containing protein At3g24000, mitochondrial-like (A)	pme0256	1.2973	Xanthine	-0.801	2.5836e-06	2
gene-LOC110705778	-0.199	K09264 MADS-box transcription factor, plant | (RefSeq) developmental protein SEPALLATA 1-like isoform X1 (A)	mws0182	1.42813	p-Hydroxyphenyl acetic acid	-0.828	5.752e-07	2
gene-LOC110712820	-0.68	K15078 structure-specific endonuclease subunit SLX1 [EC:3.6.1.-] | (RefSeq) putative disease resistance protein RGA3 (A)	mws0182	1.42813	p-Hydroxyphenyl acetic acid	-0.824	7.311e-07	2
gene-LOC110697507	-6.563	--	pme2362	1.18211	Mandelic acid	-0.81	1.5969e-06	1
gene-LOC110715014	0.75	K12309 beta-galactosidase [EC:3.2.1.23] | (RefSeq) BGAL2; beta-galactosidase 2 (A)	pme2362	1.18211	Mandelic acid	0.847	1.82e-07	2
gene-LOC110716274	-0.849	K07407 alpha-galactosidase [EC:3.2.1.22] | (RefSeq) LOW QUALITY PROTEIN: alpha-galactosidase 1-like (A)	pme2362	1.18211	Mandelic acid	-0.801	2.5588e-06	2
gene-LOC110716624	-1.026	--	pme2362	1.18211	Mandelic acid	-0.801	2.6137e-06	1
gene-LOC110716659	0.272	K20181 vacuolar protein sorting-associated protein 18 | (RefSeq) vacuolar sorting-associated-like protein (A)	pme2362	1.18211	Mandelic acid	0.831	5.097e-07	2
gene-LOC110716966	-7.93	K14300 nuclear pore complex protein Nup133 | (RefSeq) nuclear pore complex protein NUP133 (A)	pme2362	1.18211	Mandelic acid	-0.821	8.931e-07	1
gene-LOC110718629	0.534	K17506 protein phosphatase 1L [EC:3.1.3.16] | (RefSeq) probable protein phosphatase 2C 9 (A)	pme2362	1.18211	Mandelic acid	0.806	1.9572e-06	2
gene-LOC110733786	-4.508	K22733 magnesium transporter | (RefSeq) uncharacterized protein LOC102612526 (A)	pme2362	1.18211	Mandelic acid	-0.801	2.6254e-06	1
gene-LOC110734480	-1.999	K14709 solute carrier family 39 (zinc transporter), member 1/2/3 | (RefSeq) ZIP zinc/iron transport family protein (A)	pme2362	1.18211	Mandelic acid	-0.849	1.547e-07	1
gene-LOC110735878	0.801	K07573 exosome complex component CSL4 | (RefSeq) uncharacterized protein LOC110735878 (A)	pme2362	1.18211	Mandelic acid	0.803	2.3253e-06	2
gene-LOC110736089	0.751	K13071 pheophorbide a oxygenase [EC:1.14.15.17] | (Kazusa) Lj3g3v3032090.1; - (A)	pme2362	1.18211	Mandelic acid	0.814	1.3399e-06	2
gene-LOC110681734	-1.509	K13430 serine/threonine-protein kinase PBS1 [EC:2.7.11.1] | (RefSeq) serine/threonine-protein kinase PBS1-like (A)	mws0458	0.33505	Vanillin	-0.871	3.16e-08	4
gene-LOC110683656	-5.797	--	mws0458	0.33505	Vanillin	-0.845	1.983e-07	4
gene-LOC110683735	-22.876	--	mws0458	0.33505	Vanillin	-0.847	1.765e-07	4
gene-LOC110683851	-22.634	K14400 pre-mRNA cleavage complex 2 protein Pcf11 | (RefSeq) LOW QUALITY PROTEIN: uncharacterized protein LOC111982967 (A)	mws0458	0.33505	Vanillin	-0.849	1.527e-07	4
gene-LOC110685494	-22.16	--	mws0458	0.33505	Vanillin	-0.851	1.337e-07	4
gene-LOC110690189	-2.202	--	mws0458	0.33505	Vanillin	-0.862	6.37e-08	4
gene-LOC110691304	-22.399	K14400 pre-mRNA cleavage complex 2 protein Pcf11 | (RefSeq) LOW QUALITY PROTEIN: uncharacterized protein LOC111982967 (A)	mws0458	0.33505	Vanillin	-0.853	1.178e-07	4
gene-LOC110692051	-22.672	--	mws0458	0.33505	Vanillin	-0.844	2.153e-07	4
gene-LOC110692407	-23.63	K01870 isoleucyl-tRNA synthetase [EC:6.1.1.5] | (RefSeq) isoleucine--tRNA ligase, cytoplasmic-like (A)	mws0458	0.33505	Vanillin	-0.848	1.699e-07	4
gene-LOC110692434	-23.287	K12836 splicing factor U2AF 35 kDa subunit | (RefSeq) splicing factor U2af small subunit B-like (A)	mws0458	0.33505	Vanillin	-0.847	1.748e-07	4
gene-LOC110696763	-5.229	--	mws0458	0.33505	Vanillin	-0.852	1.235e-07	4
gene-LOC110699540	-22.81	--	mws0458	0.33505	Vanillin	-0.853	1.221e-07	4
gene-LOC110700834	-1.547	--	mws0458	0.33505	Vanillin	-0.822	8.339e-07	4
gene-LOC110706725	-4.6	--	mws0458	0.33505	Vanillin	-0.855	1.041e-07	4
gene-LOC110712014	-5.095	--	mws0458	0.33505	Vanillin	-0.841	2.743e-07	4
gene-LOC110712022	-22.492	--	mws0458	0.33505	Vanillin	-0.847	1.735e-07	4
gene-LOC110713347	-22.167	--	mws0458	0.33505	Vanillin	-0.849	1.563e-07	4
gene-LOC110713830	-2.049	--	mws0458	0.33505	Vanillin	-0.857	8.92e-08	4
gene-LOC110714955	-5.138	K14400 pre-mRNA cleavage complex 2 protein Pcf11 | (RefSeq) LOW QUALITY PROTEIN: uncharacterized protein LOC111982967 (A)	mws0458	0.33505	Vanillin	-0.858	8.32e-08	4
gene-LOC110716912	-4.356	--	mws0458	0.33505	Vanillin	-0.835	3.996e-07	4
gene-LOC110716969	-2.326	K15363 fanconi-associated nuclease 1 [EC:3.1.21.- 3.1.4.1] | (RefSeq) fanconi-associated nuclease 1 homolog (A)	mws0458	0.33505	Vanillin	-0.843	2.378e-07	4
gene-LOC110716971	-4.38	K15363 fanconi-associated nuclease 1 [EC:3.1.21.- 3.1.4.1] | (RefSeq) fanconi-associated nuclease 1 homolog (A)	mws0458	0.33505	Vanillin	-0.812	1.4575e-06	4
gene-LOC110718724	-1.326	K20177 vacuolar protein sorting-associated protein 3 | (RefSeq) hypothetical protein (A)	mws0458	0.33505	Vanillin	-0.835	3.955e-07	4
gene-LOC110718973	-3.832	--	mws0458	0.33505	Vanillin	-0.854	1.143e-07	4
gene-LOC110720085	-3	--	mws0458	0.33505	Vanillin	-0.822	8.191e-07	4
gene-LOC110721999	-1.309	K02927 large subunit ribosomal protein L40e | (RefSeq) ubiquitin-like (A)	mws0458	0.33505	Vanillin	-0.85	1.449e-07	4
gene-LOC110731069	-2.041	--	mws0458	0.33505	Vanillin	-0.809	1.712e-06	4
gene-LOC110733769	-3.407	--	mws0458	0.33505	Vanillin	-0.851	1.351e-07	4
gene-LOC110734577	-2.361	K12874 intron-binding protein aquarius | (RefSeq) LOW QUALITY PROTEIN: intron-binding protein aquarius-like (A)	mws0458	0.33505	Vanillin	-0.854	1.145e-07	4
gene-LOC110735954	-1.711	--	mws0458	0.33505	Vanillin	-0.841	2.601e-07	4
gene-LOC110737939	-1.094	K02218 casein kinase 1 [EC:2.7.11.1] | (RefSeq) uncharacterized protein LOC8069780 (A)	mws0458	0.33505	Vanillin	-0.811	1.5306e-06	4
gene-LOC110682833	-0.199	K14085 aldehyde dehydrogenase family 7 member A1 [EC:1.2.1.31 1.2.1.8 1.2.1.3] | (RefSeq) aldehyde dehydrogenase family 2 member C4-like (A)	mws0596	3.28573	3-Hydroxyanthranilic acid	-0.807	1.8952e-06	2
gene-LOC110683933	-0.199	K01762 1-aminocyclopropane-1-carboxylate synthase [EC:4.4.1.14] | (RefSeq) 1-aminocyclopropane-1-carboxylate synthase 7-like (A)	mws0596	3.28573	3-Hydroxyanthranilic acid	-0.807	1.8952e-06	2
gene-LOC110683962	-0.44	K00430 peroxidase [EC:1.11.1.7] | (RefSeq) peroxidase 57-like (A)	mws0596	3.28573	3-Hydroxyanthranilic acid	-0.807	1.8952e-06	2
gene-LOC110685253	-0.199	K00924 kinase [EC:2.7.1.-] | (RefSeq) receptor-like protein kinase 5 (A)	mws0596	3.28573	3-Hydroxyanthranilic acid	-0.807	1.8952e-06	2
gene-LOC110685587	-0.44	K13422 transcription factor MYC2 | (RefSeq) uncharacterized protein LOC112027245 (A)	mws0596	3.28573	3-Hydroxyanthranilic acid	-0.807	1.8952e-06	2
gene-LOC110688868	-0.199	K01322 prolyl oligopeptidase [EC:3.4.21.26] | (RefSeq) putative F-box/LRR-repeat protein At3g18150 (A)	mws0596	3.28573	3-Hydroxyanthranilic acid	-0.807	1.8952e-06	2
gene-LOC110688873	-0.199	K13336 peroxin-3 | (RefSeq) uncharacterized LOC105801020 (A)	mws0596	3.28573	3-Hydroxyanthranilic acid	-0.807	1.8952e-06	2
gene-LOC110689108	-0.199	K00799 glutathione S-transferase [EC:2.5.1.18] | (RefSeq) uncharacterized protein LOC110786294 (A)	mws0596	3.28573	3-Hydroxyanthranilic acid	-0.807	1.8952e-06	2
gene-LOC110690166	-0.44	K20537 mitogen-activated protein kinase 7/14 [EC:2.7.11.24] | (RefSeq) mitogen-activated protein kinase 7-like (A)	mws0596	3.28573	3-Hydroxyanthranilic acid	-0.807	1.8952e-06	2
gene-LOC110690771	-0.68	K14509 ethylene receptor [EC:2.7.13.-] | (RefSeq) ethylene receptor 3 (A)	mws0596	3.28573	3-Hydroxyanthranilic acid	-0.807	1.8952e-06	2
gene-LOC110691378	0.6	--	mws0596	3.28573	3-Hydroxyanthranilic acid	0.884	9.9e-09	2
gene-LOC110693726	-0.68	--	mws0596	3.28573	3-Hydroxyanthranilic acid	-0.807	1.8952e-06	2
gene-LOC110694371	-0.199	K17604 zinc finger SWIM domain-containing protein 3 | (RefSeq) uncharacterized protein LOC103955850 (A)	mws0596	3.28573	3-Hydroxyanthranilic acid	-0.807	1.8952e-06	2
gene-LOC110695434	-0.199	--	mws0596	3.28573	3-Hydroxyanthranilic acid	-0.807	1.8952e-06	2
gene-LOC110696175	-0.199	K17604 zinc finger SWIM domain-containing protein 3 | (RefSeq) uncharacterized protein LOC109831077 (A)	mws0596	3.28573	3-Hydroxyanthranilic acid	-0.807	1.8952e-06	2
gene-LOC110696731	-0.68	--	mws0596	3.28573	3-Hydroxyanthranilic acid	-0.807	1.8952e-06	2
gene-LOC110696951	-0.199	--	mws0596	3.28573	3-Hydroxyanthranilic acid	-0.807	1.8952e-06	2
gene-LOC110697402	-0.199	K07425 long-chain fatty acid omega-monooxygenase [EC:1.14.14.80] | (RefSeq) cytokinin hydroxylase-like (A)	mws0596	3.28573	3-Hydroxyanthranilic acid	-0.807	1.8952e-06	2
gene-LOC110697638	-0.199	--	mws0596	3.28573	3-Hydroxyanthranilic acid	-0.807	1.8952e-06	2
gene-LOC110698861	-0.199	K15042 importin subunit alpha-6/7 | (RefSeq) importin subunit alpha-4-like (A)	mws0596	3.28573	3-Hydroxyanthranilic acid	-0.807	1.8952e-06	2
gene-LOC110700095	-0.199	--	mws0596	3.28573	3-Hydroxyanthranilic acid	-0.807	1.8952e-06	2
gene-LOC110700779	-0.199	K12412 pheromone receptor transcription factor | (RefSeq) agamous-like MADS-box protein AGL62 (A)	mws0596	3.28573	3-Hydroxyanthranilic acid	-0.807	1.8952e-06	2
gene-LOC110701475	-0.199	K00924 kinase [EC:2.7.1.-] | (RefSeq) receptor protein kinase CLAVATA1-like (A)	mws0596	3.28573	3-Hydroxyanthranilic acid	-0.807	1.8952e-06	2
gene-LOC110701827	-0.44	--	mws0596	3.28573	3-Hydroxyanthranilic acid	-0.807	1.8952e-06	2
gene-LOC110702223	-0.199	K04123 ent-kaurenoic acid monooxygenase [EC:1.14.14.107] | (RefSeq) ent-kaurenoic acid oxidase 1-like isoform X1 (A)	mws0596	3.28573	3-Hydroxyanthranilic acid	-0.807	1.8952e-06	2
gene-LOC110703826	-0.44	--	mws0596	3.28573	3-Hydroxyanthranilic acid	-0.807	1.8952e-06	2
gene-LOC110703834	-0.199	K00008 L-iditol 2-dehydrogenase [EC:1.1.1.14] | (RefSeq) sorbitol dehydrogenase-like (A)	mws0596	3.28573	3-Hydroxyanthranilic acid	-0.807	1.8952e-06	2
gene-LOC110704272	-0.199	--	mws0596	3.28573	3-Hydroxyanthranilic acid	-0.807	1.8952e-06	2
gene-LOC110704876	-0.199	K00924 kinase [EC:2.7.1.-] | (RefSeq) receptor protein kinase CLAVATA1-like (A)	mws0596	3.28573	3-Hydroxyanthranilic acid	-0.807	1.8952e-06	2
gene-LOC110705792	-2.303	--	mws0596	3.28573	3-Hydroxyanthranilic acid	-0.807	1.8952e-06	1
gene-LOC110706760	-0.44	K13459 disease resistance protein RPS2 | (RefSeq) probable disease resistance protein At4g27220 (A)	mws0596	3.28573	3-Hydroxyanthranilic acid	-0.807	1.8952e-06	2
gene-LOC110706782	-0.199	K00831 phosphoserine aminotransferase [EC:2.6.1.52] | (RefSeq) phosphoserine aminotransferase 2, chloroplastic-like (A)	mws0596	3.28573	3-Hydroxyanthranilic acid	-0.807	1.8952e-06	2
gene-LOC110708222	-0.199	K01303 acylaminoacyl-peptidase [EC:3.4.19.1] | (RefSeq) uncharacterized LOC101311565 (A)	mws0596	3.28573	3-Hydroxyanthranilic acid	-0.807	1.8952e-06	2
gene-LOC110708972	-0.199	K10773 endonuclease III [EC:4.2.99.18] | (RefSeq) similar to endonuclease III (A)	mws0596	3.28573	3-Hydroxyanthranilic acid	-0.807	1.8952e-06	2
gene-LOC110709052	-0.199	K07407 alpha-galactosidase [EC:3.2.1.22] | (RefSeq) alpha-galactosidase 3-like (A)	mws0596	3.28573	3-Hydroxyanthranilic acid	-0.807	1.8952e-06	2
gene-LOC110709729	0.163	K21374 7-deoxyloganetin glucosyltransferase [EC:2.4.1.324] | (RefSeq) 7-deoxyloganetin glucosyltransferase-like (A)	mws0596	3.28573	3-Hydroxyanthranilic acid	0.815	1.2151e-06	2
gene-LOC110711119	-0.199	--	mws0596	3.28573	3-Hydroxyanthranilic acid	-0.807	1.8952e-06	2
gene-LOC110711265	-0.199	K17604 zinc finger SWIM domain-containing protein 3 | (RefSeq) protein FAR1-RELATED SEQUENCE 5-like (A)	mws0596	3.28573	3-Hydroxyanthranilic acid	-0.807	1.8952e-06	2
gene-LOC110712085	-0.199	K03327 multidrug resistance protein, MATE family | (RefSeq) LOW QUALITY PROTEIN: ethionine resistance-conferring protein 1-like (A)	mws0596	3.28573	3-Hydroxyanthranilic acid	-0.807	1.8952e-06	2
gene-LOC110713286	-0.44	K13422 transcription factor MYC2 | (RefSeq) uncharacterized protein LOC112027245 (A)	mws0596	3.28573	3-Hydroxyanthranilic acid	-0.807	1.8952e-06	2
gene-LOC110715873	-0.199	--	mws0596	3.28573	3-Hydroxyanthranilic acid	-0.807	1.8952e-06	2
gene-LOC110716070	-0.44	K00413 ubiquinol-cytochrome c reductase cytochrome c1 subunit | (RefSeq) cytochrome c1 2, heme protein, mitochondrial-like (A)	mws0596	3.28573	3-Hydroxyanthranilic acid	-0.807	1.8952e-06	2
gene-LOC110716212	-0.44	K01303 acylaminoacyl-peptidase [EC:3.4.19.1] | (RefSeq) uncharacterized LOC101311565 (A)	mws0596	3.28573	3-Hydroxyanthranilic acid	-0.807	1.8952e-06	2
gene-LOC110716943	-0.199	K01762 1-aminocyclopropane-1-carboxylate synthase [EC:4.4.1.14] | (RefSeq) 1-aminocyclopropane-1-carboxylate synthase 7-like (A)	mws0596	3.28573	3-Hydroxyanthranilic acid	-0.807	1.8952e-06	2
gene-LOC110717072	-0.199	--	mws0596	3.28573	3-Hydroxyanthranilic acid	-0.807	1.8952e-06	2
gene-LOC110717813	-0.199	K12126 phytochrome-interacting factor 3 | (RefSeq) transcription factor PIF3-like isoform X1 (A)	mws0596	3.28573	3-Hydroxyanthranilic acid	-0.807	1.8952e-06	2
gene-LOC110720676	-0.199	--	mws0596	3.28573	3-Hydroxyanthranilic acid	-0.807	1.8952e-06	2
gene-LOC110720871	-0.199	--	mws0596	3.28573	3-Hydroxyanthranilic acid	-0.807	1.8952e-06	2
gene-LOC110721208	-0.199	--	mws0596	3.28573	3-Hydroxyanthranilic acid	-0.807	1.8952e-06	2
gene-LOC110722620	-0.199	--	mws0596	3.28573	3-Hydroxyanthranilic acid	-0.807	1.8952e-06	2
gene-LOC110723472	-0.199	--	mws0596	3.28573	3-Hydroxyanthranilic acid	-0.807	1.8952e-06	2
gene-LOC110724028	-0.199	--	mws0596	3.28573	3-Hydroxyanthranilic acid	-0.807	1.8952e-06	2
gene-LOC110724334	-0.199	K17604 zinc finger SWIM domain-containing protein 3 | (RefSeq) protein FAR1-RELATED SEQUENCE 5-like (A)	mws0596	3.28573	3-Hydroxyanthranilic acid	-0.807	1.8952e-06	2
gene-LOC110724682	-0.921	K12173 BRCA1-A complex subunit BRE | (RefSeq) BRCA1-A complex subunit BRE-like (A)	mws0596	3.28573	3-Hydroxyanthranilic acid	-0.807	1.8952e-06	2
gene-LOC110726067	-0.199	--	mws0596	3.28573	3-Hydroxyanthranilic acid	-0.807	1.8952e-06	2
gene-LOC110726071	-0.199	--	mws0596	3.28573	3-Hydroxyanthranilic acid	-0.807	1.8952e-06	2
gene-LOC110726188	-0.199	K15083 DNA repair protein RAD16 | (RefSeq) DNA repair protein RAD16-like (A)	mws0596	3.28573	3-Hydroxyanthranilic acid	-0.807	1.8952e-06	2
gene-LOC110726221	-0.199	K20628 expansin | (RefSeq) hypothetical protein (A)	mws0596	3.28573	3-Hydroxyanthranilic acid	-0.807	1.8952e-06	2
gene-LOC110728859	-0.199	K09571 FK506-binding protein 4/5 [EC:5.2.1.8] | (RefSeq) 70 kDa peptidyl-prolyl isomerase-like (A)	mws0596	3.28573	3-Hydroxyanthranilic acid	-0.807	1.8952e-06	2
gene-LOC110729272	-0.199	K08669 HtrA serine peptidase 2 [EC:3.4.21.108] | (RefSeq) phosphomethylpyrimidine kinase (A)	mws0596	3.28573	3-Hydroxyanthranilic acid	-0.807	1.8952e-06	2
gene-LOC110730393	-0.199	K17604 zinc finger SWIM domain-containing protein 3 | (RefSeq) uncharacterized protein LOC107411697 isoform X1 (A)	mws0596	3.28573	3-Hydroxyanthranilic acid	-0.807	1.8952e-06	2
gene-LOC110730633	-0.199	--	mws0596	3.28573	3-Hydroxyanthranilic acid	-0.807	1.8952e-06	2
gene-LOC110730757	-0.199	--	mws0596	3.28573	3-Hydroxyanthranilic acid	-0.807	1.8952e-06	2
gene-LOC110730861	-0.199	--	mws0596	3.28573	3-Hydroxyanthranilic acid	-0.807	1.8952e-06	2
gene-LOC110733692	-0.199	--	mws0596	3.28573	3-Hydroxyanthranilic acid	-0.807	1.8952e-06	2
gene-LOC110734318	-0.199	--	mws0596	3.28573	3-Hydroxyanthranilic acid	-0.807	1.8952e-06	2
gene-LOC110734872	-0.68	K01303 acylaminoacyl-peptidase [EC:3.4.19.1] | (RefSeq) uncharacterized LOC101311565 (A)	mws0596	3.28573	3-Hydroxyanthranilic acid	-0.807	1.8952e-06	2
gene-LOC110734876	-0.44	--	mws0596	3.28573	3-Hydroxyanthranilic acid	-0.807	1.8952e-06	2
gene-LOC110735023	-0.199	--	mws0596	3.28573	3-Hydroxyanthranilic acid	-0.807	1.8952e-06	2
gene-LOC110735598	-0.199	K08867 WNK lysine deficient protein kinase [EC:2.7.11.1] | (RefSeq) probable serine/threonine-protein kinase WNK5 (A)	mws0596	3.28573	3-Hydroxyanthranilic acid	-0.807	1.8952e-06	2
gene-LOC110736731	-0.44	--	mws0596	3.28573	3-Hydroxyanthranilic acid	-0.807	1.8952e-06	2
gene-LOC110738548	-0.199	--	mws0596	3.28573	3-Hydroxyanthranilic acid	-0.807	1.8952e-06	2
gene-LOC110738551	-0.199	--	mws0596	3.28573	3-Hydroxyanthranilic acid	-0.807	1.8952e-06	2
gene-LOC110739599	-0.68	--	mws0596	3.28573	3-Hydroxyanthranilic acid	-0.807	1.8952e-06	2
gene-LOC110739829	-0.199	K17086 transmembrane 9 superfamily member 2/4 | (RefSeq) uncharacterized LOC101300290 (A)	mws0596	3.28573	3-Hydroxyanthranilic acid	-0.807	1.8952e-06	2
gene-TRNAD-GUC-36	-0.199	--	mws0596	3.28573	3-Hydroxyanthranilic acid	-0.807	1.8952e-06	2
gene-LOC110691892	-0.373	K10691 E3 ubiquitin-protein ligase UBR4 [EC:2.3.2.27] | (RefSeq) LOC109762802; auxin transport protein BIG (A)	mws0180	1.77587	2,5-Dihydroxybenzoic acid; Gentisic Acid*	-0.843	2.377e-07	2
gene-LOC110700995	-0.67	K01640 hydroxymethylglutaryl-CoA lyase [EC:4.1.3.4] | (RefSeq) hydroxymethylglutaryl-CoA lyase, mitochondrial-like (A)	mws0180	1.77587	2,5-Dihydroxybenzoic acid; Gentisic Acid*	-0.803	2.3385e-06	2
gene-LOC110729711	-0.359	--	mws0180	1.77587	2,5-Dihydroxybenzoic acid; Gentisic Acid*	-0.815	1.2366e-06	2
gene-LOC110720064	-1.036	--	Lmbn001467	0.241516	5-Acetamidopentanoic Acid	-0.81	1.6311e-06	4
gene-LOC110689430	-2.052	--	Zmjn001813	0.603715	Pimelic acid*	-0.848	1.631e-07	4
gene-LOC110701422	-1.09	--	Zmjn001813	0.603715	Pimelic acid*	-0.815	1.2105e-06	4
gene-LOC110720681	-1.912	K01180 endo-1,3(4)-beta-glucanase [EC:3.2.1.6] | (RefSeq) endo-1,3(4)-beta-glucanase 1-like (A)	Zmjn001813	0.603715	Pimelic acid*	-0.806	1.975e-06	4
gene-LOC110696067	0.522	K09422 transcription factor MYB, plant | (RefSeq) transcription factor CPC-like (A)	mws1417	1.138	Indole-3-carboxylic acid	0.879	1.52e-08	2
gene-LOC110721068	0.763	K01373 cathepsin F [EC:3.4.22.41] | (RefSeq) probable cysteine protease RD19D (A)	mws1417	1.138	Indole-3-carboxylic acid	0.869	3.63e-08	2
gene-LOC110690133	-1.109	K12153 phenylalanine N-monooxygenase [EC:1.14.14.40] | (RefSeq) isoleucine N-monooxygenase 2-like (A)	pme2914	-0.702166	3-Hydroxy-3-methylpentane-1,5-dioic acid	0.817	1.0802e-06	4
gene-LOC110709416	-1.69	K14300 nuclear pore complex protein Nup133 | (RefSeq) nuclear pore complex protein NUP133 (A)	pme2914	-0.702166	3-Hydroxy-3-methylpentane-1,5-dioic acid	0.86	7.18e-08	4
gene-LOC110725795	-1.03	K16297 serine carboxypeptidase-like clade II [EC:3.4.16.-] | (RefSeq) serine carboxypeptidase-like 42 (A)	pme2914	-0.702166	3-Hydroxy-3-methylpentane-1,5-dioic acid	0.807	1.8908e-06	4
gene-LOC110735800	-1.164	--	pme2914	-0.702166	3-Hydroxy-3-methylpentane-1,5-dioic acid	0.802	2.4534e-06	4
gene-LOC110686387	-2.102	--	Lmbp000123	-0.360526	L-Homomethionine	0.801	2.6293e-06	4
gene-LOC110689494	-1.453	K13466 EIX receptor 1/2 | (RefSeq) LRR receptor-like serine/threonine-protein kinase GSO1 (A)	Lmbp000123	-0.360526	L-Homomethionine	0.804	2.1768e-06	4
gene-LOC110712745	-2.408	K16222 Dof zinc finger protein DOF5.5 | (RefSeq) cyclic dof factor 1-like (A)	pme1419	-0.7399	L-Methionine methyl ester	0.804	2.1869e-06	4
gene-LOC110689268	-2.151	--	pme1439	-0.792382	p-Coumaric acid	0.823	8.022e-07	4
gene-LOC110709416	-1.69	K14300 nuclear pore complex protein Nup133 | (RefSeq) nuclear pore complex protein NUP133 (A)	pme1439	-0.792382	p-Coumaric acid	0.817	1.1221e-06	4
gene-LOC110710138	-1.014	K12761 carbon catabolite-derepressing protein kinase [EC:2.7.11.1] | (RefSeq) CBL-interacting serine/threonine-protein kinase 4-like (A)	pme1439	-0.792382	p-Coumaric acid	0.842	2.482e-07	4
gene-LOC110710218	-1.295	K17710 pentatricopeptide repeat domain-containing protein 1 | (RefSeq) hypothetical protein (A)	pme1439	-0.792382	p-Coumaric acid	0.86	7.13e-08	4
gene-LOC110710508	-1.205	K03860 phosphatidylinositol glycan, class Q | (RefSeq) N-acetylglucosaminyl-phosphatidylinositol biosynthetic protein gpi1-like (A)	pme1439	-0.792382	p-Coumaric acid	0.809	1.7481e-06	4
gene-LOC110728036	-1.166	--	pme1439	-0.792382	p-Coumaric acid	0.817	1.1152e-06	4
gene-LOC110689268	-2.151	--	mws0159	-0.599079	Phenylpyruvic acid	0.814	1.3031e-06	4
gene-LOC110694587	-1.575	--	mws0159	-0.599079	Phenylpyruvic acid	0.821	8.769e-07	4
gene-LOC110710138	-1.014	K12761 carbon catabolite-derepressing protein kinase [EC:2.7.11.1] | (RefSeq) CBL-interacting serine/threonine-protein kinase 4-like (A)	mws0159	-0.599079	Phenylpyruvic acid	0.843	2.382e-07	4
gene-LOC110710218	-1.295	K17710 pentatricopeptide repeat domain-containing protein 1 | (RefSeq) hypothetical protein (A)	mws0159	-0.599079	Phenylpyruvic acid	0.879	1.63e-08	4
gene-LOC110710508	-1.205	K03860 phosphatidylinositol glycan, class Q | (RefSeq) N-acetylglucosaminyl-phosphatidylinositol biosynthetic protein gpi1-like (A)	mws0159	-0.599079	Phenylpyruvic acid	0.815	1.2103e-06	4
gene-LOC110724005	-1.092	--	mws0159	-0.599079	Phenylpyruvic acid	0.811	1.5124e-06	4
gene-LOC110689698	-1.015	--	pme3083	-0.687766	2-(Formylamino)benzoic acid	0.8	2.6959e-06	4
gene-LOC110684217	-1.477	--	mws0344	-0.776692	D-Xylonic acid	0.807	1.8803e-06	4
gene-LOC110685846	-1.86	K00430 peroxidase [EC:1.11.1.7] | (RefSeq) peroxidase 72-like (A)	mws0344	-0.776692	D-Xylonic acid	0.826	6.815e-07	4
gene-LOC110689214	-1.139	K14709 solute carrier family 39 (zinc transporter), member 1/2/3 | (RefSeq) ZIP zinc/iron transport family protein (A)	mws0344	-0.776692	D-Xylonic acid	0.804	2.2313e-06	4
gene-LOC110692933	-1.142	K07213 copper chaperone | (RefSeq) copper transport protein ATX1-like (A)	mws0344	-0.776692	D-Xylonic acid	0.838	3.19e-07	4
gene-LOC110697219	-2.224	--	mws0344	-0.776692	D-Xylonic acid	0.806	2.0247e-06	4
gene-LOC110703425	-2.153	K17193 anthocyanidin 3-O-glucoside 2'''-O-xylosyltransferase [EC:2.4.2.51] | (RefSeq) UDP-glycosyltransferase 79B30 (A)	mws0344	-0.776692	D-Xylonic acid	0.809	1.685e-06	4
gene-LOC110707578	-1.056	K15382 solute carrier family 50 (sugar transporter) | (RefSeq) bidirectional sugar transporter SWEET4 (A)	mws0344	-0.776692	D-Xylonic acid	0.803	2.2888e-06	4
gene-LOC110708705	-2.182	K08726 soluble epoxide hydrolase / lipid-phosphate phosphatase [EC:3.3.2.10 3.1.3.76] | (RefSeq) uncharacterized protein LOC107492180 (A)	mws0344	-0.776692	D-Xylonic acid	0.812	1.4609e-06	4
gene-LOC110712919	-2.38	K01188 beta-glucosidase [EC:3.2.1.21] | (RefSeq) beta-glucosidase 12-like (A)	mws0344	-0.776692	D-Xylonic acid	0.802	2.4454e-06	4
gene-LOC110715829	-1.154	--	mws0344	-0.776692	D-Xylonic acid	0.813	1.3725e-06	4
gene-LOC110718726	-1.807	--	mws0344	-0.776692	D-Xylonic acid	0.827	6.439e-07	4
gene-LOC110721891	-1.787	K07297 adiponectin receptor | (RefSeq) heptahelical transmembrane protein 2-like isoform X1 (A)	mws0344	-0.776692	D-Xylonic acid	0.808	1.8172e-06	4
gene-LOC110727371	-1.1	K00878 hydroxyethylthiazole kinase [EC:2.7.1.50] | (RefSeq) hydroxyethylthiazole kinase-like (A)	mws0344	-0.776692	D-Xylonic acid	0.846	1.946e-07	4
gene-LOC110736128	-3.516	K14611 solute carrier family 23 (nucleobase transporter), member 1 | (RefSeq) nucleobase-ascorbate transporter 6 (A)	mws0344	-0.776692	D-Xylonic acid	0.818	1.0532e-06	4
gene-LOC110710218	-1.295	K17710 pentatricopeptide repeat domain-containing protein 1 | (RefSeq) hypothetical protein (A)	mws0467	-0.220494	3-(4-Hydroxyphenyl)-propionic acid	0.822	8.586e-07	4
gene-LOC110696067	0.522	K09422 transcription factor MYB, plant | (RefSeq) transcription factor CPC-like (A)	NK10253223	1.12573	2-Amino-3-methoxybenzoic acid	0.802	2.3902e-06	2
gene-LOC110721068	0.763	K01373 cathepsin F [EC:3.4.22.41] | (RefSeq) probable cysteine protease RD19D (A)	NK10253223	1.12573	2-Amino-3-methoxybenzoic acid	0.801	2.6151e-06	2
gene-LOC110696067	0.522	K09422 transcription factor MYB, plant | (RefSeq) transcription factor CPC-like (A)	Zmjp000624	1.11164	Pyridoxal	0.803	2.3428e-06	2
gene-LOC110721068	0.763	K01373 cathepsin F [EC:3.4.22.41] | (RefSeq) probable cysteine protease RD19D (A)	Zmjp000624	1.11164	Pyridoxal	0.802	2.4463e-06	2
gene-LOC110703690	-1.566	--	pme0181	0.726016	3-Methyl-L-Histidine	-0.835	3.951e-07	4
gene-LOC110733458	-1.52	K23877 xyloglucan O-acetyltransferase | (RefSeq) hypothetical protein (A)	pme0181	0.726016	3-Methyl-L-Histidine	-0.806	1.9446e-06	4
gene-LOC110683080	-1.057	--	mws0242	-0.606838	Suberic Acid	0.817	1.1147e-06	4
gene-LOC110689105	-1.441	--	mws0242	-0.606838	Suberic Acid	0.823	8.023e-07	4
gene-LOC110689698	-1.015	--	mws0242	-0.606838	Suberic Acid	0.854	1.076e-07	4
gene-LOC110690351	-1.318	--	mws0242	-0.606838	Suberic Acid	0.804	2.1595e-06	4
gene-LOC110718038	-2.735	K05391 cyclic nucleotide gated channel, plant | (RefSeq) cyclic nucleotide-gated ion channel 1-like (A)	mws0242	-0.606838	Suberic Acid	0.836	3.73e-07	4
gene-LOC110719733	-3.598	K17756 long-chain-alcohol oxidase [EC:1.1.3.20] | (RefSeq) long-chain-alcohol oxidase FAO4A-like (A)	mws0242	-0.606838	Suberic Acid	0.815	1.2044e-06	4
gene-LOC110713156	-1.302	--	mws4175	-0.991645	D-Glucurono-6,3-lactone	0.816	1.1788e-06	4
gene-LOC110694588	-1.962	K14085 aldehyde dehydrogenase family 7 member A1 [EC:1.2.1.31 1.2.1.8 1.2.1.3] | (RefSeq) aldehyde dehydrogenase family 2 member C4-like (A)	pmb0774	-0.573815	N-Hydroxytryptamine*	0.834	4.082e-07	4
gene-LOC110694588	-1.962	K14085 aldehyde dehydrogenase family 7 member A1 [EC:1.2.1.31 1.2.1.8 1.2.1.3] | (RefSeq) aldehyde dehydrogenase family 2 member C4-like (A)	pme2024	-0.587467	Serotonin*	0.827	6.423e-07	4
gene-LOC110694588	-1.962	K14085 aldehyde dehydrogenase family 7 member A1 [EC:1.2.1.31 1.2.1.8 1.2.1.3] | (RefSeq) aldehyde dehydrogenase family 2 member C4-like (A)	pmb0468	-0.532515	N-Formyl-L-Methionine	0.846	1.978e-07	4
gene-LOC110686850	-1.107	K14486 auxin response factor | (RefSeq) auxin response factor 7-like (A)	mws1013	0.327713	Esculetin	0.84	2.879e-07	4
gene-LOC110703955	-1.268	K18801 glucuronoxylan 4-O-methyltransferase [EC:2.1.1.112] | (RefSeq) glucuronoxylan 4-O-methyltransferase 1 (A)	mws1013	0.327713	Esculetin	0.856	9.81e-08	4
gene-LOC110707798	-1.964	K09419 heat shock transcription factor, other eukaryote | (RefSeq) heat stress transcription factor C-1-like (A)	pme2602	0.967878	O-Phospho-L-serine	0.838	3.145e-07	4
gene-LOC110714525	-1.177	--	pme2602	0.967878	O-Phospho-L-serine	0.865	4.96e-08	4
gene-LOC110718084	-1.219	--	pme2602	0.967878	O-Phospho-L-serine	0.803	2.3356e-06	4
gene-LOC110696067	0.522	K09422 transcription factor MYB, plant | (RefSeq) transcription factor CPC-like (A)	mws0237	1.05212	Azelaic acid	0.873	2.72e-08	2
gene-LOC110721068	0.763	K01373 cathepsin F [EC:3.4.22.41] | (RefSeq) probable cysteine protease RD19D (A)	mws0237	1.05212	Azelaic acid	0.869	3.71e-08	2
gene-LOC110685548	-1.059	--	pme3388	0.628502	Homoarginine	-0.806	1.9604e-06	4
gene-LOC110685919	-1.071	--	pme3388	0.628502	Homoarginine	-0.814	1.3046e-06	4
gene-LOC110686850	-1.107	K14486 auxin response factor | (RefSeq) auxin response factor 7-like (A)	pme3388	0.628502	Homoarginine	-0.825	7.133e-07	4
gene-LOC110693969	-1.381	--	pme3388	0.628502	Homoarginine	-0.82	9.547e-07	4
gene-LOC110697699	-1.582	--	pme3388	0.628502	Homoarginine	-0.831	4.971e-07	4
gene-LOC110701388	-1.163	K17710 pentatricopeptide repeat domain-containing protein 1 | (RefSeq) pentatricopeptide repeat-containing protein At1g12300, mitochondrial-like (A)	pme3388	0.628502	Homoarginine	-0.816	1.184e-06	4
gene-LOC110718219	-1.022	--	pme3388	0.628502	Homoarginine	-0.827	6.337e-07	4
gene-LOC110718361	-1.267	--	pme3388	0.628502	Homoarginine	-0.839	2.929e-07	4
gene-LOC110724158	-1.416	--	pme3388	0.628502	Homoarginine	-0.811	1.534e-06	4
gene-LOC110733856	-1.256	--	pme3388	0.628502	Homoarginine	-0.865	4.85e-08	4
gene-LOC110681586	-1.047	--	Zmtn001624	0.30901	N-Acetylisatin	0.846	1.889e-07	4
gene-LOC110686637	-1.705	--	Zmtn001624	0.30901	N-Acetylisatin	0.835	3.98e-07	4
gene-LOC110689014	-1.036	K13201 nucleolysin TIA-1/TIAR | (RefSeq) oligouridylate-binding protein 1-like isoform X1 (A)	Zmtn001624	0.30901	N-Acetylisatin	0.848	1.647e-07	4
gene-LOC110691286	-1.526	K17609 nucleoredoxin [EC:1.8.1.8] | (RefSeq) probable nucleoredoxin 2 (A)	Zmtn001624	0.30901	N-Acetylisatin	-0.826	6.627e-07	4
gene-LOC110709461	-1.072	K03327 multidrug resistance protein, MATE family | (RefSeq) protein DETOXIFICATION 24-like isoform X1 (A)	Zmtn001624	0.30901	N-Acetylisatin	-0.85	1.511e-07	4
gene-LOC110710923	-1.528	--	Zmtn001624	0.30901	N-Acetylisatin	0.832	4.666e-07	4
gene-LOC110714939	-1.3	K02218 casein kinase 1 [EC:2.7.11.1] | (RefSeq) uncharacterized protein LOC8069780 (A)	Zmtn001624	0.30901	N-Acetylisatin	0.809	1.6914e-06	4
gene-LOC110714940	-1.115	--	Zmtn001624	0.30901	N-Acetylisatin	0.811	1.5193e-06	4
gene-LOC110734865	-1.575	--	Zmtn001624	0.30901	N-Acetylisatin	0.826	6.636e-07	4
gene-LOC110735365	-1.306	K00085 aldose-6-phosphate reductase (NADPH2) [EC:1.1.1.200] | (RefSeq) S6PDH, NADP-S6PDH; NADP-dependent D-sorbitol-6-phosphate dehydrogenase (A)	Zmtn001624	0.30901	N-Acetylisatin	0.836	3.568e-07	4
gene-LOC110736904	-1.021	K15718 linoleate 9S-lipoxygenase [EC:1.13.11.58] | (RefSeq) probable linoleate 9S-lipoxygenase 5 (A)	Zmtn001624	0.30901	N-Acetylisatin	0.819	9.898e-07	4
gene-LOC110740265	-1.702	--	Zmtn001624	0.30901	N-Acetylisatin	0.816	1.1754e-06	4
gene-LOC110693230	-0.059	K01082 3'(2'), 5'-bisphosphate nucleotidase [EC:3.1.3.7] | (RefSeq) PAP-specific phosphatase HAL2-like (A)	pme0278	1.04154	2,6-Diaminooimelic acid	-0.828	5.887e-07	2
gene-LOC110695244	-0.221	K16075 magnesium transporter | (RefSeq) magnesium transporter MRS2-I-like (A)	pme0278	1.04154	2,6-Diaminooimelic acid	-0.827	6.29e-07	2
gene-LOC110702086	-0.617	K16297 serine carboxypeptidase-like clade II [EC:3.4.16.-] | (RefSeq) serine carboxypeptidase-like 34 (A)	pme0278	1.04154	2,6-Diaminooimelic acid	-0.918	3e-10	2
gene-LOC110704633	-0.062	K03593 ATP-binding protein involved in chromosome partitioning | (RefSeq) iron-sulfur protein NUBPL (A)	pme0278	1.04154	2,6-Diaminooimelic acid	-0.815	1.2668e-06	2
gene-LOC110718218	-0.414	--	pme0278	1.04154	2,6-Diaminooimelic acid	-0.816	1.1813e-06	2
gene-LOC110705194	-2.094	K00085 aldose-6-phosphate reductase (NADPH2) [EC:1.1.1.200] | (RefSeq) S6PDH, NADP-S6PDH; NADP-dependent D-sorbitol-6-phosphate dehydrogenase (A)	pme0534	-0.157108	Gluconic acid	0.838	3.238e-07	4
gene-LOC110707182	-3.425	K13495 cis-zeatin O-glucosyltransferase [EC:2.4.1.215] | (RefSeq) zeatin O-glucosyltransferase-like (A)	pme0534	-0.157108	Gluconic acid	0.809	1.7233e-06	4
gene-LOC110737135	-1.112	K17604 zinc finger SWIM domain-containing protein 3 | (RefSeq) uncharacterized LOC107260768 (A)	pme0534	-0.157108	Gluconic acid	0.806	2.0175e-06	4
gene-LOC110738611	-1.646	K19222 1,4-dihydroxy-2-naphthoyl-CoA hydrolase [EC:3.1.2.28] | (RefSeq) 1,4-dihydroxy-2-naphthoyl-CoA thioesterase 1-like (A)	pme0534	-0.157108	Gluconic acid	0.821	8.657e-07	4
gene-LOC110732118	-1.206	--	pmb2497	-0.800525	4-Hydroxy-3-methoxymandelate	0.814	1.2933e-06	4
gene-LOC110681828	0.739	K17609 nucleoredoxin [EC:1.8.1.8] | (RefSeq) hypothetical protein (A)	Zmtn001464	1.81945	4,8-Dihydroxyquinoline-2-carboxylic acid	0.803	2.2902e-06	2
gene-LOC110682833	-0.199	K14085 aldehyde dehydrogenase family 7 member A1 [EC:1.2.1.31 1.2.1.8 1.2.1.3] | (RefSeq) aldehyde dehydrogenase family 2 member C4-like (A)	Zmtn001464	1.81945	4,8-Dihydroxyquinoline-2-carboxylic acid	-0.825	7.028e-07	2
gene-LOC110683933	-0.199	K01762 1-aminocyclopropane-1-carboxylate synthase [EC:4.4.1.14] | (RefSeq) 1-aminocyclopropane-1-carboxylate synthase 7-like (A)	Zmtn001464	1.81945	4,8-Dihydroxyquinoline-2-carboxylic acid	-0.825	7.028e-07	2
gene-LOC110683962	-0.44	K00430 peroxidase [EC:1.11.1.7] | (RefSeq) peroxidase 57-like (A)	Zmtn001464	1.81945	4,8-Dihydroxyquinoline-2-carboxylic acid	-0.825	7.028e-07	2
gene-LOC110685253	-0.199	K00924 kinase [EC:2.7.1.-] | (RefSeq) receptor-like protein kinase 5 (A)	Zmtn001464	1.81945	4,8-Dihydroxyquinoline-2-carboxylic acid	-0.825	7.028e-07	2
gene-LOC110685587	-0.44	K13422 transcription factor MYC2 | (RefSeq) uncharacterized protein LOC112027245 (A)	Zmtn001464	1.81945	4,8-Dihydroxyquinoline-2-carboxylic acid	-0.825	7.028e-07	2
gene-LOC110688868	-0.199	K01322 prolyl oligopeptidase [EC:3.4.21.26] | (RefSeq) putative F-box/LRR-repeat protein At3g18150 (A)	Zmtn001464	1.81945	4,8-Dihydroxyquinoline-2-carboxylic acid	-0.825	7.028e-07	2
gene-LOC110688873	-0.199	K13336 peroxin-3 | (RefSeq) uncharacterized LOC105801020 (A)	Zmtn001464	1.81945	4,8-Dihydroxyquinoline-2-carboxylic acid	-0.825	7.028e-07	2
gene-LOC110689108	-0.199	K00799 glutathione S-transferase [EC:2.5.1.18] | (RefSeq) uncharacterized protein LOC110786294 (A)	Zmtn001464	1.81945	4,8-Dihydroxyquinoline-2-carboxylic acid	-0.825	7.028e-07	2
gene-LOC110690166	-0.44	K20537 mitogen-activated protein kinase 7/14 [EC:2.7.11.24] | (RefSeq) mitogen-activated protein kinase 7-like (A)	Zmtn001464	1.81945	4,8-Dihydroxyquinoline-2-carboxylic acid	-0.825	7.028e-07	2
gene-LOC110690771	-0.68	K14509 ethylene receptor [EC:2.7.13.-] | (RefSeq) ethylene receptor 3 (A)	Zmtn001464	1.81945	4,8-Dihydroxyquinoline-2-carboxylic acid	-0.825	7.028e-07	2
gene-LOC110691090	0.452	--	Zmtn001464	1.81945	4,8-Dihydroxyquinoline-2-carboxylic acid	0.86	7.4e-08	2
gene-LOC110691253	0.358	K19476 vacuolar protein sorting-associated protein IST1 | (RefSeq) hypothetical protein (A)	Zmtn001464	1.81945	4,8-Dihydroxyquinoline-2-carboxylic acid	0.888	7.1e-09	2
gene-LOC110691378	0.6	--	Zmtn001464	1.81945	4,8-Dihydroxyquinoline-2-carboxylic acid	0.814	1.2806e-06	2
gene-LOC110693726	-0.68	--	Zmtn001464	1.81945	4,8-Dihydroxyquinoline-2-carboxylic acid	-0.825	7.028e-07	2
gene-LOC110694371	-0.199	K17604 zinc finger SWIM domain-containing protein 3 | (RefSeq) uncharacterized protein LOC103955850 (A)	Zmtn001464	1.81945	4,8-Dihydroxyquinoline-2-carboxylic acid	-0.825	7.028e-07	2
gene-LOC110695434	-0.199	--	Zmtn001464	1.81945	4,8-Dihydroxyquinoline-2-carboxylic acid	-0.825	7.028e-07	2
gene-LOC110696175	-0.199	K17604 zinc finger SWIM domain-containing protein 3 | (RefSeq) uncharacterized protein LOC109831077 (A)	Zmtn001464	1.81945	4,8-Dihydroxyquinoline-2-carboxylic acid	-0.825	7.028e-07	2
gene-LOC110696731	-0.68	--	Zmtn001464	1.81945	4,8-Dihydroxyquinoline-2-carboxylic acid	-0.825	7.028e-07	2
gene-LOC110696951	-0.199	--	Zmtn001464	1.81945	4,8-Dihydroxyquinoline-2-carboxylic acid	-0.825	7.028e-07	2
gene-LOC110697402	-0.199	K07425 long-chain fatty acid omega-monooxygenase [EC:1.14.14.80] | (RefSeq) cytokinin hydroxylase-like (A)	Zmtn001464	1.81945	4,8-Dihydroxyquinoline-2-carboxylic acid	-0.825	7.028e-07	2
gene-LOC110697638	-0.199	--	Zmtn001464	1.81945	4,8-Dihydroxyquinoline-2-carboxylic acid	-0.825	7.028e-07	2
gene-LOC110698296	0.938	--	Zmtn001464	1.81945	4,8-Dihydroxyquinoline-2-carboxylic acid	0.822	8.573e-07	2
gene-LOC110698861	-0.199	K15042 importin subunit alpha-6/7 | (RefSeq) importin subunit alpha-4-like (A)	Zmtn001464	1.81945	4,8-Dihydroxyquinoline-2-carboxylic acid	-0.825	7.028e-07	2
gene-LOC110700095	-0.199	--	Zmtn001464	1.81945	4,8-Dihydroxyquinoline-2-carboxylic acid	-0.825	7.028e-07	2
gene-LOC110700779	-0.199	K12412 pheromone receptor transcription factor | (RefSeq) agamous-like MADS-box protein AGL62 (A)	Zmtn001464	1.81945	4,8-Dihydroxyquinoline-2-carboxylic acid	-0.825	7.028e-07	2
gene-LOC110700957	0.863	K00253 isovaleryl-CoA dehydrogenase [EC:1.3.8.4] | (RefSeq) isovaleryl-CoA dehydrogenase, mitochondrial-like (A)	Zmtn001464	1.81945	4,8-Dihydroxyquinoline-2-carboxylic acid	0.832	4.697e-07	2
gene-LOC110701103	0.487	K09122 uncharacterized protein | (RefSeq) uncharacterized protein LOC8057957 (A)	Zmtn001464	1.81945	4,8-Dihydroxyquinoline-2-carboxylic acid	0.808	1.8067e-06	2
gene-LOC110701475	-0.199	K00924 kinase [EC:2.7.1.-] | (RefSeq) receptor protein kinase CLAVATA1-like (A)	Zmtn001464	1.81945	4,8-Dihydroxyquinoline-2-carboxylic acid	-0.825	7.028e-07	2
gene-LOC110701827	-0.44	--	Zmtn001464	1.81945	4,8-Dihydroxyquinoline-2-carboxylic acid	-0.825	7.028e-07	2
gene-LOC110702223	-0.199	K04123 ent-kaurenoic acid monooxygenase [EC:1.14.14.107] | (RefSeq) ent-kaurenoic acid oxidase 1-like isoform X1 (A)	Zmtn001464	1.81945	4,8-Dihydroxyquinoline-2-carboxylic acid	-0.825	7.028e-07	2
gene-LOC110703826	-0.44	--	Zmtn001464	1.81945	4,8-Dihydroxyquinoline-2-carboxylic acid	-0.825	7.028e-07	2
gene-LOC110703834	-0.199	K00008 L-iditol 2-dehydrogenase [EC:1.1.1.14] | (RefSeq) sorbitol dehydrogenase-like (A)	Zmtn001464	1.81945	4,8-Dihydroxyquinoline-2-carboxylic acid	-0.825	7.028e-07	2
gene-LOC110704272	-0.199	--	Zmtn001464	1.81945	4,8-Dihydroxyquinoline-2-carboxylic acid	-0.825	7.028e-07	2
gene-LOC110704433	0.094	K04688 ribosomal protein S6 kinase beta [EC:2.7.11.1] | (RefSeq) serine/threonine-protein kinase AtPK2/AtPK19-like (A)	Zmtn001464	1.81945	4,8-Dihydroxyquinoline-2-carboxylic acid	0.822	8.2e-07	2
gene-LOC110704742	-0.188	--	Zmtn001464	1.81945	4,8-Dihydroxyquinoline-2-carboxylic acid	0.809	1.7406e-06	2
gene-LOC110704876	-0.199	K00924 kinase [EC:2.7.1.-] | (RefSeq) receptor protein kinase CLAVATA1-like (A)	Zmtn001464	1.81945	4,8-Dihydroxyquinoline-2-carboxylic acid	-0.825	7.028e-07	2
gene-LOC110705792	-2.303	--	Zmtn001464	1.81945	4,8-Dihydroxyquinoline-2-carboxylic acid	-0.825	7.028e-07	1
gene-LOC110706447	-1.055	--	Zmtn001464	1.81945	4,8-Dihydroxyquinoline-2-carboxylic acid	0.83	5.17e-07	1
gene-LOC110706760	-0.44	K13459 disease resistance protein RPS2 | (RefSeq) probable disease resistance protein At4g27220 (A)	Zmtn001464	1.81945	4,8-Dihydroxyquinoline-2-carboxylic acid	-0.825	7.028e-07	2
gene-LOC110706782	-0.199	K00831 phosphoserine aminotransferase [EC:2.6.1.52] | (RefSeq) phosphoserine aminotransferase 2, chloroplastic-like (A)	Zmtn001464	1.81945	4,8-Dihydroxyquinoline-2-carboxylic acid	-0.825	7.028e-07	2
gene-LOC110707285	0.222	K14292 trimethylguanosine synthase [EC:2.1.1.-] | (RefSeq) dentin sialophosphoprotein-like isoform X1 (A)	Zmtn001464	1.81945	4,8-Dihydroxyquinoline-2-carboxylic acid	0.811	1.5225e-06	2
gene-LOC110707814	-0.719	--	Zmtn001464	1.81945	4,8-Dihydroxyquinoline-2-carboxylic acid	0.821	8.934e-07	2
gene-LOC110708222	-0.199	K01303 acylaminoacyl-peptidase [EC:3.4.19.1] | (RefSeq) uncharacterized LOC101311565 (A)	Zmtn001464	1.81945	4,8-Dihydroxyquinoline-2-carboxylic acid	-0.825	7.028e-07	2
gene-LOC110708972	-0.199	K10773 endonuclease III [EC:4.2.99.18] | (RefSeq) similar to endonuclease III (A)	Zmtn001464	1.81945	4,8-Dihydroxyquinoline-2-carboxylic acid	-0.825	7.028e-07	2
gene-LOC110709052	-0.199	K07407 alpha-galactosidase [EC:3.2.1.22] | (RefSeq) alpha-galactosidase 3-like (A)	Zmtn001464	1.81945	4,8-Dihydroxyquinoline-2-carboxylic acid	-0.825	7.028e-07	2
gene-LOC110711119	-0.199	--	Zmtn001464	1.81945	4,8-Dihydroxyquinoline-2-carboxylic acid	-0.825	7.028e-07	2
gene-LOC110711265	-0.199	K17604 zinc finger SWIM domain-containing protein 3 | (RefSeq) protein FAR1-RELATED SEQUENCE 5-like (A)	Zmtn001464	1.81945	4,8-Dihydroxyquinoline-2-carboxylic acid	-0.825	7.028e-07	2
gene-LOC110712085	-0.199	K03327 multidrug resistance protein, MATE family | (RefSeq) LOW QUALITY PROTEIN: ethionine resistance-conferring protein 1-like (A)	Zmtn001464	1.81945	4,8-Dihydroxyquinoline-2-carboxylic acid	-0.825	7.028e-07	2
gene-LOC110713286	-0.44	K13422 transcription factor MYC2 | (RefSeq) uncharacterized protein LOC112027245 (A)	Zmtn001464	1.81945	4,8-Dihydroxyquinoline-2-carboxylic acid	-0.825	7.028e-07	2
gene-LOC110715873	-0.199	--	Zmtn001464	1.81945	4,8-Dihydroxyquinoline-2-carboxylic acid	-0.825	7.028e-07	2
gene-LOC110716070	-0.44	K00413 ubiquinol-cytochrome c reductase cytochrome c1 subunit | (RefSeq) cytochrome c1 2, heme protein, mitochondrial-like (A)	Zmtn001464	1.81945	4,8-Dihydroxyquinoline-2-carboxylic acid	-0.825	7.028e-07	2
gene-LOC110716212	-0.44	K01303 acylaminoacyl-peptidase [EC:3.4.19.1] | (RefSeq) uncharacterized LOC101311565 (A)	Zmtn001464	1.81945	4,8-Dihydroxyquinoline-2-carboxylic acid	-0.825	7.028e-07	2
gene-LOC110716943	-0.199	K01762 1-aminocyclopropane-1-carboxylate synthase [EC:4.4.1.14] | (RefSeq) 1-aminocyclopropane-1-carboxylate synthase 7-like (A)	Zmtn001464	1.81945	4,8-Dihydroxyquinoline-2-carboxylic acid	-0.825	7.028e-07	2
gene-LOC110717072	-0.199	--	Zmtn001464	1.81945	4,8-Dihydroxyquinoline-2-carboxylic acid	-0.825	7.028e-07	2
gene-LOC110717813	-0.199	K12126 phytochrome-interacting factor 3 | (RefSeq) transcription factor PIF3-like isoform X1 (A)	Zmtn001464	1.81945	4,8-Dihydroxyquinoline-2-carboxylic acid	-0.825	7.028e-07	2
gene-LOC110718927	0.548	--	Zmtn001464	1.81945	4,8-Dihydroxyquinoline-2-carboxylic acid	0.848	1.706e-07	2
gene-LOC110720676	-0.199	--	Zmtn001464	1.81945	4,8-Dihydroxyquinoline-2-carboxylic acid	-0.825	7.028e-07	2
gene-LOC110720871	-0.199	--	Zmtn001464	1.81945	4,8-Dihydroxyquinoline-2-carboxylic acid	-0.825	7.028e-07	2
gene-LOC110721208	-0.199	--	Zmtn001464	1.81945	4,8-Dihydroxyquinoline-2-carboxylic acid	-0.825	7.028e-07	2
gene-LOC110722620	-0.199	--	Zmtn001464	1.81945	4,8-Dihydroxyquinoline-2-carboxylic acid	-0.825	7.028e-07	2
gene-LOC110723472	-0.199	--	Zmtn001464	1.81945	4,8-Dihydroxyquinoline-2-carboxylic acid	-0.825	7.028e-07	2
gene-LOC110724028	-0.199	--	Zmtn001464	1.81945	4,8-Dihydroxyquinoline-2-carboxylic acid	-0.825	7.028e-07	2
gene-LOC110724334	-0.199	K17604 zinc finger SWIM domain-containing protein 3 | (RefSeq) protein FAR1-RELATED SEQUENCE 5-like (A)	Zmtn001464	1.81945	4,8-Dihydroxyquinoline-2-carboxylic acid	-0.825	7.028e-07	2
gene-LOC110724682	-0.921	K12173 BRCA1-A complex subunit BRE | (RefSeq) BRCA1-A complex subunit BRE-like (A)	Zmtn001464	1.81945	4,8-Dihydroxyquinoline-2-carboxylic acid	-0.825	7.028e-07	2
gene-LOC110725285	0.206	--	Zmtn001464	1.81945	4,8-Dihydroxyquinoline-2-carboxylic acid	0.814	1.29e-06	2
gene-LOC110725581	0.575	K18789 xylogalacturonan beta-1,3-xylosyltransferase [EC:2.4.2.41] | (RefSeq) probable glycosyltransferase At5g20260 (A)	Zmtn001464	1.81945	4,8-Dihydroxyquinoline-2-carboxylic acid	0.852	1.294e-07	2
gene-LOC110726067	-0.199	--	Zmtn001464	1.81945	4,8-Dihydroxyquinoline-2-carboxylic acid	-0.825	7.028e-07	2
gene-LOC110726071	-0.199	--	Zmtn001464	1.81945	4,8-Dihydroxyquinoline-2-carboxylic acid	-0.825	7.028e-07	2
gene-LOC110726188	-0.199	K15083 DNA repair protein RAD16 | (RefSeq) DNA repair protein RAD16-like (A)	Zmtn001464	1.81945	4,8-Dihydroxyquinoline-2-carboxylic acid	-0.825	7.028e-07	2
gene-LOC110726221	-0.199	K20628 expansin | (RefSeq) hypothetical protein (A)	Zmtn001464	1.81945	4,8-Dihydroxyquinoline-2-carboxylic acid	-0.825	7.028e-07	2
gene-LOC110728859	-0.199	K09571 FK506-binding protein 4/5 [EC:5.2.1.8] | (RefSeq) 70 kDa peptidyl-prolyl isomerase-like (A)	Zmtn001464	1.81945	4,8-Dihydroxyquinoline-2-carboxylic acid	-0.825	7.028e-07	2
gene-LOC110729272	-0.199	K08669 HtrA serine peptidase 2 [EC:3.4.21.108] | (RefSeq) phosphomethylpyrimidine kinase (A)	Zmtn001464	1.81945	4,8-Dihydroxyquinoline-2-carboxylic acid	-0.825	7.028e-07	2
gene-LOC110730393	-0.199	K17604 zinc finger SWIM domain-containing protein 3 | (RefSeq) uncharacterized protein LOC107411697 isoform X1 (A)	Zmtn001464	1.81945	4,8-Dihydroxyquinoline-2-carboxylic acid	-0.825	7.028e-07	2
gene-LOC110730633	-0.199	--	Zmtn001464	1.81945	4,8-Dihydroxyquinoline-2-carboxylic acid	-0.825	7.028e-07	2
gene-LOC110730757	-0.199	--	Zmtn001464	1.81945	4,8-Dihydroxyquinoline-2-carboxylic acid	-0.825	7.028e-07	2
gene-LOC110730861	-0.199	--	Zmtn001464	1.81945	4,8-Dihydroxyquinoline-2-carboxylic acid	-0.825	7.028e-07	2
gene-LOC110733692	-0.199	--	Zmtn001464	1.81945	4,8-Dihydroxyquinoline-2-carboxylic acid	-0.825	7.028e-07	2
gene-LOC110734318	-0.199	--	Zmtn001464	1.81945	4,8-Dihydroxyquinoline-2-carboxylic acid	-0.825	7.028e-07	2
gene-LOC110734872	-0.68	K01303 acylaminoacyl-peptidase [EC:3.4.19.1] | (RefSeq) uncharacterized LOC101311565 (A)	Zmtn001464	1.81945	4,8-Dihydroxyquinoline-2-carboxylic acid	-0.825	7.028e-07	2
gene-LOC110734876	-0.44	--	Zmtn001464	1.81945	4,8-Dihydroxyquinoline-2-carboxylic acid	-0.825	7.028e-07	2
gene-LOC110735023	-0.199	--	Zmtn001464	1.81945	4,8-Dihydroxyquinoline-2-carboxylic acid	-0.825	7.028e-07	2
gene-LOC110735598	-0.199	K08867 WNK lysine deficient protein kinase [EC:2.7.11.1] | (RefSeq) probable serine/threonine-protein kinase WNK5 (A)	Zmtn001464	1.81945	4,8-Dihydroxyquinoline-2-carboxylic acid	-0.825	7.028e-07	2
gene-LOC110735763	0.562	K20725 MAP kinase substrate 1 | (RefSeq) nuclear speckle RNA-binding protein B-like (A)	Zmtn001464	1.81945	4,8-Dihydroxyquinoline-2-carboxylic acid	0.83	5.377e-07	2
gene-LOC110736716	0.602	K13412 calcium-dependent protein kinase [EC:2.7.11.1] | (RefSeq) calcium-dependent protein kinase SK5-like isoform X1 (A)	Zmtn001464	1.81945	4,8-Dihydroxyquinoline-2-carboxylic acid	0.821	9.073e-07	2
gene-LOC110736731	-0.44	--	Zmtn001464	1.81945	4,8-Dihydroxyquinoline-2-carboxylic acid	-0.825	7.028e-07	2
gene-LOC110738548	-0.199	--	Zmtn001464	1.81945	4,8-Dihydroxyquinoline-2-carboxylic acid	-0.825	7.028e-07	2
gene-LOC110738551	-0.199	--	Zmtn001464	1.81945	4,8-Dihydroxyquinoline-2-carboxylic acid	-0.825	7.028e-07	2
gene-LOC110739599	-0.68	--	Zmtn001464	1.81945	4,8-Dihydroxyquinoline-2-carboxylic acid	-0.825	7.028e-07	2
gene-LOC110739829	-0.199	K17086 transmembrane 9 superfamily member 2/4 | (RefSeq) uncharacterized LOC101300290 (A)	Zmtn001464	1.81945	4,8-Dihydroxyquinoline-2-carboxylic acid	-0.825	7.028e-07	2
gene-TRNAD-GUC-36	-0.199	--	Zmtn001464	1.81945	4,8-Dihydroxyquinoline-2-carboxylic acid	-0.825	7.028e-07	2
gene-LOC110685750	-1.66	K08238 xyloglucan 6-xylosyltransferase [EC:2.4.2.39] | (RefSeq) probable xyloglucan 6-xylosyltransferase 5 (A)	Zmpn000199	-0.496363	D-Galactaric acid*	0.814	1.2907e-06	4
gene-LOC110721815	-1.309	--	Zmpn000199	-0.496363	D-Galactaric acid*	0.817	1.0982e-06	4
gene-LOC110729518	-1.253	K09060 plant G-box-binding factor | (RefSeq) G-box-binding factor 3-like isoform X1 (A)	Zmpn000199	-0.496363	D-Galactaric acid*	0.819	1.0035e-06	4
gene-LOC110705792	-2.303	--	mws0853	0.722469	Sinapyl alcohol	-0.882	1.23e-08	4
gene-LOC110682669	-2.353	K15730 cytosolic prostaglandin-E synthase [EC:5.3.99.3] | (RefSeq) uncharacterized protein OsI_027940-like (A)	pme0170	1.23999	N-Acetyl-L-Arginine	-0.805	2.1154e-06	1
gene-LOC110682984	-1.198	--	pme0170	1.23999	N-Acetyl-L-Arginine	-0.818	1.069e-06	1
gene-LOC110686006	-0.969	K01611 S-adenosylmethionine decarboxylase [EC:4.1.1.50] | (RefSeq) S-adenosylmethionine decarboxylase proenzyme-like (A)	pme0170	1.23999	N-Acetyl-L-Arginine	-0.843	2.319e-07	2
gene-LOC110686377	-0.915	K13811 3'-phosphoadenosine 5'-phosphosulfate synthase [EC:2.7.7.4 2.7.1.25] | (RefSeq) ATP sulfurylase 2-like (A)	pme0170	1.23999	N-Acetyl-L-Arginine	-0.824	7.569e-07	2
gene-LOC110686449	-1.851	--	pme0170	1.23999	N-Acetyl-L-Arginine	-0.84	2.882e-07	1
gene-LOC110686977	-1.097	K17579 protein phosphatase 1 regulatory subunit 42 | (RefSeq) hypothetical protein (A)	pme0170	1.23999	N-Acetyl-L-Arginine	-0.808	1.8428e-06	1
gene-LOC110687390	0.955	K13347 peroxisomal membrane protein 2 | (RefSeq) peroxisomal membrane protein PMP22-like (A)	pme0170	1.23999	N-Acetyl-L-Arginine	0.806	2.0207e-06	2
gene-LOC110689244	-0.541	K10256 omega-6 fatty acid desaturase / acyl-lipid omega-6 desaturase (Delta-12 desaturase) [EC:1.14.19.6 1.14.19.22] | (RefSeq) delta(12)-fatty-acid desaturase FAD2-like (A)	pme0170	1.23999	N-Acetyl-L-Arginine	-0.809	1.6958e-06	2
gene-LOC110690623	-2.772	K12890 splicing factor, arginine/serine-rich 1 | (RefSeq) uncharacterized protein LOC103422586 isoform X1 (A)	pme0170	1.23999	N-Acetyl-L-Arginine	-0.832	4.628e-07	1
gene-LOC110690988	-0.982	K14484 auxin-responsive protein IAA | (RefSeq) auxin-responsive protein IAA27-like (A)	pme0170	1.23999	N-Acetyl-L-Arginine	-0.826	6.67e-07	2
gene-LOC110691429	-0.657	--	pme0170	1.23999	N-Acetyl-L-Arginine	-0.815	1.207e-06	2
gene-LOC110693181	-0.468	K08869 aarF domain-containing kinase | (RefSeq) ABC1 family protein C21C3.03, mitochondrial-like (A)	pme0170	1.23999	N-Acetyl-L-Arginine	-0.803	2.3701e-06	2
gene-LOC110696285	-1.138	--	pme0170	1.23999	N-Acetyl-L-Arginine	-0.83	5.267e-07	1
gene-LOC110696617	-0.462	K13430 serine/threonine-protein kinase PBS1 [EC:2.7.11.1] | (RefSeq) serine/threonine-protein kinase PBS1 (A)	pme0170	1.23999	N-Acetyl-L-Arginine	-0.808	1.7571e-06	2
gene-LOC110697210	0.576	K21596 calmodulin-binding transcription activator | (RefSeq) calmodulin-binding transcription activator 5-like isoform X1 (A)	pme0170	1.23999	N-Acetyl-L-Arginine	0.847	1.767e-07	2
gene-LOC110698632	-0.452	K17604 zinc finger SWIM domain-containing protein 3 | (RefSeq) protein FAR1-RELATED SEQUENCE 8-like (A)	pme0170	1.23999	N-Acetyl-L-Arginine	-0.829	5.48e-07	2
gene-LOC110700268	-0.495	K06442 23S rRNA (cytidine1920-2'-O)/16S rRNA (cytidine1409-2'-O)-methyltransferase [EC:2.1.1.226 2.1.1.227] | (RefSeq) uncharacterized protein LOC110700268 (A)	pme0170	1.23999	N-Acetyl-L-Arginine	-0.842	2.506e-07	2
gene-LOC110702952	-1.523	--	pme0170	1.23999	N-Acetyl-L-Arginine	-0.805	2.1148e-06	1
gene-LOC110703365	-1.567	K11996 adenylyltransferase and sulfurtransferase [EC:2.7.7.80 2.8.1.11] | (RefSeq) adenylyltransferase and sulfurtransferase MOCS3-like (A)	pme0170	1.23999	N-Acetyl-L-Arginine	-0.81	1.6592e-06	1
gene-LOC110705912	-0.822	K00131 glyceraldehyde-3-phosphate dehydrogenase (NADP+) [EC:1.2.1.9] | (RefSeq) NADP-dependent glyceraldehyde-3-phosphate dehydrogenase (A)	pme0170	1.23999	N-Acetyl-L-Arginine	-0.802	2.4426e-06	2
gene-LOC110706232	-0.681	K09422 transcription factor MYB, plant | (RefSeq) transcription factor AS1-like (A)	pme0170	1.23999	N-Acetyl-L-Arginine	-0.82	9.369e-07	2
gene-LOC110706329	-2.741	--	pme0170	1.23999	N-Acetyl-L-Arginine	-0.825	7.05e-07	1
gene-LOC110706899	-0.647	K07390 monothiol glutaredoxin | (RefSeq) GRXs4-1; hypothetical protein (A)	pme0170	1.23999	N-Acetyl-L-Arginine	-0.827	6.288e-07	2
gene-LOC110708589	0.803	K14724 solute carrier family 9 (sodium/hydrogen exchanger), member 8 | (RefSeq) sodium/hydrogen exchanger 1-like (A)	pme0170	1.23999	N-Acetyl-L-Arginine	0.811	1.501e-06	2
gene-LOC110708693	-0.641	K12890 splicing factor, arginine/serine-rich 1 | (RefSeq) serine/arginine-rich splicing factor SR30-like isoform X1 (A)	pme0170	1.23999	N-Acetyl-L-Arginine	-0.817	1.1373e-06	2
gene-LOC110709326	0.98	K14570 RNA exonuclease 1 [EC:3.1.-.-] | (RefSeq) predicted protein (A)	pme0170	1.23999	N-Acetyl-L-Arginine	0.828	5.999e-07	2
gene-LOC110709736	-1.274	K22422 protein downstream neighbor of Son | (RefSeq) hypothetical protein (A)	pme0170	1.23999	N-Acetyl-L-Arginine	-0.812	1.4634e-06	1
gene-LOC110709820	-0.759	K10355 actin, other eukaryote | (RefSeq) actin-7-like (A)	pme0170	1.23999	N-Acetyl-L-Arginine	-0.822	8.596e-07	2
gene-LOC110710334	-0.753	K16297 serine carboxypeptidase-like clade II [EC:3.4.16.-] | (RefSeq) serine carboxypeptidase-like 27 (A)	pme0170	1.23999	N-Acetyl-L-Arginine	-0.854	1.09e-07	2
gene-LOC110710574	0.798	K00454 lipoxygenase [EC:1.13.11.12] | (RefSeq) lipoxygenase 6, chloroplastic-like (A)	pme0170	1.23999	N-Acetyl-L-Arginine	0.804	2.2064e-06	2
gene-LOC110711125	0.937	K21596 calmodulin-binding transcription activator | (RefSeq) calmodulin-binding transcription activator 4-like isoform X1 (A)	pme0170	1.23999	N-Acetyl-L-Arginine	0.801	2.5343e-06	2
gene-LOC110711764	0.866	K15535 phosphoglucan, water dikinase [EC:2.7.9.5] | (RefSeq) phosphoglucan, water dikinase, chloroplastic-like isoform X1 (A)	pme0170	1.23999	N-Acetyl-L-Arginine	0.819	9.654e-07	2
gene-LOC110712745	-2.408	K16222 Dof zinc finger protein DOF5.5 | (RefSeq) cyclic dof factor 1-like (A)	pme0170	1.23999	N-Acetyl-L-Arginine	-0.846	1.92e-07	1
gene-LOC110713027	-0.904	K08869 aarF domain-containing kinase | (RefSeq) predicted protein (A)	pme0170	1.23999	N-Acetyl-L-Arginine	-0.828	5.852e-07	2
gene-LOC110716919	-1.084	K15285 solute carrier family 35, member E3 | (RefSeq) uncharacterized protein LOC107963028 (A)	pme0170	1.23999	N-Acetyl-L-Arginine	-0.821	8.92e-07	1
gene-LOC110717145	-0.494	K10908 DNA-directed RNA polymerase, mitochondrial [EC:2.7.7.6] | (RefSeq) LOW QUALITY PROTEIN: DNA-directed RNA polymerase 1A-like (A)	pme0170	1.23999	N-Acetyl-L-Arginine	-0.825	6.977e-07	2
gene-LOC110717661	-0.581	K01087 trehalose 6-phosphate phosphatase [EC:3.1.3.12] | (RefSeq) trehalose-phosphate phosphatase A-like (A)	pme0170	1.23999	N-Acetyl-L-Arginine	-0.831	4.981e-07	2
gene-LOC110718364	-2.558	--	pme0170	1.23999	N-Acetyl-L-Arginine	-0.812	1.4612e-06	1
gene-LOC110718565	-1.039	K16224 senescence-induced receptor-like serine/threonine-protein kinase | (RefSeq) senescence-induced receptor-like serine/threonine-protein kinase (A)	pme0170	1.23999	N-Acetyl-L-Arginine	-0.814	1.3002e-06	1
gene-LOC110718739	-0.608	K00588 caffeoyl-CoA O-methyltransferase [EC:2.1.1.104] | (RefSeq) caffeoyl-CoA O-methyltransferase 5-like (A)	pme0170	1.23999	N-Acetyl-L-Arginine	-0.817	1.1331e-06	2
gene-LOC110718871	-0.911	K12135 zinc finger protein CONSTANS | (RefSeq) zinc finger protein CONSTANS isoform X2 (A)	pme0170	1.23999	N-Acetyl-L-Arginine	-0.804	2.1555e-06	2
gene-LOC110720713	-0.928	K01611 S-adenosylmethionine decarboxylase [EC:4.1.1.50] | (RefSeq) S-adenosylmethionine decarboxylase proenzyme (A)	pme0170	1.23999	N-Acetyl-L-Arginine	-0.831	4.962e-07	2
gene-LOC110721089	-1.539	K13449 pathogenesis-related protein 1 | (RefSeq) pathogenesis-related protein PRB1-3-like (A)	pme0170	1.23999	N-Acetyl-L-Arginine	-0.81	1.6399e-06	1
gene-LOC110721584	0.703	K06943 nucleolar GTP-binding protein | (RefSeq) nucleolar GTP-binding protein 1-like (A)	pme0170	1.23999	N-Acetyl-L-Arginine	0.811	1.552e-06	2
gene-LOC110722068	-1.887	K01213 galacturan 1,4-alpha-galacturonidase [EC:3.2.1.67] | (RefSeq) polygalacturonase At1g48100-like (A)	pme0170	1.23999	N-Acetyl-L-Arginine	-0.826	6.783e-07	1
gene-LOC110722423	-0.333	K01736 chorismate synthase [EC:4.2.3.5] | (RefSeq) chorismate synthase 1, chloroplastic-like (A)	pme0170	1.23999	N-Acetyl-L-Arginine	-0.878	1.66e-08	2
gene-LOC110723061	-0.741	K12592 exosome complex protein LRP1 | (RefSeq) nuclear nucleic acid-binding protein C1D-like (A)	pme0170	1.23999	N-Acetyl-L-Arginine	-0.844	2.211e-07	2
gene-LOC110723279	0.665	K03665 GTPase | (RefSeq) uncharacterized protein LOC110723279 (A)	pme0170	1.23999	N-Acetyl-L-Arginine	0.823	7.873e-07	2
gene-LOC110724569	0.665	K09013 Fe-S cluster assembly ATP-binding protein | (RefSeq) ABC transporter I family member 6, chloroplastic-like (A)	pme0170	1.23999	N-Acetyl-L-Arginine	0.806	2.0071e-06	2
gene-LOC110724665	-0.646	K10355 actin, other eukaryote | (RefSeq) actin-7-like (A)	pme0170	1.23999	N-Acetyl-L-Arginine	-0.822	8.187e-07	2
gene-LOC110725604	-0.648	K00737 beta-1,4-mannosyl-glycoprotein beta-1,4-N-acetylglucosaminyltransferase [EC:2.4.1.144] | (RefSeq) beta-1,4-mannosyl-glycoprotein 4-beta-N-acetylglucosaminyltransferase-like isoform X1 (A)	pme0170	1.23999	N-Acetyl-L-Arginine	-0.804	2.1713e-06	2
gene-LOC110729060	-0.947	K12355 coniferyl-aldehyde dehydrogenase [EC:1.2.1.68] | (RefSeq) aldehyde dehydrogenase family 2 member C4-like (A)	pme0170	1.23999	N-Acetyl-L-Arginine	-0.803	2.3165e-06	2
gene-LOC110729554	-0.609	K20721 reticulon-1 | (RefSeq) reticulon-like protein B1 (A)	pme0170	1.23999	N-Acetyl-L-Arginine	-0.803	2.3418e-06	2
gene-LOC110729592	-1.127	K15746 beta-carotene 3-hydroxylase [EC:1.14.15.24] | (RefSeq) beta-carotene hydroxylase 2, chloroplastic-like (A)	pme0170	1.23999	N-Acetyl-L-Arginine	-0.801	2.5659e-06	1
gene-LOC110730207	-1.147	K00873 pyruvate kinase [EC:2.7.1.40] | (RefSeq) pyruvate kinase isozyme G, chloroplastic-like (A)	pme0170	1.23999	N-Acetyl-L-Arginine	-0.827	6.317e-07	1
gene-LOC110731844	-1.602	K23490 cytochrome b5 | (RefSeq) cytochrome b5, seed isoform-like (A)	pme0170	1.23999	N-Acetyl-L-Arginine	-0.831	4.973e-07	1
gene-LOC110732957	-0.645	K00789 S-adenosylmethionine synthetase [EC:2.5.1.6] | (RefSeq) S-adenosylmethionine synthase 2-like (A)	pme0170	1.23999	N-Acetyl-L-Arginine	-0.825	7.25e-07	2
gene-LOC110733934	-1.355	K15100 solute carrier family 25 (mitochondrial citrate transporter), member 1 | (RefSeq) mitochondrial succinate-fumarate transporter 1-like (A)	pme0170	1.23999	N-Acetyl-L-Arginine	-0.801	2.5629e-06	1
gene-LOC110734214	-0.829	K00789 S-adenosylmethionine synthetase [EC:2.5.1.6] | (RefSeq) S-adenosylmethionine synthase 2 (A)	pme0170	1.23999	N-Acetyl-L-Arginine	-0.805	2.1294e-06	2
gene-LOC110734353	0.602	K17732 mitochondrial-processing peptidase subunit beta [EC:3.4.24.64] | (RefSeq) mitochondrial processing peptidase (A)	pme0170	1.23999	N-Acetyl-L-Arginine	0.846	1.876e-07	2
gene-LOC110734497	-0.452	K01870 isoleucyl-tRNA synthetase [EC:6.1.1.5] | (RefSeq) isoleucine--tRNA ligase, chloroplastic/mitochondrial-like (A)	pme0170	1.23999	N-Acetyl-L-Arginine	-0.81	1.6387e-06	2
gene-LOC110735480	-1.141	K23260 scopoletin glucosyltransferase [EC:2.4.1.128] | (RefSeq) flavonoid glucosyltransferase (A)	pme0170	1.23999	N-Acetyl-L-Arginine	-0.842	2.448e-07	1
gene-LOC110736471	0.945	K06965 protein pelota | (RefSeq) protein PELOTA 1-like (A)	pme0170	1.23999	N-Acetyl-L-Arginine	0.834	4.114e-07	2
gene-LOC110736755	-0.468	--	pme0170	1.23999	N-Acetyl-L-Arginine	-0.821	9.063e-07	2
gene-LOC110737093	-0.717	K10046 GDP-D-mannose 3', 5'-epimerase [EC:5.1.3.18 5.1.3.-] | (RefSeq) GDP-mannose 3,5-epimerase 2 (A)	pme0170	1.23999	N-Acetyl-L-Arginine	-0.806	1.97e-06	2
gene-LOC110738682	-0.868	K13691 pathogen-inducible salicylic acid glucosyltransferase [EC:2.4.1.-] | (RefSeq) UDP-glycosyltransferase 74E2-like (A)	pme0170	1.23999	N-Acetyl-L-Arginine	-0.829	5.594e-07	2
gene-LOC110739982	-0.994	--	pme0170	1.23999	N-Acetyl-L-Arginine	-0.812	1.4739e-06	2
gene-LOC110682337	-0.19	K10577 ubiquitin-conjugating enzyme E2 I | (RefSeq) SUMO-conjugating enzyme SCE1-like (A)	mws5045	1.09829	12-Hydroxydodecanoic acid	-0.8	2.6576e-06	2
gene-LOC110684624	-0.317	K02639 ferredoxin | (RefSeq) ferredoxin, root R-B2-like (A)	mws5045	1.09829	12-Hydroxydodecanoic acid	-0.832	4.756e-07	2
gene-LOC110685908	-0.247	K22013 magnesium dechelatase [EC:4.99.1.10] | (RefSeq) protein STAY-GREEN LIKE, chloroplastic-like (A)	mws5045	1.09829	12-Hydroxydodecanoic acid	-0.814	1.3411e-06	2
gene-LOC110686387	-2.102	--	mws5045	1.09829	12-Hydroxydodecanoic acid	-0.813	1.4125e-06	1
gene-LOC110686490	-0.763	--	mws5045	1.09829	12-Hydroxydodecanoic acid	-0.8	2.6794e-06	2
gene-LOC110686648	0.709	K01087 trehalose 6-phosphate phosphatase [EC:3.1.3.12] | (RefSeq) trehalose-phosphate phosphatase A-like (A)	mws5045	1.09829	12-Hydroxydodecanoic acid	0.838	3.173e-07	2
gene-LOC110687241	-0.593	K05765 cofilin | (RefSeq) uncharacterized LOC105781290 (A)	mws5045	1.09829	12-Hydroxydodecanoic acid	-0.871	3.13e-08	2
gene-LOC110687539	-1.015	--	mws5045	1.09829	12-Hydroxydodecanoic acid	-0.831	4.848e-07	1
gene-LOC110689359	-0.405	K02729 20S proteasome subunit alpha 5 [EC:3.4.25.1] | (RefSeq) proteasome subunit alpha type-5 (A)	mws5045	1.09829	12-Hydroxydodecanoic acid	-0.854	1.077e-07	2
gene-LOC110690235	-0.962	--	mws5045	1.09829	12-Hydroxydodecanoic acid	-0.807	1.8683e-06	2
gene-LOC110690990	-0.389	K05765 cofilin | (RefSeq) uncharacterized LOC105781290 (A)	mws5045	1.09829	12-Hydroxydodecanoic acid	-0.862	6.13e-08	2
gene-LOC110691682	0.259	K15918 D-glycerate 3-kinase [EC:2.7.1.31] | (RefSeq) D-glycerate 3-kinase, chloroplastic-like (A)	mws5045	1.09829	12-Hydroxydodecanoic acid	-0.81	1.6388e-06	2
gene-LOC110693194	-0.535	--	mws5045	1.09829	12-Hydroxydodecanoic acid	-0.83	5.365e-07	2
gene-LOC110693513	-0.668	K01082 3'(2'), 5'-bisphosphate nucleotidase [EC:3.1.3.7] | (RefSeq) putative PAP-specific phosphatase, mitochondrial (A)	mws5045	1.09829	12-Hydroxydodecanoic acid	-0.851	1.38e-07	2
gene-LOC110693593	-1.058	K00384 thioredoxin reductase (NADPH) [EC:1.8.1.9] | (RefSeq) thioredoxin reductase 2-like (A)	mws5045	1.09829	12-Hydroxydodecanoic acid	-0.805	2.1284e-06	1
gene-LOC110693612	-0.512	--	mws5045	1.09829	12-Hydroxydodecanoic acid	-0.842	2.469e-07	2
gene-LOC110694104	-0.203	--	mws5045	1.09829	12-Hydroxydodecanoic acid	-0.876	1.99e-08	2
gene-LOC110695238	-0.4	K10406 kinesin family member C2/C3 | (RefSeq) kinesin-like protein KIF3B (A)	mws5045	1.09829	12-Hydroxydodecanoic acid	-0.873	2.69e-08	2
gene-LOC110695972	0.622	K01102 pyruvate dehydrogenase phosphatase [EC:3.1.3.43] | (RefSeq) putative protein phosphatase 2C 46 (A)	mws5045	1.09829	12-Hydroxydodecanoic acid	0.808	1.8208e-06	2
gene-LOC110696343	-1.557	K14488 SAUR family protein | (RefSeq) probable cyclin-dependent serine/threonine-protein kinase DDB_G0292550 (A)	mws5045	1.09829	12-Hydroxydodecanoic acid	-0.833	4.498e-07	1
gene-LOC110696871	-0.143	K05665 ATP-binding cassette, subfamily C (CFTR/MRP), member 1 [EC:7.6.2.3] | (RefSeq) ABC transporter C family member 2-like (A)	mws5045	1.09829	12-Hydroxydodecanoic acid	0.802	2.4863e-06	2
gene-LOC110697029	-3.049	K19329 WW domain-containing oxidoreductase | (RefSeq) short-chain dehydrogenase TIC 32, chloroplastic-like (A)	mws5045	1.09829	12-Hydroxydodecanoic acid	-0.821	8.737e-07	1
gene-LOC110697030	-1.234	K19329 WW domain-containing oxidoreductase | (RefSeq) short-chain dehydrogenase TIC 32, chloroplastic-like (A)	mws5045	1.09829	12-Hydroxydodecanoic acid	-0.801	2.5838e-06	1
gene-LOC110697706	-0.182	K02083 allantoate deiminase [EC:3.5.3.9] | (RefSeq) allantoate deiminase 2-like isoform X1 (A)	mws5045	1.09829	12-Hydroxydodecanoic acid	-0.826	6.572e-07	2
gene-LOC110698662	-0.491	K14399 polyribonucleotide 5'-hydroxyl-kinase [EC:2.7.1.78] | (RefSeq) Clp1-domain-containing protein (A)	mws5045	1.09829	12-Hydroxydodecanoic acid	-0.815	1.2233e-06	2
gene-LOC110699306	0.888	K15400 omega-hydroxypalmitate O-feruloyl transferase [EC:2.3.1.188] | (RefSeq) omega-hydroxypalmitate O-feruloyl transferase-like (A)	mws5045	1.09829	12-Hydroxydodecanoic acid	0.836	3.68e-07	2
gene-LOC110699325	-0.528	K03103 multiple inositol-polyphosphate phosphatase / 2,3-bisphosphoglycerate 3-phosphatase [EC:3.1.3.62 3.1.3.80] | (RefSeq) multiple inositol polyphosphate phosphatase 1-like isoform X1 (A)	mws5045	1.09829	12-Hydroxydodecanoic acid	-0.82	9.505e-07	2
gene-LOC110699375	-0.731	K00430 peroxidase [EC:1.11.1.7] | (RefSeq) peroxidase P7-like (A)	mws5045	1.09829	12-Hydroxydodecanoic acid	-0.801	2.578e-06	2
gene-LOC110700139	-0.26	K14498 serine/threonine-protein kinase SRK2 [EC:2.7.11.1] | (RefSeq) serine/threonine-protein kinase SRK2H-like (A)	mws5045	1.09829	12-Hydroxydodecanoic acid	-0.868	4.03e-08	2
gene-LOC110700184	-0.641	--	mws5045	1.09829	12-Hydroxydodecanoic acid	-0.8	2.6698e-06	2
gene-LOC110702460	0.469	--	mws5045	1.09829	12-Hydroxydodecanoic acid	0.836	3.691e-07	2
gene-LOC110706329	-2.741	--	mws5045	1.09829	12-Hydroxydodecanoic acid	-0.823	7.776e-07	1
gene-LOC110706994	-0.552	K08065 nuclear transcription Y subunit beta | (RefSeq) nuclear transcription factor Y subunit B-3-like (A)	mws5045	1.09829	12-Hydroxydodecanoic acid	-0.811	1.5095e-06	2
gene-LOC110708550	0.233	--	mws5045	1.09829	12-Hydroxydodecanoic acid	0.806	1.9494e-06	2
gene-LOC110708726	0.763	--	mws5045	1.09829	12-Hydroxydodecanoic acid	0.822	8.431e-07	2
gene-LOC110708988	-0.034	K19042 E3 ubiquitin-protein ligase BOI and related proteins [EC:2.3.2.27] | (RefSeq) E3 ubiquitin-protein ligase BOI-like isoform X1 (A)	mws5045	1.09829	12-Hydroxydodecanoic acid	-0.846	1.882e-07	2
gene-LOC110708991	-0.61	--	mws5045	1.09829	12-Hydroxydodecanoic acid	-0.802	2.3979e-06	2
gene-LOC110709276	-0.538	--	mws5045	1.09829	12-Hydroxydodecanoic acid	-0.884	1.07e-08	2
gene-LOC110710931	-0.211	K08332 vacuolar protein 8 | (RefSeq) U-box domain-containing protein 4-like (A)	mws5045	1.09829	12-Hydroxydodecanoic acid	-0.844	2.205e-07	2
gene-LOC110710941	-1.899	K01177 beta-amylase [EC:3.2.1.2] | (RAP-DB) Os03g0141200; Similar to Beta-amylase PCT-BMYI (EC 3.2.1.2). (A)	mws5045	1.09829	12-Hydroxydodecanoic acid	-0.808	1.7639e-06	1
gene-LOC110711142	-0.388	--	mws5045	1.09829	12-Hydroxydodecanoic acid	-0.826	6.851e-07	2
gene-LOC110712123	-0.058	K10573 ubiquitin-conjugating enzyme E2 A [EC:2.3.2.23] | (RefSeq) ubiquitin-conjugating enzyme E2 2-like (A)	mws5045	1.09829	12-Hydroxydodecanoic acid	-0.813	1.3977e-06	2
gene-LOC110712159	0.085	K14504 xyloglucan:xyloglucosyl transferase TCH4 [EC:2.4.1.207] | (RefSeq) probable xyloglucan endotransglucosylase/hydrolase protein 23 (A)	mws5045	1.09829	12-Hydroxydodecanoic acid	-0.824	7.67e-07	2
gene-LOC110712597	0.316	K23280 rhamnogalacturonan I rhamnosyltransferase [EC:2.4.1.351] | (RefSeq) uncharacterized protein LOC101257103 isoform X1 (A)	mws5045	1.09829	12-Hydroxydodecanoic acid	0.804	2.2116e-06	2
gene-LOC110713153	-0.24	--	mws5045	1.09829	12-Hydroxydodecanoic acid	0.802	2.4142e-06	2
gene-LOC110714221	-0.239	K03236 translation initiation factor 1A | (RefSeq) eukaryotic translation initiation factor 1A-like (A)	mws5045	1.09829	12-Hydroxydodecanoic acid	-0.802	2.5078e-06	2
gene-LOC110714492	0.797	K00924 kinase [EC:2.7.1.-] | (RefSeq) receptor-like protein kinase HSL1 (A)	mws5045	1.09829	12-Hydroxydodecanoic acid	0.839	2.964e-07	2
gene-LOC110715026	0.173	K03405 magnesium chelatase subunit I [EC:6.6.1.1] | (RefSeq) magnesium-chelatase subunit ChlI, chloroplastic-like (A)	mws5045	1.09829	12-Hydroxydodecanoic acid	0.831	4.916e-07	2
gene-LOC110715107	-0.205	--	mws5045	1.09829	12-Hydroxydodecanoic acid	-0.816	1.1598e-06	2
gene-LOC110716273	0.518	K00873 pyruvate kinase [EC:2.7.1.40] | (RefSeq) pyruvate kinase, cytosolic isozyme (A)	mws5045	1.09829	12-Hydroxydodecanoic acid	0.813	1.3497e-06	2
gene-LOC110716781	0.237	--	mws5045	1.09829	12-Hydroxydodecanoic acid	0.825	6.914e-07	2
gene-LOC110716871	0.219	K17508 protein phosphatase PTC7 [EC:3.1.3.16] | (RefSeq) probable protein phosphatase 2C 55 (A)	mws5045	1.09829	12-Hydroxydodecanoic acid	0.842	2.453e-07	2
gene-LOC110717086	0.361	--	mws5045	1.09829	12-Hydroxydodecanoic acid	0.829	5.511e-07	2
gene-LOC110717116	-0.972	--	mws5045	1.09829	12-Hydroxydodecanoic acid	-0.802	2.4007e-06	2
gene-LOC110717411	0.497	K01725 cyanate lyase [EC:4.2.1.104] | (RefSeq) cyanate hydratase-like (A)	mws5045	1.09829	12-Hydroxydodecanoic acid	0.801	2.5112e-06	2
gene-LOC110718038	-2.735	K05391 cyclic nucleotide gated channel, plant | (RefSeq) cyclic nucleotide-gated ion channel 1-like (A)	mws5045	1.09829	12-Hydroxydodecanoic acid	-0.802	2.4077e-06	1
gene-LOC110719421	0.324	--	mws5045	1.09829	12-Hydroxydodecanoic acid	0.803	2.3506e-06	2
gene-LOC110721510	-0.222	K09503 DnaJ homolog subfamily A member 2 | (RefSeq) dnaJ protein homolog 2-like (A)	mws5045	1.09829	12-Hydroxydodecanoic acid	-0.822	8.147e-07	2
gene-LOC110723140	0.277	K12271 signal recognition particle 43 kDa protein | (RefSeq) signal recognition particle 43 kDa protein, chloroplastic-like (A)	mws5045	1.09829	12-Hydroxydodecanoic acid	0.802	2.4291e-06	2
gene-LOC110724716	0.582	--	mws5045	1.09829	12-Hydroxydodecanoic acid	0.834	4.122e-07	2
gene-LOC110726835	-0.62	--	mws5045	1.09829	12-Hydroxydodecanoic acid	-0.82	9.254e-07	2
gene-LOC110726931	-0.309	K01456 peptide-N4-(N-acetyl-beta-glucosaminyl)asparagine amidase [EC:3.5.1.52] | (RefSeq) peptide-N(4)-(N-acetyl-beta- glucosaminyl)asparagine amidase-like (A)	mws5045	1.09829	12-Hydroxydodecanoic acid	-0.838	3.309e-07	2
gene-LOC110726974	-0.16	--	mws5045	1.09829	12-Hydroxydodecanoic acid	-0.819	1.0195e-06	2
gene-LOC110727181	-0.516	--	mws5045	1.09829	12-Hydroxydodecanoic acid	-0.802	2.4354e-06	2
gene-LOC110727261	-0.488	--	mws5045	1.09829	12-Hydroxydodecanoic acid	-0.834	4.237e-07	2
gene-LOC110729117	-0.583	K03066 26S proteasome regulatory subunit T6 | (RefSeq) 26S proteasome regulatory subunit 8 homolog A (A)	mws5045	1.09829	12-Hydroxydodecanoic acid	-0.802	2.4449e-06	2
gene-LOC110729796	-0.143	K09578 peptidyl-prolyl cis-trans isomerase NIMA-interacting 1 [EC:5.2.1.8] | (RefSeq) peptidyl-prolyl cis-trans isomerase Pin1-like (A)	mws5045	1.09829	12-Hydroxydodecanoic acid	-0.818	1.0237e-06	2
gene-LOC110730824	-0.352	--	mws5045	1.09829	12-Hydroxydodecanoic acid	-0.847	1.766e-07	2
gene-LOC110733645	0.492	K00811 aspartate aminotransferase, chloroplastic [EC:2.6.1.1] | (RefSeq) aspartate aminotransferase, chloroplastic-like (A)	mws5045	1.09829	12-Hydroxydodecanoic acid	0.824	7.529e-07	2
gene-LOC110734353	0.602	K17732 mitochondrial-processing peptidase subunit beta [EC:3.4.24.64] | (RefSeq) mitochondrial processing peptidase (A)	mws5045	1.09829	12-Hydroxydodecanoic acid	0.855	1.013e-07	2
gene-LOC110734706	-0.723	--	mws5045	1.09829	12-Hydroxydodecanoic acid	-0.811	1.5631e-06	2
gene-LOC110735268	-1.07	--	mws5045	1.09829	12-Hydroxydodecanoic acid	-0.807	1.8494e-06	1
gene-LOC110736915	-0.704	K06085 synovial sarcoma, X breakpoint 2 interacting protein | (RefSeq) afadin- and alpha-actinin-binding protein-like isoform X1 (A)	mws5045	1.09829	12-Hydroxydodecanoic acid	-0.861	6.61e-08	2
gene-LOC110739777	-0.463	--	mws5045	1.09829	12-Hydroxydodecanoic acid	0.807	1.8653e-06	2
gene-LOC110684625	0.546	K19891 glucan endo-1,3-beta-glucosidase 1/2/3 [EC:3.2.1.39] | (RefSeq) hypothetical protein (A)	pme1228	2.33578	5-Hydroxy-L-tryptophan	0.825	7.114e-07	2
gene-LOC110691730	-0.452	K01759 lactoylglutathione lyase [EC:4.4.1.5] | (RefSeq) lactoylglutathione lyase-like (A)	pme1228	2.33578	5-Hydroxy-L-tryptophan	-0.825	7.135e-07	2
gene-LOC110692966	-1.152	--	pme1228	2.33578	5-Hydroxy-L-tryptophan	-0.803	2.3831e-06	1
gene-LOC110695887	0.813	K13071 pheophorbide a oxygenase [EC:1.14.15.17] | (Kazusa) Lj3g3v3032090.1; - (A)	pme1228	2.33578	5-Hydroxy-L-tryptophan	0.85	1.415e-07	2
gene-LOC110701599	0.567	K22455 estrogen receptor-binding fragment-associated gene 9 protein | (RefSeq) uncharacterized protein At3g61260-like (A)	pme1228	2.33578	5-Hydroxy-L-tryptophan	0.802	2.4452e-06	2
gene-LOC110706012	-0.657	K03549 KUP system potassium uptake protein | (RefSeq) potassium transporter 8-like (A)	pme1228	2.33578	5-Hydroxy-L-tryptophan	-0.829	5.607e-07	2
gene-LOC110712572	0.761	K10999 cellulose synthase A [EC:2.4.1.12] | (RefSeq) cellulose synthase A catalytic subunit 4 [UDP-forming] isoform X1 (A)	pme1228	2.33578	5-Hydroxy-L-tryptophan	0.822	8.183e-07	2
gene-LOC110713188	0.561	--	pme1228	2.33578	5-Hydroxy-L-tryptophan	0.806	2.0198e-06	2
gene-LOC110713920	0.788	--	pme1228	2.33578	5-Hydroxy-L-tryptophan	0.835	3.803e-07	2
gene-LOC110738111	0.251	K17604 zinc finger SWIM domain-containing protein 3 | (RefSeq) uncharacterized LOC107260768 (A)	pme1228	2.33578	5-Hydroxy-L-tryptophan	0.816	1.1401e-06	2
gene-LOC110689244	-0.541	K10256 omega-6 fatty acid desaturase / acyl-lipid omega-6 desaturase (Delta-12 desaturase) [EC:1.14.19.6 1.14.19.22] | (RefSeq) delta(12)-fatty-acid desaturase FAD2-like (A)	Hmyp002656	1.24532	Methyl dioxindole-3-acetate	-0.816	1.1655e-06	2
gene-LOC110690623	-2.772	K12890 splicing factor, arginine/serine-rich 1 | (RefSeq) uncharacterized protein LOC103422586 isoform X1 (A)	Hmyp002656	1.24532	Methyl dioxindole-3-acetate	-0.812	1.4214e-06	1
gene-LOC110694683	0.906	K00924 kinase [EC:2.7.1.-] | (RefSeq) probable serine/threonine-protein kinase CST (A)	Hmyp002656	1.24532	Methyl dioxindole-3-acetate	0.819	9.824e-07	2
gene-LOC110695668	-0.246	--	Hmyp002656	1.24532	Methyl dioxindole-3-acetate	-0.81	1.6185e-06	2
gene-LOC110696285	-1.138	--	Hmyp002656	1.24532	Methyl dioxindole-3-acetate	-0.857	9.05e-08	1
gene-LOC110697210	0.576	K21596 calmodulin-binding transcription activator | (RefSeq) calmodulin-binding transcription activator 5-like isoform X1 (A)	Hmyp002656	1.24532	Methyl dioxindole-3-acetate	0.829	5.516e-07	2
gene-LOC110699527	0.325	K01184 polygalacturonase [EC:3.2.1.15] | (RefSeq) polygalacturonase (A)	Hmyp002656	1.24532	Methyl dioxindole-3-acetate	0.844	2.26e-07	2
gene-LOC110700268	-0.495	K06442 23S rRNA (cytidine1920-2'-O)/16S rRNA (cytidine1409-2'-O)-methyltransferase [EC:2.1.1.226 2.1.1.227] | (RefSeq) uncharacterized protein LOC110700268 (A)	Hmyp002656	1.24532	Methyl dioxindole-3-acetate	-0.833	4.459e-07	2
gene-LOC110705200	0.888	K13258 2-hydroxyisoflavanone dehydratase [EC:4.2.1.105] | (RefSeq) 2-hydroxyisoflavanone dehydratase (A)	Hmyp002656	1.24532	Methyl dioxindole-3-acetate	0.842	2.537e-07	2
gene-LOC110706074	-0.263	K12129 pseudo-response regulator 7 | (RefSeq) two-component response regulator-like PRR73 (A)	Hmyp002656	1.24532	Methyl dioxindole-3-acetate	-0.855	1.002e-07	2
gene-LOC110706232	-0.681	K09422 transcription factor MYB, plant | (RefSeq) transcription factor AS1-like (A)	Hmyp002656	1.24532	Methyl dioxindole-3-acetate	-0.823	7.877e-07	2
gene-LOC110708249	-0.694	K18881 D-lactate dehydratase [EC:4.2.1.130] | (RefSeq) protein DJ-1 homolog D-like (A)	Hmyp002656	1.24532	Methyl dioxindole-3-acetate	-0.81	1.6171e-06	2
gene-LOC110709075	-1.697	--	Hmyp002656	1.24532	Methyl dioxindole-3-acetate	-0.821	8.999e-07	1
gene-LOC110709961	-0.694	--	Hmyp002656	1.24532	Methyl dioxindole-3-acetate	-0.801	2.5535e-06	2
gene-LOC110710278	-0.442	K05677 ATP-binding cassette, subfamily D (ALD), member 3 | (RefSeq) ATP-binding cassette superfamily (A)	Hmyp002656	1.24532	Methyl dioxindole-3-acetate	-0.809	1.7294e-06	2
gene-LOC110710571	-1.101	--	Hmyp002656	1.24532	Methyl dioxindole-3-acetate	-0.818	1.0274e-06	1
gene-LOC110720713	-0.928	K01611 S-adenosylmethionine decarboxylase [EC:4.1.1.50] | (RefSeq) S-adenosylmethionine decarboxylase proenzyme (A)	Hmyp002656	1.24532	Methyl dioxindole-3-acetate	-0.801	2.5728e-06	2
gene-LOC110722423	-0.333	K01736 chorismate synthase [EC:4.2.3.5] | (RefSeq) chorismate synthase 1, chloroplastic-like (A)	Hmyp002656	1.24532	Methyl dioxindole-3-acetate	-0.839	2.997e-07	2
gene-LOC110723281	0.825	K13430 serine/threonine-protein kinase PBS1 [EC:2.7.11.1] | (RefSeq) serine/threonine-protein kinase CDL1 (A)	Hmyp002656	1.24532	Methyl dioxindole-3-acetate	0.839	3.019e-07	2
gene-LOC110724124	-0.747	K09422 transcription factor MYB, plant | (RefSeq) transcription factor AS1-like (A)	Hmyp002656	1.24532	Methyl dioxindole-3-acetate	-0.811	1.5194e-06	2
gene-LOC110726422	-0.504	K19041 E3 ubiquitin-protein ligase RNF38/44 [EC:2.3.2.27] | (RefSeq) anaphase-promoting complex subunit 11 RING-H2 finger protein (A)	Hmyp002656	1.24532	Methyl dioxindole-3-acetate	-0.821	8.708e-07	2
gene-LOC110729554	-0.609	K20721 reticulon-1 | (RefSeq) reticulon-like protein B1 (A)	Hmyp002656	1.24532	Methyl dioxindole-3-acetate	-0.842	2.526e-07	2
gene-LOC110729741	0.788	K01835 phosphoglucomutase [EC:5.4.2.2] | (RefSeq) phosphoglucomutase, chloroplastic-like (A)	Hmyp002656	1.24532	Methyl dioxindole-3-acetate	0.851	1.363e-07	2
gene-LOC110731301	0.887	K21989 calcium permeable stress-gated cation channel | (RefSeq) calcium permeable stress-gated cation channel 1-like (A)	Hmyp002656	1.24532	Methyl dioxindole-3-acetate	0.804	2.1561e-06	2
gene-LOC110731844	-1.602	K23490 cytochrome b5 | (RefSeq) cytochrome b5, seed isoform-like (A)	Hmyp002656	1.24532	Methyl dioxindole-3-acetate	-0.804	2.2472e-06	1
gene-LOC110733911	0.782	--	Hmyp002656	1.24532	Methyl dioxindole-3-acetate	0.804	2.1865e-06	2
gene-LOC110734353	0.602	K17732 mitochondrial-processing peptidase subunit beta [EC:3.4.24.64] | (RefSeq) mitochondrial processing peptidase (A)	Hmyp002656	1.24532	Methyl dioxindole-3-acetate	0.804	2.2216e-06	2
gene-LOC110734466	-0.812	K01968 3-methylcrotonyl-CoA carboxylase alpha subunit [EC:6.4.1.4] | (RefSeq) methylcrotonoyl-CoA carboxylase subunit alpha, mitochondrial (A)	Hmyp002656	1.24532	Methyl dioxindole-3-acetate	-0.805	2.1387e-06	2
gene-LOC110738459	-0.216	K09873 aquaporin TIP | (RefSeq) probable aquaporin TIP1-1 (A)	Hmyp002656	1.24532	Methyl dioxindole-3-acetate	-0.833	4.445e-07	2
gene-LOC110738682	-0.868	K13691 pathogen-inducible salicylic acid glucosyltransferase [EC:2.4.1.-] | (RefSeq) UDP-glycosyltransferase 74E2-like (A)	Hmyp002656	1.24532	Methyl dioxindole-3-acetate	-0.844	2.222e-07	2
gene-LOC110739447	0.992	--	Hmyp002656	1.24532	Methyl dioxindole-3-acetate	0.814	1.28e-06	2
gene-LOC110739982	-0.994	--	Hmyp002656	1.24532	Methyl dioxindole-3-acetate	-0.818	1.0571e-06	2
gene-LOC110740087	-0.936	K01673 carbonic anhydrase [EC:4.2.1.1] | (RefSeq) beta carbonic anhydrase 5, chloroplastic-like isoform X1 (A)	Hmyp002656	1.24532	Methyl dioxindole-3-acetate	-0.811	1.5306e-06	2
gene-LOC110686859	-0.945	--	mws4174	1.909	N-Acetyl-D-mannosamine	-0.817	1.0926e-06	2
gene-LOC110701960	-0.032	K00457 4-hydroxyphenylpyruvate dioxygenase [EC:1.13.11.27] | (RefSeq) 4-hydroxyphenylpyruvate dioxygenase-like (A)	mws4174	1.909	N-Acetyl-D-mannosamine	-0.818	1.0288e-06	2
gene-LOC110703690	-1.566	--	pme2755	0.925881	N-Acetyl-D-glucosamine	-0.825	6.966e-07	4
gene-LOC110733458	-1.52	K23877 xyloglucan O-acetyltransferase | (RefSeq) hypothetical protein (A)	pme2755	0.925881	N-Acetyl-D-glucosamine	-0.815	1.2104e-06	4
gene-LOC110682984	-1.198	--	mws0520	0.842194	N-Acetyl-L-tyrosine	-0.822	8.569e-07	4
gene-LOC110686449	-1.851	--	mws0520	0.842194	N-Acetyl-L-tyrosine	-0.822	8.569e-07	4
gene-LOC110703365	-1.567	K11996 adenylyltransferase and sulfurtransferase [EC:2.7.7.80 2.8.1.11] | (RefSeq) adenylyltransferase and sulfurtransferase MOCS3-like (A)	mws0520	0.842194	N-Acetyl-L-tyrosine	-0.804	2.2136e-06	4
gene-LOC110716624	-1.026	--	mws0520	0.842194	N-Acetyl-L-tyrosine	-0.848	1.688e-07	4
gene-LOC110727600	-1.652	K11153 retinol dehydrogenase 12 [EC:1.1.1.300] | (Kazusa) Lj1g3v0342000.1; - (A)	mws0520	0.842194	N-Acetyl-L-tyrosine	-0.804	2.1627e-06	4
gene-LOC110730207	-1.147	K00873 pyruvate kinase [EC:2.7.1.40] | (RefSeq) pyruvate kinase isozyme G, chloroplastic-like (A)	mws0520	0.842194	N-Acetyl-L-tyrosine	-0.837	3.499e-07	4
gene-LOC110734547	-1.183	K12173 BRCA1-A complex subunit BRE | (RefSeq) BRCA1-A complex subunit BRE-like (A)	mws0520	0.842194	N-Acetyl-L-tyrosine	-0.809	1.7209e-06	4
gene-LOC110713156	-1.302	--	pme0264	0.617092	Thymidine	-0.808	1.8236e-06	4
gene-LOC110686013	-1.056	--	Lmhn002629	-0.721504	Benzoyltartaric acid	-0.828	5.751e-07	4
gene-LOC110686387	-2.102	--	Lmhn002629	-0.721504	Benzoyltartaric acid	-0.813	1.3918e-06	4
gene-LOC110686450	-1.265	--	Lmhn002629	-0.721504	Benzoyltartaric acid	-0.806	2.043e-06	4
gene-LOC110689061	-2.013	--	Lmhn002629	-0.721504	Benzoyltartaric acid	-0.905	1.2e-09	4
gene-LOC110689288	-1.971	--	Lmhn002629	-0.721504	Benzoyltartaric acid	-0.82	9.129e-07	4
gene-LOC110689494	-1.453	K13466 EIX receptor 1/2 | (RefSeq) LRR receptor-like serine/threonine-protein kinase GSO1 (A)	Lmhn002629	-0.721504	Benzoyltartaric acid	-0.824	7.362e-07	4
gene-LOC110689495	-2.169	K11253 histone H3 | (RefSeq) uncharacterized protein LOC110788621 (A)	Lmhn002629	-0.721504	Benzoyltartaric acid	-0.903	1.6e-09	4
gene-LOC110693593	-1.058	K00384 thioredoxin reductase (NADPH) [EC:1.8.1.9] | (RefSeq) thioredoxin reductase 2-like (A)	Lmhn002629	-0.721504	Benzoyltartaric acid	-0.826	6.657e-07	4
gene-LOC110694873	-1.692	--	Lmhn002629	-0.721504	Benzoyltartaric acid	-0.878	1.67e-08	4
gene-LOC110695582	-1.625	K12524 bifunctional aspartokinase / homoserine dehydrogenase 1 [EC:2.7.2.4 1.1.1.3] | (RefSeq) bifunctional aspartokinase/homoserine dehydrogenase 2, chloroplastic-like (A)	Lmhn002629	-0.721504	Benzoyltartaric acid	-0.812	1.4777e-06	4
gene-LOC110696518	-2.017	--	Lmhn002629	-0.721504	Benzoyltartaric acid	-0.809	1.698e-06	4
gene-LOC110696767	-1.74	--	Lmhn002629	-0.721504	Benzoyltartaric acid	-0.828	5.94e-07	4
gene-LOC110697029	-3.049	K19329 WW domain-containing oxidoreductase | (RefSeq) short-chain dehydrogenase TIC 32, chloroplastic-like (A)	Lmhn002629	-0.721504	Benzoyltartaric acid	-0.812	1.4655e-06	4
gene-LOC110699319	-1.569	--	Lmhn002629	-0.721504	Benzoyltartaric acid	-0.826	6.615e-07	4
gene-LOC110699517	-1.075	--	Lmhn002629	-0.721504	Benzoyltartaric acid	-0.909	8e-10	4
gene-LOC110699685	-1.794	--	Lmhn002629	-0.721504	Benzoyltartaric acid	-0.849	1.586e-07	4
gene-LOC110699939	-1.164	--	Lmhn002629	-0.721504	Benzoyltartaric acid	-0.802	2.4759e-06	4
gene-LOC110703744	-1.294	--	Lmhn002629	-0.721504	Benzoyltartaric acid	-0.813	1.3859e-06	4
gene-LOC110704083	-1.671	K00549 5-methyltetrahydropteroyltriglutamate--homocysteine methyltransferase [EC:2.1.1.14] | (RefSeq) 5-methyltetrahydropteroyltriglutamate-- homocysteine methyltransferase (A)	Lmhn002629	-0.721504	Benzoyltartaric acid	-0.907	1e-09	4
gene-LOC110704133	-1.286	K08867 WNK lysine deficient protein kinase [EC:2.7.11.1] | (RefSeq) probable serine/threonine-protein kinase WNK10 (A)	Lmhn002629	-0.721504	Benzoyltartaric acid	-0.91	7e-10	4
gene-LOC110706474	-1.338	--	Lmhn002629	-0.721504	Benzoyltartaric acid	-0.911	6e-10	4
gene-LOC110710259	-1.365	K14400 pre-mRNA cleavage complex 2 protein Pcf11 | (RefSeq) LOW QUALITY PROTEIN: uncharacterized protein LOC111982967 (A)	Lmhn002629	-0.721504	Benzoyltartaric acid	-0.857	9.16e-08	4
gene-LOC110710586	-1.83	K02335 DNA polymerase I [EC:2.7.7.7] | (RefSeq) DNA polymerase I A, chloroplastic/mitochondrial-like (A)	Lmhn002629	-0.721504	Benzoyltartaric acid	-0.909	8e-10	4
gene-LOC110716030	-1.228	K11253 histone H3 | (RefSeq) uncharacterized protein LOC110629262 (A)	Lmhn002629	-0.721504	Benzoyltartaric acid	-0.849	1.607e-07	4
gene-LOC110717042	-1.187	--	Lmhn002629	-0.721504	Benzoyltartaric acid	-0.912	6e-10	4
gene-LOC110718444	-1.014	--	Lmhn002629	-0.721504	Benzoyltartaric acid	-0.868	3.95e-08	4
gene-LOC110723240	-1.026	--	Lmhn002629	-0.721504	Benzoyltartaric acid	-0.824	7.589e-07	4
gene-LOC110724939	-1.161	--	Lmhn002629	-0.721504	Benzoyltartaric acid	-0.875	2.26e-08	4
gene-LOC110727933	-2.275	K15042 importin subunit alpha-6/7 | (RefSeq) importin subunit alpha-4-like (A)	Lmhn002629	-0.721504	Benzoyltartaric acid	-0.837	3.417e-07	4
gene-LOC110732914	-1.502	K17604 zinc finger SWIM domain-containing protein 3 | (RefSeq) protein FAR1-RELATED SEQUENCE 5-like (A)	Lmhn002629	-0.721504	Benzoyltartaric acid	0.829	5.707e-07	4
gene-LOC110734850	-1.236	--	Lmhn002629	-0.721504	Benzoyltartaric acid	-0.908	9e-10	4
gene-LOC110735268	-1.07	--	Lmhn002629	-0.721504	Benzoyltartaric acid	-0.839	3.031e-07	4
gene-LOC110736113	-1.539	--	Lmhn002629	-0.721504	Benzoyltartaric acid	-0.811	1.512e-06	4
gene-LOC110738151	-1.692	--	Lmhn002629	-0.721504	Benzoyltartaric acid	-0.829	5.437e-07	4
gene-LOC110738964	-1.209	K03327 multidrug resistance protein, MATE family | (RefSeq) protein DETOXIFICATION 16-like (A)	Lmhn002629	-0.721504	Benzoyltartaric acid	-0.844	2.162e-07	4
gene-LOC110739925	-1.564	--	Lmhn002629	-0.721504	Benzoyltartaric acid	-0.822	8.345e-07	4
gene-LOC110682270	0.157	K15634 probable phosphoglycerate mutase [EC:5.4.2.12] | (RefSeq) phosphoglycerate mutase-like protein 4 (A)	pme1187	1.76023	5-Methyluridine	0.836	3.74e-07	2
gene-LOC110684469	-0.44	--	pme1187	1.76023	5-Methyluridine	-0.886	8.5e-09	2
gene-LOC110684495	-0.199	K20827 RNA polymerase II-associated protein 2 [EC:3.1.3.16] | (RefSeq) putative RNA polymerase II subunit B1 CTD phosphatase RPAP2 homolog (A)	pme1187	1.76023	5-Methyluridine	-0.886	8.5e-09	2
gene-LOC110684957	-0.199	K18999 RNA polymerase II C-terminal domain phosphatase-like 3/4 [EC:3.1.3.16] | (RefSeq) RNA polymerase II C-terminal domain phosphatase-like 4 (A)	pme1187	1.76023	5-Methyluridine	-0.886	8.5e-09	2
gene-LOC110685039	-0.199	K23810 (E)-8-carboxylinalool synthase [EC:1.14.14.-] | (RefSeq) geraniol 8-hydroxylase (A)	pme1187	1.76023	5-Methyluridine	-0.886	8.5e-09	2
gene-LOC110685721	0.309	--	pme1187	1.76023	5-Methyluridine	0.883	1.07e-08	2
gene-LOC110686404	-0.199	K13201 nucleolysin TIA-1/TIAR | (RefSeq) oligouridylate-binding protein 1-like isoform X1 (A)	pme1187	1.76023	5-Methyluridine	-0.886	8.5e-09	2
gene-LOC110687181	-0.199	K06883 uncharacterized protein | (RefSeq) LOW QUALITY PROTEIN: uncharacterized protein LOC104799061 (A)	pme1187	1.76023	5-Methyluridine	-0.886	8.5e-09	2
gene-LOC110687214	-0.68	--	pme1187	1.76023	5-Methyluridine	-0.886	8.5e-09	2
gene-LOC110687700	-0.44	K13416 brassinosteroid insensitive 1-associated receptor kinase 1 [EC:2.7.10.1 2.7.11.1] | (RefSeq) BRASSINOSTEROID INSENSITIVE 1-associated receptor kinase 1-like (A)	pme1187	1.76023	5-Methyluridine	-0.886	8.5e-09	2
gene-LOC110688313	0.654	--	pme1187	1.76023	5-Methyluridine	0.831	4.845e-07	2
gene-LOC110688900	-0.199	K17604 zinc finger SWIM domain-containing protein 3 | (RAP-DB) Os01g0852650; FAR1 DNA binding domain domain containing protein. (A)	pme1187	1.76023	5-Methyluridine	-0.886	8.5e-09	2
gene-LOC110689212	-1.182	--	pme1187	1.76023	5-Methyluridine	-0.886	8.5e-09	1
gene-LOC110689464	-0.68	K09338 homeobox-leucine zipper protein | (RefSeq) homeobox-leucine zipper protein HDG2-like (A)	pme1187	1.76023	5-Methyluridine	-0.886	8.5e-09	2
gene-LOC110689465	-0.44	K11643 chromodomain-helicase-DNA-binding protein 4 [EC:3.6.4.12] | (RefSeq) CHD3-type chromatin-remodeling factor PICKLE-like (A)	pme1187	1.76023	5-Methyluridine	-0.886	8.5e-09	2
gene-LOC110689790	0.499	K09286 EREBP-like factor | (RefSeq) ethylene-responsive transcription factor ERF073-like (A)	pme1187	1.76023	5-Methyluridine	0.88	1.5e-08	2
gene-LOC110689968	-0.261	--	pme1187	1.76023	5-Methyluridine	0.852	1.252e-07	2
gene-LOC110689981	-0.199	--	pme1187	1.76023	5-Methyluridine	-0.886	8.5e-09	2
gene-LOC110690655	-0.199	--	pme1187	1.76023	5-Methyluridine	-0.886	8.5e-09	2
gene-LOC110690696	-0.199	K01193 beta-fructofuranosidase [EC:3.2.1.26] | (RefSeq) LOC109747879; beta-fructofuranosidase, insoluble isoenzyme 3-like (A)	pme1187	1.76023	5-Methyluridine	-0.886	8.5e-09	2
gene-LOC110690773	-0.199	K15803 (-)-germacrene D synthase [EC:4.2.3.75] | (RefSeq) casbene synthase, chloroplastic-like (A)	pme1187	1.76023	5-Methyluridine	-0.886	8.5e-09	2
gene-LOC110691830	-0.199	K15255 ATP-dependent DNA helicase PIF1 [EC:3.6.4.12] | (RefSeq) uncharacterized protein LOC101786894 (A)	pme1187	1.76023	5-Methyluridine	-0.886	8.5e-09	2
gene-LOC110692424	-0.199	--	pme1187	1.76023	5-Methyluridine	-0.886	8.5e-09	2
gene-LOC110692848	-0.44	K14085 aldehyde dehydrogenase family 7 member A1 [EC:1.2.1.31 1.2.1.8 1.2.1.3] | (RefSeq) aldehyde dehydrogenase family 2 member C4-like (A)	pme1187	1.76023	5-Methyluridine	-0.886	8.5e-09	2
gene-LOC110692898	-2.268	--	pme1187	1.76023	5-Methyluridine	-0.886	8.5e-09	1
gene-LOC110693699	0.634	K07904 Ras-related protein Rab-11A | (RefSeq) ras-related protein RABA1f-like (A)	pme1187	1.76023	5-Methyluridine	0.881	1.31e-08	2
gene-LOC110693731	-0.199	K03283 heat shock 70kDa protein 1/2/6/8 | (RefSeq) heat shock 70 kDa protein 18-like (A)	pme1187	1.76023	5-Methyluridine	-0.886	8.5e-09	2
gene-LOC110693773	-0.44	K22133 oxalate---CoA ligase [EC:6.2.1.8] | (RefSeq) oxalate--CoA ligase (A)	pme1187	1.76023	5-Methyluridine	-0.886	8.5e-09	2
gene-LOC110693919	-0.199	K01772 protoporphyrin/coproporphyrin ferrochelatase [EC:4.99.1.1 4.99.1.9] | (RefSeq) LOW QUALITY PROTEIN: ferrochelatase-1, chloroplastic-like (A)	pme1187	1.76023	5-Methyluridine	-0.886	8.5e-09	2
gene-LOC110694118	-0.199	--	pme1187	1.76023	5-Methyluridine	-0.886	8.5e-09	2
gene-LOC110695019	-0.44	K13229 2,4-dihydroxy-1,4-benzoxazin-3-one-glucoside dioxygenase [EC:1.14.11.59] | (RefSeq) DIBOA-glucoside dioxygenase BX6 (A)	pme1187	1.76023	5-Methyluridine	-0.886	8.5e-09	2
gene-LOC110695583	-0.199	K07466 replication factor A1 | (RefSeq) replication protein A 70 kDa DNA-binding subunit E-like (A)	pme1187	1.76023	5-Methyluridine	-0.886	8.5e-09	2
gene-LOC110696017	0.649	K13523 lysophosphatidic acid acyltransferase / lysophosphatidylinositol acyltransferase [EC:2.3.1.51 2.3.1.-] | (RefSeq) 1-acyl-sn-glycerol-3-phosphate acyltransferase PLS1-like (A)	pme1187	1.76023	5-Methyluridine	0.877	1.92e-08	2
gene-LOC110696082	-0.44	K15803 (-)-germacrene D synthase [EC:4.2.3.75] | (RefSeq) probable sesquiterpene synthase (A)	pme1187	1.76023	5-Methyluridine	-0.886	8.5e-09	2
gene-LOC110696150	-0.199	K14085 aldehyde dehydrogenase family 7 member A1 [EC:1.2.1.31 1.2.1.8 1.2.1.3] | (RefSeq) aldehyde dehydrogenase family 2 member C4-like (A)	pme1187	1.76023	5-Methyluridine	-0.886	8.5e-09	2
gene-LOC110697096	-0.199	K23872 putative homogalacturonan methyltransferase [EC:2.1.1.-] | (RefSeq) probable methyltransferase PMT13 (A)	pme1187	1.76023	5-Methyluridine	-0.886	8.5e-09	2
gene-LOC110698872	-0.199	--	pme1187	1.76023	5-Methyluridine	-0.886	8.5e-09	2
gene-LOC110699982	-0.44	K01179 endoglucanase [EC:3.2.1.4] | (RefSeq) endoglucanase 8-like (A)	pme1187	1.76023	5-Methyluridine	-0.886	8.5e-09	2
gene-LOC110700293	-0.199	--	pme1187	1.76023	5-Methyluridine	-0.886	8.5e-09	2
gene-LOC110700465	0.417	--	pme1187	1.76023	5-Methyluridine	0.886	8.8e-09	2
gene-LOC110700785	-0.68	--	pme1187	1.76023	5-Methyluridine	-0.886	8.5e-09	2
gene-LOC110701508	0.493	K12309 beta-galactosidase [EC:3.2.1.23] | (Kazusa) Lj3g3v0323160.2; - (A)	pme1187	1.76023	5-Methyluridine	0.841	2.595e-07	2
gene-LOC110702574	-0.199	K05391 cyclic nucleotide gated channel, plant | (RefSeq) putative cyclic nucleotide-gated ion channel 8 (A)	pme1187	1.76023	5-Methyluridine	-0.886	8.5e-09	2
gene-LOC110703207	-0.199	K15405 midchain alkane hydroxylase | (RefSeq) alkane hydroxylase MAH1 (A)	pme1187	1.76023	5-Methyluridine	-0.886	8.5e-09	2
gene-LOC110705001	0.459	--	pme1187	1.76023	5-Methyluridine	0.828	5.79e-07	2
gene-LOC110705630	-0.199	K15078 structure-specific endonuclease subunit SLX1 [EC:3.6.1.-] | (RefSeq) putative disease resistance protein RGA1 (A)	pme1187	1.76023	5-Methyluridine	-0.886	8.5e-09	2
gene-LOC110706171	-1.182	--	pme1187	1.76023	5-Methyluridine	-0.886	8.5e-09	1
gene-LOC110706632	-0.44	K09519 DnaJ homolog subfamily B member 13 | (RefSeq) dnaJ homolog subfamily B member 13-like (A)	pme1187	1.76023	5-Methyluridine	-0.886	8.5e-09	2
gene-LOC110706758	-0.44	--	pme1187	1.76023	5-Methyluridine	-0.886	8.5e-09	2
gene-LOC110707267	0.14	--	pme1187	1.76023	5-Methyluridine	0.823	7.696e-07	2
gene-LOC110707348	-0.005	K18134 protein O-GlcNAc transferase [EC:2.4.1.255] | (RefSeq) uncharacterized LOC105781201 (A)	pme1187	1.76023	5-Methyluridine	0.811	1.5457e-06	2
gene-LOC110709717	-0.44	K10664 E3 ubiquitin-protein ligase ATL6/9/15/31/42/55 [EC:2.3.2.27] | (RefSeq) RING-H2 finger protein ATL28-like (A)	pme1187	1.76023	5-Methyluridine	-0.886	8.5e-09	2
gene-LOC110710752	-0.44	K11778 ditrans,polycis-polyprenyl diphosphate synthase [EC:2.5.1.87] | (RefSeq) dehydrodolichyl diphosphate synthase 2-like (A)	pme1187	1.76023	5-Methyluridine	-0.886	8.5e-09	2
gene-LOC110710894	0.701	K23538 ELMO domain-containing protein | (RefSeq) ELMO domain-containing protein B-like (A)	pme1187	1.76023	5-Methyluridine	0.809	1.673e-06	2
gene-LOC110712013	-0.432	--	pme1187	1.76023	5-Methyluridine	0.82	9.454e-07	2
gene-LOC110713919	-0.199	--	pme1187	1.76023	5-Methyluridine	-0.886	8.5e-09	2
gene-LOC110714069	-0.009	K01759 lactoylglutathione lyase [EC:4.4.1.5] | (RefSeq) probable lactoylglutathione lyase, chloroplastic (A)	pme1187	1.76023	5-Methyluridine	0.806	2.0272e-06	2
gene-LOC110714285	-0.199	K15378 solute carrier family 45, member 1/2/4 | (RefSeq) sucrose transport protein SUC1-like (A)	pme1187	1.76023	5-Methyluridine	-0.886	8.5e-09	2
gene-LOC110714440	-0.199	K01166 ribonuclease T2 [EC:4.6.1.19] | (RefSeq) ribonuclease 1-like (A)	pme1187	1.76023	5-Methyluridine	-0.886	8.5e-09	2
gene-LOC110714498	-0.199	K01051 pectinesterase [EC:3.1.1.11] | (RefSeq) pectinesterase 2-like (A)	pme1187	1.76023	5-Methyluridine	-0.886	8.5e-09	2
gene-LOC110714830	-0.199	K17604 zinc finger SWIM domain-containing protein 3 | (RefSeq) protein FAR1-RELATED SEQUENCE 6-like (A)	pme1187	1.76023	5-Methyluridine	-0.886	8.5e-09	2
gene-LOC110714979	-0.199	K19613 leucine-rich repeat protein SHOC2 | (RefSeq) putative disease resistance RPP13-like protein 1 (A)	pme1187	1.76023	5-Methyluridine	-0.886	8.5e-09	2
gene-LOC110715785	-0.199	--	pme1187	1.76023	5-Methyluridine	-0.886	8.5e-09	2
gene-LOC110716847	-0.199	K05933 aminocyclopropanecarboxylate oxidase [EC:1.14.17.4] | (RefSeq) 1-aminocyclopropane-1-carboxylate oxidase 1-like (A)	pme1187	1.76023	5-Methyluridine	-0.886	8.5e-09	2
gene-LOC110716927	-0.199	K00384 thioredoxin reductase (NADPH) [EC:1.8.1.9] | (RefSeq) thioredoxin reductase 2-like (A)	pme1187	1.76023	5-Methyluridine	-0.886	8.5e-09	2
gene-LOC110717177	-0.44	K19891 glucan endo-1,3-beta-glucosidase 1/2/3 [EC:3.2.1.39] | (RefSeq) glucan endo-1,3-beta-glucosidase 3 isoform X2 (A)	pme1187	1.76023	5-Methyluridine	-0.886	8.5e-09	2
gene-LOC110717311	-0.199	K17086 transmembrane 9 superfamily member 2/4 | (RefSeq) uncharacterized LOC101300290 (A)	pme1187	1.76023	5-Methyluridine	-0.886	8.5e-09	2
gene-LOC110717898	-0.68	K00679 phospholipid:diacylglycerol acyltransferase [EC:2.3.1.158] | (RefSeq) hypothetical protein (A)	pme1187	1.76023	5-Methyluridine	-0.886	8.5e-09	2
gene-LOC110718036	-0.199	--	pme1187	1.76023	5-Methyluridine	-0.886	8.5e-09	2
gene-LOC110718443	-0.199	--	pme1187	1.76023	5-Methyluridine	-0.886	8.5e-09	2
gene-LOC110719133	-0.199	K00430 peroxidase [EC:1.11.1.7] | (RefSeq) peroxidase 4-like (A)	pme1187	1.76023	5-Methyluridine	-0.886	8.5e-09	2
gene-LOC110719170	0.208	--	pme1187	1.76023	5-Methyluridine	0.861	6.63e-08	2
gene-LOC110721187	-0.199	--	pme1187	1.76023	5-Methyluridine	-0.886	8.5e-09	2
gene-LOC110722067	-0.68	K15121 solute carrier family 25, member 44 | (RefSeq) solute carrier family 25 member 44-like (A)	pme1187	1.76023	5-Methyluridine	-0.886	8.5e-09	2
gene-LOC110722168	-0.44	K16302 metal transporter CNNM | (RefSeq) DUF21 domain-containing protein At4g14240-like (A)	pme1187	1.76023	5-Methyluridine	-0.886	8.5e-09	2
gene-LOC110722563	-0.199	K19027 zinc finger FYVE domain-containing protein 26 | (RefSeq) hypothetical protein (A)	pme1187	1.76023	5-Methyluridine	-0.886	8.5e-09	2
gene-LOC110723355	-1.182	--	pme1187	1.76023	5-Methyluridine	-0.886	8.5e-09	1
gene-LOC110723818	0.385	K22390 acid phosphatase type 7 | (RefSeq) purple acid phosphatase 18-like (A)	pme1187	1.76023	5-Methyluridine	0.893	4.2e-09	2
gene-LOC110724488	-0.199	--	pme1187	1.76023	5-Methyluridine	-0.886	8.5e-09	2
gene-LOC110724517	-0.199	--	pme1187	1.76023	5-Methyluridine	-0.886	8.5e-09	2
gene-LOC110724557	-0.199	K13066 caffeic acid 3-O-methyltransferase [EC:2.1.1.68] | (RefSeq) caffeic acid 3-O-methyltransferase-like (A)	pme1187	1.76023	5-Methyluridine	-0.886	8.5e-09	2
gene-LOC110724581	-0.208	--	pme1187	1.76023	5-Methyluridine	0.809	1.6793e-06	2
gene-LOC110725081	-0.199	K02209 DNA replication licensing factor MCM5 [EC:3.6.4.12] | (RefSeq) uncharacterized protein LOC106320430 (A)	pme1187	1.76023	5-Methyluridine	-0.886	8.5e-09	2
gene-LOC110725998	-0.44	K15503 serine/threonine-protein phosphatase 6 regulatory ankyrin repeat subunit B | (RefSeq) uncharacterized protein LOC110718790 isoform X1 (A)	pme1187	1.76023	5-Methyluridine	-0.886	8.5e-09	2
gene-LOC110726010	-0.199	K01528 dynamin GTPase [EC:3.6.5.5] | (Kazusa) Lj0g3v0199559.2; - (A)	pme1187	1.76023	5-Methyluridine	-0.886	8.5e-09	2
gene-LOC110726240	-0.199	--	pme1187	1.76023	5-Methyluridine	-0.886	8.5e-09	2
gene-LOC110726570	-0.199	--	pme1187	1.76023	5-Methyluridine	-0.886	8.5e-09	2
gene-LOC110726662	-0.199	K17604 zinc finger SWIM domain-containing protein 3 | (RefSeq) protein FAR1-RELATED SEQUENCE 5-like (A)	pme1187	1.76023	5-Methyluridine	-0.886	8.5e-09	2
gene-LOC110726920	0.048	--	pme1187	1.76023	5-Methyluridine	0.853	1.165e-07	2
gene-LOC110727150	-0.199	K14400 pre-mRNA cleavage complex 2 protein Pcf11 | (RefSeq) LOW QUALITY PROTEIN: uncharacterized protein LOC111982967 (A)	pme1187	1.76023	5-Methyluridine	-0.886	8.5e-09	2
gene-LOC110727788	-0.44	--	pme1187	1.76023	5-Methyluridine	-0.886	8.5e-09	2
gene-LOC110728261	-0.199	K22696 protein-lysine N-methyltransferase EEF2KMT [EC:2.1.1.-] | (RefSeq) uncharacterized protein LOC108202480 isoform X1 (A)	pme1187	1.76023	5-Methyluridine	-0.886	8.5e-09	2
gene-LOC110728664	-0.199	--	pme1187	1.76023	5-Methyluridine	-0.886	8.5e-09	2
gene-LOC110729724	0.41	--	pme1187	1.76023	5-Methyluridine	0.861	6.83e-08	2
gene-LOC110731135	-0.199	K00384 thioredoxin reductase (NADPH) [EC:1.8.1.9] | (RefSeq) thioredoxin reductase 2 (A)	pme1187	1.76023	5-Methyluridine	-0.886	8.5e-09	2
gene-LOC110731786	-0.44	K13430 serine/threonine-protein kinase PBS1 [EC:2.7.11.1] | (RefSeq) serine/threonine-protein kinase (A)	pme1187	1.76023	5-Methyluridine	-0.886	8.5e-09	2
gene-LOC110732019	-0.199	--	pme1187	1.76023	5-Methyluridine	-0.886	8.5e-09	2
gene-LOC110732101	-0.44	K05349 beta-glucosidase [EC:3.2.1.21] | (RefSeq) probable beta-glucosidase F (A)	pme1187	1.76023	5-Methyluridine	-0.886	8.5e-09	2
gene-LOC110732196	0.177	--	pme1187	1.76023	5-Methyluridine	0.841	2.721e-07	2
gene-LOC110732967	0.25	K09841 xanthoxin dehydrogenase [EC:1.1.1.288] | (RefSeq) xanthoxin dehydrogenase-like (A)	pme1187	1.76023	5-Methyluridine	0.805	2.1283e-06	2
gene-LOC110733253	-0.44	K13945 LOB domain-containing protein 29 | (RefSeq) LOB domain-containing protein 33-like (A)	pme1187	1.76023	5-Methyluridine	-0.886	8.5e-09	2
gene-LOC110733676	-0.268	--	pme1187	1.76023	5-Methyluridine	0.802	2.3921e-06	2
gene-LOC110733960	-0.199	K17604 zinc finger SWIM domain-containing protein 3 | (RefSeq) protein FAR1-RELATED SEQUENCE 5-like (A)	pme1187	1.76023	5-Methyluridine	-0.886	8.5e-09	2
gene-LOC110734275	0.349	K17964 leucine-rich PPR motif-containing protein, mitochondrial | (RefSeq) putative pentatricopeptide repeat-containing protein At1g19290 (A)	pme1187	1.76023	5-Methyluridine	0.821	8.997e-07	2
gene-LOC110734477	0.382	--	pme1187	1.76023	5-Methyluridine	0.826	6.838e-07	2
gene-LOC110734877	-0.199	--	pme1187	1.76023	5-Methyluridine	-0.886	8.5e-09	2
gene-LOC110735971	-0.199	K14085 aldehyde dehydrogenase family 7 member A1 [EC:1.2.1.31 1.2.1.8 1.2.1.3] | (RefSeq) aldehyde dehydrogenase family 2 member C4-like (A)	pme1187	1.76023	5-Methyluridine	-0.886	8.5e-09	2
gene-LOC110736020	-0.44	K00430 peroxidase [EC:1.11.1.7] | (RefSeq) peroxidase 5-like (A)	pme1187	1.76023	5-Methyluridine	-0.886	8.5e-09	2
gene-LOC110736075	-0.199	--	pme1187	1.76023	5-Methyluridine	-0.886	8.5e-09	2
gene-LOC110736918	0.825	K23541 Ca2+/H+ antiporter, TMEM165/GDT1 family | (RefSeq) putative pentatricopeptide repeat-containing protein At1g68930 (A)	pme1187	1.76023	5-Methyluridine	0.859	7.82e-08	2
gene-LOC110737090	-0.199	K12874 intron-binding protein aquarius | (RefSeq) LOW QUALITY PROTEIN: intron-binding protein aquarius-like (A)	pme1187	1.76023	5-Methyluridine	-0.886	8.5e-09	2
gene-LOC110737127	0.622	--	pme1187	1.76023	5-Methyluridine	0.857	8.91e-08	2
gene-LOC110737163	-0.44	K03283 heat shock 70kDa protein 1/2/6/8 | (RefSeq) heat shock 70 kDa protein-like (A)	pme1187	1.76023	5-Methyluridine	-0.886	8.5e-09	2
gene-LOC110737445	-0.199	K20032 palmitoyltransferase ZDHHC13/17 [EC:2.3.1.225] | (RefSeq) protein S-acyltransferase 24 (A)	pme1187	1.76023	5-Methyluridine	-0.886	8.5e-09	2
gene-LOC110737602	-0.199	K07437 cytochrome P450 family 26 subfamily A | (RefSeq) cytochrome P450 87A3-like (A)	pme1187	1.76023	5-Methyluridine	-0.886	8.5e-09	2
gene-LOC110737756	-0.199	K16190 glucuronokinase [EC:2.7.1.43] | (RefSeq) transcription factor ABORTED MICROSPORES-like (A)	pme1187	1.76023	5-Methyluridine	-0.886	8.5e-09	2
gene-LOC110739721	-0.199	--	pme1187	1.76023	5-Methyluridine	-0.886	8.5e-09	2
gene-LOC110740005	-0.199	K13449 pathogenesis-related protein 1 | (RefSeq) pathogenesis-related protein 1A-like (A)	pme1187	1.76023	5-Methyluridine	-0.886	8.5e-09	2
gene-LOC110740153	-0.44	K02218 casein kinase 1 [EC:2.7.11.1] | (RefSeq) uncharacterized protein LOC8069780 (A)	pme1187	1.76023	5-Methyluridine	-0.886	8.5e-09	2
gene-TRNAL-AAG-12	-0.44	--	pme1187	1.76023	5-Methyluridine	-0.886	8.5e-09	2
gene-TRNAT-AGU-16	-0.199	--	pme1187	1.76023	5-Methyluridine	-0.886	8.5e-09	2
gene-TRNAT-AGU-9	-0.199	--	pme1187	1.76023	5-Methyluridine	-0.886	8.5e-09	2
gene-LOC110693423	-1.247	--	mws0715	-0.845355	Phenylacetyl-L-glutamine	0.807	1.8812e-06	4
gene-LOC110711735	-1.724	--	mws0715	-0.845355	Phenylacetyl-L-glutamine	0.81	1.6172e-06	4
gene-LOC110727616	0.598	K11805 WD repeat-containing protein 68 | (RefSeq) protein TRANSPARENT TESTA GLABRA 1-like (A)	Lmlp003161	1.92638	N-Feruloylputrescine	0.818	1.0326e-06	2
gene-LOC110733458	-1.52	K23877 xyloglucan O-acetyltransferase | (RefSeq) hypothetical protein (A)	Lmlp003161	1.92638	N-Feruloylputrescine	-0.802	2.4627e-06	1
gene-LOC110685640	-2.832	K23260 scopoletin glucosyltransferase [EC:2.4.1.128] | (RefSeq) scopoletin glucosyltransferase-like (A)	Lmhp002001	-0.53015	L-Valyl-L-Phenylalanine	0.809	1.7301e-06	4
gene-LOC110735274	-1.669	--	Lmhp002001	-0.53015	L-Valyl-L-Phenylalanine	0.82	9.268e-07	4
gene-LOC110687430	-1.042	--	pme1184	-0.650256	2'-Deoxyguanosine	0.826	6.747e-07	4
gene-LOC110703365	-1.567	K11996 adenylyltransferase and sulfurtransferase [EC:2.7.7.80 2.8.1.11] | (RefSeq) adenylyltransferase and sulfurtransferase MOCS3-like (A)	pme1184	-0.650256	2'-Deoxyguanosine	0.801	2.5508e-06	4
gene-LOC110716624	-1.026	--	pme1184	-0.650256	2'-Deoxyguanosine	0.825	7.198e-07	4
gene-LOC110729078	-1.629	--	pme1184	-0.650256	2'-Deoxyguanosine	0.813	1.3598e-06	4
gene-LOC110735480	-1.141	K23260 scopoletin glucosyltransferase [EC:2.4.1.128] | (RefSeq) flavonoid glucosyltransferase (A)	pme1184	-0.650256	2'-Deoxyguanosine	0.801	2.6187e-06	4
gene-LOC110685640	-2.832	K23260 scopoletin glucosyltransferase [EC:2.4.1.128] | (RefSeq) scopoletin glucosyltransferase-like (A)	pme2890	-0.894188	L-Homocystine	0.805	2.0575e-06	4
gene-LOC110735274	-1.669	--	pme2890	-0.894188	L-Homocystine	0.824	7.495e-07	4
gene-LOC110739313	-2.144	K01188 beta-glucosidase [EC:3.2.1.21] | (RefSeq) beta-glucosidase 11-like (A)	pme2890	-0.894188	L-Homocystine	0.849	1.56e-07	4
gene-LOC110682258	-0.868	K15223 upstream activation factor subunit UAF30 | (RefSeq) upstream activation factor subunit spp27-like (A)	mws1060	1.68125	9-(Arabinosyl)hypoxanthine	-0.806	1.9781e-06	2
gene-LOC110714385	-0.456	K01537 P-type Ca2+ transporter type 2C [EC:7.2.2.10] | (RefSeq) calcium-transporting ATPase, endoplasmic reticulum-type-like (A)	mws1060	1.68125	9-(Arabinosyl)hypoxanthine	-0.852	1.239e-07	2
gene-LOC110722911	-0.424	--	mws1060	1.68125	9-(Arabinosyl)hypoxanthine	-0.807	1.871e-06	2
gene-LOC110730313	-0.966	K20222 importin-5 | (RefSeq) importin-5-like isoform X1 (A)	mws1060	1.68125	9-(Arabinosyl)hypoxanthine	-0.817	1.1051e-06	2
gene-LOC110682048	-1.167	K14400 pre-mRNA cleavage complex 2 protein Pcf11 | (RefSeq) LOW QUALITY PROTEIN: uncharacterized protein LOC111982967 (A)	mws1297	-0.0230602	Benzyl glucoside	-0.899	2.4e-09	4
gene-LOC110683230	-2.515	K15121 solute carrier family 25, member 44 | (RefSeq) uncharacterized protein LOC112037286 (A)	mws1297	-0.0230602	Benzyl glucoside	-0.806	1.9841e-06	4
gene-LOC110689494	-1.453	K13466 EIX receptor 1/2 | (RefSeq) LRR receptor-like serine/threonine-protein kinase GSO1 (A)	mws1297	-0.0230602	Benzyl glucoside	-0.823	8.13e-07	4
gene-LOC110691758	-1.015	K19861 benzyl alcohol O-benzoyltransferase [EC:2.3.1.196 2.3.1.232] | (RefSeq) benzyl alcohol O-benzoyltransferase-like (A)	mws1297	-0.0230602	Benzyl glucoside	-0.845	2.079e-07	4
gene-LOC110693087	-1.397	--	mws1297	-0.0230602	Benzyl glucoside	-0.848	1.694e-07	4
gene-LOC110696768	-1.789	--	mws1297	-0.0230602	Benzyl glucoside	-0.806	1.9699e-06	4
gene-LOC110698477	-1.686	--	mws1297	-0.0230602	Benzyl glucoside	-0.838	3.185e-07	4
gene-LOC110708114	-1.101	K00799 glutathione S-transferase [EC:2.5.1.18] | (RefSeq) uncharacterized protein LOC110786294 (A)	mws1297	-0.0230602	Benzyl glucoside	-0.846	1.925e-07	4
gene-LOC110709475	-1.458	--	mws1297	-0.0230602	Benzyl glucoside	-0.955	0	4
gene-LOC110710783	-1.397	--	mws1297	-0.0230602	Benzyl glucoside	-0.938	0	4
gene-LOC110712444	-1.636	--	mws1297	-0.0230602	Benzyl glucoside	0.939	0	4
gene-LOC110718822	-1.127	--	mws1297	-0.0230602	Benzyl glucoside	0.841	2.618e-07	4
gene-LOC110721324	-1.065	--	mws1297	-0.0230602	Benzyl glucoside	0.905	1.3e-09	4
gene-LOC110724068	-2.605	K03013 DNA-directed RNA polymerases I, II, and III subunit RPABC1 | (RefSeq) DNA-directed RNA polymerase V subunit 5C-like (A)	mws1297	-0.0230602	Benzyl glucoside	-0.953	0	4
gene-LOC110727130	-1.652	K17604 zinc finger SWIM domain-containing protein 3 | (RefSeq) protein FAR1-RELATED SEQUENCE 5-like isoform X1 (A)	mws1297	-0.0230602	Benzyl glucoside	-0.811	1.4972e-06	4
gene-LOC110728555	-1.15	K06185 ATP-binding cassette, subfamily F, member 2 | (RefSeq) ABC transporter F family member 1 isoform X1 (A)	mws1297	-0.0230602	Benzyl glucoside	0.818	1.0503e-06	4
gene-LOC110735322	-3.103	K07478 putative ATPase | (RefSeq) ATPase WRNIP1 (A)	mws1297	-0.0230602	Benzyl glucoside	-0.884	1e-08	4
gene-LOC110738996	-1.151	--	mws1297	-0.0230602	Benzyl glucoside	-0.849	1.596e-07	4
gene-LOC110739255	-2.413	K11096 small nuclear ribonucleoprotein D2 | (RefSeq) small nuclear ribonucleoprotein Sm D2-like (A)	mws1297	-0.0230602	Benzyl glucoside	-0.847	1.837e-07	4
gene-LOC110683080	-1.057	--	pme0376	-0.911375	Naringenin (5,7,4'-Trihydroxyflavanone)	0.826	6.842e-07	4
gene-LOC110683335	-2.127	K16283 E3 ubiquitin-protein ligase SDIR1 [EC:2.3.2.27] | (RefSeq) E3 ubiquitin-protein ligase SDIR1-like (A)	pme0376	-0.911375	Naringenin (5,7,4'-Trihydroxyflavanone)	0.813	1.3742e-06	4
gene-LOC110684217	-1.477	--	pme0376	-0.911375	Naringenin (5,7,4'-Trihydroxyflavanone)	0.801	2.5399e-06	4
gene-LOC110687539	-1.015	--	pme0376	-0.911375	Naringenin (5,7,4'-Trihydroxyflavanone)	0.829	5.435e-07	4
gene-LOC110694254	-2.326	K01177 beta-amylase [EC:3.2.1.2] | (RefSeq) beta-amylase 3, chloroplastic-like (A)	pme0376	-0.911375	Naringenin (5,7,4'-Trihydroxyflavanone)	0.818	1.0326e-06	4
gene-LOC110695891	-1.092	K14514 ethylene-insensitive protein 3 | (RefSeq) putative ETHYLENE INSENSITIVE 3-like 4 protein (A)	pme0376	-0.911375	Naringenin (5,7,4'-Trihydroxyflavanone)	0.831	5.059e-07	4
gene-LOC110697030	-1.234	K19329 WW domain-containing oxidoreductase | (RefSeq) short-chain dehydrogenase TIC 32, chloroplastic-like (A)	pme0376	-0.911375	Naringenin (5,7,4'-Trihydroxyflavanone)	0.826	6.516e-07	4
gene-LOC110710941	-1.899	K01177 beta-amylase [EC:3.2.1.2] | (RAP-DB) Os03g0141200; Similar to Beta-amylase PCT-BMYI (EC 3.2.1.2). (A)	pme0376	-0.911375	Naringenin (5,7,4'-Trihydroxyflavanone)	0.819	9.682e-07	4
gene-LOC110730315	-1.559	K13783 MFS transporter, OPA family, solute carrier family 37 (glycerol-3-phosphate transporter), member 1/2 | (RefSeq) putative glycerol-3-phosphate transporter 4 (A)	pme0376	-0.911375	Naringenin (5,7,4'-Trihydroxyflavanone)	0.805	2.1183e-06	4
gene-LOC110685601	-1.66	--	pme3472	-0.630776	Arbutin	0.836	3.555e-07	4
gene-LOC110686387	-2.102	--	pme3472	-0.630776	Arbutin	0.802	2.4414e-06	4
gene-LOC110686450	-1.265	--	pme3472	-0.630776	Arbutin	0.877	1.89e-08	4
gene-LOC110686499	-1.347	--	pme3472	-0.630776	Arbutin	0.829	5.618e-07	4
gene-LOC110686593	-2.17	--	pme3472	-0.630776	Arbutin	0.891	5.2e-09	4
gene-LOC110689952	-3.3	K01303 acylaminoacyl-peptidase [EC:3.4.19.1] | (RefSeq) uncharacterized LOC101311565 (A)	pme3472	-0.630776	Arbutin	0.878	1.68e-08	4
gene-LOC110689953	-2.312	K01303 acylaminoacyl-peptidase [EC:3.4.19.1] | (RefSeq) uncharacterized LOC101311565 (A)	pme3472	-0.630776	Arbutin	0.874	2.37e-08	4
gene-LOC110693593	-1.058	K00384 thioredoxin reductase (NADPH) [EC:1.8.1.9] | (RefSeq) thioredoxin reductase 2-like (A)	pme3472	-0.630776	Arbutin	0.809	1.7215e-06	4
gene-LOC110694425	-1.275	K12486 stromal membrane-associated protein | (RefSeq) probable ADP-ribosylation factor GTPase-activating protein AGD11 (A)	pme3472	-0.630776	Arbutin	0.823	7.944e-07	4
gene-LOC110696518	-2.017	--	pme3472	-0.630776	Arbutin	0.815	1.2622e-06	4
gene-LOC110699685	-1.794	--	pme3472	-0.630776	Arbutin	0.889	6.5e-09	4
gene-LOC110699939	-1.164	--	pme3472	-0.630776	Arbutin	0.808	1.8262e-06	4
gene-LOC110703744	-1.294	--	pme3472	-0.630776	Arbutin	0.822	8.338e-07	4
gene-LOC110705759	-1.513	K17604 zinc finger SWIM domain-containing protein 3 | (RefSeq) protein FAR-RED IMPAIRED RESPONSE 1-like (A)	pme3472	-0.630776	Arbutin	0.805	2.053e-06	4
gene-LOC110706752	-1.807	K12524 bifunctional aspartokinase / homoserine dehydrogenase 1 [EC:2.7.2.4 1.1.1.3] | (RefSeq) bifunctional aspartokinase/homoserine dehydrogenase 2, chloroplastic-like (A)	pme3472	-0.630776	Arbutin	0.82	9.27e-07	4
gene-LOC110707481	-1.122	--	pme3472	-0.630776	Arbutin	0.834	4.061e-07	4
gene-LOC110710259	-1.365	K14400 pre-mRNA cleavage complex 2 protein Pcf11 | (RefSeq) LOW QUALITY PROTEIN: uncharacterized protein LOC111982967 (A)	pme3472	-0.630776	Arbutin	0.82	9.552e-07	4
gene-LOC110712304	-1.949	--	pme3472	-0.630776	Arbutin	-0.803	2.3632e-06	4
gene-LOC110719902	-1.687	--	pme3472	-0.630776	Arbutin	0.836	3.758e-07	4
gene-LOC110720681	-1.912	K01180 endo-1,3(4)-beta-glucanase [EC:3.2.1.6] | (RefSeq) endo-1,3(4)-beta-glucanase 1-like (A)	pme3472	-0.630776	Arbutin	0.877	1.83e-08	4
gene-LOC110724939	-1.161	--	pme3472	-0.630776	Arbutin	0.828	5.873e-07	4
gene-LOC110726171	-1.425	--	pme3472	-0.630776	Arbutin	0.847	1.812e-07	4
gene-LOC110727371	-1.1	K00878 hydroxyethylthiazole kinase [EC:2.7.1.50] | (RefSeq) hydroxyethylthiazole kinase-like (A)	pme3472	-0.630776	Arbutin	0.895	3.5e-09	4
gene-LOC110727933	-2.275	K15042 importin subunit alpha-6/7 | (RefSeq) importin subunit alpha-4-like (A)	pme3472	-0.630776	Arbutin	0.839	2.981e-07	4
gene-LOC110735268	-1.07	--	pme3472	-0.630776	Arbutin	0.819	1.005e-06	4
gene-LOC110736113	-1.539	--	pme3472	-0.630776	Arbutin	0.822	8.293e-07	4
gene-LOC110737135	-1.112	K17604 zinc finger SWIM domain-containing protein 3 | (RefSeq) uncharacterized LOC107260768 (A)	pme3472	-0.630776	Arbutin	0.866	4.75e-08	4
gene-LOC110737858	-1.793	--	pme3472	-0.630776	Arbutin	0.822	8.309e-07	4
gene-LOC110738611	-1.646	K19222 1,4-dihydroxy-2-naphthoyl-CoA hydrolase [EC:3.1.2.28] | (RefSeq) 1,4-dihydroxy-2-naphthoyl-CoA thioesterase 1-like (A)	pme3472	-0.630776	Arbutin	0.834	4.106e-07	4
gene-LOC110739925	-1.564	--	pme3472	-0.630776	Arbutin	0.815	1.2582e-06	4
gene-LOC110685640	-2.832	K23260 scopoletin glucosyltransferase [EC:2.4.1.128] | (RefSeq) scopoletin glucosyltransferase-like (A)	Lmbn005923	-0.522328	Crepenynic acid	0.836	3.623e-07	4
gene-LOC110710348	-1.117	K01669 deoxyribodipyrimidine photo-lyase [EC:4.1.99.3] | (RefSeq) cryptochrome DASH, chloroplastic/mitochondrial-like (A)	Lmbn005923	-0.522328	Crepenynic acid	0.824	7.371e-07	4
gene-LOC110735274	-1.669	--	Lmbn005923	-0.522328	Crepenynic acid	0.849	1.563e-07	4
gene-LOC110739313	-2.144	K01188 beta-glucosidase [EC:3.2.1.21] | (RefSeq) beta-glucosidase 11-like (A)	Lmbn005923	-0.522328	Crepenynic acid	0.838	3.159e-07	4
gene-LOC110685640	-2.832	K23260 scopoletin glucosyltransferase [EC:2.4.1.128] | (RefSeq) scopoletin glucosyltransferase-like (A)	mws0367	-0.577453	α-Linolenic Acid*	0.829	5.541e-07	4
gene-LOC110710348	-1.117	K01669 deoxyribodipyrimidine photo-lyase [EC:4.1.99.3] | (RefSeq) cryptochrome DASH, chloroplastic/mitochondrial-like (A)	mws0367	-0.577453	α-Linolenic Acid*	0.826	6.74e-07	4
gene-LOC110735274	-1.669	--	mws0367	-0.577453	α-Linolenic Acid*	0.838	3.318e-07	4
gene-LOC110739313	-2.144	K01188 beta-glucosidase [EC:3.2.1.21] | (RefSeq) beta-glucosidase 11-like (A)	mws0367	-0.577453	α-Linolenic Acid*	0.836	3.633e-07	4
gene-LOC110685640	-2.832	K23260 scopoletin glucosyltransferase [EC:2.4.1.128] | (RefSeq) scopoletin glucosyltransferase-like (A)	mws0366	-0.556524	γ-Linolenic Acid*	0.812	1.4673e-06	4
gene-LOC110710348	-1.117	K01669 deoxyribodipyrimidine photo-lyase [EC:4.1.99.3] | (RefSeq) cryptochrome DASH, chloroplastic/mitochondrial-like (A)	mws0366	-0.556524	γ-Linolenic Acid*	0.815	1.2461e-06	4
gene-LOC110735274	-1.669	--	mws0366	-0.556524	γ-Linolenic Acid*	0.827	6.457e-07	4
gene-LOC110739313	-2.144	K01188 beta-glucosidase [EC:3.2.1.21] | (RefSeq) beta-glucosidase 11-like (A)	mws0366	-0.556524	γ-Linolenic Acid*	0.826	6.706e-07	4
gene-LOC110689268	-2.151	--	Lmhn002926	-0.487538	p-Coumaroylmalic acid	0.814	1.3122e-06	4
gene-LOC110710138	-1.014	K12761 carbon catabolite-derepressing protein kinase [EC:2.7.11.1] | (RefSeq) CBL-interacting serine/threonine-protein kinase 4-like (A)	Lmhn002926	-0.487538	p-Coumaroylmalic acid	0.824	7.57e-07	4
gene-LOC110710218	-1.295	K17710 pentatricopeptide repeat domain-containing protein 1 | (RefSeq) hypothetical protein (A)	Lmhn002926	-0.487538	p-Coumaroylmalic acid	0.901	1.9e-09	4
gene-LOC110710508	-1.205	K03860 phosphatidylinositol glycan, class Q | (RefSeq) N-acetylglucosaminyl-phosphatidylinositol biosynthetic protein gpi1-like (A)	Lmhn002926	-0.487538	p-Coumaroylmalic acid	0.814	1.3227e-06	4
gene-LOC110724005	-1.092	--	Lmhn002926	-0.487538	p-Coumaroylmalic acid	0.801	2.6342e-06	4
gene-LOC110696285	-1.138	--	mws1491	-0.579869	Linoleic acid	0.802	2.4031e-06	4
gene-LOC110725539	-1.241	K14975 codeine 3-O-demethylase [EC:1.14.11.32] | (RefSeq) codeine O-demethylase (A)	mws1491	-0.579869	Linoleic acid	0.81	1.6044e-06	4
gene-LOC110739313	-2.144	K01188 beta-glucosidase [EC:3.2.1.21] | (RefSeq) beta-glucosidase 11-like (A)	mws1491	-0.579869	Linoleic acid	0.818	1.0696e-06	4
gene-LOC110739313	-2.144	K01188 beta-glucosidase [EC:3.2.1.21] | (RefSeq) beta-glucosidase 11-like (A)	Lmbn006152	-0.748585	(9Z,11E)-Octadecadienoic acid	0.831	5.025e-07	4
gene-LOC110734076	-2.483	K14085 aldehyde dehydrogenase family 7 member A1 [EC:1.2.1.31 1.2.1.8 1.2.1.3] | (RefSeq) aldehyde dehydrogenase family 2 member C4-like (A)	mws2623	-0.43148	11-Octadecanoic acid(Vaccenic acid)	0.805	2.0591e-06	4
gene-LOC110681752	-1.127	K03319 divalent anion:Na+ symporter, DASS family | (RefSeq) LOW QUALITY PROTEIN: dicarboxylate transporter 2.1, chloroplastic-like (A)	pme3350	4.36703	8-Hydroxy-2-deoxyguanosine	-0.814	1.3158e-06	1
gene-LOC110682094	-1.167	K01534 Cd2+/Zn2+-exporting ATPase [EC:3.6.3.3 3.6.3.5] | (RefSeq) cadmium/zinc-transporting ATPase HMA3-like (A)	pme3350	4.36703	8-Hydroxy-2-deoxyguanosine	-0.835	3.983e-07	1
gene-LOC110683576	-1.576	--	pme3350	4.36703	8-Hydroxy-2-deoxyguanosine	-0.819	1.014e-06	1
gene-LOC110684030	-1.243	K07025 putative hydrolase of the HAD superfamily | (RefSeq) uncharacterized protein LOC110684030 isoform X1 (A)	pme3350	4.36703	8-Hydroxy-2-deoxyguanosine	-0.842	2.42e-07	1
gene-LOC110684225	-0.738	K00487 trans-cinnamate 4-monooxygenase [EC:1.14.14.91] | (RefSeq) trans-cinnamate 4-monooxygenase-like (A)	pme3350	4.36703	8-Hydroxy-2-deoxyguanosine	-0.815	1.2276e-06	2
gene-LOC110684355	0.654	--	pme3350	4.36703	8-Hydroxy-2-deoxyguanosine	0.834	4.205e-07	2
gene-LOC110684642	-0.955	K00487 trans-cinnamate 4-monooxygenase [EC:1.14.14.91] | (RefSeq) trans-cinnamate 4-monooxygenase (A)	pme3350	4.36703	8-Hydroxy-2-deoxyguanosine	-0.822	8.168e-07	2
gene-LOC110686006	-0.969	K01611 S-adenosylmethionine decarboxylase [EC:4.1.1.50] | (RefSeq) S-adenosylmethionine decarboxylase proenzyme-like (A)	pme3350	4.36703	8-Hydroxy-2-deoxyguanosine	-0.807	1.9365e-06	2
gene-LOC110687362	-1.998	K03327 multidrug resistance protein, MATE family | (RefSeq) protein DETOXIFICATION 40-like isoform X1 (A)	pme3350	4.36703	8-Hydroxy-2-deoxyguanosine	-0.803	2.289e-06	1
gene-LOC110688035	-0.541	K14432 ABA responsive element binding factor | (RefSeq) bZIP transcription factor 23-like (A)	pme3350	4.36703	8-Hydroxy-2-deoxyguanosine	-0.807	1.8984e-06	2
gene-LOC110691094	0.56	K01805 xylose isomerase [EC:5.3.1.5] | (RefSeq) xylose isomerase (A)	pme3350	4.36703	8-Hydroxy-2-deoxyguanosine	0.826	6.709e-07	2
gene-LOC110691275	-1.197	--	pme3350	4.36703	8-Hydroxy-2-deoxyguanosine	-0.826	6.489e-07	1
gene-LOC110692700	-0.481	K15193 protein SPT2 | (RefSeq) uncharacterized protein LOC110692700 isoform X1 (A)	pme3350	4.36703	8-Hydroxy-2-deoxyguanosine	-0.806	2.0095e-06	2
gene-LOC110692837	0.867	K06630 14-3-3 protein epsilon | (RefSeq) 14-3-3-like protein D (A)	pme3350	4.36703	8-Hydroxy-2-deoxyguanosine	0.829	5.735e-07	2
gene-LOC110693523	-1.159	K14485 transport inhibitor response 1 | (RefSeq) protein TRANSPORT INHIBITOR RESPONSE 1-like (A)	pme3350	4.36703	8-Hydroxy-2-deoxyguanosine	-0.806	1.9799e-06	1
gene-LOC110693566	-1.54	K01054 acylglycerol lipase [EC:3.1.1.23] | (RefSeq) caffeoylshikimate esterase-like (A)	pme3350	4.36703	8-Hydroxy-2-deoxyguanosine	-0.87	3.36e-08	1
gene-LOC110694683	0.906	K00924 kinase [EC:2.7.1.-] | (RefSeq) probable serine/threonine-protein kinase CST (A)	pme3350	4.36703	8-Hydroxy-2-deoxyguanosine	0.815	1.211e-06	2
gene-LOC110695216	0.838	K14525 ribonucleases P/MRP protein subunit RPP25 [EC:3.1.26.5] | (RefSeq) ribonuclease P protein subunit p25-like protein (A)	pme3350	4.36703	8-Hydroxy-2-deoxyguanosine	0.879	1.57e-08	2
gene-LOC110697589	-1.517	K12133 MYB-related transcription factor LHY | (RefSeq) protein CCA1-like isoform X1 (A)	pme3350	4.36703	8-Hydroxy-2-deoxyguanosine	-0.834	4.077e-07	1
gene-LOC110699390	-0.751	--	pme3350	4.36703	8-Hydroxy-2-deoxyguanosine	-0.807	1.855e-06	2
gene-LOC110703267	-1.714	--	pme3350	4.36703	8-Hydroxy-2-deoxyguanosine	-0.822	8.172e-07	1
gene-LOC110703808	-1.505	K21630 GATA-type zinc finger protein 1 | (RefSeq) GATA transcription factor 6-like (A)	pme3350	4.36703	8-Hydroxy-2-deoxyguanosine	-0.81	1.5908e-06	1
gene-LOC110704800	0.968	K14003 prolactin regulatory element-binding protein | (RefSeq) SEC12-like protein 1 (A)	pme3350	4.36703	8-Hydroxy-2-deoxyguanosine	0.828	5.986e-07	2
gene-LOC110705511	0.509	K03093 RNA polymerase sigma factor | (RefSeq) RNA polymerase sigma factor sigC-like (A)	pme3350	4.36703	8-Hydroxy-2-deoxyguanosine	0.817	1.1011e-06	2
gene-LOC110705559	-1.46	K21630 GATA-type zinc finger protein 1 | (RefSeq) GATA transcription factor 6-like (A)	pme3350	4.36703	8-Hydroxy-2-deoxyguanosine	-0.821	8.786e-07	1
gene-LOC110705912	-0.822	K00131 glyceraldehyde-3-phosphate dehydrogenase (NADP+) [EC:1.2.1.9] | (RefSeq) NADP-dependent glyceraldehyde-3-phosphate dehydrogenase (A)	pme3350	4.36703	8-Hydroxy-2-deoxyguanosine	-0.8	2.6821e-06	2
gene-LOC110706692	0.996	--	pme3350	4.36703	8-Hydroxy-2-deoxyguanosine	0.81	1.6459e-06	2
gene-LOC110706796	-1.573	K14485 transport inhibitor response 1 | (RefSeq) protein TRANSPORT INHIBITOR RESPONSE 1-like (A)	pme3350	4.36703	8-Hydroxy-2-deoxyguanosine	-0.815	1.2298e-06	1
gene-LOC110706897	0.387	K07456 DNA mismatch repair protein MutS2 | (RefSeq) uncharacterized protein LOC110706897 (A)	pme3350	4.36703	8-Hydroxy-2-deoxyguanosine	0.841	2.59e-07	2
gene-LOC110706902	-0.754	--	pme3350	4.36703	8-Hydroxy-2-deoxyguanosine	-0.802	2.4818e-06	2
gene-LOC110706918	0.746	K01968 3-methylcrotonyl-CoA carboxylase alpha subunit [EC:6.4.1.4] | (RefSeq) methylcrotonoyl-CoA carboxylase subunit alpha, mitochondrial (A)	pme3350	4.36703	8-Hydroxy-2-deoxyguanosine	0.863	5.79e-08	2
gene-LOC110707255	-2.061	K22455 estrogen receptor-binding fragment-associated gene 9 protein | (RefSeq) uncharacterized protein At3g61260-like (A)	pme3350	4.36703	8-Hydroxy-2-deoxyguanosine	-0.812	1.4468e-06	1
gene-LOC110707644	-3.074	--	pme3350	4.36703	8-Hydroxy-2-deoxyguanosine	-0.863	5.82e-08	1
gene-LOC110708431	0.63	K03116 sec-independent protein translocase protein TatA | (RefSeq) sec-independent protein translocase protein TATA, chloroplastic-like (A)	pme3350	4.36703	8-Hydroxy-2-deoxyguanosine	0.802	2.442e-06	2
gene-LOC110709444	0.558	K05665 ATP-binding cassette, subfamily C (CFTR/MRP), member 1 [EC:7.6.2.3] | (RefSeq) ABC transporter C family member 2-like (A)	pme3350	4.36703	8-Hydroxy-2-deoxyguanosine	0.824	7.268e-07	2
gene-LOC110709820	-0.759	K10355 actin, other eukaryote | (RefSeq) actin-7-like (A)	pme3350	4.36703	8-Hydroxy-2-deoxyguanosine	-0.837	3.382e-07	2
gene-LOC110709971	0.898	K11801 WD repeat-containing protein 23 | (RefSeq) LEC14B protein-like (A)	pme3350	4.36703	8-Hydroxy-2-deoxyguanosine	0.842	2.427e-07	2
gene-LOC110712265	0.905	K17499 protein phosphatase 1G [EC:3.1.3.16] | (RefSeq) probable protein phosphatase 2C 60 (A)	pme3350	4.36703	8-Hydroxy-2-deoxyguanosine	0.811	1.5033e-06	2
gene-LOC110712423	0.95	K03648 uracil-DNA glycosylase [EC:3.2.2.27] | (RefSeq) uracil-DNA glycosylase (A)	pme3350	4.36703	8-Hydroxy-2-deoxyguanosine	0.862	6.24e-08	2
gene-LOC110712745	-2.408	K16222 Dof zinc finger protein DOF5.5 | (RefSeq) cyclic dof factor 1-like (A)	pme3350	4.36703	8-Hydroxy-2-deoxyguanosine	-0.824	7.609e-07	1
gene-LOC110713027	-0.904	K08869 aarF domain-containing kinase | (RefSeq) predicted protein (A)	pme3350	4.36703	8-Hydroxy-2-deoxyguanosine	-0.808	1.7707e-06	2
gene-LOC110714392	-1.403	K09775 uncharacterized protein | (RefSeq) hypothetical protein (A)	pme3350	4.36703	8-Hydroxy-2-deoxyguanosine	-0.849	1.581e-07	1
gene-LOC110714434	-1.692	--	pme3350	4.36703	8-Hydroxy-2-deoxyguanosine	-0.803	2.2682e-06	1
gene-LOC110714476	-1.01	--	pme3350	4.36703	8-Hydroxy-2-deoxyguanosine	-0.839	3.092e-07	1
gene-LOC110714547	-0.978	K12133 MYB-related transcription factor LHY | (RefSeq) uncharacterized protein LOC112280611 (A)	pme3350	4.36703	8-Hydroxy-2-deoxyguanosine	-0.862	6.14e-08	2
gene-LOC110715383	0.855	K00844 hexokinase [EC:2.7.1.1] | (RefSeq) hexokinase-1-like (A)	pme3350	4.36703	8-Hydroxy-2-deoxyguanosine	0.839	3.012e-07	2
gene-LOC110716919	-1.084	K15285 solute carrier family 35, member E3 | (RefSeq) uncharacterized protein LOC107963028 (A)	pme3350	4.36703	8-Hydroxy-2-deoxyguanosine	-0.83	5.214e-07	1
gene-LOC110717953	-2.513	K01213 galacturan 1,4-alpha-galacturonidase [EC:3.2.1.67] | (RefSeq) polygalacturonase At1g48100-like (A)	pme3350	4.36703	8-Hydroxy-2-deoxyguanosine	-0.817	1.1214e-06	1
gene-LOC110717984	-0.63	--	pme3350	4.36703	8-Hydroxy-2-deoxyguanosine	-0.848	1.622e-07	2
gene-LOC110719975	0.724	K01265 methionyl aminopeptidase [EC:3.4.11.18] | (RefSeq) methionine aminopeptidase 1B, chloroplastic-like (A)	pme3350	4.36703	8-Hydroxy-2-deoxyguanosine	0.864	5.31e-08	2
gene-LOC110720633	0.931	K01805 xylose isomerase [EC:5.3.1.5] | (RefSeq) xylose isomerase-like isoform X1 (A)	pme3350	4.36703	8-Hydroxy-2-deoxyguanosine	0.831	4.916e-07	2
gene-LOC110720846	-0.94	--	pme3350	4.36703	8-Hydroxy-2-deoxyguanosine	-0.867	4.1e-08	2
gene-LOC110721086	0.858	K01805 xylose isomerase [EC:5.3.1.5] | (RefSeq) xylose isomerase-like (A)	pme3350	4.36703	8-Hydroxy-2-deoxyguanosine	0.821	8.67e-07	2
gene-LOC110721584	0.703	K06943 nucleolar GTP-binding protein | (RefSeq) nucleolar GTP-binding protein 1-like (A)	pme3350	4.36703	8-Hydroxy-2-deoxyguanosine	0.809	1.7105e-06	2
gene-LOC110721597	-0.958	K05665 ATP-binding cassette, subfamily C (CFTR/MRP), member 1 [EC:7.6.2.3] | (RefSeq) putative ABC transporter C family member 15 (A)	pme3350	4.36703	8-Hydroxy-2-deoxyguanosine	-0.841	2.575e-07	2
gene-LOC110721815	-1.309	--	pme3350	4.36703	8-Hydroxy-2-deoxyguanosine	-0.808	1.7968e-06	1
gene-LOC110721820	-1.036	K18587 ubiquinone biosynthesis protein COQ9 | (RefSeq) ubiquinone biosynthesis protein COQ9, mitochondrial-like (A)	pme3350	4.36703	8-Hydroxy-2-deoxyguanosine	-0.808	1.7583e-06	1
gene-LOC110722068	-1.887	K01213 galacturan 1,4-alpha-galacturonidase [EC:3.2.1.67] | (RefSeq) polygalacturonase At1g48100-like (A)	pme3350	4.36703	8-Hydroxy-2-deoxyguanosine	-0.839	2.94e-07	1
gene-LOC110722299	-3.707	K10615 E3 ubiquitin-protein ligase HERC4 [EC:2.3.2.26] | (RefSeq) E3 ubiquitin-protein ligase (A)	pme3350	4.36703	8-Hydroxy-2-deoxyguanosine	-0.879	1.52e-08	1
gene-LOC110722653	-0.797	K16240 protein suppressor of PHYA-105 1 | (RefSeq) protein SPA1-RELATED 2-like isoform X1 (A)	pme3350	4.36703	8-Hydroxy-2-deoxyguanosine	-0.818	1.049e-06	2
gene-LOC110723058	0.857	K17499 protein phosphatase 1G [EC:3.1.3.16] | (RefSeq) probable protein phosphatase 2C 60 isoform X1 (A)	pme3350	4.36703	8-Hydroxy-2-deoxyguanosine	0.851	1.354e-07	2
gene-LOC110723279	0.665	K03665 GTPase | (RefSeq) uncharacterized protein LOC110723279 (A)	pme3350	4.36703	8-Hydroxy-2-deoxyguanosine	0.915	4e-10	2
gene-LOC110723494	-0.699	K15193 protein SPT2 | (RefSeq) histone H3.v1-like (A)	pme3350	4.36703	8-Hydroxy-2-deoxyguanosine	-0.835	3.808e-07	2
gene-LOC110724429	0.42	K00031 isocitrate dehydrogenase [EC:1.1.1.42] | (RefSeq) isocitrate dehydrogenase [NADP]-like (A)	pme3350	4.36703	8-Hydroxy-2-deoxyguanosine	0.801	2.5573e-06	2
gene-LOC110724752	0.924	K12309 beta-galactosidase [EC:3.2.1.23] | (RefSeq) beta-galactosidase 2 isoform X1 (A)	pme3350	4.36703	8-Hydroxy-2-deoxyguanosine	0.802	2.4704e-06	2
gene-LOC110724763	0.501	K03665 GTPase | (RefSeq) uncharacterized protein LOC110724763 (A)	pme3350	4.36703	8-Hydroxy-2-deoxyguanosine	0.808	1.8005e-06	2
gene-LOC110725228	0.512	K14638 solute carrier family 15 (peptide/histidine transporter), member 3/4 | (RefSeq) protein NRT1/ PTR FAMILY 5.10-like (A)	pme3350	4.36703	8-Hydroxy-2-deoxyguanosine	0.81	1.6319e-06	2
gene-LOC110725762	-1.515	--	pme3350	4.36703	8-Hydroxy-2-deoxyguanosine	-0.815	1.2157e-06	1
gene-LOC110726777	-1.315	K12741 heterogeneous nuclear ribonucleoprotein A1/A3 | (RefSeq) RNA-binding protein Musashi homolog 2 (A)	pme3350	4.36703	8-Hydroxy-2-deoxyguanosine	-0.851	1.405e-07	1
gene-LOC110727148	-2.575	--	pme3350	4.36703	8-Hydroxy-2-deoxyguanosine	-0.82	9.445e-07	1
gene-LOC110729554	-0.609	K20721 reticulon-1 | (RefSeq) reticulon-like protein B1 (A)	pme3350	4.36703	8-Hydroxy-2-deoxyguanosine	-0.831	5.023e-07	2
gene-LOC110729653	-1.431	K22133 oxalate---CoA ligase [EC:6.2.1.8] | (RefSeq) oxalate--CoA ligase-like (A)	pme3350	4.36703	8-Hydroxy-2-deoxyguanosine	-0.802	2.4248e-06	1
gene-LOC110729763	-0.957	K20888 xyloglucan galactosyltransferase MUR3 [EC:2.4.1.-] | (RefSeq) xyloglucan galactosyltransferase KATAMARI1 homolog (A)	pme3350	4.36703	8-Hydroxy-2-deoxyguanosine	-0.804	2.1863e-06	2
gene-LOC110730313	-0.966	K20222 importin-5 | (RefSeq) importin-5-like isoform X1 (A)	pme3350	4.36703	8-Hydroxy-2-deoxyguanosine	-0.827	6.419e-07	2
gene-LOC110731292	0.94	K14012 UBX domain-containing protein 1 | (RefSeq) plant UBX domain-containing protein 4-like (A)	pme3350	4.36703	8-Hydroxy-2-deoxyguanosine	0.808	1.791e-06	2
gene-LOC110731301	0.887	K21989 calcium permeable stress-gated cation channel | (RefSeq) calcium permeable stress-gated cation channel 1-like (A)	pme3350	4.36703	8-Hydroxy-2-deoxyguanosine	0.812	1.477e-06	2
gene-LOC110731664	-2.613	K12133 MYB-related transcription factor LHY | (RefSeq) protein LHY-like (A)	pme3350	4.36703	8-Hydroxy-2-deoxyguanosine	-0.807	1.9423e-06	1
gene-LOC110731844	-1.602	K23490 cytochrome b5 | (RefSeq) cytochrome b5, seed isoform-like (A)	pme3350	4.36703	8-Hydroxy-2-deoxyguanosine	-0.884	1e-08	1
gene-LOC110733113	0.555	K17732 mitochondrial-processing peptidase subunit beta [EC:3.4.24.64] | (RefSeq) mitochondrial processing peptidase (A)	pme3350	4.36703	8-Hydroxy-2-deoxyguanosine	0.89	5.9e-09	2
gene-LOC110733336	-2.919	--	pme3350	4.36703	8-Hydroxy-2-deoxyguanosine	-0.851	1.346e-07	1
gene-LOC110733344	-0.927	K01930 folylpolyglutamate synthase [EC:6.3.2.17] | (RefSeq) folylpolyglutamate synthase-like (A)	pme3350	4.36703	8-Hydroxy-2-deoxyguanosine	-0.833	4.328e-07	2
gene-LOC110733522	0.955	--	pme3350	4.36703	8-Hydroxy-2-deoxyguanosine	0.827	6.322e-07	2
gene-LOC110733662	-1.252	K00131 glyceraldehyde-3-phosphate dehydrogenase (NADP+) [EC:1.2.1.9] | (RefSeq) NADP-dependent glyceraldehyde-3-phosphate dehydrogenase-like (A)	pme3350	4.36703	8-Hydroxy-2-deoxyguanosine	-0.836	3.648e-07	1
gene-LOC110734295	0.917	K01303 acylaminoacyl-peptidase [EC:3.4.19.1] | (RefSeq) acylamino-acid-releasing enzyme-like (A)	pme3350	4.36703	8-Hydroxy-2-deoxyguanosine	0.8	2.6537e-06	2
gene-LOC110735739	-1.575	K01590 histidine decarboxylase [EC:4.1.1.22] | (RefSeq) serine decarboxylase-like (A)	pme3350	4.36703	8-Hydroxy-2-deoxyguanosine	-0.814	1.2976e-06	1
gene-LOC110736238	0.525	K09753 cinnamoyl-CoA reductase [EC:1.2.1.44] | (RefSeq) cinnamoyl-CoA reductase 1-like (A)	pme3350	4.36703	8-Hydroxy-2-deoxyguanosine	0.813	1.4066e-06	2
gene-LOC110737159	0.735	--	pme3350	4.36703	8-Hydroxy-2-deoxyguanosine	0.846	1.903e-07	2
gene-LOC110737352	-2.968	K16222 Dof zinc finger protein DOF5.5 | (RefSeq) cyclic dof factor 3-like (A)	pme3350	4.36703	8-Hydroxy-2-deoxyguanosine	-0.848	1.667e-07	1
gene-LOC110738136	-1.904	K13248 pyridoxal phosphate phosphatase PHOSPHO2 [EC:3.1.3.74] | (RefSeq) inorganic pyrophosphatase 2-like (A)	pme3350	4.36703	8-Hydroxy-2-deoxyguanosine	-0.839	3.118e-07	1
gene-LOC110738640	-0.389	--	pme3350	4.36703	8-Hydroxy-2-deoxyguanosine	-0.804	2.2583e-06	2
gene-LOC110738798	0.793	K02987 small subunit ribosomal protein S4e | (RefSeq) 40S ribosomal protein S4-C (A)	pme3350	4.36703	8-Hydroxy-2-deoxyguanosine	0.824	7.675e-07	2
gene-LOC110739982	-0.994	--	pme3350	4.36703	8-Hydroxy-2-deoxyguanosine	-0.815	1.2668e-06	2
gene-LOC110735274	-1.669	--	pme1178	-0.927307	Guanosine	0.812	1.4857e-06	4
gene-LOC110739313	-2.144	K01188 beta-glucosidase [EC:3.2.1.21] | (RefSeq) beta-glucosidase 11-like (A)	pme1178	-0.927307	Guanosine	0.808	1.7655e-06	4
gene-LOC110715787	0.521	--	pmp001252	4.23687	p-Coumaroyltyramine	0.8	2.656e-06	2
gene-LOC110722815	0.654	K00010 myo-inositol 2-dehydrogenase / D-chiro-inositol 1-dehydrogenase [EC:1.1.1.18 1.1.1.369] | (RefSeq) myo-inositol 2-dehydrogenase (A)	pmp001252	4.23687	p-Coumaroyltyramine	0.826	6.683e-07	2
gene-LOC110710508	-1.205	K03860 phosphatidylinositol glycan, class Q | (RefSeq) N-acetylglucosaminyl-phosphatidylinositol biosynthetic protein gpi1-like (A)	mws0051	-0.611657	Acacetin	0.82	9.332e-07	4
gene-LOC110710508	-1.205	K03860 phosphatidylinositol glycan, class Q | (RefSeq) N-acetylglucosaminyl-phosphatidylinositol biosynthetic protein gpi1-like (A)	mws0129	-0.606525	Genkwanin (Apigenin 7-methyl ether)	0.821	8.757e-07	4
gene-LOC110724703	-1.857	K11253 histone H3 | (RefSeq) histone H3.3-like (A)	mws1521	-0.414976	Salicin	0.808	1.8153e-06	4
gene-LOC110686393	-0.637	K13414 mitogen-activated protein kinase kinase kinase 1 [EC:2.7.11.25] | (RefSeq) uncharacterized protein LOC8063411 (A)	mws1436	3.16115	1,18-Octadecanediol	-0.837	3.403e-07	2
gene-LOC110687362	-1.998	K03327 multidrug resistance protein, MATE family | (RefSeq) protein DETOXIFICATION 40-like isoform X1 (A)	mws1436	3.16115	1,18-Octadecanediol	-0.819	9.998e-07	1
gene-LOC110702952	-1.523	--	mws1436	3.16115	1,18-Octadecanediol	-0.839	3.095e-07	1
gene-LOC110705559	-1.46	K21630 GATA-type zinc finger protein 1 | (RefSeq) GATA transcription factor 6-like (A)	mws1436	3.16115	1,18-Octadecanediol	-0.804	2.197e-06	1
gene-LOC110705668	-0.624	--	mws1436	3.16115	1,18-Octadecanediol	-0.847	1.736e-07	2
gene-LOC110709736	-1.274	K22422 protein downstream neighbor of Son | (RefSeq) hypothetical protein (A)	mws1436	3.16115	1,18-Octadecanediol	-0.83	5.301e-07	1
gene-LOC110713027	-0.904	K08869 aarF domain-containing kinase | (RefSeq) predicted protein (A)	mws1436	3.16115	1,18-Octadecanediol	-0.809	1.7153e-06	2
gene-LOC110713551	-1.083	K08869 aarF domain-containing kinase | (RefSeq) predicted protein (A)	mws1436	3.16115	1,18-Octadecanediol	-0.812	1.42e-06	1
gene-LOC110713897	-0.412	K20222 importin-5 | (RefSeq) importin-5-like isoform X1 (A)	mws1436	3.16115	1,18-Octadecanediol	-0.801	2.538e-06	2
gene-LOC110714847	-0.6	K15128 mediator of RNA polymerase II transcription subunit 6 | (RefSeq) mediator of RNA polymerase II transcription subunit 6-like (A)	mws1436	3.16115	1,18-Octadecanediol	-0.824	7.442e-07	2
gene-LOC110717201	-0.31	--	mws1436	3.16115	1,18-Octadecanediol	-0.825	7.035e-07	2
gene-LOC110718697	-0.916	--	mws1436	3.16115	1,18-Octadecanediol	-0.84	2.901e-07	2
gene-LOC110734230	-0.627	K06573 solute carrier family 4 (anion exchanger), member 1 | (RefSeq) AE family transporter: anion exchange (A)	mws1436	3.16115	1,18-Octadecanediol	-0.801	2.6161e-06	2
gene-LOC110735047	-1.099	K15015 solute carrier family 32 (vesicular inhibitory amino acid transporter) | (RefSeq) amino acid transporter AVT1I-like (A)	mws1094	-0.67088	Aromadendrin (Dihydrokaempferol)	0.955	0	4
gene-LOC110682176	-1.013	K00924 kinase [EC:2.7.1.-] | (RefSeq) aspartic proteinase-like protein 2 (A)	Zmpn003368	1.61373	13S-Hydroxy-9Z,11E,15Z-octadecatrienoic acid	-0.804	2.1846e-06	1
gene-LOC110687241	-0.593	K05765 cofilin | (RefSeq) uncharacterized LOC105781290 (A)	Zmpn003368	1.61373	13S-Hydroxy-9Z,11E,15Z-octadecatrienoic acid	-0.844	2.212e-07	2
gene-LOC110687362	-1.998	K03327 multidrug resistance protein, MATE family | (RefSeq) protein DETOXIFICATION 40-like isoform X1 (A)	Zmpn003368	1.61373	13S-Hydroxy-9Z,11E,15Z-octadecatrienoic acid	-0.819	1.0131e-06	1
gene-LOC110688505	0.734	K20715 phototropin [EC:2.7.11.1] | (RefSeq) phototropin-1-like (A)	Zmpn003368	1.61373	13S-Hydroxy-9Z,11E,15Z-octadecatrienoic acid	0.804	2.1795e-06	2
gene-LOC110691275	-1.197	--	Zmpn003368	1.61373	13S-Hydroxy-9Z,11E,15Z-octadecatrienoic acid	-0.821	8.941e-07	1
gene-LOC110695735	-1.198	K01166 ribonuclease T2 [EC:3.1.27.1] | (RefSeq) uncharacterized protein LOC111302682 (A)	Zmpn003368	1.61373	13S-Hydroxy-9Z,11E,15Z-octadecatrienoic acid	-0.809	1.713e-06	1
gene-LOC110696037	-0.309	K08064 nuclear transcription factor Y, alpha | (RefSeq) nuclear transcription factor Y subunit A-1-like isoform X1 (A)	Zmpn003368	1.61373	13S-Hydroxy-9Z,11E,15Z-octadecatrienoic acid	-0.827	6.337e-07	2
gene-LOC110697702	-1.062	K22522 cytokinin riboside 5'-monophosphate phosphoribohydrolase [EC:3.2.2.-] | (RefSeq) cytokinin riboside 5'-monophosphate phosphoribohydrolase LOG1-like (A)	Zmpn003368	1.61373	13S-Hydroxy-9Z,11E,15Z-octadecatrienoic acid	-0.831	4.945e-07	1
gene-LOC110699390	-0.751	--	Zmpn003368	1.61373	13S-Hydroxy-9Z,11E,15Z-octadecatrienoic acid	-0.841	2.647e-07	2
gene-LOC110700099	-0.358	--	Zmpn003368	1.61373	13S-Hydroxy-9Z,11E,15Z-octadecatrienoic acid	-0.8	2.6904e-06	2
gene-LOC110701263	-0.908	K19882 O-palmitoleoyl-L-serine hydrolase [EC:3.1.1.98] | (RefSeq) pectin acetylesterase 6-like (A)	Zmpn003368	1.61373	13S-Hydroxy-9Z,11E,15Z-octadecatrienoic acid	-0.804	2.2223e-06	2
gene-LOC110702952	-1.523	--	Zmpn003368	1.61373	13S-Hydroxy-9Z,11E,15Z-octadecatrienoic acid	-0.834	4.165e-07	1
gene-LOC110705668	-0.624	--	Zmpn003368	1.61373	13S-Hydroxy-9Z,11E,15Z-octadecatrienoic acid	-0.829	5.521e-07	2
gene-LOC110706329	-2.741	--	Zmpn003368	1.61373	13S-Hydroxy-9Z,11E,15Z-octadecatrienoic acid	-0.843	2.305e-07	1
gene-LOC110709736	-1.274	K22422 protein downstream neighbor of Son | (RefSeq) hypothetical protein (A)	Zmpn003368	1.61373	13S-Hydroxy-9Z,11E,15Z-octadecatrienoic acid	-0.802	2.5028e-06	1
gene-LOC110712745	-2.408	K16222 Dof zinc finger protein DOF5.5 | (RefSeq) cyclic dof factor 1-like (A)	Zmpn003368	1.61373	13S-Hydroxy-9Z,11E,15Z-octadecatrienoic acid	-0.859	7.61e-08	1
gene-LOC110713931	-0.716	K13696 abhydrolase domain-containing protein 1/3 | (RefSeq) embryogenesis-associated protein EMB8-like (A)	Zmpn003368	1.61373	13S-Hydroxy-9Z,11E,15Z-octadecatrienoic acid	-0.8	2.6722e-06	2
gene-LOC110714036	-0.641	K09872 aquaporin PIP | (RefSeq) probable aquaporin PIP1-4 (A)	Zmpn003368	1.61373	13S-Hydroxy-9Z,11E,15Z-octadecatrienoic acid	-0.827	6.355e-07	2
gene-LOC110714547	-0.978	K12133 MYB-related transcription factor LHY | (RefSeq) uncharacterized protein LOC112280611 (A)	Zmpn003368	1.61373	13S-Hydroxy-9Z,11E,15Z-octadecatrienoic acid	-0.843	2.382e-07	2
gene-LOC110717428	-0.93	K00924 kinase [EC:2.7.1.-] | (RefSeq) aspartic proteinase-like protein 2 (A)	Zmpn003368	1.61373	13S-Hydroxy-9Z,11E,15Z-octadecatrienoic acid	-0.807	1.8841e-06	2
gene-LOC110718697	-0.916	--	Zmpn003368	1.61373	13S-Hydroxy-9Z,11E,15Z-octadecatrienoic acid	-0.83	5.2e-07	2
gene-LOC110723279	0.665	K03665 GTPase | (RefSeq) uncharacterized protein LOC110723279 (A)	Zmpn003368	1.61373	13S-Hydroxy-9Z,11E,15Z-octadecatrienoic acid	0.806	2.0189e-06	2
gene-LOC110728123	-0.323	K03063 26S proteasome regulatory subunit T3 | (RefSeq) 26S protease regulatory subunit 6B homolog (A)	Zmpn003368	1.61373	13S-Hydroxy-9Z,11E,15Z-octadecatrienoic acid	-0.811	1.4957e-06	2
gene-LOC110730315	-1.559	K13783 MFS transporter, OPA family, solute carrier family 37 (glycerol-3-phosphate transporter), member 1/2 | (RefSeq) putative glycerol-3-phosphate transporter 4 (A)	Zmpn003368	1.61373	13S-Hydroxy-9Z,11E,15Z-octadecatrienoic acid	-0.841	2.607e-07	1
gene-LOC110732402	-0.777	K13783 MFS transporter, OPA family, solute carrier family 37 (glycerol-3-phosphate transporter), member 1/2 | (RefSeq) putative glycerol-3-phosphate transporter 4 (A)	Zmpn003368	1.61373	13S-Hydroxy-9Z,11E,15Z-octadecatrienoic acid	-0.807	1.914e-06	2
gene-LOC110733113	0.555	K17732 mitochondrial-processing peptidase subunit beta [EC:3.4.24.64] | (RefSeq) mitochondrial processing peptidase (A)	Zmpn003368	1.61373	13S-Hydroxy-9Z,11E,15Z-octadecatrienoic acid	0.839	3.074e-07	2
gene-LOC110736224	-0.714	K08064 nuclear transcription factor Y, alpha | (RefSeq) nuclear transcription factor Y subunit A-1-like isoform X1 (A)	Zmpn003368	1.61373	13S-Hydroxy-9Z,11E,15Z-octadecatrienoic acid	-0.821	9.018e-07	2
gene-LOC110704048	-1.349	--	Lmbn005662	-0.228191	9(10)-EpOME;(9R,10S)-(12Z)-9,10-Epoxyoctadecenoic acid	0.829	5.706e-07	4
gene-LOC110717598	-1.952	K19613 leucine-rich repeat protein SHOC2 | (RefSeq) receptor-like protein 12 (A)	Lmbn005662	-0.228191	9(10)-EpOME;(9R,10S)-(12Z)-9,10-Epoxyoctadecenoic acid	0.822	8.235e-07	4
gene-LOC110729781	-1.14	K09338 homeobox-leucine zipper protein | (RefSeq) homeobox-leucine zipper protein ROC8-like (A)	Lmbn005662	-0.228191	9(10)-EpOME;(9R,10S)-(12Z)-9,10-Epoxyoctadecenoic acid	0.823	8.124e-07	4
gene-LOC110733798	-2.102	K09874 aquaporin NIP | (RefSeq) probable aquaporin NIP5-1 (A)	Lmbn005662	-0.228191	9(10)-EpOME;(9R,10S)-(12Z)-9,10-Epoxyoctadecenoic acid	0.824	7.544e-07	4
gene-LOC110734947	-1.318	--	Lmbn005662	-0.228191	9(10)-EpOME;(9R,10S)-(12Z)-9,10-Epoxyoctadecenoic acid	0.821	8.756e-07	4
gene-LOC110688432	-1.068	--	pmb3142	-0.980528	Salicylic acid-2-O-glucoside	0.815	1.2399e-06	4
gene-LOC110697702	-1.062	K22522 cytokinin riboside 5'-monophosphate phosphoribohydrolase [EC:3.2.2.-] | (RefSeq) cytokinin riboside 5'-monophosphate phosphoribohydrolase LOG1-like (A)	pmb3142	-0.980528	Salicylic acid-2-O-glucoside	0.878	1.78e-08	4
gene-LOC110702952	-1.523	--	pmb3142	-0.980528	Salicylic acid-2-O-glucoside	0.824	7.583e-07	4
gene-LOC110706329	-2.741	--	pmb3142	-0.980528	Salicylic acid-2-O-glucoside	0.85	1.488e-07	4
gene-LOC110709736	-1.274	K22422 protein downstream neighbor of Son | (RefSeq) hypothetical protein (A)	pmb3142	-0.980528	Salicylic acid-2-O-glucoside	0.826	6.595e-07	4
gene-LOC110710354	-1.332	K21580 reticuline N-methyltransferase [EC:2.1.1.337] | (RefSeq) N-methyltransferase 4 (A)	pmb3142	-0.980528	Salicylic acid-2-O-glucoside	0.821	8.875e-07	4
gene-LOC110712745	-2.408	K16222 Dof zinc finger protein DOF5.5 | (RefSeq) cyclic dof factor 1-like (A)	pmb3142	-0.980528	Salicylic acid-2-O-glucoside	0.82	9.25e-07	4
gene-LOC110714407	-1.481	--	pmb3142	-0.980528	Salicylic acid-2-O-glucoside	0.837	3.462e-07	4
gene-LOC110724954	-1.093	K22522 cytokinin riboside 5'-monophosphate phosphoribohydrolase [EC:3.2.2.-] | (RefSeq) cytokinin riboside 5'-monophosphate phosphoribohydrolase LOG3 (A)	pmb3142	-0.980528	Salicylic acid-2-O-glucoside	0.801	2.5126e-06	4
gene-LOC110726514	-1.506	K14638 solute carrier family 15 (peptide/histidine transporter), member 3/4 | (RefSeq) protein NRT1/ PTR FAMILY 2.13-like (A)	pmb3142	-0.980528	Salicylic acid-2-O-glucoside	0.839	2.972e-07	4
gene-LOC110726820	-1.448	K06901 putative MFS transporter, AGZA family, xanthine/uracil permease | (RefSeq) adenine/guanine permease AZG2-like (A)	pmb3142	-0.980528	Salicylic acid-2-O-glucoside	0.805	2.114e-06	4
gene-LOC110729592	-1.127	K15746 beta-carotene 3-hydroxylase [EC:1.14.15.24] | (RefSeq) beta-carotene hydroxylase 2, chloroplastic-like (A)	pmb3142	-0.980528	Salicylic acid-2-O-glucoside	0.818	1.0216e-06	4
gene-LOC110731225	-1.273	K20855 beta-1,3-galactosyltransferase 1/2/3/4/5/7/8 [EC:2.4.1.-] | (RefSeq) probable beta-1,3-galactosyltransferase 4 isoform X1 (A)	pmb3142	-0.980528	Salicylic acid-2-O-glucoside	0.823	8.053e-07	4
gene-LOC110734547	-1.183	K12173 BRCA1-A complex subunit BRE | (RefSeq) BRCA1-A complex subunit BRE-like (A)	pmb3142	-0.980528	Salicylic acid-2-O-glucoside	0.814	1.3274e-06	4
gene-LOC110735480	-1.141	K23260 scopoletin glucosyltransferase [EC:2.4.1.128] | (RefSeq) flavonoid glucosyltransferase (A)	pmb3142	-0.980528	Salicylic acid-2-O-glucoside	0.806	2.0008e-06	4
gene-LOC110681734	-1.509	K13430 serine/threonine-protein kinase PBS1 [EC:2.7.11.1] | (RefSeq) serine/threonine-protein kinase PBS1-like (A)	Cmsp004086	-0.266998	Dihydrokaempferide	-0.805	2.0551e-06	4
gene-LOC110683656	-5.797	--	Cmsp004086	-0.266998	Dihydrokaempferide	-0.819	9.992e-07	4
gene-LOC110683735	-22.876	--	Cmsp004086	-0.266998	Dihydrokaempferide	-0.818	1.049e-06	4
gene-LOC110683851	-22.634	K14400 pre-mRNA cleavage complex 2 protein Pcf11 | (RefSeq) LOW QUALITY PROTEIN: uncharacterized protein LOC111982967 (A)	Cmsp004086	-0.266998	Dihydrokaempferide	-0.818	1.0735e-06	4
gene-LOC110685494	-22.16	--	Cmsp004086	-0.266998	Dihydrokaempferide	-0.817	1.1054e-06	4
gene-LOC110690189	-2.202	--	Cmsp004086	-0.266998	Dihydrokaempferide	-0.808	1.7608e-06	4
gene-LOC110691304	-22.399	K14400 pre-mRNA cleavage complex 2 protein Pcf11 | (RefSeq) LOW QUALITY PROTEIN: uncharacterized protein LOC111982967 (A)	Cmsp004086	-0.266998	Dihydrokaempferide	-0.818	1.0594e-06	4
gene-LOC110692051	-22.672	--	Cmsp004086	-0.266998	Dihydrokaempferide	-0.82	9.623e-07	4
gene-LOC110692407	-23.63	K01870 isoleucyl-tRNA synthetase [EC:6.1.1.5] | (RefSeq) isoleucine--tRNA ligase, cytoplasmic-like (A)	Cmsp004086	-0.266998	Dihydrokaempferide	-0.818	1.0204e-06	4
gene-LOC110692434	-23.287	K12836 splicing factor U2AF 35 kDa subunit | (RefSeq) splicing factor U2af small subunit B-like (A)	Cmsp004086	-0.266998	Dihydrokaempferide	-0.819	1.0155e-06	4
gene-LOC110696763	-5.229	--	Cmsp004086	-0.266998	Dihydrokaempferide	-0.818	1.0521e-06	4
gene-LOC110699540	-22.81	--	Cmsp004086	-0.266998	Dihydrokaempferide	-0.817	1.0859e-06	4
gene-LOC110700834	-1.547	--	Cmsp004086	-0.266998	Dihydrokaempferide	-0.807	1.8522e-06	4
gene-LOC110706725	-4.6	--	Cmsp004086	-0.266998	Dihydrokaempferide	-0.817	1.092e-06	4
gene-LOC110708191	-1.37	K15687 E3 ubiquitin-protein ligase makorin [EC:2.3.2.27] | (RefSeq) putative RING-type E3 ubiquitin transferase C3H69 (A)	Cmsp004086	-0.266998	Dihydrokaempferide	-0.812	1.4424e-06	4
gene-LOC110712014	-5.095	--	Cmsp004086	-0.266998	Dihydrokaempferide	-0.82	9.589e-07	4
gene-LOC110712022	-22.492	--	Cmsp004086	-0.266998	Dihydrokaempferide	-0.816	1.1403e-06	4
gene-LOC110713347	-22.167	--	Cmsp004086	-0.266998	Dihydrokaempferide	-0.818	1.0436e-06	4
gene-LOC110713830	-2.049	--	Cmsp004086	-0.266998	Dihydrokaempferide	-0.809	1.7383e-06	4
gene-LOC110714955	-5.138	K14400 pre-mRNA cleavage complex 2 protein Pcf11 | (RefSeq) LOW QUALITY PROTEIN: uncharacterized protein LOC111982967 (A)	Cmsp004086	-0.266998	Dihydrokaempferide	-0.816	1.1974e-06	4
gene-LOC110716912	-4.356	--	Cmsp004086	-0.266998	Dihydrokaempferide	-0.818	1.0473e-06	4
gene-LOC110716969	-2.326	K15363 fanconi-associated nuclease 1 [EC:3.1.21.- 3.1.4.1] | (RefSeq) fanconi-associated nuclease 1 homolog (A)	Cmsp004086	-0.266998	Dihydrokaempferide	-0.82	9.548e-07	4
gene-LOC110718973	-3.832	--	Cmsp004086	-0.266998	Dihydrokaempferide	-0.814	1.3028e-06	4
gene-LOC110720085	-3	--	Cmsp004086	-0.266998	Dihydrokaempferide	-0.816	1.1747e-06	4
gene-LOC110721999	-1.309	K02927 large subunit ribosomal protein L40e | (RefSeq) ubiquitin-like (A)	Cmsp004086	-0.266998	Dihydrokaempferide	-0.814	1.301e-06	4
gene-LOC110731069	-2.041	--	Cmsp004086	-0.266998	Dihydrokaempferide	-0.885	9.3e-09	4
gene-LOC110733769	-3.407	--	Cmsp004086	-0.266998	Dihydrokaempferide	-0.817	1.1072e-06	4
gene-LOC110734577	-2.361	K12874 intron-binding protein aquarius | (RefSeq) LOW QUALITY PROTEIN: intron-binding protein aquarius-like (A)	Cmsp004086	-0.266998	Dihydrokaempferide	-0.816	1.1421e-06	4
gene-LOC110735500	-1.183	--	Cmsp004086	-0.266998	Dihydrokaempferide	-0.828	6.07e-07	4
gene-LOC110735954	-1.711	--	Cmsp004086	-0.266998	Dihydrokaempferide	-0.81	1.5852e-06	4
gene-LOC110737939	-1.094	K02218 casein kinase 1 [EC:2.7.11.1] | (RefSeq) uncharacterized protein LOC8069780 (A)	Cmsp004086	-0.266998	Dihydrokaempferide	-0.894	3.9e-09	4
gene-LOC110684184	-1.677	K13413 mitogen-activated protein kinase kinase 4/5 [EC:2.7.12.2] | (RefSeq) mitogen-activated protein kinase kinase 5-like (A)	Zmhn000892	0.420701	4-O-Glucosyl-3,4-dihydroxybenzyl alcohol	-0.8	2.6651e-06	4
gene-LOC110681734	-1.509	K13430 serine/threonine-protein kinase PBS1 [EC:2.7.11.1] | (RefSeq) serine/threonine-protein kinase PBS1-like (A)	mws0044	-0.549429	Dihydroquercetin(Taxifolin)	-0.967	0	4
gene-LOC110683656	-5.797	--	mws0044	-0.549429	Dihydroquercetin(Taxifolin)	-0.976	0	4
gene-LOC110683735	-22.876	--	mws0044	-0.549429	Dihydroquercetin(Taxifolin)	-0.976	0	4
gene-LOC110683851	-22.634	K14400 pre-mRNA cleavage complex 2 protein Pcf11 | (RefSeq) LOW QUALITY PROTEIN: uncharacterized protein LOC111982967 (A)	mws0044	-0.549429	Dihydroquercetin(Taxifolin)	-0.976	0	4
gene-LOC110685494	-22.16	--	mws0044	-0.549429	Dihydroquercetin(Taxifolin)	-0.976	0	4
gene-LOC110686644	-3.288	--	mws0044	-0.549429	Dihydroquercetin(Taxifolin)	-0.834	4.11e-07	4
gene-LOC110687678	-1.177	K15405 midchain alkane hydroxylase | (RefSeq) alkane hydroxylase MAH1 (A)	mws0044	-0.549429	Dihydroquercetin(Taxifolin)	-0.832	4.784e-07	4
gene-LOC110690189	-2.202	--	mws0044	-0.549429	Dihydroquercetin(Taxifolin)	-0.971	0	4
gene-LOC110691304	-22.399	K14400 pre-mRNA cleavage complex 2 protein Pcf11 | (RefSeq) LOW QUALITY PROTEIN: uncharacterized protein LOC111982967 (A)	mws0044	-0.549429	Dihydroquercetin(Taxifolin)	-0.976	0	4
gene-LOC110692051	-22.672	--	mws0044	-0.549429	Dihydroquercetin(Taxifolin)	-0.976	0	4
gene-LOC110692228	-1.34	--	mws0044	-0.549429	Dihydroquercetin(Taxifolin)	-0.806	1.9961e-06	4
gene-LOC110692407	-23.63	K01870 isoleucyl-tRNA synthetase [EC:6.1.1.5] | (RefSeq) isoleucine--tRNA ligase, cytoplasmic-like (A)	mws0044	-0.549429	Dihydroquercetin(Taxifolin)	-0.976	0	4
gene-LOC110692434	-23.287	K12836 splicing factor U2AF 35 kDa subunit | (RefSeq) splicing factor U2af small subunit B-like (A)	mws0044	-0.549429	Dihydroquercetin(Taxifolin)	-0.976	0	4
gene-LOC110695596	-2.627	--	mws0044	-0.549429	Dihydroquercetin(Taxifolin)	-0.811	1.5017e-06	4
gene-LOC110695618	-2.119	--	mws0044	-0.549429	Dihydroquercetin(Taxifolin)	-0.838	3.162e-07	4
gene-LOC110696763	-5.229	--	mws0044	-0.549429	Dihydroquercetin(Taxifolin)	-0.976	0	4
gene-LOC110699540	-22.81	--	mws0044	-0.549429	Dihydroquercetin(Taxifolin)	-0.976	0	4
gene-LOC110700834	-1.547	--	mws0044	-0.549429	Dihydroquercetin(Taxifolin)	-0.964	0	4
gene-LOC110703130	-3.313	--	mws0044	-0.549429	Dihydroquercetin(Taxifolin)	-0.847	1.758e-07	4
gene-LOC110706630	-2.944	--	mws0044	-0.549429	Dihydroquercetin(Taxifolin)	-0.865	5.12e-08	4
gene-LOC110706725	-4.6	--	mws0044	-0.549429	Dihydroquercetin(Taxifolin)	-0.975	0	4
gene-LOC110707637	-1.542	--	mws0044	-0.549429	Dihydroquercetin(Taxifolin)	-0.824	7.41e-07	4
gene-LOC110707909	-3.156	--	mws0044	-0.549429	Dihydroquercetin(Taxifolin)	-0.854	1.089e-07	4
gene-LOC110708137	-2.063	K14400 pre-mRNA cleavage complex 2 protein Pcf11 | (RefSeq) LOW QUALITY PROTEIN: uncharacterized protein LOC111982967 (A)	mws0044	-0.549429	Dihydroquercetin(Taxifolin)	-0.84	2.766e-07	4
gene-LOC110708191	-1.37	K15687 E3 ubiquitin-protein ligase makorin [EC:2.3.2.27] | (RefSeq) putative RING-type E3 ubiquitin transferase C3H69 (A)	mws0044	-0.549429	Dihydroquercetin(Taxifolin)	-0.809	1.7265e-06	4
gene-LOC110709575	-1.276	K03327 multidrug resistance protein, MATE family | (RefSeq) protein DETOXIFICATION 27-like (A)	mws0044	-0.549429	Dihydroquercetin(Taxifolin)	-0.818	1.035e-06	4
gene-LOC110709690	-2.165	K06630 14-3-3 protein epsilon | (RefSeq) uncharacterized LOC107767874 (A)	mws0044	-0.549429	Dihydroquercetin(Taxifolin)	-0.878	1.8e-08	4
gene-LOC110712014	-5.095	--	mws0044	-0.549429	Dihydroquercetin(Taxifolin)	-0.975	0	4
gene-LOC110712022	-22.492	--	mws0044	-0.549429	Dihydroquercetin(Taxifolin)	-0.975	0	4
gene-LOC110712035	-6.312	--	mws0044	-0.549429	Dihydroquercetin(Taxifolin)	-0.827	6.388e-07	4
gene-LOC110712109	-2.471	K01303 acylaminoacyl-peptidase [EC:3.4.19.1] | (RefSeq) uncharacterized LOC101311565 (A)	mws0044	-0.549429	Dihydroquercetin(Taxifolin)	-0.874	2.39e-08	4
gene-LOC110713347	-22.167	--	mws0044	-0.549429	Dihydroquercetin(Taxifolin)	-0.976	0	4
gene-LOC110713830	-2.049	--	mws0044	-0.549429	Dihydroquercetin(Taxifolin)	-0.971	0	4
gene-LOC110714955	-5.138	K14400 pre-mRNA cleavage complex 2 protein Pcf11 | (RefSeq) LOW QUALITY PROTEIN: uncharacterized protein LOC111982967 (A)	mws0044	-0.549429	Dihydroquercetin(Taxifolin)	-0.975	0	4
gene-LOC110715216	-4.025	K08681 5'-phosphate synthase pdxT subunit [EC:4.3.3.6] | (RefSeq) probable pyridoxal 5'-phosphate synthase subunit pdx2 (A)	mws0044	-0.549429	Dihydroquercetin(Taxifolin)	-0.803	2.3679e-06	4
gene-LOC110716912	-4.356	--	mws0044	-0.549429	Dihydroquercetin(Taxifolin)	-0.974	0	4
gene-LOC110716969	-2.326	K15363 fanconi-associated nuclease 1 [EC:3.1.21.- 3.1.4.1] | (RefSeq) fanconi-associated nuclease 1 homolog (A)	mws0044	-0.549429	Dihydroquercetin(Taxifolin)	-0.976	0	4
gene-LOC110716971	-4.38	K15363 fanconi-associated nuclease 1 [EC:3.1.21.- 3.1.4.1] | (RefSeq) fanconi-associated nuclease 1 homolog (A)	mws0044	-0.549429	Dihydroquercetin(Taxifolin)	-0.92	2e-10	4
gene-LOC110718149	-5.151	K22324 aliphatic glucosinolate S-oxygenase [EC:1.14.13.237] | (RefSeq) hypothetical protein (A)	mws0044	-0.549429	Dihydroquercetin(Taxifolin)	-0.811	1.561e-06	4
gene-LOC110718722	-1.251	--	mws0044	-0.549429	Dihydroquercetin(Taxifolin)	-0.837	3.325e-07	4
gene-LOC110718724	-1.326	K20177 vacuolar protein sorting-associated protein 3 | (RefSeq) hypothetical protein (A)	mws0044	-0.549429	Dihydroquercetin(Taxifolin)	-0.853	1.227e-07	4
gene-LOC110718726	-1.807	--	mws0044	-0.549429	Dihydroquercetin(Taxifolin)	-0.825	7.24e-07	4
gene-LOC110718730	-1.255	--	mws0044	-0.549429	Dihydroquercetin(Taxifolin)	-0.855	1.009e-07	4
gene-LOC110718788	-1.889	K09841 xanthoxin dehydrogenase [EC:1.1.1.288] | (RefSeq) xanthoxin dehydrogenase-like (A)	mws0044	-0.549429	Dihydroquercetin(Taxifolin)	-0.864	5.48e-08	4
gene-LOC110718973	-3.832	--	mws0044	-0.549429	Dihydroquercetin(Taxifolin)	-0.974	0	4
gene-LOC110720085	-3	--	mws0044	-0.549429	Dihydroquercetin(Taxifolin)	-0.97	0	4
gene-LOC110721031	-2.418	--	mws0044	-0.549429	Dihydroquercetin(Taxifolin)	-0.84	2.808e-07	4
gene-LOC110721155	-1.749	--	mws0044	-0.549429	Dihydroquercetin(Taxifolin)	-0.809	1.6674e-06	4
gene-LOC110721999	-1.309	K02927 large subunit ribosomal protein L40e | (RefSeq) ubiquitin-like (A)	mws0044	-0.549429	Dihydroquercetin(Taxifolin)	-0.974	0	4
gene-LOC110727738	-1.203	K15032 mTERF domain-containing protein, mitochondrial | (RefSeq) transcription termination factor MTERF2, chloroplastic-like (A)	mws0044	-0.549429	Dihydroquercetin(Taxifolin)	-0.843	2.272e-07	4
gene-LOC110727797	-1.348	--	mws0044	-0.549429	Dihydroquercetin(Taxifolin)	-0.833	4.293e-07	4
gene-LOC110729937	-1.689	K15078 structure-specific endonuclease subunit SLX1 [EC:3.6.1.-] | (RefSeq) putative disease resistance protein RGA3 (A)	mws0044	-0.549429	Dihydroquercetin(Taxifolin)	-0.8	2.6527e-06	4
gene-LOC110731069	-2.041	--	mws0044	-0.549429	Dihydroquercetin(Taxifolin)	-0.889	6.5e-09	4
gene-LOC110732020	-1.341	--	mws0044	-0.549429	Dihydroquercetin(Taxifolin)	-0.824	7.46e-07	4
gene-LOC110733769	-3.407	--	mws0044	-0.549429	Dihydroquercetin(Taxifolin)	-0.976	0	4
gene-LOC110734565	-1.117	K03283 heat shock 70kDa protein 1/2/6/8 | (RefSeq) heat shock 70 kDa protein 18-like (A)	mws0044	-0.549429	Dihydroquercetin(Taxifolin)	-0.829	5.453e-07	4
gene-LOC110734577	-2.361	K12874 intron-binding protein aquarius | (RefSeq) LOW QUALITY PROTEIN: intron-binding protein aquarius-like (A)	mws0044	-0.549429	Dihydroquercetin(Taxifolin)	-0.973	0	4
gene-LOC110735500	-1.183	--	mws0044	-0.549429	Dihydroquercetin(Taxifolin)	-0.811	1.5421e-06	4
gene-LOC110735533	-5.439	--	mws0044	-0.549429	Dihydroquercetin(Taxifolin)	-0.853	1.157e-07	4
gene-LOC110735954	-1.711	--	mws0044	-0.549429	Dihydroquercetin(Taxifolin)	-0.97	0	4
gene-LOC110737939	-1.094	K02218 casein kinase 1 [EC:2.7.11.1] | (RefSeq) uncharacterized protein LOC8069780 (A)	mws0044	-0.549429	Dihydroquercetin(Taxifolin)	-0.903	1.5e-09	4
gene-LOC110689268	-2.151	--	Lmhn003074	-0.664772	Feruloylmalic acid	0.817	1.1248e-06	4
gene-LOC110689061	-2.013	--	Lmhn001477	0.838647	2-Caffeoyl-L-tartaric acid (Caftaric acid)	-0.815	1.2201e-06	4
gene-LOC110689430	-2.052	--	Lmhn001477	0.838647	2-Caffeoyl-L-tartaric acid (Caftaric acid)	-0.839	2.939e-07	4
gene-LOC110689495	-2.169	K11253 histone H3 | (RefSeq) uncharacterized protein LOC110788621 (A)	Lmhn001477	0.838647	2-Caffeoyl-L-tartaric acid (Caftaric acid)	-0.813	1.3715e-06	4
gene-LOC110694588	-1.962	K14085 aldehyde dehydrogenase family 7 member A1 [EC:1.2.1.31 1.2.1.8 1.2.1.3] | (RefSeq) aldehyde dehydrogenase family 2 member C4-like (A)	Lmhn001477	0.838647	2-Caffeoyl-L-tartaric acid (Caftaric acid)	-0.828	5.949e-07	4
gene-LOC110699517	-1.075	--	Lmhn001477	0.838647	2-Caffeoyl-L-tartaric acid (Caftaric acid)	-0.819	9.988e-07	4
gene-LOC110704083	-1.671	K00549 5-methyltetrahydropteroyltriglutamate--homocysteine methyltransferase [EC:2.1.1.14] | (RefSeq) 5-methyltetrahydropteroyltriglutamate-- homocysteine methyltransferase (A)	Lmhn001477	0.838647	2-Caffeoyl-L-tartaric acid (Caftaric acid)	-0.817	1.1057e-06	4
gene-LOC110704133	-1.286	K08867 WNK lysine deficient protein kinase [EC:2.7.11.1] | (RefSeq) probable serine/threonine-protein kinase WNK10 (A)	Lmhn001477	0.838647	2-Caffeoyl-L-tartaric acid (Caftaric acid)	-0.819	9.784e-07	4
gene-LOC110706474	-1.338	--	Lmhn001477	0.838647	2-Caffeoyl-L-tartaric acid (Caftaric acid)	-0.821	8.986e-07	4
gene-LOC110710259	-1.365	K14400 pre-mRNA cleavage complex 2 protein Pcf11 | (RefSeq) LOW QUALITY PROTEIN: uncharacterized protein LOC111982967 (A)	Lmhn001477	0.838647	2-Caffeoyl-L-tartaric acid (Caftaric acid)	-0.812	1.4184e-06	4
gene-LOC110710586	-1.83	K02335 DNA polymerase I [EC:2.7.7.7] | (RefSeq) DNA polymerase I A, chloroplastic/mitochondrial-like (A)	Lmhn001477	0.838647	2-Caffeoyl-L-tartaric acid (Caftaric acid)	-0.819	9.868e-07	4
gene-LOC110717042	-1.187	--	Lmhn001477	0.838647	2-Caffeoyl-L-tartaric acid (Caftaric acid)	-0.821	8.808e-07	4
gene-LOC110720681	-1.912	K01180 endo-1,3(4)-beta-glucanase [EC:3.2.1.6] | (RefSeq) endo-1,3(4)-beta-glucanase 1-like (A)	Lmhn001477	0.838647	2-Caffeoyl-L-tartaric acid (Caftaric acid)	-0.802	2.4593e-06	4
gene-LOC110734850	-1.236	--	Lmhn001477	0.838647	2-Caffeoyl-L-tartaric acid (Caftaric acid)	-0.818	1.0514e-06	4
gene-LOC110735268	-1.07	--	Lmhn001477	0.838647	2-Caffeoyl-L-tartaric acid (Caftaric acid)	-0.801	2.5485e-06	4
gene-LOC110686387	-2.102	--	mws0636	-0.395116	L-Phenylalanyl-L-phenylalanine	0.841	2.608e-07	4
gene-LOC110690351	-1.318	--	mws0636	-0.395116	L-Phenylalanyl-L-phenylalanine	0.831	5.039e-07	4
gene-LOC110693593	-1.058	K00384 thioredoxin reductase (NADPH) [EC:1.8.1.9] | (RefSeq) thioredoxin reductase 2-like (A)	mws0636	-0.395116	L-Phenylalanyl-L-phenylalanine	0.812	1.4275e-06	4
gene-LOC110696767	-1.74	--	mws0636	-0.395116	L-Phenylalanyl-L-phenylalanine	0.811	1.5332e-06	4
gene-LOC110699939	-1.164	--	mws0636	-0.395116	L-Phenylalanyl-L-phenylalanine	0.802	2.4278e-06	4
gene-LOC110710259	-1.365	K14400 pre-mRNA cleavage complex 2 protein Pcf11 | (RefSeq) LOW QUALITY PROTEIN: uncharacterized protein LOC111982967 (A)	mws0636	-0.395116	L-Phenylalanyl-L-phenylalanine	0.819	1.0198e-06	4
gene-LOC110735268	-1.07	--	mws0636	-0.395116	L-Phenylalanyl-L-phenylalanine	0.815	1.2307e-06	4
gene-LOC110684678	0.867	K13354 solute carrier family 25 (peroxisomal adenine nucleotide transporter), member 17 | (RefSeq) peroxisomal nicotinamide adenine dinucleotide carrier-like (A)	mws1433	4.41451	N-Feruloyltyramine	0.812	1.4285e-06	2
gene-LOC110684705	-1.142	K22382 WD repeat-containing protein 26 | (RefSeq) WD repeat-containing protein 26 homolog (A)	mws1433	4.41451	N-Feruloyltyramine	-0.814	1.3407e-06	1
gene-LOC110686621	-0.739	--	mws1433	4.41451	N-Feruloyltyramine	-0.829	5.694e-07	2
gene-LOC110688713	-1.029	--	mws1433	4.41451	N-Feruloyltyramine	-0.84	2.862e-07	1
gene-LOC110692251	-1.252	--	mws1433	4.41451	N-Feruloyltyramine	-0.807	1.8756e-06	1
gene-LOC110693609	-0.675	K07390 monothiol glutaredoxin | (RefSeq) GRXs4-1; hypothetical protein (A)	mws1433	4.41451	N-Feruloyltyramine	-0.881	1.33e-08	2
gene-LOC110694683	0.906	K00924 kinase [EC:2.7.1.-] | (RefSeq) probable serine/threonine-protein kinase CST (A)	mws1433	4.41451	N-Feruloyltyramine	0.812	1.4373e-06	2
gene-LOC110694950	-1.123	K10767 mRNA N6-methyladenine demethylase [EC:1.14.11.53] | (RefSeq) uncharacterized protein LOC110694950 (A)	mws1433	4.41451	N-Feruloyltyramine	-0.815	1.2065e-06	1
gene-LOC110702015	-2.405	K20471 coatomer subunit delta | (RefSeq) coatomer subunit delta-3-like (A)	mws1433	4.41451	N-Feruloyltyramine	-0.829	5.517e-07	1
gene-LOC110704174	0.74	K03549 KUP system potassium uptake protein | (RefSeq) potassium transporter 10-like isoform X1 (A)	mws1433	4.41451	N-Feruloyltyramine	0.801	2.5931e-06	2
gene-LOC110714364	-1.577	K13422 transcription factor MYC2 | (RefSeq) transcription factor MYC2 (A)	mws1433	4.41451	N-Feruloyltyramine	-0.818	1.0611e-06	1
gene-LOC110724415	-0.471	K01735 3-dehydroquinate synthase [EC:4.2.3.4] | (RefSeq) 3-dehydroquinate synthase, chloroplastic-like (A)	mws1433	4.41451	N-Feruloyltyramine	-0.819	9.991e-07	2
gene-LOC110724638	0.899	K22047 mechanosensitive ion channel protein 1/2/3 | (RefSeq) mechanosensitive ion channel protein 2, chloroplastic-like (A)	mws1433	4.41451	N-Feruloyltyramine	0.842	2.525e-07	2
gene-LOC110736781	0.963	K09122 uncharacterized protein | (RefSeq) unknown ribonuclease (A)	mws1433	4.41451	N-Feruloyltyramine	0.822	8.154e-07	2
gene-LOC110687459	-1.762	K00799 glutathione S-transferase [EC:2.5.1.18] | (RefSeq) uncharacterized protein LOC110786294 (A)	mws1174	0.907199	3-O-Acetylpinobanksin	-0.823	8.059e-07	4
gene-LOC110686449	-1.851	--	Lmmn002179	0.957835	Methyl salicylate-2-O-glucoside	-0.86	7.41e-08	4
gene-LOC110686977	-1.097	K17579 protein phosphatase 1 regulatory subunit 42 | (RefSeq) hypothetical protein (A)	Lmmn002179	0.957835	Methyl salicylate-2-O-glucoside	-0.808	1.764e-06	4
gene-LOC110690623	-2.772	K12890 splicing factor, arginine/serine-rich 1 | (RefSeq) uncharacterized protein LOC103422586 isoform X1 (A)	Lmmn002179	0.957835	Methyl salicylate-2-O-glucoside	-0.814	1.3058e-06	4
gene-LOC110696285	-1.138	--	Lmmn002179	0.957835	Methyl salicylate-2-O-glucoside	-0.852	1.293e-07	4
gene-LOC110699590	-1.445	K13248 pyridoxal phosphate phosphatase PHOSPHO2 [EC:3.1.3.74] | (RefSeq) inorganic pyrophosphatase 2-like (A)	Lmmn002179	0.957835	Methyl salicylate-2-O-glucoside	-0.803	2.2782e-06	4
gene-LOC110701964	-7.111	--	Lmmn002179	0.957835	Methyl salicylate-2-O-glucoside	-0.876	2.09e-08	4
gene-LOC110703248	-1.838	K12153 phenylalanine N-monooxygenase [EC:1.14.14.40] | (RefSeq) isoleucine N-monooxygenase 2-like (A)	Lmmn002179	0.957835	Methyl salicylate-2-O-glucoside	-0.824	7.352e-07	4
gene-LOC110703808	-1.505	K21630 GATA-type zinc finger protein 1 | (RefSeq) GATA transcription factor 6-like (A)	Lmmn002179	0.957835	Methyl salicylate-2-O-glucoside	-0.814	1.2877e-06	4
gene-LOC110709736	-1.274	K22422 protein downstream neighbor of Son | (RefSeq) hypothetical protein (A)	Lmmn002179	0.957835	Methyl salicylate-2-O-glucoside	-0.81	1.6273e-06	4
gene-LOC110712745	-2.408	K16222 Dof zinc finger protein DOF5.5 | (RefSeq) cyclic dof factor 1-like (A)	Lmmn002179	0.957835	Methyl salicylate-2-O-glucoside	-0.821	9.017e-07	4
gene-LOC110716624	-1.026	--	Lmmn002179	0.957835	Methyl salicylate-2-O-glucoside	-0.848	1.68e-07	4
gene-LOC110731844	-1.602	K23490 cytochrome b5 | (RefSeq) cytochrome b5, seed isoform-like (A)	Lmmn002179	0.957835	Methyl salicylate-2-O-glucoside	-0.824	7.361e-07	4
gene-LOC110705385	-0.363	--	Lmmn004912	1.15564	3-O-Methylquercetin	-0.801	2.599e-06	2
gene-LOC110714847	-0.6	K15128 mediator of RNA polymerase II transcription subunit 6 | (RefSeq) mediator of RNA polymerase II transcription subunit 6-like (A)	Lmmn004912	1.15564	3-O-Methylquercetin	-0.803	2.3126e-06	2
gene-LOC110723274	-0.804	--	Lmmn004912	1.15564	3-O-Methylquercetin	-0.822	8.204e-07	2
gene-LOC110697663	-2.447	K16292 KDEL-tailed cysteine endopeptidase [EC:3.4.22.-] | (RefSeq) vignain-like (A)	pmb2221	-0.562349	4-Hydroxysphinganine	0.812	1.4777e-06	4
gene-LOC110704808	-1.084	K12900 FUS-interacting serine-arginine-rich protein 1 | (RefSeq) serine/arginine-rich SC35-like splicing factor SCL33 (A)	pmb2221	-0.562349	4-Hydroxysphinganine	0.8	2.6872e-06	4
gene-LOC110694587	-1.575	--	pmb0751	-0.545769	Trans-5-O-(p-Coumaroyl)shikimate	0.854	1.116e-07	4
gene-LOC110710138	-1.014	K12761 carbon catabolite-derepressing protein kinase [EC:2.7.11.1] | (RefSeq) CBL-interacting serine/threonine-protein kinase 4-like (A)	pmb0751	-0.545769	Trans-5-O-(p-Coumaroyl)shikimate	0.825	6.914e-07	4
gene-LOC110710218	-1.295	K17710 pentatricopeptide repeat domain-containing protein 1 | (RefSeq) hypothetical protein (A)	pmb0751	-0.545769	Trans-5-O-(p-Coumaroyl)shikimate	0.893	4.3e-09	4
gene-LOC110724005	-1.092	--	pmb0751	-0.545769	Trans-5-O-(p-Coumaroyl)shikimate	0.854	1.098e-07	4
gene-LOC110732476	-1.01	K13457 disease resistance protein RPM1 | (RefSeq) disease resistance protein RPM1-like (A)	pmb0751	-0.545769	Trans-5-O-(p-Coumaroyl)shikimate	0.801	2.5815e-06	4
gene-LOC110690785	-1.148	--	pmn001513	-0.367919	Digallic Acid	0.824	7.628e-07	4
gene-LOC110698622	-1.222	--	pmn001513	-0.367919	Digallic Acid	0.824	7.682e-07	4
gene-LOC110707653	-1.12	K20729 protein EPIDERMAL PATTERNING FACTOR 1/2 | (RefSeq) protein EPIDERMAL PATTERNING FACTOR 1-like (A)	pmn001513	-0.367919	Digallic Acid	0.843	2.38e-07	4
gene-LOC110721469	-1.234	--	pmn001513	-0.367919	Digallic Acid	0.816	1.1725e-06	4
gene-LOC110738540	-1.04	--	pmn001513	-0.367919	Digallic Acid	0.858	8.08e-08	4
gene-LOC110686013	-1.056	--	Lmhn002140	-0.956184	Feruloyltartaric acid (Fertaric acid)	-0.827	6.157e-07	4
gene-LOC110686387	-2.102	--	Lmhn002140	-0.956184	Feruloyltartaric acid (Fertaric acid)	-0.849	1.529e-07	4
gene-LOC110686450	-1.265	--	Lmhn002140	-0.956184	Feruloyltartaric acid (Fertaric acid)	-0.841	2.719e-07	4
gene-LOC110686593	-2.17	--	Lmhn002140	-0.956184	Feruloyltartaric acid (Fertaric acid)	-0.814	1.3072e-06	4
gene-LOC110689061	-2.013	--	Lmhn002140	-0.956184	Feruloyltartaric acid (Fertaric acid)	-0.904	1.4e-09	4
gene-LOC110689288	-1.971	--	Lmhn002140	-0.956184	Feruloyltartaric acid (Fertaric acid)	-0.819	9.735e-07	4
gene-LOC110689494	-1.453	K13466 EIX receptor 1/2 | (RefSeq) LRR receptor-like serine/threonine-protein kinase GSO1 (A)	Lmhn002140	-0.956184	Feruloyltartaric acid (Fertaric acid)	-0.833	4.32e-07	4
gene-LOC110689495	-2.169	K11253 histone H3 | (RefSeq) uncharacterized protein LOC110788621 (A)	Lmhn002140	-0.956184	Feruloyltartaric acid (Fertaric acid)	-0.902	1.8e-09	4
gene-LOC110690351	-1.318	--	Lmhn002140	-0.956184	Feruloyltartaric acid (Fertaric acid)	-0.817	1.093e-06	4
gene-LOC110693593	-1.058	K00384 thioredoxin reductase (NADPH) [EC:1.8.1.9] | (RefSeq) thioredoxin reductase 2-like (A)	Lmhn002140	-0.956184	Feruloyltartaric acid (Fertaric acid)	-0.865	4.99e-08	4
gene-LOC110694873	-1.692	--	Lmhn002140	-0.956184	Feruloyltartaric acid (Fertaric acid)	-0.865	5.08e-08	4
gene-LOC110696518	-2.017	--	Lmhn002140	-0.956184	Feruloyltartaric acid (Fertaric acid)	-0.806	1.9619e-06	4
gene-LOC110696767	-1.74	--	Lmhn002140	-0.956184	Feruloyltartaric acid (Fertaric acid)	-0.827	6.358e-07	4
gene-LOC110697029	-3.049	K19329 WW domain-containing oxidoreductase | (RefSeq) short-chain dehydrogenase TIC 32, chloroplastic-like (A)	Lmhn002140	-0.956184	Feruloyltartaric acid (Fertaric acid)	-0.831	5.089e-07	4
gene-LOC110699319	-1.569	--	Lmhn002140	-0.956184	Feruloyltartaric acid (Fertaric acid)	-0.825	7.073e-07	4
gene-LOC110699517	-1.075	--	Lmhn002140	-0.956184	Feruloyltartaric acid (Fertaric acid)	-0.908	9e-10	4
gene-LOC110699685	-1.794	--	Lmhn002140	-0.956184	Feruloyltartaric acid (Fertaric acid)	-0.864	5.27e-08	4
gene-LOC110699939	-1.164	--	Lmhn002140	-0.956184	Feruloyltartaric acid (Fertaric acid)	-0.842	2.473e-07	4
gene-LOC110701422	-1.09	--	Lmhn002140	-0.956184	Feruloyltartaric acid (Fertaric acid)	-0.821	8.982e-07	4
gene-LOC110703744	-1.294	--	Lmhn002140	-0.956184	Feruloyltartaric acid (Fertaric acid)	-0.81	1.6049e-06	4
gene-LOC110704083	-1.671	K00549 5-methyltetrahydropteroyltriglutamate--homocysteine methyltransferase [EC:2.1.1.14] | (RefSeq) 5-methyltetrahydropteroyltriglutamate-- homocysteine methyltransferase (A)	Lmhn002140	-0.956184	Feruloyltartaric acid (Fertaric acid)	-0.906	1.1e-09	4
gene-LOC110704133	-1.286	K08867 WNK lysine deficient protein kinase [EC:2.7.11.1] | (RefSeq) probable serine/threonine-protein kinase WNK10 (A)	Lmhn002140	-0.956184	Feruloyltartaric acid (Fertaric acid)	-0.908	9e-10	4
gene-LOC110706474	-1.338	--	Lmhn002140	-0.956184	Feruloyltartaric acid (Fertaric acid)	-0.91	7e-10	4
gene-LOC110710259	-1.365	K14400 pre-mRNA cleavage complex 2 protein Pcf11 | (RefSeq) LOW QUALITY PROTEIN: uncharacterized protein LOC111982967 (A)	Lmhn002140	-0.956184	Feruloyltartaric acid (Fertaric acid)	-0.89	5.8e-09	4
gene-LOC110710586	-1.83	K02335 DNA polymerase I [EC:2.7.7.7] | (RefSeq) DNA polymerase I A, chloroplastic/mitochondrial-like (A)	Lmhn002140	-0.956184	Feruloyltartaric acid (Fertaric acid)	-0.908	9e-10	4
gene-LOC110713091	-1.134	K00384 thioredoxin reductase (NADPH) [EC:1.8.1.9] | (RefSeq) thioredoxin reductase 2-like (A)	Lmhn002140	-0.956184	Feruloyltartaric acid (Fertaric acid)	-0.817	1.1088e-06	4
gene-LOC110716030	-1.228	K11253 histone H3 | (RefSeq) uncharacterized protein LOC110629262 (A)	Lmhn002140	-0.956184	Feruloyltartaric acid (Fertaric acid)	-0.836	3.598e-07	4
gene-LOC110717042	-1.187	--	Lmhn002140	-0.956184	Feruloyltartaric acid (Fertaric acid)	-0.91	7e-10	4
gene-LOC110718444	-1.014	--	Lmhn002140	-0.956184	Feruloyltartaric acid (Fertaric acid)	-0.873	2.65e-08	4
gene-LOC110723240	-1.026	--	Lmhn002140	-0.956184	Feruloyltartaric acid (Fertaric acid)	-0.837	3.533e-07	4
gene-LOC110724939	-1.161	--	Lmhn002140	-0.956184	Feruloyltartaric acid (Fertaric acid)	-0.87	3.39e-08	4
gene-LOC110727933	-2.275	K15042 importin subunit alpha-6/7 | (RefSeq) importin subunit alpha-4-like (A)	Lmhn002140	-0.956184	Feruloyltartaric acid (Fertaric acid)	-0.835	3.983e-07	4
gene-LOC110732914	-1.502	K17604 zinc finger SWIM domain-containing protein 3 | (RefSeq) protein FAR1-RELATED SEQUENCE 5-like (A)	Lmhn002140	-0.956184	Feruloyltartaric acid (Fertaric acid)	0.827	6.23e-07	4
gene-LOC110734850	-1.236	--	Lmhn002140	-0.956184	Feruloyltartaric acid (Fertaric acid)	-0.907	1e-09	4
gene-LOC110735268	-1.07	--	Lmhn002140	-0.956184	Feruloyltartaric acid (Fertaric acid)	-0.876	2.04e-08	4
gene-LOC110736113	-1.539	--	Lmhn002140	-0.956184	Feruloyltartaric acid (Fertaric acid)	-0.809	1.7496e-06	4
gene-LOC110738151	-1.692	--	Lmhn002140	-0.956184	Feruloyltartaric acid (Fertaric acid)	-0.828	5.823e-07	4
gene-LOC110738964	-1.209	K03327 multidrug resistance protein, MATE family | (RefSeq) protein DETOXIFICATION 16-like (A)	Lmhn002140	-0.956184	Feruloyltartaric acid (Fertaric acid)	-0.825	7.109e-07	4
gene-LOC110739925	-1.564	--	Lmhn002140	-0.956184	Feruloyltartaric acid (Fertaric acid)	-0.819	9.692e-07	4
gene-LOC110694480	-1.648	K01778 diaminopimelate epimerase [EC:5.1.1.7] | (RefSeq) LOW QUALITY PROTEIN: diaminopimelate epimerase, chloroplastic-like (A)	mws0884	-0.522103	Cyclic 3',5'-Adenylic acid	0.812	1.4801e-06	4
gene-LOC110686387	-2.102	--	Lmmn003663	-0.637407	5-Glucosyloxy-2-Hydroxybenzoic acid methyl ester	0.827	6.438e-07	4
gene-LOC110686450	-1.265	--	Lmmn003663	-0.637407	5-Glucosyloxy-2-Hydroxybenzoic acid methyl ester	0.837	3.332e-07	4
gene-LOC110686593	-2.17	--	Lmmn003663	-0.637407	5-Glucosyloxy-2-Hydroxybenzoic acid methyl ester	0.82	9.594e-07	4
gene-LOC110689105	-1.441	--	Lmmn003663	-0.637407	5-Glucosyloxy-2-Hydroxybenzoic acid methyl ester	0.851	1.384e-07	4
gene-LOC110689698	-1.015	--	Lmmn003663	-0.637407	5-Glucosyloxy-2-Hydroxybenzoic acid methyl ester	0.893	4.6e-09	4
gene-LOC110693593	-1.058	K00384 thioredoxin reductase (NADPH) [EC:1.8.1.9] | (RefSeq) thioredoxin reductase 2-like (A)	Lmmn003663	-0.637407	5-Glucosyloxy-2-Hydroxybenzoic acid methyl ester	0.853	1.18e-07	4
gene-LOC110699939	-1.164	--	Lmmn003663	-0.637407	5-Glucosyloxy-2-Hydroxybenzoic acid methyl ester	0.85	1.416e-07	4
gene-LOC110707481	-1.122	--	Lmmn003663	-0.637407	5-Glucosyloxy-2-Hydroxybenzoic acid methyl ester	0.833	4.41e-07	4
gene-LOC110710259	-1.365	K14400 pre-mRNA cleavage complex 2 protein Pcf11 | (RefSeq) LOW QUALITY PROTEIN: uncharacterized protein LOC111982967 (A)	Lmmn003663	-0.637407	5-Glucosyloxy-2-Hydroxybenzoic acid methyl ester	0.833	4.474e-07	4
gene-LOC110719733	-3.598	K17756 long-chain-alcohol oxidase [EC:1.1.3.20] | (RefSeq) long-chain-alcohol oxidase FAO4A-like (A)	Lmmn003663	-0.637407	5-Glucosyloxy-2-Hydroxybenzoic acid methyl ester	0.838	3.247e-07	4
gene-LOC110720681	-1.912	K01180 endo-1,3(4)-beta-glucanase [EC:3.2.1.6] | (RefSeq) endo-1,3(4)-beta-glucanase 1-like (A)	Lmmn003663	-0.637407	5-Glucosyloxy-2-Hydroxybenzoic acid methyl ester	0.826	6.603e-07	4
gene-LOC110735268	-1.07	--	Lmmn003663	-0.637407	5-Glucosyloxy-2-Hydroxybenzoic acid methyl ester	0.849	1.558e-07	4
gene-LOC110683697	-1.06	--	pmn001517	0.276466	3,4,5-Trimethoxyphenyl-1-O-Glucoside	-0.821	8.755e-07	4
gene-LOC110689061	-2.013	--	pmn001517	0.276466	3,4,5-Trimethoxyphenyl-1-O-Glucoside	-0.857	8.88e-08	4
gene-LOC110689121	-1.692	--	pmn001517	0.276466	3,4,5-Trimethoxyphenyl-1-O-Glucoside	-0.837	3.429e-07	4
gene-LOC110689122	-1.393	--	pmn001517	0.276466	3,4,5-Trimethoxyphenyl-1-O-Glucoside	-0.826	6.515e-07	4
gene-LOC110689288	-1.971	--	pmn001517	0.276466	3,4,5-Trimethoxyphenyl-1-O-Glucoside	-0.823	7.74e-07	4
gene-LOC110689495	-2.169	K11253 histone H3 | (RefSeq) uncharacterized protein LOC110788621 (A)	pmn001517	0.276466	3,4,5-Trimethoxyphenyl-1-O-Glucoside	-0.852	1.286e-07	4
gene-LOC110694873	-1.692	--	pmn001517	0.276466	3,4,5-Trimethoxyphenyl-1-O-Glucoside	-0.845	2.109e-07	4
gene-LOC110696518	-2.017	--	pmn001517	0.276466	3,4,5-Trimethoxyphenyl-1-O-Glucoside	-0.872	2.94e-08	4
gene-LOC110697848	-1.213	--	pmn001517	0.276466	3,4,5-Trimethoxyphenyl-1-O-Glucoside	-0.854	1.1e-07	4
gene-LOC110699517	-1.075	--	pmn001517	0.276466	3,4,5-Trimethoxyphenyl-1-O-Glucoside	-0.866	4.63e-08	4
gene-LOC110703744	-1.294	--	pmn001517	0.276466	3,4,5-Trimethoxyphenyl-1-O-Glucoside	-0.871	3.11e-08	4
gene-LOC110704083	-1.671	K00549 5-methyltetrahydropteroyltriglutamate--homocysteine methyltransferase [EC:2.1.1.14] | (RefSeq) 5-methyltetrahydropteroyltriglutamate-- homocysteine methyltransferase (A)	pmn001517	0.276466	3,4,5-Trimethoxyphenyl-1-O-Glucoside	-0.876	2.05e-08	4
gene-LOC110704133	-1.286	K08867 WNK lysine deficient protein kinase [EC:2.7.11.1] | (RefSeq) probable serine/threonine-protein kinase WNK10 (A)	pmn001517	0.276466	3,4,5-Trimethoxyphenyl-1-O-Glucoside	-0.863	5.85e-08	4
gene-LOC110706474	-1.338	--	pmn001517	0.276466	3,4,5-Trimethoxyphenyl-1-O-Glucoside	-0.87	3.31e-08	4
gene-LOC110709679	-1.168	K19984 exocyst complex component 5 | (RefSeq) uncharacterized protein LOC113272286 (A)	pmn001517	0.276466	3,4,5-Trimethoxyphenyl-1-O-Glucoside	-0.85	1.488e-07	4
gene-LOC110710586	-1.83	K02335 DNA polymerase I [EC:2.7.7.7] | (RefSeq) DNA polymerase I A, chloroplastic/mitochondrial-like (A)	pmn001517	0.276466	3,4,5-Trimethoxyphenyl-1-O-Glucoside	-0.868	3.77e-08	4
gene-LOC110716195	-1.763	--	pmn001517	0.276466	3,4,5-Trimethoxyphenyl-1-O-Glucoside	-0.804	2.171e-06	4
gene-LOC110717042	-1.187	--	pmn001517	0.276466	3,4,5-Trimethoxyphenyl-1-O-Glucoside	-0.87	3.28e-08	4
gene-LOC110718444	-1.014	--	pmn001517	0.276466	3,4,5-Trimethoxyphenyl-1-O-Glucoside	-0.813	1.3474e-06	4
gene-LOC110724939	-1.161	--	pmn001517	0.276466	3,4,5-Trimethoxyphenyl-1-O-Glucoside	-0.825	7.054e-07	4
gene-LOC110727933	-2.275	K15042 importin subunit alpha-6/7 | (RefSeq) importin subunit alpha-4-like (A)	pmn001517	0.276466	3,4,5-Trimethoxyphenyl-1-O-Glucoside	-0.852	1.274e-07	4
gene-LOC110734850	-1.236	--	pmn001517	0.276466	3,4,5-Trimethoxyphenyl-1-O-Glucoside	-0.857	8.95e-08	4
gene-LOC110736113	-1.539	--	pmn001517	0.276466	3,4,5-Trimethoxyphenyl-1-O-Glucoside	-0.866	4.74e-08	4
gene-LOC110737858	-1.793	--	pmn001517	0.276466	3,4,5-Trimethoxyphenyl-1-O-Glucoside	-0.852	1.315e-07	4
gene-LOC110738964	-1.209	K03327 multidrug resistance protein, MATE family | (RefSeq) protein DETOXIFICATION 16-like (A)	pmn001517	0.276466	3,4,5-Trimethoxyphenyl-1-O-Glucoside	-0.823	8.126e-07	4
gene-LOC110739925	-1.564	--	pmn001517	0.276466	3,4,5-Trimethoxyphenyl-1-O-Glucoside	-0.879	1.53e-08	4
gene-LOC110717235	-0.23	K07252 dolichyldiphosphatase [EC:3.6.1.43] | (RefSeq) lipid phosphate phosphatase gamma-like (A)	Lmbn003970	1.18266	9,12,13-TriHOME; 9(S),12(S),13(S)-Trihydroxy-10(E)-octadecenoic acid	-0.812	1.4258e-06	2
gene-LOC110723164	-1.08	K16241 transcription factor HY5 | (RefSeq) transcription factor HY5-like (A)	pme3184	-0.313697	2'-Deoxyadenosine-5'-monophosphate	0.818	1.0756e-06	4
gene-LOC110726514	-1.506	K14638 solute carrier family 15 (peptide/histidine transporter), member 3/4 | (RefSeq) protein NRT1/ PTR FAMILY 2.13-like (A)	pme3184	-0.313697	2'-Deoxyadenosine-5'-monophosphate	0.804	2.2404e-06	4
gene-LOC110688449	-1.09	K12173 BRCA1-A complex subunit BRE | (RefSeq) BRCA1-A complex subunit BRE-like (A)	pmb0789	-0.23632	Pyridoxine-5'-O-glucoside	0.838	3.281e-07	4
gene-LOC110696774	-1.058	K10405 kinesin family member C1 | (RefSeq) kinesin-like protein KIN-14N (A)	pmb0789	-0.23632	Pyridoxine-5'-O-glucoside	0.83	5.218e-07	4
gene-LOC110702507	-1.426	--	pmb0789	-0.23632	Pyridoxine-5'-O-glucoside	0.813	1.3972e-06	4
gene-LOC110710076	-1.021	--	pmb0789	-0.23632	Pyridoxine-5'-O-glucoside	0.828	6.006e-07	4
gene-LOC110718501	-1.115	K03029 26S proteasome regulatory subunit N10 | (RefSeq) 26S proteasome non-ATPase regulatory subunit 4 homolog (A)	pmb0789	-0.23632	Pyridoxine-5'-O-glucoside	0.802	2.4291e-06	4
gene-LOC110729345	-1.704	--	pmb0789	-0.23632	Pyridoxine-5'-O-glucoside	0.869	3.72e-08	4
gene-LOC110738687	-1.068	K13691 pathogen-inducible salicylic acid glucosyltransferase [EC:2.4.1.-] | (RefSeq) UDP-glycosyltransferase 74E1-like (A)	pmb0789	-0.23632	Pyridoxine-5'-O-glucoside	0.836	3.74e-07	4
gene-LOC110685413	-1.253	--	Lmfn000604	0.246922	6-O-Galloyl-D-glucose	0.81	1.6218e-06	4
gene-LOC110710138	-1.014	K12761 carbon catabolite-derepressing protein kinase [EC:2.7.11.1] | (RefSeq) CBL-interacting serine/threonine-protein kinase 4-like (A)	pmn001518	-0.594738	1-O-Galloyl-D-glucose	0.835	3.922e-07	4
gene-LOC110714587	-2.073	K12133 MYB-related transcription factor LHY | (RefSeq) protein LHY-like isoform X1 (A)	pmn001518	-0.594738	1-O-Galloyl-D-glucose	0.807	1.9388e-06	4
gene-LOC110710138	-1.014	K12761 carbon catabolite-derepressing protein kinase [EC:2.7.11.1] | (RefSeq) CBL-interacting serine/threonine-protein kinase 4-like (A)	Hmln000873	-0.524486	2-O-Galloyl-D-glucose	0.814	1.3285e-06	4
gene-LOC110710138	-1.014	K12761 carbon catabolite-derepressing protein kinase [EC:2.7.11.1] | (RefSeq) CBL-interacting serine/threonine-protein kinase 4-like (A)	Zmhn001793	-0.802746	6-O-Caffeoyl-D-glucose	0.803	2.318e-06	4
gene-LOC110686387	-2.102	--	mws1080	-0.0387223	Galactinol	-0.804	2.1647e-06	4
gene-LOC110686387	-2.102	--	pme0519	-0.103793	D-Sucrose*	-0.841	2.686e-07	4
gene-LOC110690351	-1.318	--	pme0519	-0.103793	D-Sucrose*	-0.85	1.462e-07	4
gene-LOC110693593	-1.058	K00384 thioredoxin reductase (NADPH) [EC:1.8.1.9] | (RefSeq) thioredoxin reductase 2-like (A)	pme0519	-0.103793	D-Sucrose*	-0.803	2.3235e-06	4
gene-LOC110713091	-1.134	K00384 thioredoxin reductase (NADPH) [EC:1.8.1.9] | (RefSeq) thioredoxin reductase 2-like (A)	pme0519	-0.103793	D-Sucrose*	-0.847	1.784e-07	4
gene-LOC110720681	-1.912	K01180 endo-1,3(4)-beta-glucanase [EC:3.2.1.6] | (RefSeq) endo-1,3(4)-beta-glucanase 1-like (A)	pme0519	-0.103793	D-Sucrose*	-0.804	2.1602e-06	4
gene-LOC110733176	-1.334	--	pme0519	-0.103793	D-Sucrose*	0.815	1.2392e-06	4
gene-LOC110733222	-1.45	--	pme0519	-0.103793	D-Sucrose*	0.811	1.5408e-06	4
gene-LOC110733228	-2.703	K01580 glutamate decarboxylase [EC:4.1.1.15] | (RefSeq) glutamate decarboxylase-like (A)	pme0519	-0.103793	D-Sucrose*	0.846	1.891e-07	4
gene-LOC110682433	-0.44	K17604 zinc finger SWIM domain-containing protein 3 | (RefSeq) protein FAR1-RELATED SEQUENCE 5-like (A)	HJAP050	2.37637	N-Feruloyl-3-methoxytyramine	-0.935	0	2
gene-LOC110682580	-2.688	K17604 zinc finger SWIM domain-containing protein 3 | (RefSeq) protein FAR1-RELATED SEQUENCE 5-like (A)	HJAP050	2.37637	N-Feruloyl-3-methoxytyramine	-0.935	0	1
gene-LOC110682810	0.306	K00078 dihydrodiol dehydrogenase / D-xylose 1-dehydrogenase (NADP) [EC:1.3.1.20 1.1.1.179] | (RefSeq) D-xylose 1-dehydrogenase (NADP(+))-like (A)	HJAP050	2.37637	N-Feruloyl-3-methoxytyramine	0.894	3.9e-09	2
gene-LOC110683441	0.189	K03137 transcription initiation factor TFIIE subunit beta | (RefSeq) general transcription factor IIE subunit 2-like (A)	HJAP050	2.37637	N-Feruloyl-3-methoxytyramine	0.824	7.318e-07	2
gene-LOC110683502	0.436	K03120 transcription initiation factor TFIID TATA-box-binding protein | (RefSeq) TATA-box-binding protein-like isoform X1 (A)	HJAP050	2.37637	N-Feruloyl-3-methoxytyramine	0.827	6.278e-07	2
gene-LOC110684373	0.373	K00423 L-ascorbate oxidase [EC:1.10.3.3] | (RefSeq) L-ascorbate oxidase (A)	HJAP050	2.37637	N-Feruloyl-3-methoxytyramine	0.878	1.67e-08	2
gene-LOC110684620	0.657	--	HJAP050	2.37637	N-Feruloyl-3-methoxytyramine	0.934	0	2
gene-LOC110685319	0.909	--	HJAP050	2.37637	N-Feruloyl-3-methoxytyramine	0.939	0	2
gene-LOC110686905	-0.395	K17604 zinc finger SWIM domain-containing protein 3 | (RefSeq) protein FAR-RED IMPAIRED RESPONSE 1-like (A)	HJAP050	2.37637	N-Feruloyl-3-methoxytyramine	0.813	1.3671e-06	2
gene-LOC110687251	-0.567	--	HJAP050	2.37637	N-Feruloyl-3-methoxytyramine	0.9	2.1e-09	2
gene-LOC110687252	0.516	K15030 translation initiation factor 3 subunit M | (RefSeq) uncharacterized protein LOC106426879 isoform X2 (A)	HJAP050	2.37637	N-Feruloyl-3-methoxytyramine	0.928	1e-10	2
gene-LOC110687320	0.639	K20890 xylan alpha-glucuronosyltransferase [EC:2.4.1.-] | (RefSeq) UDP-glucuronate:xylan alpha-glucuronosyltransferase 1-like (A)	HJAP050	2.37637	N-Feruloyl-3-methoxytyramine	0.899	2.3e-09	2
gene-LOC110688675	0.717	--	HJAP050	2.37637	N-Feruloyl-3-methoxytyramine	0.82	9.645e-07	2
gene-LOC110689608	0.873	--	HJAP050	2.37637	N-Feruloyl-3-methoxytyramine	0.926	1e-10	2
gene-LOC110689716	0.096	K13420 LRR receptor-like serine/threonine-protein kinase FLS2 [EC:2.7.11.1] | (RefSeq) LRR receptor-like serine/threonine-protein kinase FLS2 (A)	HJAP050	2.37637	N-Feruloyl-3-methoxytyramine	0.823	7.983e-07	2
gene-LOC110690463	0.265	K00641 homoserine O-acetyltransferase/O-succinyltransferase [EC:2.3.1.31 2.3.1.46] | (RefSeq) uncharacterized protein LOC112286322 (A)	HJAP050	2.37637	N-Feruloyl-3-methoxytyramine	0.878	1.72e-08	2
gene-LOC110692911	0.291	--	HJAP050	2.37637	N-Feruloyl-3-methoxytyramine	0.931	0	2
gene-LOC110694361	0.441	--	HJAP050	2.37637	N-Feruloyl-3-methoxytyramine	0.933	0	2
gene-LOC110694458	0.366	K10134 etoposide-induced 2.4 mRNA | (RefSeq) protein EI24 homolog isoform X1 (A)	HJAP050	2.37637	N-Feruloyl-3-methoxytyramine	0.806	2.0412e-06	2
gene-LOC110695431	-0.393	--	HJAP050	2.37637	N-Feruloyl-3-methoxytyramine	0.82	9.507e-07	2
gene-LOC110695786	0.73	K13229 2,4-dihydroxy-1,4-benzoxazin-3-one-glucoside dioxygenase [EC:1.14.20.2] | (RefSeq) bx6; DIBOA-glucoside dioxygenase BX6 (A)	HJAP050	2.37637	N-Feruloyl-3-methoxytyramine	0.833	4.369e-07	2
gene-LOC110695966	0.874	--	HJAP050	2.37637	N-Feruloyl-3-methoxytyramine	0.864	5.52e-08	2
gene-LOC110696304	0.419	--	HJAP050	2.37637	N-Feruloyl-3-methoxytyramine	0.926	1e-10	2
gene-LOC110699298	-3.498	K19984 exocyst complex component 5 | (RefSeq) uncharacterized protein LOC113272286 (A)	HJAP050	2.37637	N-Feruloyl-3-methoxytyramine	-0.853	1.221e-07	1
gene-LOC110700101	-5.562	--	HJAP050	2.37637	N-Feruloyl-3-methoxytyramine	-0.848	1.682e-07	1
gene-LOC110705867	-1.538	K17604 zinc finger SWIM domain-containing protein 3 | (RefSeq) protein FAR1-RELATED SEQUENCE 5-like (A)	HJAP050	2.37637	N-Feruloyl-3-methoxytyramine	-0.847	1.841e-07	1
gene-LOC110705919	-0.172	--	HJAP050	2.37637	N-Feruloyl-3-methoxytyramine	0.901	1.9e-09	2
gene-LOC110705920	0.401	--	HJAP050	2.37637	N-Feruloyl-3-methoxytyramine	0.918	3e-10	2
gene-LOC110708028	-0.953	K05278 flavonol synthase [EC:1.14.11.23] | (RefSeq) flavonol synthase/flavanone 3-hydroxylase-like (A)	HJAP050	2.37637	N-Feruloyl-3-methoxytyramine	-0.855	1.028e-07	2
gene-LOC110708031	-0.728	K15227 arogenate dehydrogenase (NADP+), plant [EC:1.3.1.78] | (RefSeq) arogenate dehydrogenase 1, chloroplastic-like (A)	HJAP050	2.37637	N-Feruloyl-3-methoxytyramine	-0.852	1.232e-07	2
gene-LOC110709779	0.962	--	HJAP050	2.37637	N-Feruloyl-3-methoxytyramine	0.918	3e-10	2
gene-LOC110710777	-4.393	--	HJAP050	2.37637	N-Feruloyl-3-methoxytyramine	-0.804	2.1831e-06	1
gene-LOC110712452	0.196	K16732 protein regulator of cytokinesis 1 | (RefSeq) 65-kDa microtubule-associated protein 8-like (A)	HJAP050	2.37637	N-Feruloyl-3-methoxytyramine	0.803	2.2945e-06	2
gene-LOC110715177	0.108	--	HJAP050	2.37637	N-Feruloyl-3-methoxytyramine	0.86	7e-08	2
gene-LOC110715196	0.602	--	HJAP050	2.37637	N-Feruloyl-3-methoxytyramine	0.806	2.001e-06	2
gene-LOC110716606	-1.578	K03549 KUP system potassium uptake protein | (RefSeq) potassium transporter 19-like (A)	HJAP050	2.37637	N-Feruloyl-3-methoxytyramine	-0.93	1e-10	1
gene-LOC110718345	0.688	K23869 galactan beta-1,4-galactosyltransferase [EC:2.4.1.-] | (RefSeq) galactan beta-1,4-galactosyltransferase GALS3-like (A)	HJAP050	2.37637	N-Feruloyl-3-methoxytyramine	0.81	1.6509e-06	2
gene-LOC110719739	-0.44	--	HJAP050	2.37637	N-Feruloyl-3-methoxytyramine	-0.935	0	2
gene-LOC110721534	0.84	K15451 tRNA wybutosine-synthesizing protein 4 [EC:2.1.1.290 2.3.1.231] | (RefSeq) tRNA wybutosine-synthesizing protein 4-like (A)	HJAP050	2.37637	N-Feruloyl-3-methoxytyramine	0.836	3.548e-07	2
gene-LOC110721580	0.484	K00924 kinase [EC:2.7.1.-] | (RefSeq) aspartic proteinase-like protein 2 (A)	HJAP050	2.37637	N-Feruloyl-3-methoxytyramine	0.813	1.4028e-06	2
gene-LOC110722529	-2.895	K17604 zinc finger SWIM domain-containing protein 3 | (RefSeq) protein FAR1-RELATED SEQUENCE 5-like (A)	HJAP050	2.37637	N-Feruloyl-3-methoxytyramine	-0.935	0	1
gene-LOC110724741	0.569	K09286 EREBP-like factor | (RefSeq) dehydration-responsive element-binding protein 2C-like isoform X1 (A)	HJAP050	2.37637	N-Feruloyl-3-methoxytyramine	0.897	3.1e-09	2
gene-LOC110725083	-1.577	K06943 nucleolar GTP-binding protein | (RefSeq) uncharacterized protein LOC108835530 (A)	HJAP050	2.37637	N-Feruloyl-3-methoxytyramine	-0.928	1e-10	1
gene-LOC110725188	0.335	K06689 ubiquitin-conjugating enzyme E2 D [EC:2.3.2.23] | (RefSeq) ubiquitin-conjugating enzyme E2 28 isoform X1 (A)	HJAP050	2.37637	N-Feruloyl-3-methoxytyramine	0.895	3.6e-09	2
gene-LOC110725753	0.671	--	HJAP050	2.37637	N-Feruloyl-3-methoxytyramine	0.823	7.783e-07	2
gene-LOC110726553	-0.44	--	HJAP050	2.37637	N-Feruloyl-3-methoxytyramine	-0.935	0	2
gene-LOC110727445	-0.921	--	HJAP050	2.37637	N-Feruloyl-3-methoxytyramine	-0.845	2.05e-07	2
gene-LOC110728918	0.382	K14297 nuclear pore complex protein Nup98-Nup96 | (RefSeq) nuclear pore complex protein NUP98B-like (A)	HJAP050	2.37637	N-Feruloyl-3-methoxytyramine	0.852	1.239e-07	2
gene-LOC110729238	-1.787	K08857 NIMA (never in mitosis gene a)-related kinase 1/4/5 [EC:2.7.11.1] | (RefSeq) serine/threonine-protein kinase Nek6-like (A)	HJAP050	2.37637	N-Feruloyl-3-methoxytyramine	-0.933	0	1
gene-LOC110729662	-0.092	--	HJAP050	2.37637	N-Feruloyl-3-methoxytyramine	0.88	1.4e-08	2
gene-LOC110730370	-1.791	K17604 zinc finger SWIM domain-containing protein 3 | (RefSeq) LOC109756079; protein FAR1-RELATED SEQUENCE 5-like (A)	HJAP050	2.37637	N-Feruloyl-3-methoxytyramine	-0.934	0	1
gene-LOC110731000	0.566	--	HJAP050	2.37637	N-Feruloyl-3-methoxytyramine	0.955	0	2
gene-LOC110731340	0.387	--	HJAP050	2.37637	N-Feruloyl-3-methoxytyramine	0.842	2.493e-07	2
gene-LOC110731662	0.657	K13066 caffeic acid 3-O-methyltransferase [EC:2.1.1.68] | (RefSeq) caffeic acid 3-O-methyltransferase-like (A)	HJAP050	2.37637	N-Feruloyl-3-methoxytyramine	0.943	0	2
gene-LOC110732594	0.486	K23553 post-GPI attachment to proteins factor 3 | (RefSeq) post-GPI attachment to proteins factor 3-like (A)	HJAP050	2.37637	N-Feruloyl-3-methoxytyramine	0.852	1.296e-07	2
gene-LOC110733090	0.543	K15688 E3 ubiquitin-protein ligase MUL1 [EC:2.3.2.27] | (RefSeq) E3 ubiquitin-protein ligase SP1-like (A)	HJAP050	2.37637	N-Feruloyl-3-methoxytyramine	0.869	3.59e-08	2
gene-LOC110735417	0.538	K01647 citrate synthase [EC:2.3.3.1] | (RefSeq) citrate synthase, glyoxysomal-like (A)	HJAP050	2.37637	N-Feruloyl-3-methoxytyramine	0.916	4e-10	2
gene-LOC110736447	0.921	K05391 cyclic nucleotide gated channel, plant | (RefSeq) cyclic nucleotide-gated ion channel 1-like (A)	HJAP050	2.37637	N-Feruloyl-3-methoxytyramine	0.894	4e-09	2
gene-LOC110736544	0.338	K17710 pentatricopeptide repeat domain-containing protein 1 | (RefSeq) pentatricopeptide repeat-containing protein At1g12300, mitochondrial-like (A)	HJAP050	2.37637	N-Feruloyl-3-methoxytyramine	0.805	2.0654e-06	2
gene-LOC110736571	0.496	K08245 phytepsin [EC:3.4.23.40] | (RefSeq) aspartic proteinase-like (A)	HJAP050	2.37637	N-Feruloyl-3-methoxytyramine	0.857	8.86e-08	2
gene-LOC110737980	-0.44	--	HJAP050	2.37637	N-Feruloyl-3-methoxytyramine	-0.935	0	2
gene-LOC110686449	-1.851	--	pmb0801	0.660996	4-Pyridoxic acid-O-glucoside	-0.806	1.9651e-06	4
gene-LOC110701422	-1.09	--	pmb0801	0.660996	4-Pyridoxic acid-O-glucoside	-0.811	1.5145e-06	4
gene-LOC110710508	-1.205	K03860 phosphatidylinositol glycan, class Q | (RefSeq) N-acetylglucosaminyl-phosphatidylinositol biosynthetic protein gpi1-like (A)	pmb0801	0.660996	4-Pyridoxic acid-O-glucoside	-0.826	6.677e-07	4
gene-LOC110713198	-1.167	K07393 glutathionyl-hydroquinone reductase [EC:1.8.5.7] | (RefSeq) uncharacterized protein LOC110713198 isoform X1 (A)	Lmtn000940	-0.343741	1-O-(3,4-Dihydroxy-5-methoxy-benzoyl)-glucoside	0.807	1.8609e-06	4
gene-LOC110733713	-3.21	K23810 (E)-8-carboxylinalool synthase [EC:1.14.14.-] | (RefSeq) geraniol 8-hydroxylase (A)	Lmtn000940	-0.343741	1-O-(3,4-Dihydroxy-5-methoxy-benzoyl)-glucoside	0.861	6.76e-08	4
gene-LOC110726714	0.809	K13459 disease resistance protein RPS2 | (RefSeq) disease resistance protein RPS2-like (A)	pmb0770	3.76367	N-Feruloylserotonin	0.812	1.4307e-06	2
gene-LOC110681752	-1.127	K03319 divalent anion:Na+ symporter, DASS family | (RefSeq) LOW QUALITY PROTEIN: dicarboxylate transporter 2.1, chloroplastic-like (A)	mws1077	2.4152	Scopoletin-7-O-glucoside (Scopolin)	-0.812	1.4601e-06	1
gene-LOC110685537	-0.563	--	mws1077	2.4152	Scopoletin-7-O-glucoside (Scopolin)	-0.81	1.5857e-06	2
gene-LOC110687973	-2.285	K12135 zinc finger protein CONSTANS | (RefSeq) zinc finger protein CONSTANS-like (A)	mws1077	2.4152	Scopoletin-7-O-glucoside (Scopolin)	-0.803	2.3055e-06	1
gene-LOC110688806	-1.256	K00549 5-methyltetrahydropteroyltriglutamate--homocysteine methyltransferase [EC:2.1.1.14] | (RefSeq) 5-methyltetrahydropteroyltriglutamate-- homocysteine methyltransferase-like (A)	mws1077	2.4152	Scopoletin-7-O-glucoside (Scopolin)	-0.8	2.668e-06	1
gene-LOC110708735	0.713	K22376 E3 ubiquitin-protein ligase KCMF1 [EC:2.3.2.27] | (RefSeq) protein DEHYDRATION-INDUCED 19 homolog 4-like (A)	mws1077	2.4152	Scopoletin-7-O-glucoside (Scopolin)	0.807	1.9255e-06	2
gene-LOC110712265	0.905	K17499 protein phosphatase 1G [EC:3.1.3.16] | (RefSeq) probable protein phosphatase 2C 60 (A)	mws1077	2.4152	Scopoletin-7-O-glucoside (Scopolin)	0.804	2.238e-06	2
gene-LOC110713680	0.669	K15014 solute carrier family 29 (equilibrative nucleoside transporter), member 1/2/3 | (RefSeq) equilibrative nucleotide transporter 3-like (A)	mws1077	2.4152	Scopoletin-7-O-glucoside (Scopolin)	0.841	2.686e-07	2
gene-LOC110714392	-1.403	K09775 uncharacterized protein | (RefSeq) hypothetical protein (A)	mws1077	2.4152	Scopoletin-7-O-glucoside (Scopolin)	-0.804	2.2368e-06	1
gene-LOC110716735	0.96	K14964 Set1/Ash2 histone methyltransferase complex subunit ASH2 | (RefSeq) hypothetical protein (A)	mws1077	2.4152	Scopoletin-7-O-glucoside (Scopolin)	0.809	1.6637e-06	2
gene-LOC110719306	0.987	K15688 E3 ubiquitin-protein ligase MUL1 [EC:2.3.2.27] | (RefSeq) mitochondrial ubiquitin ligase activator of NFKB 1-like (A)	mws1077	2.4152	Scopoletin-7-O-glucoside (Scopolin)	0.825	7.142e-07	2
gene-LOC110723058	0.857	K17499 protein phosphatase 1G [EC:3.1.3.16] | (RefSeq) probable protein phosphatase 2C 60 isoform X1 (A)	mws1077	2.4152	Scopoletin-7-O-glucoside (Scopolin)	0.802	2.4237e-06	2
gene-LOC110723246	0.42	K03884 NADH-ubiquinone oxidoreductase chain 6 [EC:7.1.1.2] | (RefSeq) uncharacterized protein LOC109243048 (A)	mws1077	2.4152	Scopoletin-7-O-glucoside (Scopolin)	0.831	4.842e-07	2
gene-LOC110726737	-1.656	--	mws1077	2.4152	Scopoletin-7-O-glucoside (Scopolin)	-0.826	6.59e-07	1
gene-LOC110734214	-0.829	K00789 S-adenosylmethionine synthetase [EC:2.5.1.6] | (RefSeq) S-adenosylmethionine synthase 2 (A)	mws1077	2.4152	Scopoletin-7-O-glucoside (Scopolin)	-0.818	1.0622e-06	2
gene-LOC110736338	0.672	K18158 nuclear control of ATPase protein 2 | (RefSeq) protein DGS1, mitochondrial-like (A)	mws1077	2.4152	Scopoletin-7-O-glucoside (Scopolin)	0.83	5.416e-07	2
gene-LOC110737159	0.735	--	mws1077	2.4152	Scopoletin-7-O-glucoside (Scopolin)	0.802	2.4276e-06	2
gene-LOC110704618	-1.412	--	Zmhn002422	-0.72614	1-O-Feruloyl-D-Glucose	0.808	1.8236e-06	4
gene-LOC110694683	0.906	K00924 kinase [EC:2.7.1.-] | (RefSeq) probable serine/threonine-protein kinase CST (A)	pmb3107	1.96957	Glucosyringic Acid	0.81	1.6344e-06	2
gene-LOC110696285	-1.138	--	pmb3107	1.96957	Glucosyringic Acid	-0.825	6.89e-07	1
gene-LOC110701122	0.844	K05391 cyclic nucleotide gated channel, plant | (RefSeq) cyclic nucleotide-gated ion channel 1 isoform X1 (A)	pmb3107	1.96957	Glucosyringic Acid	0.829	5.739e-07	2
gene-LOC110701964	-7.111	--	pmb3107	1.96957	Glucosyringic Acid	-0.805	2.1168e-06	1
gene-LOC110720439	0.934	K14638 solute carrier family 15 (peptide/histidine transporter), member 3/4 | (RefSeq) protein NRT1/ PTR FAMILY 7.3-like (A)	pmb3107	1.96957	Glucosyringic Acid	0.817	1.1267e-06	2
gene-LOC110723279	0.665	K03665 GTPase | (RefSeq) uncharacterized protein LOC110723279 (A)	pmb3107	1.96957	Glucosyringic Acid	0.82	9.522e-07	2
gene-LOC110731844	-1.602	K23490 cytochrome b5 | (RefSeq) cytochrome b5, seed isoform-like (A)	pmb3107	1.96957	Glucosyringic Acid	-0.801	2.5277e-06	1
gene-LOC110682984	-1.198	--	mws5040	1.75584	Turanose	-0.836	3.577e-07	1
gene-LOC110686449	-1.851	--	mws5040	1.75584	Turanose	-0.806	1.9451e-06	1
gene-LOC110690988	-0.982	K14484 auxin-responsive protein IAA | (RefSeq) auxin-responsive protein IAA27-like (A)	mws5040	1.75584	Turanose	-0.834	4.077e-07	2
gene-LOC110696815	-0.736	K00276 primary-amine oxidase [EC:1.4.3.21] | (RefSeq) primary amine oxidase-like (A)	mws5040	1.75584	Turanose	-0.821	8.958e-07	2
gene-LOC110697210	0.576	K21596 calmodulin-binding transcription activator | (RefSeq) calmodulin-binding transcription activator 5-like isoform X1 (A)	mws5040	1.75584	Turanose	0.817	1.1158e-06	2
gene-LOC110699680	-0.449	K00276 primary-amine oxidase [EC:1.4.3.21] | (RefSeq) primary amine oxidase-like (A)	mws5040	1.75584	Turanose	-0.82	9.498e-07	2
gene-LOC110705902	-0.606	K00728 dolichyl-phosphate-mannose-protein mannosyltransferase [EC:2.4.1.109] | (RefSeq) dolichyl-phosphate-mannose--protein mannosyltransferase 1-like (A)	mws5040	1.75584	Turanose	-0.802	2.4977e-06	2
gene-LOC110713027	-0.904	K08869 aarF domain-containing kinase | (RefSeq) predicted protein (A)	mws5040	1.75584	Turanose	-0.813	1.3882e-06	2
gene-LOC110713987	0.667	K14689 solute carrier family 30 (zinc transporter), member 2 | (RefSeq) metal tolerance protein 1-like (A)	mws5040	1.75584	Turanose	0.801	2.6223e-06	2
gene-LOC110720757	-0.92	K20855 beta-1,3-galactosyltransferase 1/2/3/4/5/7/8 [EC:2.4.1.-] | (RefSeq) probable beta-1,3-galactosyltransferase 4 isoform X1 (A)	mws5040	1.75584	Turanose	-0.822	8.356e-07	2
gene-LOC110727511	-0.656	K13691 pathogen-inducible salicylic acid glucosyltransferase [EC:2.4.1.-] | (RefSeq) UDP-glycosyltransferase 74G1-like (A)	mws5040	1.75584	Turanose	-0.803	2.3384e-06	2
gene-LOC110729592	-1.127	K15746 beta-carotene 3-hydroxylase [EC:1.14.15.24] | (RefSeq) beta-carotene hydroxylase 2, chloroplastic-like (A)	mws5040	1.75584	Turanose	-0.813	1.3447e-06	1
gene-LOC110733645	0.492	K00811 aspartate aminotransferase, chloroplastic [EC:2.6.1.1] | (RefSeq) aspartate aminotransferase, chloroplastic-like (A)	mws5040	1.75584	Turanose	0.818	1.068e-06	2
gene-LOC110735878	0.801	K07573 exosome complex component CSL4 | (RefSeq) uncharacterized protein LOC110735878 (A)	mws5040	1.75584	Turanose	0.851	1.357e-07	2
gene-LOC110682482	-0.738	K14399 polyribonucleotide 5'-hydroxyl-kinase [EC:2.7.1.78] | (RefSeq) Clp1-domain-containing protein (A)	pmb0964	1.57012	Isopentenyladenine-7-N-glucoside	-0.805	2.1222e-06	2
gene-LOC110682984	-1.198	--	pmb0964	1.57012	Isopentenyladenine-7-N-glucoside	-0.814	1.3108e-06	1
gene-LOC110688865	-0.395	K06961 ribosomal RNA assembly protein | (RefSeq) KRR1 small subunit processome component homolog (A)	pmb0964	1.57012	Isopentenyladenine-7-N-glucoside	-0.815	1.2707e-06	2
gene-LOC110688866	-0.412	K12668 oligosaccharyltransferase complex subunit epsilon | (RefSeq) dolichyl-diphosphooligosaccharide--protein glycosyltransferase subunit DAD1 (A)	pmb0964	1.57012	Isopentenyladenine-7-N-glucoside	-0.8	2.6544e-06	2
gene-LOC110690988	-0.982	K14484 auxin-responsive protein IAA | (RefSeq) auxin-responsive protein IAA27-like (A)	pmb0964	1.57012	Isopentenyladenine-7-N-glucoside	-0.813	1.3599e-06	2
gene-LOC110696815	-0.736	K00276 primary-amine oxidase [EC:1.4.3.21] | (RefSeq) primary amine oxidase-like (A)	pmb0964	1.57012	Isopentenyladenine-7-N-glucoside	-0.823	7.777e-07	2
gene-LOC110697210	0.576	K21596 calmodulin-binding transcription activator | (RefSeq) calmodulin-binding transcription activator 5-like isoform X1 (A)	pmb0964	1.57012	Isopentenyladenine-7-N-glucoside	0.803	2.3245e-06	2
gene-LOC110697301	-0.609	--	pmb0964	1.57012	Isopentenyladenine-7-N-glucoside	-0.807	1.848e-06	2
gene-LOC110697589	-1.517	K12133 MYB-related transcription factor LHY | (RefSeq) protein CCA1-like isoform X1 (A)	pmb0964	1.57012	Isopentenyladenine-7-N-glucoside	-0.811	1.5686e-06	1
gene-LOC110699680	-0.449	K00276 primary-amine oxidase [EC:1.4.3.21] | (RefSeq) primary amine oxidase-like (A)	pmb0964	1.57012	Isopentenyladenine-7-N-glucoside	-0.813	1.3775e-06	2
gene-LOC110703267	-1.714	--	pmb0964	1.57012	Isopentenyladenine-7-N-glucoside	-0.82	9.591e-07	1
gene-LOC110705902	-0.606	K00728 dolichyl-phosphate-mannose-protein mannosyltransferase [EC:2.4.1.109] | (RefSeq) dolichyl-phosphate-mannose--protein mannosyltransferase 1-like (A)	pmb0964	1.57012	Isopentenyladenine-7-N-glucoside	-0.825	6.937e-07	2
gene-LOC110705912	-0.822	K00131 glyceraldehyde-3-phosphate dehydrogenase (NADP+) [EC:1.2.1.9] | (RefSeq) NADP-dependent glyceraldehyde-3-phosphate dehydrogenase (A)	pmb0964	1.57012	Isopentenyladenine-7-N-glucoside	-0.835	3.939e-07	2
gene-LOC110710345	-0.94	K09841 xanthoxin dehydrogenase [EC:1.1.1.288] | (RefSeq) xanthoxin dehydrogenase-like (A)	pmb0964	1.57012	Isopentenyladenine-7-N-glucoside	-0.803	2.3146e-06	2
gene-LOC110711141	-0.592	K02291 15-cis-phytoene synthase [EC:2.5.1.32] | (RefSeq) phytoene synthase 2, chloroplastic-like (A)	pmb0964	1.57012	Isopentenyladenine-7-N-glucoside	-0.801	2.5508e-06	2
gene-LOC110712745	-2.408	K16222 Dof zinc finger protein DOF5.5 | (RefSeq) cyclic dof factor 1-like (A)	pmb0964	1.57012	Isopentenyladenine-7-N-glucoside	-0.822	8.196e-07	1
gene-LOC110713027	-0.904	K08869 aarF domain-containing kinase | (RefSeq) predicted protein (A)	pmb0964	1.57012	Isopentenyladenine-7-N-glucoside	-0.823	7.925e-07	2
gene-LOC110714344	-0.53	--	pmb0964	1.57012	Isopentenyladenine-7-N-glucoside	-0.808	1.829e-06	2
gene-LOC110717414	-1.868	K01858 myo-inositol-1-phosphate synthase [EC:5.5.1.4] | (RefSeq) inositol-3-phosphate synthase (A)	pmb0964	1.57012	Isopentenyladenine-7-N-glucoside	-0.811	1.497e-06	1
gene-LOC110718364	-2.558	--	pmb0964	1.57012	Isopentenyladenine-7-N-glucoside	-0.833	4.386e-07	1
gene-LOC110720757	-0.92	K20855 beta-1,3-galactosyltransferase 1/2/3/4/5/7/8 [EC:2.4.1.-] | (RefSeq) probable beta-1,3-galactosyltransferase 4 isoform X1 (A)	pmb0964	1.57012	Isopentenyladenine-7-N-glucoside	-0.855	1.018e-07	2
gene-LOC110722785	-0.458	K12831 splicing factor 3B subunit 4 | (RefSeq) hypothetical protein (A)	pmb0964	1.57012	Isopentenyladenine-7-N-glucoside	-0.816	1.1924e-06	2
gene-LOC110727148	-2.575	--	pmb0964	1.57012	Isopentenyladenine-7-N-glucoside	-0.821	9e-07	1
gene-LOC110727511	-0.656	K13691 pathogen-inducible salicylic acid glucosyltransferase [EC:2.4.1.-] | (RefSeq) UDP-glycosyltransferase 74G1-like (A)	pmb0964	1.57012	Isopentenyladenine-7-N-glucoside	-0.815	1.2581e-06	2
gene-LOC110729592	-1.127	K15746 beta-carotene 3-hydroxylase [EC:1.14.15.24] | (RefSeq) beta-carotene hydroxylase 2, chloroplastic-like (A)	pmb0964	1.57012	Isopentenyladenine-7-N-glucoside	-0.861	6.55e-08	1
gene-LOC110731664	-2.613	K12133 MYB-related transcription factor LHY | (RefSeq) protein LHY-like (A)	pmb0964	1.57012	Isopentenyladenine-7-N-glucoside	-0.825	7.205e-07	1
gene-LOC110731844	-1.602	K23490 cytochrome b5 | (RefSeq) cytochrome b5, seed isoform-like (A)	pmb0964	1.57012	Isopentenyladenine-7-N-glucoside	-0.801	2.6271e-06	1
gene-LOC110735878	0.801	K07573 exosome complex component CSL4 | (RefSeq) uncharacterized protein LOC110735878 (A)	pmb0964	1.57012	Isopentenyladenine-7-N-glucoside	0.83	5.278e-07	2
gene-LOC110737049	-0.696	K12951 cobalt/nickel-transporting P-type ATPase D [EC:3.6.3.-] | (RefSeq) hypothetical protein (A)	pmb0964	1.57012	Isopentenyladenine-7-N-glucoside	-0.817	1.1092e-06	2
gene-LOC110739176	-1.138	K12133 MYB-related transcription factor LHY | (RefSeq) protein CCA1-like isoform X1 (A)	pmb0964	1.57012	Isopentenyladenine-7-N-glucoside	-0.808	1.7938e-06	1
gene-LOC110739537	-1.142	K06883 uncharacterized protein | (RefSeq) LOW QUALITY PROTEIN: uncharacterized protein LOC104799061 (A)	pmb0964	1.57012	Isopentenyladenine-7-N-glucoside	-0.811	1.554e-06	1
gene-LOC110739982	-0.994	--	pmb0964	1.57012	Isopentenyladenine-7-N-glucoside	-0.811	1.5515e-06	2
gene-LOC110682707	0.869	K23222 nuclease HARBI1 [EC:3.1.-.-] | (RefSeq) uncharacterized LOC107788612 (A)	pmn001695	1.32902	Trihydroxycinnamoylquinic acid	0.808	1.8278e-06	2
gene-LOC110685167	0.465	--	pmn001695	1.32902	Trihydroxycinnamoylquinic acid	0.804	2.2262e-06	2
gene-LOC110685962	0.925	K07478 putative ATPase | (RefSeq) ATPase WRNIP1 (A)	pmn001695	1.32902	Trihydroxycinnamoylquinic acid	0.811	1.5114e-06	2
gene-LOC110686070	0.734	--	pmn001695	1.32902	Trihydroxycinnamoylquinic acid	0.824	7.557e-07	2
gene-LOC110686381	-0.434	--	pmn001695	1.32902	Trihydroxycinnamoylquinic acid	-0.802	2.482e-06	2
gene-LOC110687015	0.914	--	pmn001695	1.32902	Trihydroxycinnamoylquinic acid	0.8	2.6925e-06	2
gene-LOC110689121	-1.692	--	pmn001695	1.32902	Trihydroxycinnamoylquinic acid	-0.801	2.5682e-06	1
gene-LOC110689285	-0.445	K03660 N-glycosylase/DNA lyase [EC:3.2.2.- 4.2.99.18] | (RefSeq) LOW QUALITY PROTEIN: N-glycosylase/DNA lyase OGG1-like (A)	pmn001695	1.32902	Trihydroxycinnamoylquinic acid	-0.813	1.348e-06	2
gene-LOC110689944	0.478	--	pmn001695	1.32902	Trihydroxycinnamoylquinic acid	0.808	1.7804e-06	2
gene-LOC110690478	0.782	K07517 Delta3-Delta2-enoyl-CoA isomerase [EC:5.3.3.8] | (RefSeq) uncharacterized protein LOC18427060 (A)	pmn001695	1.32902	Trihydroxycinnamoylquinic acid	0.803	2.3226e-06	2
gene-LOC110691197	-0.571	K01054 acylglycerol lipase [EC:3.1.1.23] | (RefSeq) caffeoylshikimate esterase-like (A)	pmn001695	1.32902	Trihydroxycinnamoylquinic acid	-0.812	1.4362e-06	2
gene-LOC110692131	0.617	--	pmn001695	1.32902	Trihydroxycinnamoylquinic acid	0.811	1.5286e-06	2
gene-LOC110696518	-2.017	--	pmn001695	1.32902	Trihydroxycinnamoylquinic acid	-0.81	1.5906e-06	1
gene-LOC110696692	0.327	K13181 ATP-dependent RNA helicase DDX27 [EC:3.6.4.13] | (RefSeq) DEAD-box ATP-dependent RNA helicase 28-like (A)	pmn001695	1.32902	Trihydroxycinnamoylquinic acid	0.814	1.3151e-06	2
gene-LOC110696771	0.748	--	pmn001695	1.32902	Trihydroxycinnamoylquinic acid	0.811	1.5752e-06	2
gene-LOC110697848	-1.213	--	pmn001695	1.32902	Trihydroxycinnamoylquinic acid	-0.808	1.8264e-06	1
gene-LOC110697887	0.912	K17604 zinc finger SWIM domain-containing protein 3 | (RefSeq) protein FAR-RED IMPAIRED RESPONSE 1-like (A)	pmn001695	1.32902	Trihydroxycinnamoylquinic acid	0.815	1.2371e-06	2
gene-LOC110703744	-1.294	--	pmn001695	1.32902	Trihydroxycinnamoylquinic acid	-0.802	2.4868e-06	1
gene-LOC110704796	0.029	K10882 crossover junction endonuclease EME1 [EC:3.1.22.-] | (RefSeq) crossover junction endonuclease EME1B-like isoform X1 (A)	pmn001695	1.32902	Trihydroxycinnamoylquinic acid	0.811	1.5159e-06	2
gene-LOC110705727	0.97	--	pmn001695	1.32902	Trihydroxycinnamoylquinic acid	0.802	2.4278e-06	2
gene-LOC110707235	0.352	--	pmn001695	1.32902	Trihydroxycinnamoylquinic acid	0.807	1.8923e-06	2
gene-LOC110711894	0.29	--	pmn001695	1.32902	Trihydroxycinnamoylquinic acid	0.812	1.4859e-06	2
gene-LOC110712031	0.704	--	pmn001695	1.32902	Trihydroxycinnamoylquinic acid	0.811	1.5053e-06	2
gene-LOC110713454	-0.973	--	pmn001695	1.32902	Trihydroxycinnamoylquinic acid	-0.802	2.4893e-06	2
gene-LOC110716886	0.827	K02915 large subunit ribosomal protein L34e | (RefSeq) 60S ribosomal protein L34-like (A)	pmn001695	1.32902	Trihydroxycinnamoylquinic acid	0.809	1.6893e-06	2
gene-LOC110716958	0.843	--	pmn001695	1.32902	Trihydroxycinnamoylquinic acid	0.805	2.0986e-06	2
gene-LOC110717012	0.383	--	pmn001695	1.32902	Trihydroxycinnamoylquinic acid	0.802	2.4039e-06	2
gene-LOC110717036	0.98	K15255 ATP-dependent DNA helicase PIF1 [EC:3.6.4.12] | (RefSeq) uncharacterized protein LOC101786894 (A)	pmn001695	1.32902	Trihydroxycinnamoylquinic acid	0.821	8.806e-07	2
gene-LOC110718618	-0.281	K14652 3,4-dihydroxy 2-butanone 4-phosphate synthase / GTP cyclohydrolase II [EC:4.1.99.12 3.5.4.25] | (RefSeq) bifunctional riboflavin biosynthesis protein RIBA 1, chloroplastic-like (A)	pmn001695	1.32902	Trihydroxycinnamoylquinic acid	-0.81	1.6477e-06	2
gene-LOC110718655	-0.515	K03319 divalent anion:Na+ symporter, DASS family | (RefSeq) LOW QUALITY PROTEIN: dicarboxylate transporter 2.1, chloroplastic-like (A)	pmn001695	1.32902	Trihydroxycinnamoylquinic acid	-0.86	7.06e-08	2
gene-LOC110718660	0.701	K19613 leucine-rich repeat protein SHOC2 | (RefSeq) CC-NBS-LRR resistance protein, putative (A)	pmn001695	1.32902	Trihydroxycinnamoylquinic acid	0.807	1.8922e-06	2
gene-LOC110720486	-0.259	K02717 photosystem II oxygen-evolving enhancer protein 2 | (RefSeq) uncharacterized protein LOC4348816 isoform X1 (A)	pmn001695	1.32902	Trihydroxycinnamoylquinic acid	-0.814	1.3025e-06	2
gene-LOC110722038	0.417	K12813 pre-mRNA-splicing factor ATP-dependent RNA helicase DHX16 [EC:3.6.4.13] | (RefSeq) pre-mRNA-splicing factor ATP-dependent RNA helicase DEAH1-like isoform X1 (A)	pmn001695	1.32902	Trihydroxycinnamoylquinic acid	0.834	4.066e-07	2
gene-LOC110722099	-0.549	K01183 chitinase [EC:3.2.1.14] | (RefSeq) endochitinase A (A)	pmn001695	1.32902	Trihydroxycinnamoylquinic acid	-0.807	1.8486e-06	2
gene-LOC110722152	0.753	--	pmn001695	1.32902	Trihydroxycinnamoylquinic acid	0.817	1.1216e-06	2
gene-LOC110724939	-1.161	--	pmn001695	1.32902	Trihydroxycinnamoylquinic acid	-0.803	2.3096e-06	1
gene-LOC110727169	0.851	--	pmn001695	1.32902	Trihydroxycinnamoylquinic acid	0.808	1.8174e-06	2
gene-LOC110727715	0.87	K15255 ATP-dependent DNA helicase PIF1 [EC:3.6.4.12] | (RefSeq) uncharacterized protein LOC110712983 (A)	pmn001695	1.32902	Trihydroxycinnamoylquinic acid	0.815	1.2675e-06	2
gene-LOC110727912	-0.853	--	pmn001695	1.32902	Trihydroxycinnamoylquinic acid	-0.847	1.755e-07	2
gene-LOC110727933	-2.275	K15042 importin subunit alpha-6/7 | (RefSeq) importin subunit alpha-4-like (A)	pmn001695	1.32902	Trihydroxycinnamoylquinic acid	-0.803	2.2753e-06	1
gene-LOC110728662	0.996	K08857 NIMA (never in mitosis gene a)-related kinase 1/4/5 [EC:2.7.11.1] | (RefSeq) serine/threonine-protein kinase Nek6-like (A)	pmn001695	1.32902	Trihydroxycinnamoylquinic acid	0.82	9.233e-07	2
gene-LOC110730153	0.864	--	pmn001695	1.32902	Trihydroxycinnamoylquinic acid	0.807	1.9011e-06	2
gene-LOC110730505	0.607	K14486 auxin response factor | (RefSeq) auxin response factor 3-like (A)	pmn001695	1.32902	Trihydroxycinnamoylquinic acid	0.81	1.6045e-06	2
gene-LOC110732127	-0.152	--	pmn001695	1.32902	Trihydroxycinnamoylquinic acid	-0.814	1.2988e-06	2
gene-LOC110736113	-1.539	--	pmn001695	1.32902	Trihydroxycinnamoylquinic acid	-0.807	1.8757e-06	1
gene-LOC110739260	0.588	K04797 prefoldin alpha subunit | (RefSeq) uncharacterized protein LOC110716302 (A)	pmn001695	1.32902	Trihydroxycinnamoylquinic acid	0.811	1.5387e-06	2
gene-LOC110739276	0.944	K02206 cyclin-dependent kinase 2 [EC:2.7.11.22] | (RefSeq) cell division control protein 2 homolog isoform X1 (A)	pmn001695	1.32902	Trihydroxycinnamoylquinic acid	0.82	9.137e-07	2
gene-LOC110739442	0.941	--	pmn001695	1.32902	Trihydroxycinnamoylquinic acid	0.802	2.4058e-06	2
gene-LOC110739727	0.307	--	pmn001695	1.32902	Trihydroxycinnamoylquinic acid	0.815	1.216e-06	2
gene-LOC110739925	-1.564	--	pmn001695	1.32902	Trihydroxycinnamoylquinic acid	-0.821	8.722e-07	1
gene-LOC110689121	-1.692	--	mws0011	-0.538022	Syringin	-0.805	2.1191e-06	4
gene-LOC110696518	-2.017	--	mws0011	-0.538022	Syringin	-0.805	2.1431e-06	4
gene-LOC110697848	-1.213	--	mws0011	-0.538022	Syringin	-0.806	2.0086e-06	4
gene-LOC110699685	-1.794	--	mws0011	-0.538022	Syringin	-0.812	1.484e-06	4
gene-LOC110703744	-1.294	--	mws0011	-0.538022	Syringin	-0.804	2.1836e-06	4
gene-LOC110734704	-1.767	--	mws0011	-0.538022	Syringin	-0.808	1.787e-06	4
gene-LOC110736113	-1.539	--	mws0011	-0.538022	Syringin	-0.806	2.0077e-06	4
gene-LOC110737858	-1.793	--	mws0011	-0.538022	Syringin	-0.804	2.1814e-06	4
gene-LOC110739925	-1.564	--	mws0011	-0.538022	Syringin	-0.81	1.6353e-06	4
gene-LOC110710508	-1.205	K03860 phosphatidylinositol glycan, class Q | (RefSeq) N-acetylglucosaminyl-phosphatidylinositol biosynthetic protein gpi1-like (A)	pmb2940	-0.286851	1-O-Glucosyl sinapate	0.812	1.4216e-06	4
gene-LOC110682669	-2.353	K15730 cytosolic prostaglandin-E synthase [EC:5.3.99.3] | (RefSeq) uncharacterized protein OsI_027940-like (A)	pme2735	-0.847718	S-Adenosyl-L-methionine	0.843	2.344e-07	4
gene-LOC110684030	-1.243	K07025 putative hydrolase of the HAD superfamily | (RefSeq) uncharacterized protein LOC110684030 isoform X1 (A)	pme2735	-0.847718	S-Adenosyl-L-methionine	0.827	6.298e-07	4
gene-LOC110696285	-1.138	--	pme2735	-0.847718	S-Adenosyl-L-methionine	0.853	1.214e-07	4
gene-LOC110697589	-1.517	K12133 MYB-related transcription factor LHY | (RefSeq) protein CCA1-like isoform X1 (A)	pme2735	-0.847718	S-Adenosyl-L-methionine	0.803	2.3382e-06	4
gene-LOC110703267	-1.714	--	pme2735	-0.847718	S-Adenosyl-L-methionine	0.829	5.579e-07	4
gene-LOC110710138	-1.014	K12761 carbon catabolite-derepressing protein kinase [EC:2.7.11.1] | (RefSeq) CBL-interacting serine/threonine-protein kinase 4-like (A)	pme2735	-0.847718	S-Adenosyl-L-methionine	0.868	3.96e-08	4
gene-LOC110711143	-1.234	K12133 MYB-related transcription factor LHY | (RefSeq) protein CCA1 (A)	pme2735	-0.847718	S-Adenosyl-L-methionine	0.842	2.534e-07	4
gene-LOC110712745	-2.408	K16222 Dof zinc finger protein DOF5.5 | (RefSeq) cyclic dof factor 1-like (A)	pme2735	-0.847718	S-Adenosyl-L-methionine	0.839	2.95e-07	4
gene-LOC110714476	-1.01	--	pme2735	-0.847718	S-Adenosyl-L-methionine	0.804	2.2376e-06	4
gene-LOC110718364	-2.558	--	pme2735	-0.847718	S-Adenosyl-L-methionine	0.817	1.125e-06	4
gene-LOC110721820	-1.036	K18587 ubiquinone biosynthesis protein COQ9 | (RefSeq) ubiquinone biosynthesis protein COQ9, mitochondrial-like (A)	pme2735	-0.847718	S-Adenosyl-L-methionine	0.811	1.5211e-06	4
gene-LOC110722299	-3.707	K10615 E3 ubiquitin-protein ligase HERC4 [EC:2.3.2.26] | (RefSeq) E3 ubiquitin-protein ligase (A)	pme2735	-0.847718	S-Adenosyl-L-methionine	0.854	1.076e-07	4
gene-LOC110727148	-2.575	--	pme2735	-0.847718	S-Adenosyl-L-methionine	0.814	1.3014e-06	4
gene-LOC110729592	-1.127	K15746 beta-carotene 3-hydroxylase [EC:1.14.15.24] | (RefSeq) beta-carotene hydroxylase 2, chloroplastic-like (A)	pme2735	-0.847718	S-Adenosyl-L-methionine	0.815	1.2089e-06	4
gene-LOC110730315	-1.559	K13783 MFS transporter, OPA family, solute carrier family 37 (glycerol-3-phosphate transporter), member 1/2 | (RefSeq) putative glycerol-3-phosphate transporter 4 (A)	pme2735	-0.847718	S-Adenosyl-L-methionine	0.804	2.2002e-06	4
gene-LOC110731664	-2.613	K12133 MYB-related transcription factor LHY | (RefSeq) protein LHY-like (A)	pme2735	-0.847718	S-Adenosyl-L-methionine	0.837	3.391e-07	4
gene-LOC110731844	-1.602	K23490 cytochrome b5 | (RefSeq) cytochrome b5, seed isoform-like (A)	pme2735	-0.847718	S-Adenosyl-L-methionine	0.858	8.37e-08	4
gene-LOC110733336	-2.919	--	pme2735	-0.847718	S-Adenosyl-L-methionine	0.819	1.0163e-06	4
gene-LOC110692730	-2.064	--	Cmjn004337	0.807479	Benzyl-(2''-O-xylosyl)glucoside	-0.838	3.228e-07	4
gene-LOC110700573	-1.881	K17604 zinc finger SWIM domain-containing protein 3 | (RefSeq) protein FAR-RED IMPAIRED RESPONSE 1-like (A)	Cmjn004337	0.807479	Benzyl-(2''-O-xylosyl)glucoside	-0.88	1.44e-08	4
gene-LOC110729210	-2.175	K17604 zinc finger SWIM domain-containing protein 3 | (RefSeq) protein FAR1-RELATED SEQUENCE 4-like (A)	Cmjn004337	0.807479	Benzyl-(2''-O-xylosyl)glucoside	-0.826	6.545e-07	4
gene-LOC110738931	-1.846	--	Cmjn004337	0.807479	Benzyl-(2''-O-xylosyl)glucoside	-0.828	5.848e-07	4
gene-CDC77_pgt030	-1.361	--	pmd0153	0.0534955	LysoPA 16:0	-0.85	1.511e-07	4
gene-LOC110692833	-1.066	--	pmp000436	6.11983	Taraxerol	-0.809	1.7099e-06	1
gene-LOC110700995	-0.67	K01640 hydroxymethylglutaryl-CoA lyase [EC:4.1.3.4] | (RefSeq) hydroxymethylglutaryl-CoA lyase, mitochondrial-like (A)	pmp000436	6.11983	Taraxerol	-0.835	3.929e-07	2
gene-LOC110720633	0.931	K01805 xylose isomerase [EC:5.3.1.5] | (RefSeq) xylose isomerase-like isoform X1 (A)	pmp000436	6.11983	Taraxerol	0.828	6.068e-07	2
gene-LOC110723279	0.665	K03665 GTPase | (RefSeq) uncharacterized protein LOC110723279 (A)	pmp000436	6.11983	Taraxerol	0.802	2.4594e-06	2
gene-LOC110724415	-0.471	K01735 3-dehydroquinate synthase [EC:4.2.3.4] | (RefSeq) 3-dehydroquinate synthase, chloroplastic-like (A)	pmp000436	6.11983	Taraxerol	-0.82	9.264e-07	2
gene-LOC110733458	-1.52	K23877 xyloglucan O-acetyltransferase | (RefSeq) hypothetical protein (A)	pmp000436	6.11983	Taraxerol	-0.803	2.3409e-06	1
gene-LOC110696021	-2.148	K00128 aldehyde dehydrogenase (NAD+) [EC:1.2.1.3] | (RefSeq) aldehyde dehydrogenase family 3 member F1-like (A)	pme0321	-0.279085	Kaempferol-7-O-rhamnoside	0.907	1e-09	4
gene-LOC110696022	-2.306	K00128 aldehyde dehydrogenase (NAD+) [EC:1.2.1.3] | (RefSeq) aldehyde dehydrogenase family 3 member F1-like (A)	pme0321	-0.279085	Kaempferol-7-O-rhamnoside	0.873	2.61e-08	4
gene-LOC110700284	-1.332	--	pme0321	-0.279085	Kaempferol-7-O-rhamnoside	0.816	1.1665e-06	4
gene-LOC110718460	-1.331	K00085 aldose-6-phosphate reductase (NADPH2) [EC:1.1.1.200] | (RefSeq) S6PDH, NADP-S6PDH; NADP-dependent D-sorbitol-6-phosphate dehydrogenase (A)	pme0321	-0.279085	Kaempferol-7-O-rhamnoside	0.898	2.6e-09	4
gene-LOC110720433	-1.422	K04123 ent-kaurenoic acid monooxygenase [EC:1.14.14.107] | (RefSeq) ent-kaurenoic acid oxidase 2-like (A)	pme0321	-0.279085	Kaempferol-7-O-rhamnoside	0.809	1.7488e-06	4
gene-LOC110699385	-4.179	K23810 (E)-8-carboxylinalool synthase [EC:1.14.14.-] | (RefSeq) geraniol 8-hydroxylase (A)	mws2118	0.531596	Phloretin-2'-O-glucoside (Phlorizin)	-0.82	9.629e-07	4
gene-LOC110712578	-1.433	--	mws2118	0.531596	Phloretin-2'-O-glucoside (Phlorizin)	-0.827	6.425e-07	4
gene-LOC110738959	-1.105	--	mws2118	0.531596	Phloretin-2'-O-glucoside (Phlorizin)	-0.805	2.1413e-06	4
gene-LOC110733228	-2.703	K01580 glutamate decarboxylase [EC:4.1.1.15] | (RefSeq) glutamate decarboxylase-like (A)	Lmhp008440	-0.885088	LysoPE 15:1	-0.841	2.732e-07	4
gene-LOC110686788	-1.74	--	Lmlp003024	0.771152	N'-p-Coumaroylagmatine-glucoside	-0.811	1.5591e-06	4
gene-LOC110733228	-2.703	K01580 glutamate decarboxylase [EC:4.1.1.15] | (RefSeq) glutamate decarboxylase-like (A)	Lmlp003024	0.771152	N'-p-Coumaroylagmatine-glucoside	-0.804	2.1622e-06	4
gene-LOC110685601	-1.66	--	mws2209	-0.848099	Kaempferol-3-O-glucoside (Astragalin)	0.824	7.511e-07	4
gene-LOC110685919	-1.071	--	mws2209	-0.848099	Kaempferol-3-O-glucoside (Astragalin)	0.819	9.862e-07	4
gene-LOC110686387	-2.102	--	mws2209	-0.848099	Kaempferol-3-O-glucoside (Astragalin)	0.822	8.345e-07	4
gene-LOC110686450	-1.265	--	mws2209	-0.848099	Kaempferol-3-O-glucoside (Astragalin)	0.877	1.94e-08	4
gene-LOC110686593	-2.17	--	mws2209	-0.848099	Kaempferol-3-O-glucoside (Astragalin)	0.867	4.33e-08	4
gene-LOC110686803	-1.097	--	mws2209	-0.848099	Kaempferol-3-O-glucoside (Astragalin)	0.905	1.2e-09	4
gene-LOC110686847	-1.202	--	mws2209	-0.848099	Kaempferol-3-O-glucoside (Astragalin)	0.848	1.724e-07	4
gene-LOC110687891	-1.699	K06901 putative MFS transporter, AGZA family, xanthine/uracil permease | (RefSeq) adenine/guanine permease AZG2-like (A)	mws2209	-0.848099	Kaempferol-3-O-glucoside (Astragalin)	0.809	1.7221e-06	4
gene-LOC110689698	-1.015	--	mws2209	-0.848099	Kaempferol-3-O-glucoside (Astragalin)	0.834	4.163e-07	4
gene-LOC110689952	-3.3	K01303 acylaminoacyl-peptidase [EC:3.4.19.1] | (RefSeq) uncharacterized LOC101311565 (A)	mws2209	-0.848099	Kaempferol-3-O-glucoside (Astragalin)	0.838	3.155e-07	4
gene-LOC110689953	-2.312	K01303 acylaminoacyl-peptidase [EC:3.4.19.1] | (RefSeq) uncharacterized LOC101311565 (A)	mws2209	-0.848099	Kaempferol-3-O-glucoside (Astragalin)	0.835	3.866e-07	4
gene-LOC110693593	-1.058	K00384 thioredoxin reductase (NADPH) [EC:1.8.1.9] | (RefSeq) thioredoxin reductase 2-like (A)	mws2209	-0.848099	Kaempferol-3-O-glucoside (Astragalin)	0.858	8.05e-08	4
gene-LOC110693969	-1.381	--	mws2209	-0.848099	Kaempferol-3-O-glucoside (Astragalin)	0.817	1.0815e-06	4
gene-LOC110697029	-3.049	K19329 WW domain-containing oxidoreductase | (RefSeq) short-chain dehydrogenase TIC 32, chloroplastic-like (A)	mws2209	-0.848099	Kaempferol-3-O-glucoside (Astragalin)	0.841	2.632e-07	4
gene-LOC110697030	-1.234	K19329 WW domain-containing oxidoreductase | (RefSeq) short-chain dehydrogenase TIC 32, chloroplastic-like (A)	mws2209	-0.848099	Kaempferol-3-O-glucoside (Astragalin)	0.838	3.208e-07	4
gene-LOC110699685	-1.794	--	mws2209	-0.848099	Kaempferol-3-O-glucoside (Astragalin)	0.805	2.1238e-06	4
gene-LOC110699939	-1.164	--	mws2209	-0.848099	Kaempferol-3-O-glucoside (Astragalin)	0.861	6.64e-08	4
gene-LOC110700026	-1.038	K19984 exocyst complex component 5 | (RefSeq) uncharacterized protein LOC113272286 (A)	mws2209	-0.848099	Kaempferol-3-O-glucoside (Astragalin)	0.815	1.2596e-06	4
gene-LOC110703880	-1.011	--	mws2209	-0.848099	Kaempferol-3-O-glucoside (Astragalin)	0.819	9.8e-07	4
gene-LOC110705080	-1.087	--	mws2209	-0.848099	Kaempferol-3-O-glucoside (Astragalin)	0.915	4e-10	4
gene-LOC110705759	-1.513	K17604 zinc finger SWIM domain-containing protein 3 | (RefSeq) protein FAR-RED IMPAIRED RESPONSE 1-like (A)	mws2209	-0.848099	Kaempferol-3-O-glucoside (Astragalin)	0.869	3.51e-08	4
gene-LOC110706752	-1.807	K12524 bifunctional aspartokinase / homoserine dehydrogenase 1 [EC:2.7.2.4 1.1.1.3] | (RefSeq) bifunctional aspartokinase/homoserine dehydrogenase 2, chloroplastic-like (A)	mws2209	-0.848099	Kaempferol-3-O-glucoside (Astragalin)	0.8	2.6471e-06	4
gene-LOC110707481	-1.122	--	mws2209	-0.848099	Kaempferol-3-O-glucoside (Astragalin)	0.805	2.1501e-06	4
gene-LOC110710259	-1.365	K14400 pre-mRNA cleavage complex 2 protein Pcf11 | (RefSeq) LOW QUALITY PROTEIN: uncharacterized protein LOC111982967 (A)	mws2209	-0.848099	Kaempferol-3-O-glucoside (Astragalin)	0.844	2.147e-07	4
gene-LOC110714407	-1.481	--	mws2209	-0.848099	Kaempferol-3-O-glucoside (Astragalin)	0.812	1.4668e-06	4
gene-LOC110716960	-1.049	--	mws2209	-0.848099	Kaempferol-3-O-glucoside (Astragalin)	0.822	8.391e-07	4
gene-LOC110718219	-1.022	--	mws2209	-0.848099	Kaempferol-3-O-glucoside (Astragalin)	0.825	7.009e-07	4
gene-LOC110726157	-1.324	--	mws2209	-0.848099	Kaempferol-3-O-glucoside (Astragalin)	0.875	2.16e-08	4
gene-LOC110726171	-1.425	--	mws2209	-0.848099	Kaempferol-3-O-glucoside (Astragalin)	0.925	1e-10	4
gene-LOC110727371	-1.1	K00878 hydroxyethylthiazole kinase [EC:2.7.1.50] | (RefSeq) hydroxyethylthiazole kinase-like (A)	mws2209	-0.848099	Kaempferol-3-O-glucoside (Astragalin)	0.867	4.26e-08	4
gene-LOC110729211	-1.351	--	mws2209	-0.848099	Kaempferol-3-O-glucoside (Astragalin)	0.885	9.1e-09	4
gene-LOC110730559	-1.27	--	mws2209	-0.848099	Kaempferol-3-O-glucoside (Astragalin)	0.807	1.8572e-06	4
gene-LOC110733856	-1.256	--	mws2209	-0.848099	Kaempferol-3-O-glucoside (Astragalin)	0.877	1.84e-08	4
gene-LOC110733968	-1.075	--	mws2209	-0.848099	Kaempferol-3-O-glucoside (Astragalin)	0.88	1.48e-08	4
gene-LOC110734552	-1.708	--	mws2209	-0.848099	Kaempferol-3-O-glucoside (Astragalin)	0.812	1.4183e-06	4
gene-LOC110734865	-1.575	--	mws2209	-0.848099	Kaempferol-3-O-glucoside (Astragalin)	0.811	1.5355e-06	4
gene-LOC110735268	-1.07	--	mws2209	-0.848099	Kaempferol-3-O-glucoside (Astragalin)	0.86	6.97e-08	4
gene-LOC110735488	-1.154	K02937 large subunit ribosomal protein L7e | (RefSeq) 60S ribosomal protein L7-1-like (A)	mws2209	-0.848099	Kaempferol-3-O-glucoside (Astragalin)	0.849	1.533e-07	4
gene-LOC110737135	-1.112	K17604 zinc finger SWIM domain-containing protein 3 | (RefSeq) uncharacterized LOC107260768 (A)	mws2209	-0.848099	Kaempferol-3-O-glucoside (Astragalin)	0.898	2.6e-09	4
gene-LOC110681586	-1.047	--	Hmpp003270	-0.909593	Luteolin-4'-O-glucoside	0.857	8.95e-08	4
gene-LOC110685601	-1.66	--	Hmpp003270	-0.909593	Luteolin-4'-O-glucoside	0.881	1.35e-08	4
gene-LOC110685919	-1.071	--	Hmpp003270	-0.909593	Luteolin-4'-O-glucoside	0.809	1.6974e-06	4
gene-LOC110686387	-2.102	--	Hmpp003270	-0.909593	Luteolin-4'-O-glucoside	0.868	3.94e-08	4
gene-LOC110686449	-1.851	--	Hmpp003270	-0.909593	Luteolin-4'-O-glucoside	0.805	2.152e-06	4
gene-LOC110686450	-1.265	--	Hmpp003270	-0.909593	Luteolin-4'-O-glucoside	0.931	0	4
gene-LOC110686499	-1.347	--	Hmpp003270	-0.909593	Luteolin-4'-O-glucoside	0.845	2.024e-07	4
gene-LOC110686593	-2.17	--	Hmpp003270	-0.909593	Luteolin-4'-O-glucoside	0.925	1e-10	4
gene-LOC110686803	-1.097	--	Hmpp003270	-0.909593	Luteolin-4'-O-glucoside	0.894	4.1e-09	4
gene-LOC110686847	-1.202	--	Hmpp003270	-0.909593	Luteolin-4'-O-glucoside	0.84	2.851e-07	4
gene-LOC110688993	-1.257	--	Hmpp003270	-0.909593	Luteolin-4'-O-glucoside	0.827	6.154e-07	4
gene-LOC110689014	-1.036	K13201 nucleolysin TIA-1/TIAR | (RefSeq) oligouridylate-binding protein 1-like isoform X1 (A)	Hmpp003270	-0.909593	Luteolin-4'-O-glucoside	0.877	1.89e-08	4
gene-LOC110689105	-1.441	--	Hmpp003270	-0.909593	Luteolin-4'-O-glucoside	0.814	1.2976e-06	4
gene-LOC110689214	-1.139	K14709 solute carrier family 39 (zinc transporter), member 1/2/3 | (RefSeq) ZIP zinc/iron transport family protein (A)	Hmpp003270	-0.909593	Luteolin-4'-O-glucoside	0.808	1.8436e-06	4
gene-LOC110689698	-1.015	--	Hmpp003270	-0.909593	Luteolin-4'-O-glucoside	0.859	7.51e-08	4
gene-LOC110689952	-3.3	K01303 acylaminoacyl-peptidase [EC:3.4.19.1] | (RefSeq) uncharacterized LOC101311565 (A)	Hmpp003270	-0.909593	Luteolin-4'-O-glucoside	0.9	2.2e-09	4
gene-LOC110689953	-2.312	K01303 acylaminoacyl-peptidase [EC:3.4.19.1] | (RefSeq) uncharacterized LOC101311565 (A)	Hmpp003270	-0.909593	Luteolin-4'-O-glucoside	0.893	4.5e-09	4
gene-LOC110690351	-1.318	--	Hmpp003270	-0.909593	Luteolin-4'-O-glucoside	0.808	1.7572e-06	4
gene-LOC110693593	-1.058	K00384 thioredoxin reductase (NADPH) [EC:1.8.1.9] | (RefSeq) thioredoxin reductase 2-like (A)	Hmpp003270	-0.909593	Luteolin-4'-O-glucoside	0.904	1.4e-09	4
gene-LOC110693969	-1.381	--	Hmpp003270	-0.909593	Luteolin-4'-O-glucoside	0.818	1.0584e-06	4
gene-LOC110694425	-1.275	K12486 stromal membrane-associated protein | (RefSeq) probable ADP-ribosylation factor GTPase-activating protein AGD11 (A)	Hmpp003270	-0.909593	Luteolin-4'-O-glucoside	0.823	8.016e-07	4
gene-LOC110697029	-3.049	K19329 WW domain-containing oxidoreductase | (RefSeq) short-chain dehydrogenase TIC 32, chloroplastic-like (A)	Hmpp003270	-0.909593	Luteolin-4'-O-glucoside	0.834	4.051e-07	4
gene-LOC110699685	-1.794	--	Hmpp003270	-0.909593	Luteolin-4'-O-glucoside	0.872	2.96e-08	4
gene-LOC110699939	-1.164	--	Hmpp003270	-0.909593	Luteolin-4'-O-glucoside	0.905	1.3e-09	4
gene-LOC110700026	-1.038	K19984 exocyst complex component 5 | (RefSeq) uncharacterized protein LOC113272286 (A)	Hmpp003270	-0.909593	Luteolin-4'-O-glucoside	0.811	1.5181e-06	4
gene-LOC110701422	-1.09	--	Hmpp003270	-0.909593	Luteolin-4'-O-glucoside	0.835	3.986e-07	4
gene-LOC110703880	-1.011	--	Hmpp003270	-0.909593	Luteolin-4'-O-glucoside	0.811	1.5326e-06	4
gene-LOC110705080	-1.087	--	Hmpp003270	-0.909593	Luteolin-4'-O-glucoside	0.907	1e-09	4
gene-LOC110705759	-1.513	K17604 zinc finger SWIM domain-containing protein 3 | (RefSeq) protein FAR-RED IMPAIRED RESPONSE 1-like (A)	Hmpp003270	-0.909593	Luteolin-4'-O-glucoside	0.883	1.13e-08	4
gene-LOC110706752	-1.807	K12524 bifunctional aspartokinase / homoserine dehydrogenase 1 [EC:2.7.2.4 1.1.1.3] | (RefSeq) bifunctional aspartokinase/homoserine dehydrogenase 2, chloroplastic-like (A)	Hmpp003270	-0.909593	Luteolin-4'-O-glucoside	0.859	7.59e-08	4
gene-LOC110707481	-1.122	--	Hmpp003270	-0.909593	Luteolin-4'-O-glucoside	0.863	5.55e-08	4
gene-LOC110710259	-1.365	K14400 pre-mRNA cleavage complex 2 protein Pcf11 | (RefSeq) LOW QUALITY PROTEIN: uncharacterized protein LOC111982967 (A)	Hmpp003270	-0.909593	Luteolin-4'-O-glucoside	0.89	5.8e-09	4
gene-LOC110710354	-1.332	K21580 reticuline N-methyltransferase [EC:2.1.1.337] | (RefSeq) N-methyltransferase 4 (A)	Hmpp003270	-0.909593	Luteolin-4'-O-glucoside	0.824	7.312e-07	4
gene-LOC110710923	-1.528	--	Hmpp003270	-0.909593	Luteolin-4'-O-glucoside	0.845	2.061e-07	4
gene-LOC110713091	-1.134	K00384 thioredoxin reductase (NADPH) [EC:1.8.1.9] | (RefSeq) thioredoxin reductase 2-like (A)	Hmpp003270	-0.909593	Luteolin-4'-O-glucoside	0.802	2.4206e-06	4
gene-LOC110714407	-1.481	--	Hmpp003270	-0.909593	Luteolin-4'-O-glucoside	0.832	4.61e-07	4
gene-LOC110714940	-1.115	--	Hmpp003270	-0.909593	Luteolin-4'-O-glucoside	0.826	6.826e-07	4
gene-LOC110715487	-1.365	K14085 aldehyde dehydrogenase family 7 member A1 [EC:1.2.1.31 1.2.1.8 1.2.1.3] | (RefSeq) aldehyde dehydrogenase family 2 member C4-like (A)	Hmpp003270	-0.909593	Luteolin-4'-O-glucoside	0.836	3.583e-07	4
gene-LOC110716454	-1.144	--	Hmpp003270	-0.909593	Luteolin-4'-O-glucoside	0.847	1.824e-07	4
gene-LOC110718219	-1.022	--	Hmpp003270	-0.909593	Luteolin-4'-O-glucoside	0.846	1.978e-07	4
gene-LOC110719733	-3.598	K17756 long-chain-alcohol oxidase [EC:1.1.3.20] | (RefSeq) long-chain-alcohol oxidase FAO4A-like (A)	Hmpp003270	-0.909593	Luteolin-4'-O-glucoside	0.806	1.9848e-06	4
gene-LOC110719902	-1.687	--	Hmpp003270	-0.909593	Luteolin-4'-O-glucoside	0.826	6.698e-07	4
gene-LOC110720681	-1.912	K01180 endo-1,3(4)-beta-glucanase [EC:3.2.1.6] | (RefSeq) endo-1,3(4)-beta-glucanase 1-like (A)	Hmpp003270	-0.909593	Luteolin-4'-O-glucoside	0.852	1.247e-07	4
gene-LOC110725795	-1.03	K16297 serine carboxypeptidase-like clade II [EC:3.4.16.-] | (RefSeq) serine carboxypeptidase-like 42 (A)	Hmpp003270	-0.909593	Luteolin-4'-O-glucoside	0.856	9.62e-08	4
gene-LOC110726157	-1.324	--	Hmpp003270	-0.909593	Luteolin-4'-O-glucoside	0.864	5.24e-08	4
gene-LOC110726171	-1.425	--	Hmpp003270	-0.909593	Luteolin-4'-O-glucoside	0.9	2.1e-09	4
gene-LOC110727371	-1.1	K00878 hydroxyethylthiazole kinase [EC:2.7.1.50] | (RefSeq) hydroxyethylthiazole kinase-like (A)	Hmpp003270	-0.909593	Luteolin-4'-O-glucoside	0.892	4.7e-09	4
gene-LOC110727600	-1.652	K11153 retinol dehydrogenase 12 [EC:1.1.1.300] | (Kazusa) Lj1g3v0342000.1; - (A)	Hmpp003270	-0.909593	Luteolin-4'-O-glucoside	0.817	1.0955e-06	4
gene-LOC110729211	-1.351	--	Hmpp003270	-0.909593	Luteolin-4'-O-glucoside	0.865	4.84e-08	4
gene-LOC110730559	-1.27	--	Hmpp003270	-0.909593	Luteolin-4'-O-glucoside	0.818	1.0575e-06	4
gene-LOC110733856	-1.256	--	Hmpp003270	-0.909593	Luteolin-4'-O-glucoside	0.881	1.38e-08	4
gene-LOC110733968	-1.075	--	Hmpp003270	-0.909593	Luteolin-4'-O-glucoside	0.846	1.898e-07	4
gene-LOC110734865	-1.575	--	Hmpp003270	-0.909593	Luteolin-4'-O-glucoside	0.894	4.1e-09	4
gene-LOC110735268	-1.07	--	Hmpp003270	-0.909593	Luteolin-4'-O-glucoside	0.907	1e-09	4
gene-LOC110735365	-1.306	K00085 aldose-6-phosphate reductase (NADPH2) [EC:1.1.1.200] | (RefSeq) S6PDH, NADP-S6PDH; NADP-dependent D-sorbitol-6-phosphate dehydrogenase (A)	Hmpp003270	-0.909593	Luteolin-4'-O-glucoside	0.865	4.95e-08	4
gene-LOC110735488	-1.154	K02937 large subunit ribosomal protein L7e | (RefSeq) 60S ribosomal protein L7-1-like (A)	Hmpp003270	-0.909593	Luteolin-4'-O-glucoside	0.848	1.68e-07	4
gene-LOC110736712	-1.433	--	Hmpp003270	-0.909593	Luteolin-4'-O-glucoside	0.842	2.436e-07	4
gene-LOC110737135	-1.112	K17604 zinc finger SWIM domain-containing protein 3 | (RefSeq) uncharacterized LOC107260768 (A)	Hmpp003270	-0.909593	Luteolin-4'-O-glucoside	0.857	8.79e-08	4
gene-LOC110740265	-1.702	--	Hmpp003270	-0.909593	Luteolin-4'-O-glucoside	0.856	9.92e-08	4
gene-LOC110681586	-1.047	--	Lmlp003531	-0.824929	Luteolin-3'-O-glucoside	0.843	2.283e-07	4
gene-LOC110685601	-1.66	--	Lmlp003531	-0.824929	Luteolin-3'-O-glucoside	0.888	7.1e-09	4
gene-LOC110686387	-2.102	--	Lmlp003531	-0.824929	Luteolin-3'-O-glucoside	0.888	7.3e-09	4
gene-LOC110686450	-1.265	--	Lmlp003531	-0.824929	Luteolin-3'-O-glucoside	0.94	0	4
gene-LOC110686499	-1.347	--	Lmlp003531	-0.824929	Luteolin-3'-O-glucoside	0.856	9.44e-08	4
gene-LOC110686593	-2.17	--	Lmlp003531	-0.824929	Luteolin-3'-O-glucoside	0.929	1e-10	4
gene-LOC110686803	-1.097	--	Lmlp003531	-0.824929	Luteolin-3'-O-glucoside	0.891	5.5e-09	4
gene-LOC110686847	-1.202	--	Lmlp003531	-0.824929	Luteolin-3'-O-glucoside	0.839	3.019e-07	4
gene-LOC110688993	-1.257	--	Lmlp003531	-0.824929	Luteolin-3'-O-glucoside	0.824	7.642e-07	4
gene-LOC110689014	-1.036	K13201 nucleolysin TIA-1/TIAR | (RefSeq) oligouridylate-binding protein 1-like isoform X1 (A)	Lmlp003531	-0.824929	Luteolin-3'-O-glucoside	0.863	5.73e-08	4
gene-LOC110689105	-1.441	--	Lmlp003531	-0.824929	Luteolin-3'-O-glucoside	0.824	7.454e-07	4
gene-LOC110689698	-1.015	--	Lmlp003531	-0.824929	Luteolin-3'-O-glucoside	0.868	4.03e-08	4
gene-LOC110689952	-3.3	K01303 acylaminoacyl-peptidase [EC:3.4.19.1] | (RefSeq) uncharacterized LOC101311565 (A)	Lmlp003531	-0.824929	Luteolin-3'-O-glucoside	0.906	1.1e-09	4
gene-LOC110689953	-2.312	K01303 acylaminoacyl-peptidase [EC:3.4.19.1] | (RefSeq) uncharacterized LOC101311565 (A)	Lmlp003531	-0.824929	Luteolin-3'-O-glucoside	0.899	2.5e-09	4
gene-LOC110690351	-1.318	--	Lmlp003531	-0.824929	Luteolin-3'-O-glucoside	0.833	4.303e-07	4
gene-LOC110693593	-1.058	K00384 thioredoxin reductase (NADPH) [EC:1.8.1.9] | (RefSeq) thioredoxin reductase 2-like (A)	Lmlp003531	-0.824929	Luteolin-3'-O-glucoside	0.92	2e-10	4
gene-LOC110693969	-1.381	--	Lmlp003531	-0.824929	Luteolin-3'-O-glucoside	0.817	1.1335e-06	4
gene-LOC110694425	-1.275	K12486 stromal membrane-associated protein | (RefSeq) probable ADP-ribosylation factor GTPase-activating protein AGD11 (A)	Lmlp003531	-0.824929	Luteolin-3'-O-glucoside	0.83	5.341e-07	4
gene-LOC110697029	-3.049	K19329 WW domain-containing oxidoreductase | (RefSeq) short-chain dehydrogenase TIC 32, chloroplastic-like (A)	Lmlp003531	-0.824929	Luteolin-3'-O-glucoside	0.838	3.199e-07	4
gene-LOC110697030	-1.234	K19329 WW domain-containing oxidoreductase | (RefSeq) short-chain dehydrogenase TIC 32, chloroplastic-like (A)	Lmlp003531	-0.824929	Luteolin-3'-O-glucoside	0.804	2.2027e-06	4
gene-LOC110699685	-1.794	--	Lmlp003531	-0.824929	Luteolin-3'-O-glucoside	0.867	4.14e-08	4
gene-LOC110699939	-1.164	--	Lmlp003531	-0.824929	Luteolin-3'-O-glucoside	0.921	2e-10	4
gene-LOC110700026	-1.038	K19984 exocyst complex component 5 | (RefSeq) uncharacterized protein LOC113272286 (A)	Lmlp003531	-0.824929	Luteolin-3'-O-glucoside	0.809	1.6826e-06	4
gene-LOC110701422	-1.09	--	Lmlp003531	-0.824929	Luteolin-3'-O-glucoside	0.842	2.424e-07	4
gene-LOC110705080	-1.087	--	Lmlp003531	-0.824929	Luteolin-3'-O-glucoside	0.899	2.4e-09	4
gene-LOC110705759	-1.513	K17604 zinc finger SWIM domain-containing protein 3 | (RefSeq) protein FAR-RED IMPAIRED RESPONSE 1-like (A)	Lmlp003531	-0.824929	Luteolin-3'-O-glucoside	0.877	1.83e-08	4
gene-LOC110706752	-1.807	K12524 bifunctional aspartokinase / homoserine dehydrogenase 1 [EC:2.7.2.4 1.1.1.3] | (RefSeq) bifunctional aspartokinase/homoserine dehydrogenase 2, chloroplastic-like (A)	Lmlp003531	-0.824929	Luteolin-3'-O-glucoside	0.867	4.25e-08	4
gene-LOC110707481	-1.122	--	Lmlp003531	-0.824929	Luteolin-3'-O-glucoside	0.871	3.17e-08	4
gene-LOC110710259	-1.365	K14400 pre-mRNA cleavage complex 2 protein Pcf11 | (RefSeq) LOW QUALITY PROTEIN: uncharacterized protein LOC111982967 (A)	Lmlp003531	-0.824929	Luteolin-3'-O-glucoside	0.904	1.4e-09	4
gene-LOC110710354	-1.332	K21580 reticuline N-methyltransferase [EC:2.1.1.337] | (RefSeq) N-methyltransferase 4 (A)	Lmlp003531	-0.824929	Luteolin-3'-O-glucoside	0.813	1.3717e-06	4
gene-LOC110710923	-1.528	--	Lmlp003531	-0.824929	Luteolin-3'-O-glucoside	0.827	6.215e-07	4
gene-LOC110713091	-1.134	K00384 thioredoxin reductase (NADPH) [EC:1.8.1.9] | (RefSeq) thioredoxin reductase 2-like (A)	Lmlp003531	-0.824929	Luteolin-3'-O-glucoside	0.825	7.074e-07	4
gene-LOC110713183	-4.302	K21437 ankyrin repeat domain-containing protein 13 | (RefSeq) uncharacterized protein LOC112523844 (A)	Lmlp003531	-0.824929	Luteolin-3'-O-glucoside	0.804	2.2419e-06	4
gene-LOC110714407	-1.481	--	Lmlp003531	-0.824929	Luteolin-3'-O-glucoside	0.815	1.2503e-06	4
gene-LOC110714940	-1.115	--	Lmlp003531	-0.824929	Luteolin-3'-O-glucoside	0.809	1.7139e-06	4
gene-LOC110715487	-1.365	K14085 aldehyde dehydrogenase family 7 member A1 [EC:1.2.1.31 1.2.1.8 1.2.1.3] | (RefSeq) aldehyde dehydrogenase family 2 member C4-like (A)	Lmlp003531	-0.824929	Luteolin-3'-O-glucoside	0.826	6.833e-07	4
gene-LOC110716454	-1.144	--	Lmlp003531	-0.824929	Luteolin-3'-O-glucoside	0.831	5.006e-07	4
gene-LOC110718219	-1.022	--	Lmlp003531	-0.824929	Luteolin-3'-O-glucoside	0.841	2.711e-07	4
gene-LOC110719733	-3.598	K17756 long-chain-alcohol oxidase [EC:1.1.3.20] | (RefSeq) long-chain-alcohol oxidase FAO4A-like (A)	Lmlp003531	-0.824929	Luteolin-3'-O-glucoside	0.813	1.4119e-06	4
gene-LOC110719902	-1.687	--	Lmlp003531	-0.824929	Luteolin-3'-O-glucoside	0.837	3.365e-07	4
gene-LOC110720681	-1.912	K01180 endo-1,3(4)-beta-glucanase [EC:3.2.1.6] | (RefSeq) endo-1,3(4)-beta-glucanase 1-like (A)	Lmlp003531	-0.824929	Luteolin-3'-O-glucoside	0.855	1.011e-07	4
gene-LOC110725795	-1.03	K16297 serine carboxypeptidase-like clade II [EC:3.4.16.-] | (RefSeq) serine carboxypeptidase-like 42 (A)	Lmlp003531	-0.824929	Luteolin-3'-O-glucoside	0.841	2.609e-07	4
gene-LOC110726157	-1.324	--	Lmlp003531	-0.824929	Luteolin-3'-O-glucoside	0.855	1.004e-07	4
gene-LOC110726171	-1.425	--	Lmlp003531	-0.824929	Luteolin-3'-O-glucoside	0.907	1e-09	4
gene-LOC110727371	-1.1	K00878 hydroxyethylthiazole kinase [EC:2.7.1.50] | (RefSeq) hydroxyethylthiazole kinase-like (A)	Lmlp003531	-0.824929	Luteolin-3'-O-glucoside	0.883	1.11e-08	4
gene-LOC110729211	-1.351	--	Lmlp003531	-0.824929	Luteolin-3'-O-glucoside	0.864	5.31e-08	4
gene-LOC110730559	-1.27	--	Lmlp003531	-0.824929	Luteolin-3'-O-glucoside	0.81	1.5841e-06	4
gene-LOC110733856	-1.256	--	Lmlp003531	-0.824929	Luteolin-3'-O-glucoside	0.868	3.93e-08	4
gene-LOC110733968	-1.075	--	Lmlp003531	-0.824929	Luteolin-3'-O-glucoside	0.852	1.279e-07	4
gene-LOC110734865	-1.575	--	Lmlp003531	-0.824929	Luteolin-3'-O-glucoside	0.884	1.06e-08	4
gene-LOC110735268	-1.07	--	Lmlp003531	-0.824929	Luteolin-3'-O-glucoside	0.922	1e-10	4
gene-LOC110735365	-1.306	K00085 aldose-6-phosphate reductase (NADPH2) [EC:1.1.1.200] | (RefSeq) S6PDH, NADP-S6PDH; NADP-dependent D-sorbitol-6-phosphate dehydrogenase (A)	Lmlp003531	-0.824929	Luteolin-3'-O-glucoside	0.856	9.84e-08	4
gene-LOC110735488	-1.154	K02937 large subunit ribosomal protein L7e | (RefSeq) 60S ribosomal protein L7-1-like (A)	Lmlp003531	-0.824929	Luteolin-3'-O-glucoside	0.837	3.382e-07	4
gene-LOC110736712	-1.433	--	Lmlp003531	-0.824929	Luteolin-3'-O-glucoside	0.861	6.6e-08	4
gene-LOC110737135	-1.112	K17604 zinc finger SWIM domain-containing protein 3 | (RefSeq) uncharacterized LOC107260768 (A)	Lmlp003531	-0.824929	Luteolin-3'-O-glucoside	0.863	5.87e-08	4
gene-LOC110740265	-1.702	--	Lmlp003531	-0.824929	Luteolin-3'-O-glucoside	0.838	3.22e-07	4
gene-LOC110687678	-1.177	K15405 midchain alkane hydroxylase | (RefSeq) alkane hydroxylase MAH1 (A)	HJN086	0.0574263	Eriodictyol-3'-O-glucoside	-0.834	4.082e-07	4
gene-LOC110698698	-1.141	K14400 pre-mRNA cleavage complex 2 protein Pcf11 | (RefSeq) LOW QUALITY PROTEIN: uncharacterized protein LOC111982967 (A)	HJN086	0.0574263	Eriodictyol-3'-O-glucoside	-0.816	1.1923e-06	4
gene-LOC110708191	-1.37	K15687 E3 ubiquitin-protein ligase makorin [EC:2.3.2.27] | (RefSeq) putative RING-type E3 ubiquitin transferase C3H69 (A)	HJN086	0.0574263	Eriodictyol-3'-O-glucoside	-0.829	5.632e-07	4
gene-LOC110731069	-2.041	--	HJN086	0.0574263	Eriodictyol-3'-O-glucoside	-0.926	1e-10	4
gene-LOC110735500	-1.183	--	HJN086	0.0574263	Eriodictyol-3'-O-glucoside	-0.847	1.832e-07	4
gene-LOC110737939	-1.094	K02218 casein kinase 1 [EC:2.7.11.1] | (RefSeq) uncharacterized protein LOC8069780 (A)	HJN086	0.0574263	Eriodictyol-3'-O-glucoside	-0.897	2.9e-09	4
gene-LOC110683941	-2.048	K03283 heat shock 70kDa protein 1/2/6/8 | (RefSeq) heat shock cognate 70 kDa protein 2-like (A)	Lmtn002796	-0.506507	Aromadendrin-7-O-glucoside	0.835	3.901e-07	4
gene-LOC110686644	-3.288	--	Lmtn002796	-0.506507	Aromadendrin-7-O-glucoside	0.821	9.107e-07	4
gene-LOC110687678	-1.177	K15405 midchain alkane hydroxylase | (RefSeq) alkane hydroxylase MAH1 (A)	Lmtn002796	-0.506507	Aromadendrin-7-O-glucoside	0.847	1.852e-07	4
gene-LOC110689698	-1.015	--	Lmtn002796	-0.506507	Aromadendrin-7-O-glucoside	0.801	2.5794e-06	4
gene-LOC110691141	-1.816	--	Lmtn002796	-0.506507	Aromadendrin-7-O-glucoside	0.873	2.71e-08	4
gene-LOC110698240	-1.45	--	Lmtn002796	-0.506507	Aromadendrin-7-O-glucoside	-0.827	6.128e-07	4
gene-LOC110699939	-1.164	--	Lmtn002796	-0.506507	Aromadendrin-7-O-glucoside	0.81	1.5875e-06	4
gene-LOC110700573	-1.881	K17604 zinc finger SWIM domain-containing protein 3 | (RefSeq) protein FAR-RED IMPAIRED RESPONSE 1-like (A)	Lmtn002796	-0.506507	Aromadendrin-7-O-glucoside	0.813	1.3944e-06	4
gene-LOC110704295	-1.194	K01738 cysteine synthase [EC:2.5.1.47] | (RefSeq) bifunctional L-3-cyanoalanine synthase/cysteine synthase-like (A)	Lmtn002796	-0.506507	Aromadendrin-7-O-glucoside	0.868	3.85e-08	4
gene-LOC110710813	-1.386	K14007 protein transport protein SEC24 | (RefSeq) protein transport protein Sec24-like At3g07100 (A)	Lmtn002796	-0.506507	Aromadendrin-7-O-glucoside	0.872	2.79e-08	4
gene-LOC110714130	-1.383	--	Lmtn002796	-0.506507	Aromadendrin-7-O-glucoside	0.801	2.6108e-06	4
gene-LOC110715147	-1.295	K14300 nuclear pore complex protein Nup133 | (RefSeq) nuclear pore complex protein NUP133 (A)	Lmtn002796	-0.506507	Aromadendrin-7-O-glucoside	0.887	7.6e-09	4
gene-LOC110717147	-1.849	K12524 bifunctional aspartokinase / homoserine dehydrogenase 1 [EC:2.7.2.4 1.1.1.3] | (RefSeq) bifunctional aspartokinase/homoserine dehydrogenase 2, chloroplastic-like (A)	Lmtn002796	-0.506507	Aromadendrin-7-O-glucoside	0.803	2.3061e-06	4
gene-LOC110718189	-1.302	--	Lmtn002796	-0.506507	Aromadendrin-7-O-glucoside	0.825	6.959e-07	4
gene-LOC110721155	-1.749	--	Lmtn002796	-0.506507	Aromadendrin-7-O-glucoside	0.879	1.57e-08	4
gene-LOC110723687	-1.229	--	Lmtn002796	-0.506507	Aromadendrin-7-O-glucoside	0.868	3.97e-08	4
gene-LOC110725070	-1.361	K17604 zinc finger SWIM domain-containing protein 3 | (RefSeq) uncharacterized LOC104456899 (A)	Lmtn002796	-0.506507	Aromadendrin-7-O-glucoside	0.839	2.962e-07	4
gene-LOC110731069	-2.041	--	Lmtn002796	-0.506507	Aromadendrin-7-O-glucoside	0.801	2.544e-06	4
gene-LOC110735500	-1.183	--	Lmtn002796	-0.506507	Aromadendrin-7-O-glucoside	0.814	1.3299e-06	4
gene-LOC110735905	-1.734	K17604 zinc finger SWIM domain-containing protein 3 | (RefSeq) protein FAR1-RELATED SEQUENCE 6-like (A)	Lmtn002796	-0.506507	Aromadendrin-7-O-glucoside	0.869	3.59e-08	4
gene-LOC110737698	-3.172	K00521 ferric-chelate reductase [EC:1.16.1.7] | (RefSeq) ferric reduction oxidase 7, chloroplastic-like (A)	Lmtn002796	-0.506507	Aromadendrin-7-O-glucoside	0.815	1.2388e-06	4
gene-LOC110737939	-1.094	K02218 casein kinase 1 [EC:2.7.11.1] | (RefSeq) uncharacterized protein LOC8069780 (A)	Lmtn002796	-0.506507	Aromadendrin-7-O-glucoside	0.805	2.0949e-06	4
gene-LOC110725859	-4.685	--	mws0057	-0.144	Eriodictyol-7-O-glucoside	-0.805	2.1441e-06	4
gene-LOC110686593	-2.17	--	Lmhp008763	-0.865904	LysoPE 16:1(2n isomer)	0.804	2.2401e-06	4
gene-LOC110686803	-1.097	--	Lmhp008763	-0.865904	LysoPE 16:1(2n isomer)	0.855	1.012e-07	4
gene-LOC110689952	-3.3	K01303 acylaminoacyl-peptidase [EC:3.4.19.1] | (RefSeq) uncharacterized LOC101311565 (A)	Lmhp008763	-0.865904	LysoPE 16:1(2n isomer)	0.803	2.2994e-06	4
gene-LOC110699685	-1.794	--	Lmhp008763	-0.865904	LysoPE 16:1(2n isomer)	0.827	6.262e-07	4
gene-LOC110703849	-1.381	K11094 U2 small nuclear ribonucleoprotein B'' | (RefSeq) U2 small nuclear ribonucleoprotein B''-like isoform X1 (A)	Lmhp008763	-0.865904	LysoPE 16:1(2n isomer)	0.82	9.586e-07	4
gene-LOC110705080	-1.087	--	Lmhp008763	-0.865904	LysoPE 16:1(2n isomer)	0.812	1.4388e-06	4
gene-LOC110724588	-4.016	K16222 Dof zinc finger protein DOF5.5 | (RefSeq) cyclic dof factor 3-like (A)	Lmhp008763	-0.865904	LysoPE 16:1(2n isomer)	0.85	1.484e-07	4
gene-LOC110733179	-1.197	--	Lmhp008763	-0.865904	LysoPE 16:1(2n isomer)	0.823	7.733e-07	4
gene-LOC110735540	-1.095	K19613 leucine-rich repeat protein SHOC2 | (RefSeq) receptor-like protein 35 (A)	Lmhp005872	0.375692	Diferuloylcadaverine	0.802	2.4692e-06	4
gene-LOC110683941	-2.048	K03283 heat shock 70kDa protein 1/2/6/8 | (RefSeq) heat shock cognate 70 kDa protein 2-like (A)	Lmzn001894	-0.859669	Kaempferol-3-O-glucuronide	0.839	3.007e-07	4
gene-LOC110687678	-1.177	K15405 midchain alkane hydroxylase | (RefSeq) alkane hydroxylase MAH1 (A)	Lmzn001894	-0.859669	Kaempferol-3-O-glucuronide	0.822	8.308e-07	4
gene-LOC110691141	-1.816	--	Lmzn001894	-0.859669	Kaempferol-3-O-glucuronide	0.869	3.55e-08	4
gene-LOC110692730	-2.064	--	Lmzn001894	-0.859669	Kaempferol-3-O-glucuronide	0.856	9.79e-08	4
gene-LOC110700573	-1.881	K17604 zinc finger SWIM domain-containing protein 3 | (RefSeq) protein FAR-RED IMPAIRED RESPONSE 1-like (A)	Lmzn001894	-0.859669	Kaempferol-3-O-glucuronide	0.907	1e-09	4
gene-LOC110700742	-2.283	K06943 nucleolar GTP-binding protein | (RefSeq) uncharacterized protein LOC108835530 (A)	Lmzn001894	-0.859669	Kaempferol-3-O-glucuronide	0.803	2.2889e-06	4
gene-LOC110704295	-1.194	K01738 cysteine synthase [EC:2.5.1.47] | (RefSeq) bifunctional L-3-cyanoalanine synthase/cysteine synthase-like (A)	Lmzn001894	-0.859669	Kaempferol-3-O-glucuronide	0.867	4.08e-08	4
gene-LOC110710813	-1.386	K14007 protein transport protein SEC24 | (RefSeq) protein transport protein Sec24-like At3g07100 (A)	Lmzn001894	-0.859669	Kaempferol-3-O-glucuronide	0.868	3.83e-08	4
gene-LOC110721155	-1.749	--	Lmzn001894	-0.859669	Kaempferol-3-O-glucuronide	0.874	2.48e-08	4
gene-LOC110723687	-1.229	--	Lmzn001894	-0.859669	Kaempferol-3-O-glucuronide	0.866	4.42e-08	4
gene-LOC110729210	-2.175	K17604 zinc finger SWIM domain-containing protein 3 | (RefSeq) protein FAR1-RELATED SEQUENCE 4-like (A)	Lmzn001894	-0.859669	Kaempferol-3-O-glucuronide	0.858	8.11e-08	4
gene-LOC110735905	-1.734	K17604 zinc finger SWIM domain-containing protein 3 | (RefSeq) protein FAR1-RELATED SEQUENCE 6-like (A)	Lmzn001894	-0.859669	Kaempferol-3-O-glucuronide	0.867	4.36e-08	4
gene-LOC110737307	-1.408	K12412 pheromone receptor transcription factor | (RefSeq) agamous-like MADS-box protein AGL61 (A)	Lmzn001894	-0.859669	Kaempferol-3-O-glucuronide	0.817	1.088e-06	4
gene-LOC110737698	-3.172	K00521 ferric-chelate reductase [EC:1.16.1.7] | (RefSeq) ferric reduction oxidase 7, chloroplastic-like (A)	Lmzn001894	-0.859669	Kaempferol-3-O-glucuronide	0.813	1.3614e-06	4
gene-LOC110738931	-1.846	--	Lmzn001894	-0.859669	Kaempferol-3-O-glucuronide	0.861	6.88e-08	4
gene-LOC110707798	-1.964	K09419 heat shock transcription factor, other eukaryote | (RefSeq) heat stress transcription factor C-1-like (A)	Lmmp003767	-0.741383	Kaempferol-7-O-glucuronide	0.903	1.6e-09	4
gene-LOC110714525	-1.177	--	Lmmp003767	-0.741383	Kaempferol-7-O-glucuronide	0.806	1.9921e-06	4
gene-LOC110719611	-1.493	K13412 calcium-dependent protein kinase [EC:2.7.11.1] | (RefSeq) calcium-dependent protein kinase 1-like isoform X1 (A)	Lmmp003767	-0.741383	Kaempferol-7-O-glucuronide	0.812	1.4844e-06	4
gene-LOC110723950	-1.089	K20617 cytochrome P450 family 71 subfamily A | (RefSeq) cytochrome P450 71A1-like (A)	Lmmp003767	-0.741383	Kaempferol-7-O-glucuronide	0.844	2.156e-07	4
gene-LOC110707074	-2.054	K14209 solute carrier family 36 (proton-coupled amino acid transporter) | (RefSeq) amino acid transporter ANT1 (A)	pmp000579	-0.543536	Diosmetin-7-O-galactoside	0.848	1.683e-07	4
gene-LOC110681734	-1.509	K13430 serine/threonine-protein kinase PBS1 [EC:2.7.11.1] | (RefSeq) serine/threonine-protein kinase PBS1-like (A)	mws1329	0.392803	Quercetin-7-O-glucoside*	-0.806	1.9474e-06	4
gene-LOC110683656	-5.797	--	mws1329	0.392803	Quercetin-7-O-glucoside*	-0.816	1.1861e-06	4
gene-LOC110683735	-22.876	--	mws1329	0.392803	Quercetin-7-O-glucoside*	-0.815	1.2393e-06	4
gene-LOC110683851	-22.634	K14400 pre-mRNA cleavage complex 2 protein Pcf11 | (RefSeq) LOW QUALITY PROTEIN: uncharacterized protein LOC111982967 (A)	mws1329	0.392803	Quercetin-7-O-glucoside*	-0.815	1.25e-06	4
gene-LOC110685494	-22.16	--	mws1329	0.392803	Quercetin-7-O-glucoside*	-0.815	1.2704e-06	4
gene-LOC110686644	-3.288	--	mws1329	0.392803	Quercetin-7-O-glucoside*	-0.808	1.8048e-06	4
gene-LOC110687678	-1.177	K15405 midchain alkane hydroxylase | (RefSeq) alkane hydroxylase MAH1 (A)	mws1329	0.392803	Quercetin-7-O-glucoside*	-0.838	3.137e-07	4
gene-LOC110690189	-2.202	--	mws1329	0.392803	Quercetin-7-O-glucoside*	-0.807	1.8713e-06	4
gene-LOC110691141	-1.816	--	mws1329	0.392803	Quercetin-7-O-glucoside*	-0.816	1.1825e-06	4
gene-LOC110691304	-22.399	K14400 pre-mRNA cleavage complex 2 protein Pcf11 | (RefSeq) LOW QUALITY PROTEIN: uncharacterized protein LOC111982967 (A)	mws1329	0.392803	Quercetin-7-O-glucoside*	-0.816	1.1761e-06	4
gene-LOC110692051	-22.672	--	mws1329	0.392803	Quercetin-7-O-glucoside*	-0.817	1.1353e-06	4
gene-LOC110692407	-23.63	K01870 isoleucyl-tRNA synthetase [EC:6.1.1.5] | (RefSeq) isoleucine--tRNA ligase, cytoplasmic-like (A)	mws1329	0.392803	Quercetin-7-O-glucoside*	-0.816	1.1934e-06	4
gene-LOC110692434	-23.287	K12836 splicing factor U2AF 35 kDa subunit | (RefSeq) splicing factor U2af small subunit B-like (A)	mws1329	0.392803	Quercetin-7-O-glucoside*	-0.816	1.1909e-06	4
gene-LOC110696763	-5.229	--	mws1329	0.392803	Quercetin-7-O-glucoside*	-0.816	1.1784e-06	4
gene-LOC110699540	-22.81	--	mws1329	0.392803	Quercetin-7-O-glucoside*	-0.815	1.2283e-06	4
gene-LOC110700834	-1.547	--	mws1329	0.392803	Quercetin-7-O-glucoside*	-0.801	2.521e-06	4
gene-LOC110704295	-1.194	K01738 cysteine synthase [EC:2.5.1.47] | (RefSeq) bifunctional L-3-cyanoalanine synthase/cysteine synthase-like (A)	mws1329	0.392803	Quercetin-7-O-glucoside*	-0.804	2.2142e-06	4
gene-LOC110706725	-4.6	--	mws1329	0.392803	Quercetin-7-O-glucoside*	-0.816	1.185e-06	4
gene-LOC110708191	-1.37	K15687 E3 ubiquitin-protein ligase makorin [EC:2.3.2.27] | (RefSeq) putative RING-type E3 ubiquitin transferase C3H69 (A)	mws1329	0.392803	Quercetin-7-O-glucoside*	-0.881	1.38e-08	4
gene-LOC110710813	-1.386	K14007 protein transport protein SEC24 | (RefSeq) protein transport protein Sec24-like At3g07100 (A)	mws1329	0.392803	Quercetin-7-O-glucoside*	-0.802	2.4076e-06	4
gene-LOC110712014	-5.095	--	mws1329	0.392803	Quercetin-7-O-glucoside*	-0.816	1.1674e-06	4
gene-LOC110712022	-22.492	--	mws1329	0.392803	Quercetin-7-O-glucoside*	-0.813	1.3547e-06	4
gene-LOC110713347	-22.167	--	mws1329	0.392803	Quercetin-7-O-glucoside*	-0.815	1.2131e-06	4
gene-LOC110713830	-2.049	--	mws1329	0.392803	Quercetin-7-O-glucoside*	-0.807	1.9211e-06	4
gene-LOC110714955	-5.138	K14400 pre-mRNA cleavage complex 2 protein Pcf11 | (RefSeq) LOW QUALITY PROTEIN: uncharacterized protein LOC111982967 (A)	mws1329	0.392803	Quercetin-7-O-glucoside*	-0.814	1.2962e-06	4
gene-LOC110715147	-1.295	K14300 nuclear pore complex protein Nup133 | (RefSeq) nuclear pore complex protein NUP133 (A)	mws1329	0.392803	Quercetin-7-O-glucoside*	-0.818	1.034e-06	4
gene-LOC110716912	-4.356	--	mws1329	0.392803	Quercetin-7-O-glucoside*	-0.813	1.3425e-06	4
gene-LOC110716969	-2.326	K15363 fanconi-associated nuclease 1 [EC:3.1.21.- 3.1.4.1] | (RefSeq) fanconi-associated nuclease 1 homolog (A)	mws1329	0.392803	Quercetin-7-O-glucoside*	-0.817	1.1379e-06	4
gene-LOC110718973	-3.832	--	mws1329	0.392803	Quercetin-7-O-glucoside*	-0.812	1.484e-06	4
gene-LOC110720085	-3	--	mws1329	0.392803	Quercetin-7-O-glucoside*	-0.81	1.6055e-06	4
gene-LOC110721155	-1.749	--	mws1329	0.392803	Quercetin-7-O-glucoside*	-0.822	8.547e-07	4
gene-LOC110721999	-1.309	K02927 large subunit ribosomal protein L40e | (RefSeq) ubiquitin-like (A)	mws1329	0.392803	Quercetin-7-O-glucoside*	-0.811	1.5214e-06	4
gene-LOC110731069	-2.041	--	mws1329	0.392803	Quercetin-7-O-glucoside*	-0.934	0	4
gene-LOC110733769	-3.407	--	mws1329	0.392803	Quercetin-7-O-glucoside*	-0.814	1.2746e-06	4
gene-LOC110734577	-2.361	K12874 intron-binding protein aquarius | (RefSeq) LOW QUALITY PROTEIN: intron-binding protein aquarius-like (A)	mws1329	0.392803	Quercetin-7-O-glucoside*	-0.815	1.2053e-06	4
gene-LOC110735500	-1.183	--	mws1329	0.392803	Quercetin-7-O-glucoside*	-0.881	1.38e-08	4
gene-LOC110735905	-1.734	K17604 zinc finger SWIM domain-containing protein 3 | (RefSeq) protein FAR1-RELATED SEQUENCE 6-like (A)	mws1329	0.392803	Quercetin-7-O-glucoside*	-0.805	2.133e-06	4
gene-LOC110735954	-1.711	--	mws1329	0.392803	Quercetin-7-O-glucoside*	-0.806	1.9574e-06	4
gene-LOC110737939	-1.094	K02218 casein kinase 1 [EC:2.7.11.1] | (RefSeq) uncharacterized protein LOC8069780 (A)	mws1329	0.392803	Quercetin-7-O-glucoside*	-0.94	0	4
gene-LOC110683656	-5.797	--	mws0091	0.468241	Quercetin-3-O-glucoside (Isoquercitrin)*	-0.803	2.2811e-06	4
gene-LOC110683735	-22.876	--	mws0091	0.468241	Quercetin-3-O-glucoside (Isoquercitrin)*	-0.803	2.3006e-06	4
gene-LOC110683851	-22.634	K14400 pre-mRNA cleavage complex 2 protein Pcf11 | (RefSeq) LOW QUALITY PROTEIN: uncharacterized protein LOC111982967 (A)	mws0091	0.468241	Quercetin-3-O-glucoside (Isoquercitrin)*	-0.803	2.3702e-06	4
gene-LOC110685494	-22.16	--	mws0091	0.468241	Quercetin-3-O-glucoside (Isoquercitrin)*	-0.802	2.4453e-06	4
gene-LOC110686644	-3.288	--	mws0091	0.468241	Quercetin-3-O-glucoside (Isoquercitrin)*	-0.805	2.1018e-06	4
gene-LOC110687678	-1.177	K15405 midchain alkane hydroxylase | (RefSeq) alkane hydroxylase MAH1 (A)	mws0091	0.468241	Quercetin-3-O-glucoside (Isoquercitrin)*	-0.852	1.308e-07	4
gene-LOC110691141	-1.816	--	mws0091	0.468241	Quercetin-3-O-glucoside (Isoquercitrin)*	-0.806	1.9629e-06	4
gene-LOC110691304	-22.399	K14400 pre-mRNA cleavage complex 2 protein Pcf11 | (RefSeq) LOW QUALITY PROTEIN: uncharacterized protein LOC111982967 (A)	mws0091	0.468241	Quercetin-3-O-glucoside (Isoquercitrin)*	-0.8	2.6689e-06	4
gene-LOC110692051	-22.672	--	mws0091	0.468241	Quercetin-3-O-glucoside (Isoquercitrin)*	-0.803	2.3553e-06	4
gene-LOC110692407	-23.63	K01870 isoleucyl-tRNA synthetase [EC:6.1.1.5] | (RefSeq) isoleucine--tRNA ligase, cytoplasmic-like (A)	mws0091	0.468241	Quercetin-3-O-glucoside (Isoquercitrin)*	-0.803	2.3429e-06	4
gene-LOC110692434	-23.287	K12836 splicing factor U2AF 35 kDa subunit | (RefSeq) splicing factor U2af small subunit B-like (A)	mws0091	0.468241	Quercetin-3-O-glucoside (Isoquercitrin)*	-0.803	2.3314e-06	4
gene-LOC110696763	-5.229	--	mws0091	0.468241	Quercetin-3-O-glucoside (Isoquercitrin)*	-0.801	2.5992e-06	4
gene-LOC110699540	-22.81	--	mws0091	0.468241	Quercetin-3-O-glucoside (Isoquercitrin)*	-0.801	2.5256e-06	4
gene-LOC110700834	-1.547	--	mws0091	0.468241	Quercetin-3-O-glucoside (Isoquercitrin)*	-0.801	2.5828e-06	4
gene-LOC110708191	-1.37	K15687 E3 ubiquitin-protein ligase makorin [EC:2.3.2.27] | (RefSeq) putative RING-type E3 ubiquitin transferase C3H69 (A)	mws0091	0.468241	Quercetin-3-O-glucoside (Isoquercitrin)*	-0.867	4.21e-08	4
gene-LOC110712014	-5.095	--	mws0091	0.468241	Quercetin-3-O-glucoside (Isoquercitrin)*	-0.804	2.2183e-06	4
gene-LOC110712022	-22.492	--	mws0091	0.468241	Quercetin-3-O-glucoside (Isoquercitrin)*	-0.803	2.3238e-06	4
gene-LOC110713347	-22.167	--	mws0091	0.468241	Quercetin-3-O-glucoside (Isoquercitrin)*	-0.803	2.3718e-06	4
gene-LOC110715147	-1.295	K14300 nuclear pore complex protein Nup133 | (RefSeq) nuclear pore complex protein NUP133 (A)	mws0091	0.468241	Quercetin-3-O-glucoside (Isoquercitrin)*	-0.813	1.4149e-06	4
gene-LOC110716912	-4.356	--	mws0091	0.468241	Quercetin-3-O-glucoside (Isoquercitrin)*	-0.805	2.0837e-06	4
gene-LOC110716969	-2.326	K15363 fanconi-associated nuclease 1 [EC:3.1.21.- 3.1.4.1] | (RefSeq) fanconi-associated nuclease 1 homolog (A)	mws0091	0.468241	Quercetin-3-O-glucoside (Isoquercitrin)*	-0.803	2.3181e-06	4
gene-LOC110718973	-3.832	--	mws0091	0.468241	Quercetin-3-O-glucoside (Isoquercitrin)*	-0.801	2.6288e-06	4
gene-LOC110720085	-3	--	mws0091	0.468241	Quercetin-3-O-glucoside (Isoquercitrin)*	-0.805	2.0978e-06	4
gene-LOC110721155	-1.749	--	mws0091	0.468241	Quercetin-3-O-glucoside (Isoquercitrin)*	-0.815	1.2164e-06	4
gene-LOC110721999	-1.309	K02927 large subunit ribosomal protein L40e | (RefSeq) ubiquitin-like (A)	mws0091	0.468241	Quercetin-3-O-glucoside (Isoquercitrin)*	-0.801	2.51e-06	4
gene-LOC110731069	-2.041	--	mws0091	0.468241	Quercetin-3-O-glucoside (Isoquercitrin)*	-0.926	1e-10	4
gene-LOC110733769	-3.407	--	mws0091	0.468241	Quercetin-3-O-glucoside (Isoquercitrin)*	-0.802	2.4383e-06	4
gene-LOC110735500	-1.183	--	mws0091	0.468241	Quercetin-3-O-glucoside (Isoquercitrin)*	-0.861	6.92e-08	4
gene-LOC110735954	-1.711	--	mws0091	0.468241	Quercetin-3-O-glucoside (Isoquercitrin)*	-0.801	2.5738e-06	4
gene-LOC110737939	-1.094	K02218 casein kinase 1 [EC:2.7.11.1] | (RefSeq) uncharacterized protein LOC8069780 (A)	mws0091	0.468241	Quercetin-3-O-glucoside (Isoquercitrin)*	-0.929	1e-10	4
gene-LOC110681734	-1.509	K13430 serine/threonine-protein kinase PBS1 [EC:2.7.11.1] | (RefSeq) serine/threonine-protein kinase PBS1-like (A)	mws0061	0.334592	Quercetin-3-O-galactoside (Hyperin)	-0.802	2.5039e-06	4
gene-LOC110683656	-5.797	--	mws0061	0.334592	Quercetin-3-O-galactoside (Hyperin)	-0.814	1.2815e-06	4
gene-LOC110683735	-22.876	--	mws0061	0.334592	Quercetin-3-O-galactoside (Hyperin)	-0.814	1.2784e-06	4
gene-LOC110683851	-22.634	K14400 pre-mRNA cleavage complex 2 protein Pcf11 | (RefSeq) LOW QUALITY PROTEIN: uncharacterized protein LOC111982967 (A)	mws0061	0.334592	Quercetin-3-O-galactoside (Hyperin)	-0.814	1.3011e-06	4
gene-LOC110685494	-22.16	--	mws0061	0.334592	Quercetin-3-O-galactoside (Hyperin)	-0.814	1.3273e-06	4
gene-LOC110686644	-3.288	--	mws0061	0.334592	Quercetin-3-O-galactoside (Hyperin)	-0.816	1.1558e-06	4
gene-LOC110687678	-1.177	K15405 midchain alkane hydroxylase | (RefSeq) alkane hydroxylase MAH1 (A)	mws0061	0.334592	Quercetin-3-O-galactoside (Hyperin)	-0.845	2.093e-07	4
gene-LOC110690189	-2.202	--	mws0061	0.334592	Quercetin-3-O-galactoside (Hyperin)	-0.808	1.7808e-06	4
gene-LOC110691141	-1.816	--	mws0061	0.334592	Quercetin-3-O-galactoside (Hyperin)	-0.808	1.7524e-06	4
gene-LOC110691304	-22.399	K14400 pre-mRNA cleavage complex 2 protein Pcf11 | (RefSeq) LOW QUALITY PROTEIN: uncharacterized protein LOC111982967 (A)	mws0061	0.334592	Quercetin-3-O-galactoside (Hyperin)	-0.812	1.4373e-06	4
gene-LOC110692051	-22.672	--	mws0061	0.334592	Quercetin-3-O-galactoside (Hyperin)	-0.814	1.3337e-06	4
gene-LOC110692407	-23.63	K01870 isoleucyl-tRNA synthetase [EC:6.1.1.5] | (RefSeq) isoleucine--tRNA ligase, cytoplasmic-like (A)	mws0061	0.334592	Quercetin-3-O-galactoside (Hyperin)	-0.814	1.2991e-06	4
gene-LOC110692434	-23.287	K12836 splicing factor U2AF 35 kDa subunit | (RefSeq) splicing factor U2af small subunit B-like (A)	mws0061	0.334592	Quercetin-3-O-galactoside (Hyperin)	-0.814	1.2958e-06	4
gene-LOC110696763	-5.229	--	mws0061	0.334592	Quercetin-3-O-galactoside (Hyperin)	-0.813	1.4049e-06	4
gene-LOC110699540	-22.81	--	mws0061	0.334592	Quercetin-3-O-galactoside (Hyperin)	-0.813	1.3623e-06	4
gene-LOC110700834	-1.547	--	mws0061	0.334592	Quercetin-3-O-galactoside (Hyperin)	-0.81	1.6126e-06	4
gene-LOC110706725	-4.6	--	mws0061	0.334592	Quercetin-3-O-galactoside (Hyperin)	-0.811	1.5322e-06	4
gene-LOC110708191	-1.37	K15687 E3 ubiquitin-protein ligase makorin [EC:2.3.2.27] | (RefSeq) putative RING-type E3 ubiquitin transferase C3H69 (A)	mws0061	0.334592	Quercetin-3-O-galactoside (Hyperin)	-0.859	7.57e-08	4
gene-LOC110712014	-5.095	--	mws0061	0.334592	Quercetin-3-O-galactoside (Hyperin)	-0.814	1.2818e-06	4
gene-LOC110712022	-22.492	--	mws0061	0.334592	Quercetin-3-O-galactoside (Hyperin)	-0.814	1.2862e-06	4
gene-LOC110713347	-22.167	--	mws0061	0.334592	Quercetin-3-O-galactoside (Hyperin)	-0.814	1.3055e-06	4
gene-LOC110713830	-2.049	--	mws0061	0.334592	Quercetin-3-O-galactoside (Hyperin)	-0.809	1.6738e-06	4
gene-LOC110714955	-5.138	K14400 pre-mRNA cleavage complex 2 protein Pcf11 | (RefSeq) LOW QUALITY PROTEIN: uncharacterized protein LOC111982967 (A)	mws0061	0.334592	Quercetin-3-O-galactoside (Hyperin)	-0.811	1.4988e-06	4
gene-LOC110715147	-1.295	K14300 nuclear pore complex protein Nup133 | (RefSeq) nuclear pore complex protein NUP133 (A)	mws0061	0.334592	Quercetin-3-O-galactoside (Hyperin)	-0.806	1.9787e-06	4
gene-LOC110716912	-4.356	--	mws0061	0.334592	Quercetin-3-O-galactoside (Hyperin)	-0.815	1.2408e-06	4
gene-LOC110716969	-2.326	K15363 fanconi-associated nuclease 1 [EC:3.1.21.- 3.1.4.1] | (RefSeq) fanconi-associated nuclease 1 homolog (A)	mws0061	0.334592	Quercetin-3-O-galactoside (Hyperin)	-0.814	1.3237e-06	4
gene-LOC110718973	-3.832	--	mws0061	0.334592	Quercetin-3-O-galactoside (Hyperin)	-0.813	1.4033e-06	4
gene-LOC110720085	-3	--	mws0061	0.334592	Quercetin-3-O-galactoside (Hyperin)	-0.814	1.3293e-06	4
gene-LOC110721155	-1.749	--	mws0061	0.334592	Quercetin-3-O-galactoside (Hyperin)	-0.815	1.2266e-06	4
gene-LOC110721999	-1.309	K02927 large subunit ribosomal protein L40e | (RefSeq) ubiquitin-like (A)	mws0061	0.334592	Quercetin-3-O-galactoside (Hyperin)	-0.813	1.3644e-06	4
gene-LOC110731069	-2.041	--	mws0061	0.334592	Quercetin-3-O-galactoside (Hyperin)	-0.922	1e-10	4
gene-LOC110733769	-3.407	--	mws0061	0.334592	Quercetin-3-O-galactoside (Hyperin)	-0.814	1.3245e-06	4
gene-LOC110734577	-2.361	K12874 intron-binding protein aquarius | (RefSeq) LOW QUALITY PROTEIN: intron-binding protein aquarius-like (A)	mws0061	0.334592	Quercetin-3-O-galactoside (Hyperin)	-0.808	1.8075e-06	4
gene-LOC110735500	-1.183	--	mws0061	0.334592	Quercetin-3-O-galactoside (Hyperin)	-0.862	6.2e-08	4
gene-LOC110735954	-1.711	--	mws0061	0.334592	Quercetin-3-O-galactoside (Hyperin)	-0.812	1.4578e-06	4
gene-LOC110737939	-1.094	K02218 casein kinase 1 [EC:2.7.11.1] | (RefSeq) uncharacterized protein LOC8069780 (A)	mws0061	0.334592	Quercetin-3-O-galactoside (Hyperin)	-0.926	1e-10	4
gene-LOC110708191	-1.37	K15687 E3 ubiquitin-protein ligase makorin [EC:2.3.2.27] | (RefSeq) putative RING-type E3 ubiquitin transferase C3H69 (A)	Lmdp003286	-0.0648481	Isohyperoside	-0.836	3.736e-07	4
gene-LOC110731069	-2.041	--	Lmdp003286	-0.0648481	Isohyperoside	-0.855	1.011e-07	4
gene-LOC110735500	-1.183	--	Lmdp003286	-0.0648481	Isohyperoside	-0.812	1.4788e-06	4
gene-LOC110737939	-1.094	K02218 casein kinase 1 [EC:2.7.11.1] | (RefSeq) uncharacterized protein LOC8069780 (A)	Lmdp003286	-0.0648481	Isohyperoside	-0.854	1.146e-07	4
gene-LOC110681734	-1.509	K13430 serine/threonine-protein kinase PBS1 [EC:2.7.11.1] | (RefSeq) serine/threonine-protein kinase PBS1-like (A)	pme1598	0.364782	Hesperetin-5-O-glucoside	-0.801	2.534e-06	4
gene-LOC110683656	-5.797	--	pme1598	0.364782	Hesperetin-5-O-glucoside	-0.815	1.2495e-06	4
gene-LOC110683735	-22.876	--	pme1598	0.364782	Hesperetin-5-O-glucoside	-0.815	1.2686e-06	4
gene-LOC110683851	-22.634	K14400 pre-mRNA cleavage complex 2 protein Pcf11 | (RefSeq) LOW QUALITY PROTEIN: uncharacterized protein LOC111982967 (A)	pme1598	0.364782	Hesperetin-5-O-glucoside	-0.814	1.2955e-06	4
gene-LOC110685494	-22.16	--	pme1598	0.364782	Hesperetin-5-O-glucoside	-0.814	1.3276e-06	4
[truncated: 2,087 more rows]
