# Supplementary material for: Combined transcriptome and metabolome analysis of the resistance mechanism of quinoa seedlings to Spodoptera exigua
Source: Front Plant Sci. 2022 Jul 28;13:931145. doi: 10.3389/fpls.2022.931145 (PMC9370066; doi:10.3389/fpls.2022.931145)
Supplement: Supplementary file 12 [file Table_10.XLSX]

## Sheet: Sheet1
Supplementary Table 9 Correlation analysis of the differential multiplicity of gene metabolites in quadrants 3 and 7 of the nine-quadrant graph
geneID	logFC	KEGG	metaID	logFC	meta_Compounds	PCC	PCCP	ninequadrants
gene-LOC110715040	2.45	K17961 trimethyltridecatetraene/dimethylnonatriene synthase [EC:1.14.14.58 1.14.14.59] | (RefSeq) cytochrome P450 82G1-like (A)	pme1841	1.32019	Cadaverine	0.817	1.1362e-06	3
gene-LOC110719785	1.884	K10523 speckle-type POZ protein | (RefSeq) BTB/POZ and MATH domain-containing protein 2 (A)	pme1841	1.32019	Cadaverine	0.806	2.0193e-06	3
gene-LOC110682146	1.683	K13116 ATP-dependent RNA helicase DDX41 [EC:3.6.4.13] | (RefSeq) uncharacterized protein LOC110093888 isoform X1 (A)	pme3011	1.92318	γ-Aminobutyric acid	0.854	1.114e-07	3
gene-LOC110682217	1.297	K21596 calmodulin-binding transcription activator | (RefSeq) calmodulin-binding transcription activator 3-like isoform X1 (A)	pme3011	1.92318	γ-Aminobutyric acid	0.823	8.046e-07	3
gene-LOC110688856	2.201	--	pme3011	1.92318	γ-Aminobutyric acid	0.872	2.74e-08	3
gene-LOC110695005	2.251	--	pme3011	1.92318	γ-Aminobutyric acid	0.8	2.6527e-06	3
gene-LOC110696526	1.513	K05894 12-oxophytodienoic acid reductase [EC:1.3.1.42] | (RefSeq) putative 12-oxophytodienoate reductase 11 isoform X1 (A)	pme3011	1.92318	γ-Aminobutyric acid	0.813	1.346e-06	3
gene-LOC110698187	1.47	--	pme3011	1.92318	γ-Aminobutyric acid	0.802	2.4891e-06	3
gene-LOC110699273	1.464	K15271 ATP-dependent DNA helicase HFM1/MER3 [EC:3.6.4.12] | (RefSeq) DExH-box ATP-dependent RNA helicase DExH17-like (A)	pme3011	1.92318	γ-Aminobutyric acid	0.821	8.972e-07	3
gene-LOC110702169	3.279	--	pme3011	1.92318	γ-Aminobutyric acid	0.808	1.7736e-06	3
gene-LOC110702217	1.861	K08999 uncharacterized protein | (RefSeq) bifunctional nuclease 2-like (A)	pme3011	1.92318	γ-Aminobutyric acid	0.842	2.475e-07	3
gene-LOC110702421	2.367	--	pme3011	1.92318	γ-Aminobutyric acid	0.817	1.0887e-06	3
gene-LOC110704771	1.322	--	pme3011	1.92318	γ-Aminobutyric acid	0.855	1.059e-07	3
gene-LOC110707527	1.271	--	pme3011	1.92318	γ-Aminobutyric acid	0.802	2.4333e-06	3
gene-LOC110708057	1.603	--	pme3011	1.92318	γ-Aminobutyric acid	0.854	1.14e-07	3
gene-LOC110709718	1.381	--	pme3011	1.92318	γ-Aminobutyric acid	0.808	1.8195e-06	3
gene-LOC110710561	1.181	K22438 trans-aconitate 3-methyltransferase [EC:2.1.1.145] | (RefSeq) trans-aconitate 3-methyltransferase-like (A)	pme3011	1.92318	γ-Aminobutyric acid	0.825	7.022e-07	3
gene-LOC110720329	1.529	--	pme3011	1.92318	γ-Aminobutyric acid	0.801	2.637e-06	3
gene-LOC110724553	2.01	--	pme3011	1.92318	γ-Aminobutyric acid	0.809	1.7145e-06	3
gene-LOC110725291	1.004	K13416 brassinosteroid insensitive 1-associated receptor kinase 1 [EC:2.7.10.1 2.7.11.1] | (RefSeq) BRASSINOSTEROID INSENSITIVE 1-associated receptor kinase 1-like (A)	pme3011	1.92318	γ-Aminobutyric acid	0.817	1.0965e-06	3
gene-LOC110729180	1.996	K00326 cytochrome-b5 reductase [EC:1.6.2.2] | (RefSeq) NADH-cytochrome b5 reductase-like protein (A)	pme3011	1.92318	γ-Aminobutyric acid	0.856	9.37e-08	3
gene-LOC110730032	1.207	K15078 structure-specific endonuclease subunit SLX1 [EC:3.6.1.-] | (RefSeq) putative disease resistance protein RGA1 (A)	pme3011	1.92318	γ-Aminobutyric acid	0.898	2.6e-09	3
gene-LOC110736505	1.441	K13416 brassinosteroid insensitive 1-associated receptor kinase 1 [EC:2.7.10.1 2.7.11.1] | (RefSeq) BRASSINOSTEROID INSENSITIVE 1-associated receptor kinase 1-like (A)	pme3011	1.92318	γ-Aminobutyric acid	0.832	4.705e-07	3
gene-LOC110736749	1.302	K07893 Ras-related protein Rab-6A | (RefSeq) ras-related protein RABH1b-like (A)	pme3011	1.92318	γ-Aminobutyric acid	0.814	1.281e-06	3
gene-LOC110737785	1.682	K07735 putative transcriptional regulator | (RefSeq) UPF0301 protein BF2109-like (A)	pme3011	1.92318	γ-Aminobutyric acid	0.849	1.583e-07	3
gene-LOC110737873	1.326	K15382 solute carrier family 50 (sugar transporter) | (RefSeq) bidirectional sugar transporter SWEET2-like isoform X1 (A)	pme3011	1.92318	γ-Aminobutyric acid	0.825	7.091e-07	3
gene-LOC110738738	1.875	K10661 E3 ubiquitin-protein ligase MARCH6 [EC:2.3.2.27] | (RefSeq) probable E3 ubiquitin ligase SUD1 (A)	pme3011	1.92318	γ-Aminobutyric acid	0.817	1.1354e-06	3
gene-LOC110682669	-2.353	K15730 cytosolic prostaglandin-E synthase [EC:5.3.99.3] | (RefSeq) uncharacterized protein OsI_027940-like (A)	pme3017	-1.37932	2-Aminoisobutyric acid	0.827	6.454e-07	7
gene-LOC110693077	-2.561	K08176 MFS transporter, PHS family, inorganic phosphate transporter | (RefSeq) probable inorganic phosphate transporter 1-3 (A)	pme3017	-1.37932	2-Aminoisobutyric acid	0.809	1.7191e-06	7
gene-LOC110694254	-2.326	K01177 beta-amylase [EC:3.2.1.2] | (RefSeq) beta-amylase 3, chloroplastic-like (A)	pme3017	-1.37932	2-Aminoisobutyric acid	0.812	1.4251e-06	7
gene-LOC110696338	-3.733	K15255 ATP-dependent DNA helicase PIF1 [EC:3.6.4.12] | (RefSeq) uncharacterized protein LOC110689508 (A)	pme3017	-1.37932	2-Aminoisobutyric acid	0.818	1.0369e-06	7
gene-LOC110704808	-1.084	K12900 FUS-interacting serine-arginine-rich protein 1 | (RefSeq) serine/arginine-rich SC35-like splicing factor SCL33 (A)	pme3017	-1.37932	2-Aminoisobutyric acid	0.873	2.72e-08	7
gene-LOC110719241	-2.843	K15397 3-ketoacyl-CoA synthase [EC:2.3.1.199] | (RefSeq) 3-ketoacyl-CoA synthase 5-like (A)	pme3017	-1.37932	2-Aminoisobutyric acid	0.809	1.7466e-06	7
gene-LOC110729518	-1.253	K09060 plant G-box-binding factor | (RefSeq) G-box-binding factor 3-like isoform X1 (A)	pme3017	-1.37932	2-Aminoisobutyric acid	0.846	1.93e-07	7
gene-LOC110732988	-2.48	K18819 inositol 3-alpha-galactosyltransferase [EC:2.4.1.123] | (RefSeq) galactinol synthase 1-like (A)	pme3017	-1.37932	2-Aminoisobutyric acid	0.806	1.9631e-06	7
gene-LOC110733336	-2.919	--	pme3017	-1.37932	2-Aminoisobutyric acid	0.804	2.2367e-06	7
gene-LOC110739537	-1.142	K06883 uncharacterized protein | (RefSeq) LOW QUALITY PROTEIN: uncharacterized protein LOC104799061 (A)	pme3017	-1.37932	2-Aminoisobutyric acid	0.828	6.06e-07	7
gene-LOC110740262	-1.94	--	pme3017	-1.37932	2-Aminoisobutyric acid	0.805	2.1443e-06	7
gene-LOC110688856	2.201	--	pme3033	1.4103	N,N-Dimethylglycine	0.938	0	3
gene-LOC110698625	1.038	K00864 glycerol kinase [EC:2.7.1.30] | (RefSeq) glycerol kinase-like (A)	pme3033	1.4103	N,N-Dimethylglycine	0.84	2.854e-07	3
gene-LOC110700257	1.086	K13416 brassinosteroid insensitive 1-associated receptor kinase 1 [EC:2.7.10.1 2.7.11.1] | (RefSeq) BRASSINOSTEROID INSENSITIVE 1-associated receptor kinase 1-like (A)	pme3033	1.4103	N,N-Dimethylglycine	0.818	1.0598e-06	3
gene-LOC110704771	1.322	--	pme3033	1.4103	N,N-Dimethylglycine	0.815	1.2233e-06	3
gene-LOC110706878	1.05	K13430 serine/threonine-protein kinase PBS1 [EC:2.7.11.1] | (RefSeq) serine/threonine-protein kinase CDL1 isoform X1 (A)	pme3033	1.4103	N,N-Dimethylglycine	0.818	1.0756e-06	3
gene-LOC110712942	1.149	K13459 disease resistance protein RPS2 | (RefSeq) disease resistance protein RPS2-like (A)	pme3033	1.4103	N,N-Dimethylglycine	0.825	7.11e-07	3
gene-LOC110716020	3.117	K22683 aspartyl protease family protein [EC:3.4.23.-] | (RefSeq) hypothetical protein (A)	pme3033	1.4103	N,N-Dimethylglycine	0.842	2.455e-07	3
gene-LOC110721627	1.207	K00121 S-(hydroxymethyl)glutathione dehydrogenase / alcohol dehydrogenase [EC:1.1.1.284 1.1.1.1] | (RefSeq) alcohol dehydrogenase-like 7 (A)	pme3033	1.4103	N,N-Dimethylglycine	0.853	1.173e-07	3
gene-LOC110721659	1.23	--	pme3033	1.4103	N,N-Dimethylglycine	0.801	2.5942e-06	3
gene-LOC110725768	1.024	K03875 F-box and leucine-rich repeat protein 1 (S-phase kinase-associated protein 2) | (RefSeq) F-box protein SKP2A-like (A)	pme3033	1.4103	N,N-Dimethylglycine	0.803	2.3555e-06	3
gene-LOC110726910	2.995	K00306 sarcosine oxidase / L-pipecolate oxidase [EC:1.5.3.1 1.5.3.7] | (RefSeq) probable sarcosine oxidase (A)	pme3033	1.4103	N,N-Dimethylglycine	0.825	6.855e-07	3
gene-LOC110730032	1.207	K15078 structure-specific endonuclease subunit SLX1 [EC:3.6.1.-] | (RefSeq) putative disease resistance protein RGA1 (A)	pme3033	1.4103	N,N-Dimethylglycine	0.826	6.657e-07	3
gene-LOC110736505	1.441	K13416 brassinosteroid insensitive 1-associated receptor kinase 1 [EC:2.7.10.1 2.7.11.1] | (RefSeq) BRASSINOSTEROID INSENSITIVE 1-associated receptor kinase 1-like (A)	pme3033	1.4103	N,N-Dimethylglycine	0.858	8.32e-08	3
gene-LOC110736749	1.302	K07893 Ras-related protein Rab-6A | (RefSeq) ras-related protein RABH1b-like (A)	pme3033	1.4103	N,N-Dimethylglycine	0.869	3.54e-08	3
gene-LOC110737785	1.682	K07735 putative transcriptional regulator | (RefSeq) UPF0301 protein BF2109-like (A)	pme3033	1.4103	N,N-Dimethylglycine	0.845	2.003e-07	3
gene-LOC110738903	1.072	--	pme3033	1.4103	N,N-Dimethylglycine	0.811	1.5129e-06	3
gene-LOC110682669	-2.353	K15730 cytosolic prostaglandin-E synthase [EC:5.3.99.3] | (RefSeq) uncharacterized protein OsI_027940-like (A)	pmb0484	-1.123	Choline	0.819	9.923e-07	7
gene-LOC110694254	-2.326	K01177 beta-amylase [EC:3.2.1.2] | (RefSeq) beta-amylase 3, chloroplastic-like (A)	pmb0484	-1.123	Choline	0.83	5.279e-07	7
gene-LOC110704808	-1.084	K12900 FUS-interacting serine-arginine-rich protein 1 | (RefSeq) serine/arginine-rich SC35-like splicing factor SCL33 (A)	pmb0484	-1.123	Choline	0.883	1.13e-08	7
gene-LOC110729518	-1.253	K09060 plant G-box-binding factor | (RefSeq) G-box-binding factor 3-like isoform X1 (A)	pmb0484	-1.123	Choline	0.841	2.638e-07	7
gene-LOC110731844	-1.602	K23490 cytochrome b5 | (RefSeq) cytochrome b5, seed isoform-like (A)	pmb0484	-1.123	Choline	0.814	1.2863e-06	7
gene-LOC110732988	-2.48	K18819 inositol 3-alpha-galactosyltransferase [EC:2.4.1.123] | (RefSeq) galactinol synthase 1-like (A)	pmb0484	-1.123	Choline	0.806	1.9715e-06	7
gene-LOC110733336	-2.919	--	pmb0484	-1.123	Choline	0.837	3.534e-07	7
gene-LOC110739537	-1.142	K06883 uncharacterized protein | (RefSeq) LOW QUALITY PROTEIN: uncharacterized protein LOC104799061 (A)	pmb0484	-1.123	Choline	0.855	1.04e-07	7
gene-LOC110690673	-1.064	--	pme0275	-1.19182	4-Oxopentanoic Acid	0.805	2.1022e-06	7
gene-LOC110696021	-2.148	K00128 aldehyde dehydrogenase (NAD+) [EC:1.2.1.3] | (RefSeq) aldehyde dehydrogenase family 3 member F1-like (A)	pme0275	-1.19182	4-Oxopentanoic Acid	0.9	2.3e-09	7
gene-LOC110696022	-2.306	K00128 aldehyde dehydrogenase (NAD+) [EC:1.2.1.3] | (RefSeq) aldehyde dehydrogenase family 3 member F1-like (A)	pme0275	-1.19182	4-Oxopentanoic Acid	0.941	0	7
gene-LOC110700284	-1.332	--	pme0275	-1.19182	4-Oxopentanoic Acid	0.801	2.624e-06	7
gene-LOC110709935	-1.029	K18878 BHLH transcription factor Upa20 | (RefSeq) Upa20; transcription factor bHLH137-like (A)	pme0275	-1.19182	4-Oxopentanoic Acid	0.82	9.303e-07	7
gene-LOC110718460	-1.331	K00085 aldose-6-phosphate reductase (NADPH2) [EC:1.1.1.200] | (RefSeq) S6PDH, NADP-S6PDH; NADP-dependent D-sorbitol-6-phosphate dehydrogenase (A)	pme0275	-1.19182	4-Oxopentanoic Acid	0.943	0	7
gene-LOC110727047	-1.043	K21842 protein EFR3 | (RefSeq) uncharacterized LOC100787266 (A)	pme0275	-1.19182	4-Oxopentanoic Acid	0.805	2.0648e-06	7
gene-LOC110687362	-1.998	K03327 multidrug resistance protein, MATE family | (RefSeq) protein DETOXIFICATION 40-like isoform X1 (A)	mws0147	-1.69068	β-Hydroxyisovaleric acid	0.807	1.8558e-06	7
gene-LOC110734600	2.049	--	pme0195	1.85209	L-Cysteine	0.829	5.552e-07	3
gene-LOC110718364	-2.558	--	Lmbn001930	-1.97687	2-Hydroxybenzaldehyde (Salicylaldehyde)	0.819	9.89e-07	7
gene-LOC110723642	-2.157	--	Lmbn001930	-1.97687	2-Hydroxybenzaldehyde (Salicylaldehyde)	0.864	5.28e-08	7
gene-LOC110727148	-2.575	--	Lmbn001930	-1.97687	2-Hydroxybenzaldehyde (Salicylaldehyde)	0.818	1.0709e-06	7
gene-LOC110731664	-2.613	K12133 MYB-related transcription factor LHY | (RefSeq) protein LHY-like (A)	Lmbn001930	-1.97687	2-Hydroxybenzaldehyde (Salicylaldehyde)	0.803	2.2744e-06	7
gene-TRNAC-GCA-26	-1.728	--	Lmbn001930	-1.97687	2-Hydroxybenzaldehyde (Salicylaldehyde)	0.812	1.4471e-06	7
gene-LOC110682043	1.417	--	pmp001086	1.80863	5-Hydroxymethylfurfural	0.847	1.737e-07	3
gene-LOC110682526	1.947	K13420 LRR receptor-like serine/threonine-protein kinase FLS2 [EC:2.7.11.1] | (RefSeq) LRR receptor-like serine/threonine-protein kinase FLS2 (A)	pmp001086	1.80863	5-Hydroxymethylfurfural	0.839	3.01e-07	3
gene-LOC110683095	2.13	K13066 caffeic acid 3-O-methyltransferase [EC:2.1.1.68] | (RefSeq) COMT1-2; caffeic acid O-methyltransferase (A)	pmp001086	1.80863	5-Hydroxymethylfurfural	0.826	6.686e-07	3
gene-LOC110683732	1.748	K03231 elongation factor 1-alpha | (RefSeq) elongation factor 1-alpha-like (A)	pmp001086	1.80863	5-Hydroxymethylfurfural	0.804	2.1961e-06	3
gene-LOC110684432	1.223	K00679 phospholipid:diacylglycerol acyltransferase [EC:2.3.1.158] | (RefSeq) hypothetical protein (A)	pmp001086	1.80863	5-Hydroxymethylfurfural	0.81	1.6079e-06	3
gene-LOC110685076	2.764	--	pmp001086	1.80863	5-Hydroxymethylfurfural	0.849	1.543e-07	3
gene-LOC110688320	1.841	K13430 serine/threonine-protein kinase PBS1 [EC:2.7.11.1] | (RefSeq) serine/threonine-protein kinase CDL1-like (A)	pmp001086	1.80863	5-Hydroxymethylfurfural	0.805	2.1362e-06	3
gene-LOC110688327	4.21	--	pmp001086	1.80863	5-Hydroxymethylfurfural	0.864	5.26e-08	3
gene-LOC110688856	2.201	--	pmp001086	1.80863	5-Hydroxymethylfurfural	0.818	1.0418e-06	3
gene-LOC110689228	1.115	K18453 ADP-ribose/FAD diphosphatase [EC:3.6.1.13 3.6.1.18] | (RefSeq) nudix hydrolase 23, chloroplastic-like (A)	pmp001086	1.80863	5-Hydroxymethylfurfural	0.802	2.3932e-06	3
gene-LOC110691411	2.302	K01188 beta-glucosidase [EC:3.2.1.21] | (RefSeq) beta-glucosidase 12-like (A)	pmp001086	1.80863	5-Hydroxymethylfurfural	0.801	2.6248e-06	3
gene-LOC110691815	2.159	--	pmp001086	1.80863	5-Hydroxymethylfurfural	0.803	2.3196e-06	3
gene-LOC110692598	1.614	K05016 chloride channel 7 | (RefSeq) LOW QUALITY PROTEIN: chloride channel protein CLC-a-like (A)	pmp001086	1.80863	5-Hydroxymethylfurfural	0.81	1.6302e-06	3
gene-LOC110693165	1.378	--	pmp001086	1.80863	5-Hydroxymethylfurfural	0.85	1.483e-07	3
gene-LOC110693601	2.924	K19040 E3 ubiquitin-protein ligase ATL10/75/76/77/78 [EC:2.3.2.27] | (RefSeq) RING-H2 finger protein ATL73-like (A)	pmp001086	1.80863	5-Hydroxymethylfurfural	0.805	2.0922e-06	3
gene-LOC110693647	5.879	--	pmp001086	1.80863	5-Hydroxymethylfurfural	0.841	2.693e-07	3
gene-LOC110693821	2.493	K23717 solute carrier family 23 (nucleobase transporter), member 2 | (RefSeq) nucleobase-ascorbate transporter 4-like (A)	pmp001086	1.80863	5-Hydroxymethylfurfural	0.82	9.393e-07	3
gene-LOC110697792	2.33	K11801 WD repeat-containing protein 23 | (RefSeq) LEC14B protein-like (A)	pmp001086	1.80863	5-Hydroxymethylfurfural	0.809	1.7309e-06	3
gene-LOC110698459	2.777	K13195 cold-inducible RNA-binding protein | (RefSeq) glycine-rich RNA-binding, abscisic acid-inducible protein-like (A)	pmp001086	1.80863	5-Hydroxymethylfurfural	0.824	7.332e-07	3
gene-LOC110698531	1.265	K12189 ESCRT-II complex subunit VPS25 | (RefSeq) vacuolar protein sorting-associated protein 25-like isoform X3 (A)	pmp001086	1.80863	5-Hydroxymethylfurfural	0.812	1.4759e-06	3
gene-LOC110698570	1.103	K15223 upstream activation factor subunit UAF30 | (RefSeq) upstream activation factor subunit spp27-like isoform X1 (A)	pmp001086	1.80863	5-Hydroxymethylfurfural	0.831	4.901e-07	3
gene-LOC110698625	1.038	K00864 glycerol kinase [EC:2.7.1.30] | (RefSeq) glycerol kinase-like (A)	pmp001086	1.80863	5-Hydroxymethylfurfural	0.832	4.708e-07	3
gene-LOC110699250	3.114	--	pmp001086	1.80863	5-Hydroxymethylfurfural	0.838	3.143e-07	3
gene-LOC110699354	2.262	--	pmp001086	1.80863	5-Hydroxymethylfurfural	0.862	6.28e-08	3
gene-LOC110700869	2.319	K15692 E3 ubiquitin-protein ligase RNF13 [EC:2.3.2.27] | (RefSeq) RING-H2 finger protein ATL74-like (A)	pmp001086	1.80863	5-Hydroxymethylfurfural	0.811	1.5307e-06	3
gene-LOC110701199	1.126	K03884 NADH-ubiquinone oxidoreductase chain 6 [EC:7.1.1.2] | (RefSeq) uncharacterized protein LOC109243048 (A)	pmp001086	1.80863	5-Hydroxymethylfurfural	0.832	4.576e-07	3
gene-LOC110702169	3.279	--	pmp001086	1.80863	5-Hydroxymethylfurfural	0.867	4.11e-08	3
gene-LOC110702217	1.861	K08999 uncharacterized protein | (RefSeq) bifunctional nuclease 2-like (A)	pmp001086	1.80863	5-Hydroxymethylfurfural	0.838	3.202e-07	3
gene-LOC110702421	2.367	--	pmp001086	1.80863	5-Hydroxymethylfurfural	0.83	5.133e-07	3
gene-LOC110704771	1.322	--	pmp001086	1.80863	5-Hydroxymethylfurfural	0.83	5.146e-07	3
gene-LOC110705093	2.129	--	pmp001086	1.80863	5-Hydroxymethylfurfural	0.813	1.3724e-06	3
gene-LOC110705104	1.679	--	pmp001086	1.80863	5-Hydroxymethylfurfural	0.813	1.3989e-06	3
gene-LOC110705619	1.103	K11996 adenylyltransferase and sulfurtransferase [EC:2.7.7.80 2.8.1.11] | (RefSeq) adenylyltransferase and sulfurtransferase MOCS3-like (A)	pmp001086	1.80863	5-Hydroxymethylfurfural	0.814	1.305e-06	3
gene-LOC110706375	4.692	--	pmp001086	1.80863	5-Hydroxymethylfurfural	0.828	5.759e-07	3
gene-LOC110706891	2.998	K19040 E3 ubiquitin-protein ligase ATL10/75/76/77/78 [EC:2.3.2.27] | (RefSeq) RING-H2 finger protein ATL73-like (A)	pmp001086	1.80863	5-Hydroxymethylfurfural	0.831	4.999e-07	3
gene-LOC110706940	5.741	--	pmp001086	1.80863	5-Hydroxymethylfurfural	0.833	4.519e-07	3
gene-LOC110707527	1.271	--	pmp001086	1.80863	5-Hydroxymethylfurfural	0.812	1.433e-06	3
gene-LOC110708798	1.071	K15363 fanconi-associated nuclease 1 [EC:3.1.21.- 3.1.4.1] | (RefSeq) fanconi-associated nuclease 1 homolog (A)	pmp001086	1.80863	5-Hydroxymethylfurfural	0.806	1.9595e-06	3
gene-LOC110709587	2.311	--	pmp001086	1.80863	5-Hydroxymethylfurfural	0.833	4.315e-07	3
gene-LOC110710174	1.828	K21396 ATP-binding cassette, subfamily G (WHITE), eye pigment precursor transporter | (RefSeq) ABC transporter, ATP-binding protein (A)	pmp001086	1.80863	5-Hydroxymethylfurfural	0.813	1.355e-06	3
gene-LOC110710251	2.639	K03231 elongation factor 1-alpha | (RefSeq) elongation factor 1-alpha (A)	pmp001086	1.80863	5-Hydroxymethylfurfural	0.821	9.039e-07	3
gene-LOC110710649	1.534	K03671 thioredoxin 1 | (RefSeq) thioredoxin Y2, chloroplastic-like (A)	pmp001086	1.80863	5-Hydroxymethylfurfural	0.86	6.94e-08	3
gene-LOC110710968	1.058	--	pmp001086	1.80863	5-Hydroxymethylfurfural	0.834	4.087e-07	3
gene-LOC110711579	1.538	--	pmp001086	1.80863	5-Hydroxymethylfurfural	0.814	1.3022e-06	3
gene-LOC110713150	4.123	--	pmp001086	1.80863	5-Hydroxymethylfurfural	0.803	2.312e-06	3
gene-LOC110715543	1.71	K20617 cytochrome P450 family 71 subfamily A | (RefSeq) cytochrome P450 71A1-like (A)	pmp001086	1.80863	5-Hydroxymethylfurfural	0.825	7.031e-07	3
gene-LOC110715592	1.07	K08712 ATP-binding cassette, subfamily G (WHITE), member 2, SNQ2 | (RefSeq) ABC transporter ATP-binding protein/permease PDR18-like (A)	pmp001086	1.80863	5-Hydroxymethylfurfural	0.816	1.1498e-06	3
gene-LOC110717179	3.798	K19891 glucan endo-1,3-beta-glucosidase 1/2/3 [EC:3.2.1.39] | (RefSeq) glucan endo-1,3-beta-glucosidase 3-like (A)	pmp001086	1.80863	5-Hydroxymethylfurfural	0.802	2.4095e-06	3
gene-LOC110718586	1.515	--	pmp001086	1.80863	5-Hydroxymethylfurfural	0.82	9.264e-07	3
gene-LOC110719957	2.085	K00854 xylulokinase [EC:2.7.1.17] | (RefSeq) xylulose kinase-like (A)	pmp001086	1.80863	5-Hydroxymethylfurfural	0.841	2.602e-07	3
gene-LOC110720329	1.529	--	pmp001086	1.80863	5-Hydroxymethylfurfural	0.811	1.5454e-06	3
gene-LOC110721627	1.207	K00121 S-(hydroxymethyl)glutathione dehydrogenase / alcohol dehydrogenase [EC:1.1.1.284 1.1.1.1] | (RefSeq) alcohol dehydrogenase-like 7 (A)	pmp001086	1.80863	5-Hydroxymethylfurfural	0.811	1.5319e-06	3
gene-LOC110724300	3.41	--	pmp001086	1.80863	5-Hydroxymethylfurfural	0.862	6.01e-08	3
gene-LOC110726910	2.995	K00306 sarcosine oxidase / L-pipecolate oxidase [EC:1.5.3.1 1.5.3.7] | (RefSeq) probable sarcosine oxidase (A)	pmp001086	1.80863	5-Hydroxymethylfurfural	0.884	1.04e-08	3
gene-LOC110728529	1.216	K14003 prolactin regulatory element-binding protein | (RefSeq) SEC12-like protein 1 (A)	pmp001086	1.80863	5-Hydroxymethylfurfural	0.893	4.4e-09	3
gene-LOC110729180	1.996	K00326 cytochrome-b5 reductase [EC:1.6.2.2] | (RefSeq) NADH-cytochrome b5 reductase-like protein (A)	pmp001086	1.80863	5-Hydroxymethylfurfural	0.831	5.101e-07	3
gene-LOC110733057	7.24	--	pmp001086	1.80863	5-Hydroxymethylfurfural	0.847	1.792e-07	3
gene-LOC110733416	3.83	--	pmp001086	1.80863	5-Hydroxymethylfurfural	0.803	2.2978e-06	3
gene-LOC110733516	2.387	--	pmp001086	1.80863	5-Hydroxymethylfurfural	0.856	9.66e-08	3
gene-LOC110733519	3.074	--	pmp001086	1.80863	5-Hydroxymethylfurfural	0.801	2.5417e-06	3
gene-LOC110734310	4.039	--	pmp001086	1.80863	5-Hydroxymethylfurfural	0.815	1.2077e-06	3
gene-LOC110735157	2.44	K00031 isocitrate dehydrogenase [EC:1.1.1.42] | (RefSeq) isocitrate dehydrogenase [NADP]-like (A)	pmp001086	1.80863	5-Hydroxymethylfurfural	0.802	2.4373e-06	3
gene-LOC110736505	1.441	K13416 brassinosteroid insensitive 1-associated receptor kinase 1 [EC:2.7.10.1 2.7.11.1] | (RefSeq) BRASSINOSTEROID INSENSITIVE 1-associated receptor kinase 1-like (A)	pmp001086	1.80863	5-Hydroxymethylfurfural	0.873	2.71e-08	3
gene-LOC110736749	1.302	K07893 Ras-related protein Rab-6A | (RefSeq) ras-related protein RABH1b-like (A)	pmp001086	1.80863	5-Hydroxymethylfurfural	0.848	1.73e-07	3
gene-LOC110736797	2.587	K09510 DnaJ homolog subfamily B member 4 | (RefSeq) dnaJ homolog subfamily B member 4-like (A)	pmp001086	1.80863	5-Hydroxymethylfurfural	0.803	2.3312e-06	3
gene-LOC110736853	2.107	K13511 monolysocardiolipin acyltransferase [EC:2.3.1.-] | (RefSeq) uncharacterized protein LOC110736853 (A)	pmp001086	1.80863	5-Hydroxymethylfurfural	0.802	2.3951e-06	3
gene-LOC110737028	7.738	K03327 multidrug resistance protein, MATE family | (RefSeq) protein DETOXIFICATION 16-like (A)	pmp001086	1.80863	5-Hydroxymethylfurfural	0.846	1.876e-07	3
gene-LOC110737044	1.039	K01738 cysteine synthase [EC:2.5.1.47] | (RefSeq) cysteine synthase-like (A)	pmp001086	1.80863	5-Hydroxymethylfurfural	0.822	8.582e-07	3
gene-LOC110738524	1.805	K23280 rhamnogalacturonan I rhamnosyltransferase [EC:2.4.1.351] | (RefSeq) uncharacterized protein At1g04910 (A)	pmp001086	1.80863	5-Hydroxymethylfurfural	0.855	9.99e-08	3
gene-LOC110738903	1.072	--	pmp001086	1.80863	5-Hydroxymethylfurfural	0.855	1.017e-07	3
gene-LOC110738904	1.506	--	pmp001086	1.80863	5-Hydroxymethylfurfural	0.803	2.3194e-06	3
gene-LOC110739100	4.432	K09838 zeaxanthin epoxidase [EC:1.14.15.21] | (RefSeq) zeaxanthin epoxidase, chloroplastic (A)	pmp001086	1.80863	5-Hydroxymethylfurfural	0.808	1.8313e-06	3
gene-LOC110681586	-1.047	--	pmp000509	-1.87581	Maltol	0.99	0	7
gene-LOC110685601	-1.66	--	pmp000509	-1.87581	Maltol	0.81	1.5811e-06	7
gene-LOC110685919	-1.071	--	pmp000509	-1.87581	Maltol	0.856	9.58e-08	7
gene-LOC110685921	-1.179	K02945 small subunit ribosomal protein S1 | (RefSeq) uncharacterized protein LOC110685921 isoform X1 (A)	pmp000509	-1.87581	Maltol	0.814	1.3132e-06	7
gene-LOC110686387	-2.102	--	pmp000509	-1.87581	Maltol	0.818	1.0553e-06	7
gene-LOC110686450	-1.265	--	pmp000509	-1.87581	Maltol	0.876	2.12e-08	7
gene-LOC110686593	-2.17	--	pmp000509	-1.87581	Maltol	0.878	1.8e-08	7
gene-LOC110686637	-1.705	--	pmp000509	-1.87581	Maltol	0.887	7.7e-09	7
gene-LOC110686803	-1.097	--	pmp000509	-1.87581	Maltol	0.826	6.823e-07	7
gene-LOC110686850	-1.107	K14486 auxin response factor | (RefSeq) auxin response factor 7-like (A)	pmp000509	-1.87581	Maltol	0.856	9.93e-08	7
gene-LOC110688993	-1.257	--	pmp000509	-1.87581	Maltol	0.908	9e-10	7
gene-LOC110689014	-1.036	K13201 nucleolysin TIA-1/TIAR | (RefSeq) oligouridylate-binding protein 1-like isoform X1 (A)	pmp000509	-1.87581	Maltol	0.991	0	7
gene-LOC110689952	-3.3	K01303 acylaminoacyl-peptidase [EC:3.4.19.1] | (RefSeq) uncharacterized LOC101311565 (A)	pmp000509	-1.87581	Maltol	0.865	4.86e-08	7
gene-LOC110689953	-2.312	K01303 acylaminoacyl-peptidase [EC:3.4.19.1] | (RefSeq) uncharacterized LOC101311565 (A)	pmp000509	-1.87581	Maltol	0.864	5.4e-08	7
gene-LOC110693001	-2.394	K12930 anthocyanidin 3-O-glucosyltransferase [EC:2.4.1.115] | (RefSeq) anthocyanidin 3-O-glucosyltransferase 7-like (A)	pmp000509	-1.87581	Maltol	0.807	1.9014e-06	7
gene-LOC110693567	-1.436	K16297 serine carboxypeptidase-like clade II [EC:3.4.16.-] | (RefSeq) serine carboxypeptidase-like 31 (A)	pmp000509	-1.87581	Maltol	0.852	1.296e-07	7
gene-LOC110693593	-1.058	K00384 thioredoxin reductase (NADPH) [EC:1.8.1.9] | (RefSeq) thioredoxin reductase 2-like (A)	pmp000509	-1.87581	Maltol	0.826	6.511e-07	7
gene-LOC110693969	-1.381	--	pmp000509	-1.87581	Maltol	0.841	2.613e-07	7
gene-LOC110697699	-1.582	--	pmp000509	-1.87581	Maltol	0.801	2.5318e-06	7
gene-LOC110697956	-1.364	--	pmp000509	-1.87581	Maltol	0.85	1.427e-07	7
gene-LOC110699685	-1.794	--	pmp000509	-1.87581	Maltol	0.809	1.7153e-06	7
gene-LOC110699939	-1.164	--	pmp000509	-1.87581	Maltol	0.815	1.2075e-06	7
gene-LOC110700026	-1.038	K19984 exocyst complex component 5 | (RefSeq) uncharacterized protein LOC113272286 (A)	pmp000509	-1.87581	Maltol	0.814	1.3082e-06	7
gene-LOC110705759	-1.513	K17604 zinc finger SWIM domain-containing protein 3 | (RefSeq) protein FAR-RED IMPAIRED RESPONSE 1-like (A)	pmp000509	-1.87581	Maltol	0.834	4.006e-07	7
gene-LOC110706752	-1.807	K12524 bifunctional aspartokinase / homoserine dehydrogenase 1 [EC:2.7.2.4 1.1.1.3] | (RefSeq) bifunctional aspartokinase/homoserine dehydrogenase 2, chloroplastic-like (A)	pmp000509	-1.87581	Maltol	0.806	1.9966e-06	7
gene-LOC110709432	-1.711	--	pmp000509	-1.87581	Maltol	0.808	1.8007e-06	7
gene-LOC110710259	-1.365	K14400 pre-mRNA cleavage complex 2 protein Pcf11 | (RefSeq) LOW QUALITY PROTEIN: uncharacterized protein LOC111982967 (A)	pmp000509	-1.87581	Maltol	0.818	1.0246e-06	7
gene-LOC110710923	-1.528	--	pmp000509	-1.87581	Maltol	0.978	0	7
gene-LOC110714939	-1.3	K02218 casein kinase 1 [EC:2.7.11.1] | (RefSeq) uncharacterized protein LOC8069780 (A)	pmp000509	-1.87581	Maltol	0.941	0	7
gene-LOC110714940	-1.115	--	pmp000509	-1.87581	Maltol	0.959	0	7
gene-LOC110715487	-1.365	K14085 aldehyde dehydrogenase family 7 member A1 [EC:1.2.1.31 1.2.1.8 1.2.1.3] | (RefSeq) aldehyde dehydrogenase family 2 member C4-like (A)	pmp000509	-1.87581	Maltol	0.921	2e-10	7
gene-LOC110716454	-1.144	--	pmp000509	-1.87581	Maltol	0.927	1e-10	7
gene-LOC110718219	-1.022	--	pmp000509	-1.87581	Maltol	0.912	6e-10	7
gene-LOC110718361	-1.267	--	pmp000509	-1.87581	Maltol	0.846	1.945e-07	7
gene-LOC110719175	-1.202	--	pmp000509	-1.87581	Maltol	0.801	2.5734e-06	7
gene-LOC110719646	-1.267	K20283 golgin subfamily A member 4 | (RefSeq) golgin subfamily B member 1 (A)	pmp000509	-1.87581	Maltol	0.804	2.2187e-06	7
gene-LOC110719964	-1.087	--	pmp000509	-1.87581	Maltol	0.871	3.14e-08	7
gene-LOC110720681	-1.912	K01180 endo-1,3(4)-beta-glucanase [EC:3.2.1.6] | (RefSeq) endo-1,3(4)-beta-glucanase 1-like (A)	pmp000509	-1.87581	Maltol	0.805	2.0784e-06	7
gene-LOC110724158	-1.416	--	pmp000509	-1.87581	Maltol	0.872	2.74e-08	7
gene-LOC110724536	-1.158	--	pmp000509	-1.87581	Maltol	0.82	9.131e-07	7
gene-LOC110725795	-1.03	K16297 serine carboxypeptidase-like clade II [EC:3.4.16.-] | (RefSeq) serine carboxypeptidase-like 42 (A)	pmp000509	-1.87581	Maltol	0.954	0	7
gene-LOC110733856	-1.256	--	pmp000509	-1.87581	Maltol	0.903	1.6e-09	7
gene-LOC110734865	-1.575	--	pmp000509	-1.87581	Maltol	0.993	0	7
gene-LOC110735268	-1.07	--	pmp000509	-1.87581	Maltol	0.826	6.732e-07	7
gene-LOC110735365	-1.306	K00085 aldose-6-phosphate reductase (NADPH2) [EC:1.1.1.200] | (RefSeq) S6PDH, NADP-S6PDH; NADP-dependent D-sorbitol-6-phosphate dehydrogenase (A)	pmp000509	-1.87581	Maltol	0.981	0	7
gene-LOC110735488	-1.154	K02937 large subunit ribosomal protein L7e | (RefSeq) 60S ribosomal protein L7-1-like (A)	pmp000509	-1.87581	Maltol	0.832	4.623e-07	7
gene-LOC110735800	-1.164	--	pmp000509	-1.87581	Maltol	0.884	1.02e-08	7
gene-LOC110736904	-1.021	K15718 linoleate 9S-lipoxygenase [EC:1.13.11.58] | (RefSeq) probable linoleate 9S-lipoxygenase 5 (A)	pmp000509	-1.87581	Maltol	0.93	0	7
gene-LOC110740265	-1.702	--	pmp000509	-1.87581	Maltol	0.979	0	7
gene-LOC110684030	-1.243	K07025 putative hydrolase of the HAD superfamily | (RefSeq) uncharacterized protein LOC110684030 isoform X1 (A)	Lmmn000806	-2.8388	Dimethylmalonic acid*	0.823	7.845e-07	7
gene-LOC110687362	-1.998	K03327 multidrug resistance protein, MATE family | (RefSeq) protein DETOXIFICATION 40-like isoform X1 (A)	Lmmn000806	-2.8388	Dimethylmalonic acid*	0.843	2.359e-07	7
gene-LOC110691275	-1.197	--	Lmmn000806	-2.8388	Dimethylmalonic acid*	0.801	2.5709e-06	7
gene-LOC110703267	-1.714	--	Lmmn000806	-2.8388	Dimethylmalonic acid*	0.828	6.096e-07	7
gene-LOC110703808	-1.505	K21630 GATA-type zinc finger protein 1 | (RefSeq) GATA transcription factor 6-like (A)	Lmmn000806	-2.8388	Dimethylmalonic acid*	0.884	1.01e-08	7
gene-LOC110710297	-1.548	K09284 AP2-like factor, euAP2 lineage | (RefSeq) AP2-like ethylene-responsive transcription factor TOE3 isoform X1 (A)	Lmmn000806	-2.8388	Dimethylmalonic acid*	0.808	1.7529e-06	7
gene-LOC110712745	-2.408	K16222 Dof zinc finger protein DOF5.5 | (RefSeq) cyclic dof factor 1-like (A)	Lmmn000806	-2.8388	Dimethylmalonic acid*	0.855	1.033e-07	7
gene-LOC110713551	-1.083	K08869 aarF domain-containing kinase | (RefSeq) predicted protein (A)	Lmmn000806	-2.8388	Dimethylmalonic acid*	0.818	1.0761e-06	7
gene-LOC110720964	-1.126	--	Lmmn000806	-2.8388	Dimethylmalonic acid*	0.817	1.1097e-06	7
gene-LOC110721815	-1.309	--	Lmmn000806	-2.8388	Dimethylmalonic acid*	0.805	2.0723e-06	7
gene-LOC110722068	-1.887	K01213 galacturan 1,4-alpha-galacturonidase [EC:3.2.1.67] | (RefSeq) polygalacturonase At1g48100-like (A)	Lmmn000806	-2.8388	Dimethylmalonic acid*	0.829	5.518e-07	7
gene-LOC110722299	-3.707	K10615 E3 ubiquitin-protein ligase HERC4 [EC:2.3.2.26] | (RefSeq) E3 ubiquitin-protein ligase (A)	Lmmn000806	-2.8388	Dimethylmalonic acid*	0.812	1.4632e-06	7
gene-LOC110724677	-1.634	K09264 MADS-box transcription factor, plant | (RefSeq) MADS-box transcription factor 23-like isoform X1 (A)	Lmmn000806	-2.8388	Dimethylmalonic acid*	0.814	1.3035e-06	7
gene-LOC110726777	-1.315	K12741 heterogeneous nuclear ribonucleoprotein A1/A3 | (RefSeq) RNA-binding protein Musashi homolog 2 (A)	Lmmn000806	-2.8388	Dimethylmalonic acid*	0.81	1.6167e-06	7
gene-LOC110729592	-1.127	K15746 beta-carotene 3-hydroxylase [EC:1.14.15.24] | (RefSeq) beta-carotene hydroxylase 2, chloroplastic-like (A)	Lmmn000806	-2.8388	Dimethylmalonic acid*	0.807	1.8533e-06	7
gene-LOC110731844	-1.602	K23490 cytochrome b5 | (RefSeq) cytochrome b5, seed isoform-like (A)	Lmmn000806	-2.8388	Dimethylmalonic acid*	0.824	7.287e-07	7
gene-LOC110734547	-1.183	K12173 BRCA1-A complex subunit BRE | (RefSeq) BRCA1-A complex subunit BRE-like (A)	Lmmn000806	-2.8388	Dimethylmalonic acid*	0.807	1.861e-06	7
gene-LOC110737352	-2.968	K16222 Dof zinc finger protein DOF5.5 | (RefSeq) cyclic dof factor 3-like (A)	Lmmn000806	-2.8388	Dimethylmalonic acid*	0.805	2.1315e-06	7
gene-LOC110684030	-1.243	K07025 putative hydrolase of the HAD superfamily | (RefSeq) uncharacterized protein LOC110684030 isoform X1 (A)	Lmbn001364	-2.62598	4-Hydroxy-2-Oxopentanoic Acid*	0.815	1.2687e-06	7
gene-LOC110687362	-1.998	K03327 multidrug resistance protein, MATE family | (RefSeq) protein DETOXIFICATION 40-like isoform X1 (A)	Lmbn001364	-2.62598	4-Hydroxy-2-Oxopentanoic Acid*	0.847	1.767e-07	7
gene-LOC110693077	-2.561	K08176 MFS transporter, PHS family, inorganic phosphate transporter | (RefSeq) probable inorganic phosphate transporter 1-3 (A)	Lmbn001364	-2.62598	4-Hydroxy-2-Oxopentanoic Acid*	0.804	2.1817e-06	7
gene-LOC110694254	-2.326	K01177 beta-amylase [EC:3.2.1.2] | (RefSeq) beta-amylase 3, chloroplastic-like (A)	Lmbn001364	-2.62598	4-Hydroxy-2-Oxopentanoic Acid*	0.817	1.1174e-06	7
gene-LOC110695735	-1.198	K01166 ribonuclease T2 [EC:3.1.27.1] | (RefSeq) uncharacterized protein LOC111302682 (A)	Lmbn001364	-2.62598	4-Hydroxy-2-Oxopentanoic Acid*	0.814	1.3e-06	7
gene-LOC110697702	-1.062	K22522 cytokinin riboside 5'-monophosphate phosphoribohydrolase [EC:3.2.2.-] | (RefSeq) cytokinin riboside 5'-monophosphate phosphoribohydrolase LOG1-like (A)	Lmbn001364	-2.62598	4-Hydroxy-2-Oxopentanoic Acid*	0.803	2.3641e-06	7
gene-LOC110703267	-1.714	--	Lmbn001364	-2.62598	4-Hydroxy-2-Oxopentanoic Acid*	0.817	1.1004e-06	7
gene-LOC110703808	-1.505	K21630 GATA-type zinc finger protein 1 | (RefSeq) GATA transcription factor 6-like (A)	Lmbn001364	-2.62598	4-Hydroxy-2-Oxopentanoic Acid*	0.853	1.204e-07	7
gene-LOC110706329	-2.741	--	Lmbn001364	-2.62598	4-Hydroxy-2-Oxopentanoic Acid*	0.804	2.2271e-06	7
gene-LOC110709736	-1.274	K22422 protein downstream neighbor of Son | (RefSeq) hypothetical protein (A)	Lmbn001364	-2.62598	4-Hydroxy-2-Oxopentanoic Acid*	0.826	6.84e-07	7
gene-LOC110710297	-1.548	K09284 AP2-like factor, euAP2 lineage | (RefSeq) AP2-like ethylene-responsive transcription factor TOE3 isoform X1 (A)	Lmbn001364	-2.62598	4-Hydroxy-2-Oxopentanoic Acid*	0.814	1.2778e-06	7
gene-LOC110711143	-1.234	K12133 MYB-related transcription factor LHY | (RefSeq) protein CCA1 (A)	Lmbn001364	-2.62598	4-Hydroxy-2-Oxopentanoic Acid*	0.808	1.8216e-06	7
gene-LOC110712745	-2.408	K16222 Dof zinc finger protein DOF5.5 | (RefSeq) cyclic dof factor 1-like (A)	Lmbn001364	-2.62598	4-Hydroxy-2-Oxopentanoic Acid*	0.869	3.51e-08	7
gene-LOC110716919	-1.084	K15285 solute carrier family 35, member E3 | (RefSeq) uncharacterized protein LOC107963028 (A)	Lmbn001364	-2.62598	4-Hydroxy-2-Oxopentanoic Acid*	0.802	2.4591e-06	7
gene-LOC110720964	-1.126	--	Lmbn001364	-2.62598	4-Hydroxy-2-Oxopentanoic Acid*	0.815	1.2571e-06	7
gene-LOC110721815	-1.309	--	Lmbn001364	-2.62598	4-Hydroxy-2-Oxopentanoic Acid*	0.82	9.64e-07	7
gene-LOC110722068	-1.887	K01213 galacturan 1,4-alpha-galacturonidase [EC:3.2.1.67] | (RefSeq) polygalacturonase At1g48100-like (A)	Lmbn001364	-2.62598	4-Hydroxy-2-Oxopentanoic Acid*	0.836	3.75e-07	7
gene-LOC110722299	-3.707	K10615 E3 ubiquitin-protein ligase HERC4 [EC:2.3.2.26] | (RefSeq) E3 ubiquitin-protein ligase (A)	Lmbn001364	-2.62598	4-Hydroxy-2-Oxopentanoic Acid*	0.816	1.194e-06	7
gene-LOC110726777	-1.315	K12741 heterogeneous nuclear ribonucleoprotein A1/A3 | (RefSeq) RNA-binding protein Musashi homolog 2 (A)	Lmbn001364	-2.62598	4-Hydroxy-2-Oxopentanoic Acid*	0.808	1.814e-06	7
gene-LOC110729592	-1.127	K15746 beta-carotene 3-hydroxylase [EC:1.14.15.24] | (RefSeq) beta-carotene hydroxylase 2, chloroplastic-like (A)	Lmbn001364	-2.62598	4-Hydroxy-2-Oxopentanoic Acid*	0.821	8.627e-07	7
gene-LOC110730315	-1.559	K13783 MFS transporter, OPA family, solute carrier family 37 (glycerol-3-phosphate transporter), member 1/2 | (RefSeq) putative glycerol-3-phosphate transporter 4 (A)	Lmbn001364	-2.62598	4-Hydroxy-2-Oxopentanoic Acid*	0.808	1.7869e-06	7
gene-LOC110731844	-1.602	K23490 cytochrome b5 | (RefSeq) cytochrome b5, seed isoform-like (A)	Lmbn001364	-2.62598	4-Hydroxy-2-Oxopentanoic Acid*	0.843	2.276e-07	7
gene-LOC110733336	-2.919	--	Lmbn001364	-2.62598	4-Hydroxy-2-Oxopentanoic Acid*	0.808	1.8017e-06	7
gene-LOC110734547	-1.183	K12173 BRCA1-A complex subunit BRE | (RefSeq) BRCA1-A complex subunit BRE-like (A)	Lmbn001364	-2.62598	4-Hydroxy-2-Oxopentanoic Acid*	0.822	8.191e-07	7
gene-LOC110735480	-1.141	K23260 scopoletin glucosyltransferase [EC:2.4.1.128] | (RefSeq) flavonoid glucosyltransferase (A)	Lmbn001364	-2.62598	4-Hydroxy-2-Oxopentanoic Acid*	0.809	1.6698e-06	7
gene-LOC110684030	-1.243	K07025 putative hydrolase of the HAD superfamily | (RefSeq) uncharacterized protein LOC110684030 isoform X1 (A)	Lmbn001288	-2.72845	2-Hydroxy-2-methyl-3-oxobutanoic acid*	0.832	4.708e-07	7
gene-LOC110687362	-1.998	K03327 multidrug resistance protein, MATE family | (RefSeq) protein DETOXIFICATION 40-like isoform X1 (A)	Lmbn001288	-2.72845	2-Hydroxy-2-methyl-3-oxobutanoic acid*	0.857	8.88e-08	7
gene-LOC110691275	-1.197	--	Lmbn001288	-2.72845	2-Hydroxy-2-methyl-3-oxobutanoic acid*	0.807	1.9152e-06	7
gene-LOC110694254	-2.326	K01177 beta-amylase [EC:3.2.1.2] | (RefSeq) beta-amylase 3, chloroplastic-like (A)	Lmbn001288	-2.72845	2-Hydroxy-2-methyl-3-oxobutanoic acid*	0.819	1.0109e-06	7
gene-LOC110695735	-1.198	K01166 ribonuclease T2 [EC:3.1.27.1] | (RefSeq) uncharacterized protein LOC111302682 (A)	Lmbn001288	-2.72845	2-Hydroxy-2-methyl-3-oxobutanoic acid*	0.826	6.757e-07	7
gene-LOC110697589	-1.517	K12133 MYB-related transcription factor LHY | (RefSeq) protein CCA1-like isoform X1 (A)	Lmbn001288	-2.72845	2-Hydroxy-2-methyl-3-oxobutanoic acid*	0.824	7.598e-07	7
gene-LOC110697702	-1.062	K22522 cytokinin riboside 5'-monophosphate phosphoribohydrolase [EC:3.2.2.-] | (RefSeq) cytokinin riboside 5'-monophosphate phosphoribohydrolase LOG1-like (A)	Lmbn001288	-2.72845	2-Hydroxy-2-methyl-3-oxobutanoic acid*	0.831	4.819e-07	7
gene-LOC110702952	-1.523	--	Lmbn001288	-2.72845	2-Hydroxy-2-methyl-3-oxobutanoic acid*	0.829	5.478e-07	7
gene-LOC110703267	-1.714	--	Lmbn001288	-2.72845	2-Hydroxy-2-methyl-3-oxobutanoic acid*	0.833	4.42e-07	7
gene-LOC110703808	-1.505	K21630 GATA-type zinc finger protein 1 | (RefSeq) GATA transcription factor 6-like (A)	Lmbn001288	-2.72845	2-Hydroxy-2-methyl-3-oxobutanoic acid*	0.88	1.48e-08	7
gene-LOC110706329	-2.741	--	Lmbn001288	-2.72845	2-Hydroxy-2-methyl-3-oxobutanoic acid*	0.831	5.058e-07	7
gene-LOC110709736	-1.274	K22422 protein downstream neighbor of Son | (RefSeq) hypothetical protein (A)	Lmbn001288	-2.72845	2-Hydroxy-2-methyl-3-oxobutanoic acid*	0.835	3.803e-07	7
gene-LOC110710297	-1.548	K09284 AP2-like factor, euAP2 lineage | (RefSeq) AP2-like ethylene-responsive transcription factor TOE3 isoform X1 (A)	Lmbn001288	-2.72845	2-Hydroxy-2-methyl-3-oxobutanoic acid*	0.821	8.905e-07	7
gene-LOC110712745	-2.408	K16222 Dof zinc finger protein DOF5.5 | (RefSeq) cyclic dof factor 1-like (A)	Lmbn001288	-2.72845	2-Hydroxy-2-methyl-3-oxobutanoic acid*	0.889	6.6e-09	7
gene-LOC110713551	-1.083	K08869 aarF domain-containing kinase | (RefSeq) predicted protein (A)	Lmbn001288	-2.72845	2-Hydroxy-2-methyl-3-oxobutanoic acid*	0.803	2.3565e-06	7
gene-LOC110717953	-2.513	K01213 galacturan 1,4-alpha-galacturonidase [EC:3.2.1.67] | (RefSeq) polygalacturonase At1g48100-like (A)	Lmbn001288	-2.72845	2-Hydroxy-2-methyl-3-oxobutanoic acid*	0.802	2.4135e-06	7
gene-LOC110718364	-2.558	--	Lmbn001288	-2.72845	2-Hydroxy-2-methyl-3-oxobutanoic acid*	0.814	1.2741e-06	7
gene-LOC110720964	-1.126	--	Lmbn001288	-2.72845	2-Hydroxy-2-methyl-3-oxobutanoic acid*	0.831	5.02e-07	7
gene-LOC110721089	-1.539	K13449 pathogenesis-related protein 1 | (RefSeq) pathogenesis-related protein PRB1-3-like (A)	Lmbn001288	-2.72845	2-Hydroxy-2-methyl-3-oxobutanoic acid*	0.813	1.3772e-06	7
gene-LOC110721815	-1.309	--	Lmbn001288	-2.72845	2-Hydroxy-2-methyl-3-oxobutanoic acid*	0.81	1.6149e-06	7
gene-LOC110722068	-1.887	K01213 galacturan 1,4-alpha-galacturonidase [EC:3.2.1.67] | (RefSeq) polygalacturonase At1g48100-like (A)	Lmbn001288	-2.72845	2-Hydroxy-2-methyl-3-oxobutanoic acid*	0.845	2.007e-07	7
gene-LOC110722299	-3.707	K10615 E3 ubiquitin-protein ligase HERC4 [EC:2.3.2.26] | (RefSeq) E3 ubiquitin-protein ligase (A)	Lmbn001288	-2.72845	2-Hydroxy-2-methyl-3-oxobutanoic acid*	0.836	3.712e-07	7
gene-LOC110726777	-1.315	K12741 heterogeneous nuclear ribonucleoprotein A1/A3 | (RefSeq) RNA-binding protein Musashi homolog 2 (A)	Lmbn001288	-2.72845	2-Hydroxy-2-methyl-3-oxobutanoic acid*	0.828	5.77e-07	7
gene-LOC110727148	-2.575	--	Lmbn001288	-2.72845	2-Hydroxy-2-methyl-3-oxobutanoic acid*	0.828	5.917e-07	7
gene-LOC110729592	-1.127	K15746 beta-carotene 3-hydroxylase [EC:1.14.15.24] | (RefSeq) beta-carotene hydroxylase 2, chloroplastic-like (A)	Lmbn001288	-2.72845	2-Hydroxy-2-methyl-3-oxobutanoic acid*	0.845	2.014e-07	7
gene-LOC110730315	-1.559	K13783 MFS transporter, OPA family, solute carrier family 37 (glycerol-3-phosphate transporter), member 1/2 | (RefSeq) putative glycerol-3-phosphate transporter 4 (A)	Lmbn001288	-2.72845	2-Hydroxy-2-methyl-3-oxobutanoic acid*	0.815	1.2428e-06	7
gene-LOC110731664	-2.613	K12133 MYB-related transcription factor LHY | (RefSeq) protein LHY-like (A)	Lmbn001288	-2.72845	2-Hydroxy-2-methyl-3-oxobutanoic acid*	0.807	1.9316e-06	7
gene-LOC110731844	-1.602	K23490 cytochrome b5 | (RefSeq) cytochrome b5, seed isoform-like (A)	Lmbn001288	-2.72845	2-Hydroxy-2-methyl-3-oxobutanoic acid*	0.853	1.221e-07	7
gene-LOC110733336	-2.919	--	Lmbn001288	-2.72845	2-Hydroxy-2-methyl-3-oxobutanoic acid*	0.823	7.987e-07	7
gene-LOC110734547	-1.183	K12173 BRCA1-A complex subunit BRE | (RefSeq) BRCA1-A complex subunit BRE-like (A)	Lmbn001288	-2.72845	2-Hydroxy-2-methyl-3-oxobutanoic acid*	0.841	2.584e-07	7
gene-LOC110735480	-1.141	K23260 scopoletin glucosyltransferase [EC:2.4.1.128] | (RefSeq) flavonoid glucosyltransferase (A)	Lmbn001288	-2.72845	2-Hydroxy-2-methyl-3-oxobutanoic acid*	0.814	1.2756e-06	7
gene-LOC110684030	-1.243	K07025 putative hydrolase of the HAD superfamily | (RefSeq) uncharacterized protein LOC110684030 isoform X1 (A)	mws0473	-2.77062	2-Methylsuccinic acid*	0.831	4.891e-07	7
gene-LOC110685750	-1.66	K08238 xyloglucan 6-xylosyltransferase [EC:2.4.2.39] | (RefSeq) probable xyloglucan 6-xylosyltransferase 5 (A)	mws0473	-2.77062	2-Methylsuccinic acid*	0.814	1.3353e-06	7
gene-LOC110687362	-1.998	K03327 multidrug resistance protein, MATE family | (RefSeq) protein DETOXIFICATION 40-like isoform X1 (A)	mws0473	-2.77062	2-Methylsuccinic acid*	0.867	4.27e-08	7
gene-LOC110691275	-1.197	--	mws0473	-2.77062	2-Methylsuccinic acid*	0.818	1.0753e-06	7
gene-LOC110694254	-2.326	K01177 beta-amylase [EC:3.2.1.2] | (RefSeq) beta-amylase 3, chloroplastic-like (A)	mws0473	-2.77062	2-Methylsuccinic acid*	0.829	5.673e-07	7
gene-LOC110695735	-1.198	K01166 ribonuclease T2 [EC:3.1.27.1] | (RefSeq) uncharacterized protein LOC111302682 (A)	mws0473	-2.77062	2-Methylsuccinic acid*	0.811	1.4968e-06	7
gene-LOC110697589	-1.517	K12133 MYB-related transcription factor LHY | (RefSeq) protein CCA1-like isoform X1 (A)	mws0473	-2.77062	2-Methylsuccinic acid*	0.816	1.1975e-06	7
gene-LOC110697702	-1.062	K22522 cytokinin riboside 5'-monophosphate phosphoribohydrolase [EC:3.2.2.-] | (RefSeq) cytokinin riboside 5'-monophosphate phosphoribohydrolase LOG1-like (A)	mws0473	-2.77062	2-Methylsuccinic acid*	0.805	2.127e-06	7
gene-LOC110701606	-1.127	K00434 L-ascorbate peroxidase [EC:1.11.1.11] | (RefSeq) L-ascorbate peroxidase, cytosolic (A)	mws0473	-2.77062	2-Methylsuccinic acid*	0.804	2.2627e-06	7
gene-LOC110702952	-1.523	--	mws0473	-2.77062	2-Methylsuccinic acid*	0.813	1.3498e-06	7
gene-LOC110703267	-1.714	--	mws0473	-2.77062	2-Methylsuccinic acid*	0.822	8.166e-07	7
gene-LOC110703365	-1.567	K11996 adenylyltransferase and sulfurtransferase [EC:2.7.7.80 2.8.1.11] | (RefSeq) adenylyltransferase and sulfurtransferase MOCS3-like (A)	mws0473	-2.77062	2-Methylsuccinic acid*	0.809	1.7394e-06	7
gene-LOC110703808	-1.505	K21630 GATA-type zinc finger protein 1 | (RefSeq) GATA transcription factor 6-like (A)	mws0473	-2.77062	2-Methylsuccinic acid*	0.874	2.37e-08	7
gene-LOC110705559	-1.46	K21630 GATA-type zinc finger protein 1 | (RefSeq) GATA transcription factor 6-like (A)	mws0473	-2.77062	2-Methylsuccinic acid*	0.81	1.6542e-06	7
gene-LOC110706329	-2.741	--	mws0473	-2.77062	2-Methylsuccinic acid*	0.82	9.317e-07	7
gene-LOC110709736	-1.274	K22422 protein downstream neighbor of Son | (RefSeq) hypothetical protein (A)	mws0473	-2.77062	2-Methylsuccinic acid*	0.834	4.026e-07	7
gene-LOC110710297	-1.548	K09284 AP2-like factor, euAP2 lineage | (RefSeq) AP2-like ethylene-responsive transcription factor TOE3 isoform X1 (A)	mws0473	-2.77062	2-Methylsuccinic acid*	0.834	4.153e-07	7
gene-LOC110711143	-1.234	K12133 MYB-related transcription factor LHY | (RefSeq) protein CCA1 (A)	mws0473	-2.77062	2-Methylsuccinic acid*	0.806	1.9657e-06	7
gene-LOC110712745	-2.408	K16222 Dof zinc finger protein DOF5.5 | (RefSeq) cyclic dof factor 1-like (A)	mws0473	-2.77062	2-Methylsuccinic acid*	0.872	2.82e-08	7
gene-LOC110713551	-1.083	K08869 aarF domain-containing kinase | (RefSeq) predicted protein (A)	mws0473	-2.77062	2-Methylsuccinic acid*	0.803	2.3775e-06	7
gene-LOC110716919	-1.084	K15285 solute carrier family 35, member E3 | (RefSeq) uncharacterized protein LOC107963028 (A)	mws0473	-2.77062	2-Methylsuccinic acid*	0.818	1.0626e-06	7
gene-LOC110717953	-2.513	K01213 galacturan 1,4-alpha-galacturonidase [EC:3.2.1.67] | (RefSeq) polygalacturonase At1g48100-like (A)	mws0473	-2.77062	2-Methylsuccinic acid*	0.813	1.4036e-06	7
gene-LOC110720964	-1.126	--	mws0473	-2.77062	2-Methylsuccinic acid*	0.823	7.708e-07	7
gene-LOC110721089	-1.539	K13449 pathogenesis-related protein 1 | (RefSeq) pathogenesis-related protein PRB1-3-like (A)	mws0473	-2.77062	2-Methylsuccinic acid*	0.808	1.7986e-06	7
gene-LOC110721815	-1.309	--	mws0473	-2.77062	2-Methylsuccinic acid*	0.842	2.482e-07	7
gene-LOC110722068	-1.887	K01213 galacturan 1,4-alpha-galacturonidase [EC:3.2.1.67] | (RefSeq) polygalacturonase At1g48100-like (A)	mws0473	-2.77062	2-Methylsuccinic acid*	0.859	7.68e-08	7
gene-LOC110722299	-3.707	K10615 E3 ubiquitin-protein ligase HERC4 [EC:2.3.2.26] | (RefSeq) E3 ubiquitin-protein ligase (A)	mws0473	-2.77062	2-Methylsuccinic acid*	0.836	3.595e-07	7
gene-LOC110726777	-1.315	K12741 heterogeneous nuclear ribonucleoprotein A1/A3 | (RefSeq) RNA-binding protein Musashi homolog 2 (A)	mws0473	-2.77062	2-Methylsuccinic acid*	0.828	6.023e-07	7
gene-LOC110727148	-2.575	--	mws0473	-2.77062	2-Methylsuccinic acid*	0.811	1.5676e-06	7
gene-LOC110729592	-1.127	K15746 beta-carotene 3-hydroxylase [EC:1.14.15.24] | (RefSeq) beta-carotene hydroxylase 2, chloroplastic-like (A)	mws0473	-2.77062	2-Methylsuccinic acid*	0.831	5.088e-07	7
gene-LOC110730315	-1.559	K13783 MFS transporter, OPA family, solute carrier family 37 (glycerol-3-phosphate transporter), member 1/2 | (RefSeq) putative glycerol-3-phosphate transporter 4 (A)	mws0473	-2.77062	2-Methylsuccinic acid*	0.822	8.428e-07	7
gene-LOC110731844	-1.602	K23490 cytochrome b5 | (RefSeq) cytochrome b5, seed isoform-like (A)	mws0473	-2.77062	2-Methylsuccinic acid*	0.855	1.068e-07	7
gene-LOC110733336	-2.919	--	mws0473	-2.77062	2-Methylsuccinic acid*	0.828	5.965e-07	7
gene-LOC110734547	-1.183	K12173 BRCA1-A complex subunit BRE | (RefSeq) BRCA1-A complex subunit BRE-like (A)	mws0473	-2.77062	2-Methylsuccinic acid*	0.84	2.827e-07	7
gene-LOC110735480	-1.141	K23260 scopoletin glucosyltransferase [EC:2.4.1.128] | (RefSeq) flavonoid glucosyltransferase (A)	mws0473	-2.77062	2-Methylsuccinic acid*	0.81	1.661e-06	7
gene-LOC110737352	-2.968	K16222 Dof zinc finger protein DOF5.5 | (RefSeq) cyclic dof factor 3-like (A)	mws0473	-2.77062	2-Methylsuccinic acid*	0.811	1.4991e-06	7
gene-LOC110731898	-3.245	K06943 nucleolar GTP-binding protein | (RefSeq) uncharacterized protein LOC108835530 (A)	pme0033	-1.88712	Hypoxanthine	0.832	4.548e-07	7
gene-LOC110682530	-1.1	K08900 mitochondrial chaperone BCS1 | (RefSeq) protein HYPER-SENSITIVITY-RELATED 4-like (A)	Zmyn002919	-1.20303	2-Methylbenzoic acid	0.816	1.1737e-06	7
gene-LOC110684134	-3.594	--	Zmyn002919	-1.20303	2-Methylbenzoic acid	0.821	8.674e-07	7
gene-LOC110685919	-1.071	--	Zmyn002919	-1.20303	2-Methylbenzoic acid	0.81	1.6419e-06	7
gene-LOC110700702	-1.72	K20535 mitogen-activated protein kinase 1/2 [EC:2.7.11.24] | (RefSeq) mitogen-activated protein kinase KSS1-like (A)	Zmyn002919	-1.20303	2-Methylbenzoic acid	0.822	8.299e-07	7
gene-LOC110703880	-1.011	--	Zmyn002919	-1.20303	2-Methylbenzoic acid	0.855	9.99e-08	7
gene-LOC110709075	-1.697	--	Zmyn002919	-1.20303	2-Methylbenzoic acid	0.824	7.672e-07	7
gene-LOC110709416	-1.69	K14300 nuclear pore complex protein Nup133 | (RefSeq) nuclear pore complex protein NUP133 (A)	Zmyn002919	-1.20303	2-Methylbenzoic acid	0.824	7.571e-07	7
gene-LOC110710218	-1.295	K17710 pentatricopeptide repeat domain-containing protein 1 | (RefSeq) hypothetical protein (A)	Zmyn002919	-1.20303	2-Methylbenzoic acid	0.905	1.3e-09	7
gene-LOC110710354	-1.332	K21580 reticuline N-methyltransferase [EC:2.1.1.337] | (RefSeq) N-methyltransferase 4 (A)	Zmyn002919	-1.20303	2-Methylbenzoic acid	0.934	0	7
gene-LOC110718565	-1.039	K16224 senescence-induced receptor-like serine/threonine-protein kinase | (RefSeq) senescence-induced receptor-like serine/threonine-protein kinase (A)	Zmyn002919	-1.20303	2-Methylbenzoic acid	0.815	1.216e-06	7
gene-LOC110726157	-1.324	--	Zmyn002919	-1.20303	2-Methylbenzoic acid	0.8	2.6561e-06	7
gene-LOC110733856	-1.256	--	Zmyn002919	-1.20303	2-Methylbenzoic acid	0.813	1.4081e-06	7
gene-LOC110735488	-1.154	K02937 large subunit ribosomal protein L7e | (RefSeq) 60S ribosomal protein L7-1-like (A)	Zmyn002919	-1.20303	2-Methylbenzoic acid	0.906	1.1e-09	7
gene-LOC110682984	-1.198	--	mws1078	-1.18015	Anthranilic Acid	0.846	1.886e-07	7
gene-LOC110686449	-1.851	--	mws1078	-1.18015	Anthranilic Acid	0.812	1.4583e-06	7
gene-LOC110687973	-2.285	K12135 zinc finger protein CONSTANS | (RefSeq) zinc finger protein CONSTANS-like (A)	mws1078	-1.18015	Anthranilic Acid	0.865	4.9e-08	7
gene-LOC110688432	-1.068	--	mws1078	-1.18015	Anthranilic Acid	0.815	1.2272e-06	7
gene-LOC110689268	-2.151	--	mws1078	-1.18015	Anthranilic Acid	0.831	4.836e-07	7
gene-LOC110690623	-2.772	K12890 splicing factor, arginine/serine-rich 1 | (RefSeq) uncharacterized protein LOC103422586 isoform X1 (A)	mws1078	-1.18015	Anthranilic Acid	0.837	3.508e-07	7
gene-LOC110696285	-1.138	--	mws1078	-1.18015	Anthranilic Acid	0.869	3.59e-08	7
gene-LOC110703880	-1.011	--	mws1078	-1.18015	Anthranilic Acid	0.815	1.2311e-06	7
gene-LOC110709075	-1.697	--	mws1078	-1.18015	Anthranilic Acid	0.816	1.1586e-06	7
gene-LOC110709416	-1.69	K14300 nuclear pore complex protein Nup133 | (RefSeq) nuclear pore complex protein NUP133 (A)	mws1078	-1.18015	Anthranilic Acid	0.842	2.543e-07	7
gene-LOC110709736	-1.274	K22422 protein downstream neighbor of Son | (RefSeq) hypothetical protein (A)	mws1078	-1.18015	Anthranilic Acid	0.837	3.425e-07	7
gene-LOC110710218	-1.295	K17710 pentatricopeptide repeat domain-containing protein 1 | (RefSeq) hypothetical protein (A)	mws1078	-1.18015	Anthranilic Acid	0.819	1.007e-06	7
gene-LOC110710354	-1.332	K21580 reticuline N-methyltransferase [EC:2.1.1.337] | (RefSeq) N-methyltransferase 4 (A)	mws1078	-1.18015	Anthranilic Acid	0.848	1.636e-07	7
gene-LOC110712745	-2.408	K16222 Dof zinc finger protein DOF5.5 | (RefSeq) cyclic dof factor 1-like (A)	mws1078	-1.18015	Anthranilic Acid	0.812	1.4694e-06	7
gene-LOC110716624	-1.026	--	mws1078	-1.18015	Anthranilic Acid	0.823	7.794e-07	7
gene-LOC110718364	-2.558	--	mws1078	-1.18015	Anthranilic Acid	0.851	1.362e-07	7
gene-LOC110726777	-1.315	K12741 heterogeneous nuclear ribonucleoprotein A1/A3 | (RefSeq) RNA-binding protein Musashi homolog 2 (A)	mws1078	-1.18015	Anthranilic Acid	0.802	2.4983e-06	7
gene-LOC110727148	-2.575	--	mws1078	-1.18015	Anthranilic Acid	0.821	8.984e-07	7
gene-LOC110727873	-1.795	--	mws1078	-1.18015	Anthranilic Acid	0.801	2.5883e-06	7
gene-LOC110729592	-1.127	K15746 beta-carotene 3-hydroxylase [EC:1.14.15.24] | (RefSeq) beta-carotene hydroxylase 2, chloroplastic-like (A)	mws1078	-1.18015	Anthranilic Acid	0.818	1.0581e-06	7
gene-LOC110731664	-2.613	K12133 MYB-related transcription factor LHY | (RefSeq) protein LHY-like (A)	mws1078	-1.18015	Anthranilic Acid	0.822	8.596e-07	7
gene-LOC110731844	-1.602	K23490 cytochrome b5 | (RefSeq) cytochrome b5, seed isoform-like (A)	mws1078	-1.18015	Anthranilic Acid	0.806	1.9751e-06	7
gene-LOC110732537	-1.283	K15109 solute carrier family 25 (mitochondrial carnitine/acylcarnitine transporter), member 20/29 | (RefSeq) mitochondrial carnitine/acylcarnitine carrier-like protein (A)	mws1078	-1.18015	Anthranilic Acid	0.847	1.844e-07	7
gene-LOC110735488	-1.154	K02937 large subunit ribosomal protein L7e | (RefSeq) 60S ribosomal protein L7-1-like (A)	mws1078	-1.18015	Anthranilic Acid	0.828	5.923e-07	7
gene-LOC110703690	-1.566	--	mws0704	-1.22657	O-Phosphorylethanolamine	0.813	1.377e-06	7
gene-LOC110729416	-1.108	K01166 ribonuclease T2 [EC:3.1.27.1] | (RefSeq) uncharacterized protein LOC111302682 (A)	mws0704	-1.22657	O-Phosphorylethanolamine	0.801	2.5581e-06	7
gene-LOC110739965	-1.028	K07198 5'-AMP-activated protein kinase, catalytic alpha subunit [EC:2.7.11.11] | (RefSeq) CBL-interacting serine/threonine-protein kinase 25 (A)	pme2380	-2.1844	α-Ketoglutaric acid	0.814	1.3081e-06	7
gene-LOC110683080	-1.057	--	mws0208	-1.23005	Adipic Acid*	0.827	6.421e-07	7
gene-LOC110702952	-1.523	--	mws0208	-1.23005	Adipic Acid*	0.825	6.866e-07	7
gene-LOC110709736	-1.274	K22422 protein downstream neighbor of Son | (RefSeq) hypothetical protein (A)	mws0208	-1.23005	Adipic Acid*	0.811	1.5147e-06	7
gene-LOC110716624	-1.026	--	mws0208	-1.23005	Adipic Acid*	0.829	5.474e-07	7
gene-LOC110718038	-2.735	K05391 cyclic nucleotide gated channel, plant | (RefSeq) cyclic nucleotide-gated ion channel 1-like (A)	mws0208	-1.23005	Adipic Acid*	0.826	6.516e-07	7
gene-LOC110726514	-1.506	K14638 solute carrier family 15 (peptide/histidine transporter), member 3/4 | (RefSeq) protein NRT1/ PTR FAMILY 2.13-like (A)	mws0208	-1.23005	Adipic Acid*	0.822	8.283e-07	7
gene-LOC110734547	-1.183	K12173 BRCA1-A complex subunit BRE | (RefSeq) BRCA1-A complex subunit BRE-like (A)	mws0208	-1.23005	Adipic Acid*	0.805	2.1077e-06	7
gene-LOC110735480	-1.141	K23260 scopoletin glucosyltransferase [EC:2.4.1.128] | (RefSeq) flavonoid glucosyltransferase (A)	mws0208	-1.23005	Adipic Acid*	0.803	2.3761e-06	7
gene-LOC110737698	-3.172	K00521 ferric-chelate reductase [EC:1.16.1.7] | (RefSeq) ferric reduction oxidase 7, chloroplastic-like (A)	mws0208	-1.23005	Adipic Acid*	0.802	2.4785e-06	7
gene-LOC110683080	-1.057	--	Lmbn001609	-1.33006	2-Acetyl-2-Hydroxybutanoic Acid	0.809	1.7478e-06	7
gene-LOC110702952	-1.523	--	Lmbn001609	-1.33006	2-Acetyl-2-Hydroxybutanoic Acid	0.809	1.6742e-06	7
gene-LOC110709736	-1.274	K22422 protein downstream neighbor of Son | (RefSeq) hypothetical protein (A)	Lmbn001609	-1.33006	2-Acetyl-2-Hydroxybutanoic Acid	0.82	9.173e-07	7
gene-LOC110716624	-1.026	--	Lmbn001609	-1.33006	2-Acetyl-2-Hydroxybutanoic Acid	0.843	2.332e-07	7
gene-LOC110718038	-2.735	K05391 cyclic nucleotide gated channel, plant | (RefSeq) cyclic nucleotide-gated ion channel 1-like (A)	Lmbn001609	-1.33006	2-Acetyl-2-Hydroxybutanoic Acid	0.83	5.19e-07	7
gene-LOC110734547	-1.183	K12173 BRCA1-A complex subunit BRE | (RefSeq) BRCA1-A complex subunit BRE-like (A)	Lmbn001609	-1.33006	2-Acetyl-2-Hydroxybutanoic Acid	0.805	2.1546e-06	7
gene-LOC110735480	-1.141	K23260 scopoletin glucosyltransferase [EC:2.4.1.128] | (RefSeq) flavonoid glucosyltransferase (A)	Lmbn001609	-1.33006	2-Acetyl-2-Hydroxybutanoic Acid	0.802	2.4883e-06	7
gene-LOC110683080	-1.057	--	mws0924	-1.26443	2-Methylglutaric acid*	0.838	3.309e-07	7
gene-LOC110702952	-1.523	--	mws0924	-1.26443	2-Methylglutaric acid*	0.821	9.067e-07	7
gene-LOC110709736	-1.274	K22422 protein downstream neighbor of Son | (RefSeq) hypothetical protein (A)	mws0924	-1.26443	2-Methylglutaric acid*	0.815	1.2178e-06	7
gene-LOC110716624	-1.026	--	mws0924	-1.26443	2-Methylglutaric acid*	0.862	6.42e-08	7
gene-LOC110718038	-2.735	K05391 cyclic nucleotide gated channel, plant | (RefSeq) cyclic nucleotide-gated ion channel 1-like (A)	mws0924	-1.26443	2-Methylglutaric acid*	0.83	5.315e-07	7
gene-LOC110726514	-1.506	K14638 solute carrier family 15 (peptide/histidine transporter), member 3/4 | (RefSeq) protein NRT1/ PTR FAMILY 2.13-like (A)	mws0924	-1.26443	2-Methylglutaric acid*	0.823	7.836e-07	7
gene-LOC110734547	-1.183	K12173 BRCA1-A complex subunit BRE | (RefSeq) BRCA1-A complex subunit BRE-like (A)	mws0924	-1.26443	2-Methylglutaric acid*	0.807	1.8929e-06	7
gene-LOC110702007	-1.59	--	Lmbn001676	-1.47051	3-Hydroxy-3-Methyl-2-Oxopentanoic Acid	0.922	2e-10	7
gene-LOC110737935	1.003	K14400 pre-mRNA cleavage complex 2 protein Pcf11 | (RefSeq) LOW QUALITY PROTEIN: uncharacterized protein LOC111982967 (A)	pme0256	1.2973	Xanthine	0.833	4.473e-07	3
gene-LOC110682750	1.59	K17609 nucleoredoxin [EC:1.8.1.8] | (RefSeq) hypothetical protein (A)	pme2362	1.18211	Mandelic acid	0.81	1.6077e-06	3
gene-LOC110683523	2.194	K16297 serine carboxypeptidase-like clade II [EC:3.4.16.-] | (RefSeq) serine carboxypeptidase II-3-like (A)	pme2362	1.18211	Mandelic acid	0.812	1.4633e-06	3
gene-LOC110683690	1.108	K01322 prolyl oligopeptidase [EC:3.4.21.26] | (RefSeq) putative F-box/LRR-repeat protein At3g18150 (A)	pme2362	1.18211	Mandelic acid	0.801	2.6049e-06	3
gene-LOC110684712	1.269	K00549 5-methyltetrahydropteroyltriglutamate--homocysteine methyltransferase [EC:2.1.1.14] | (RefSeq) 5-methyltetrahydropteroyltriglutamate--homocysteine methyltransferase (A)	pme2362	1.18211	Mandelic acid	0.802	2.4813e-06	3
gene-LOC110689008	5.029	--	pme2362	1.18211	Mandelic acid	0.811	1.5723e-06	3
gene-LOC110690741	1.368	K13430 serine/threonine-protein kinase PBS1 [EC:2.7.11.1] | (RefSeq) serine/threonine-protein kinase PBS1-like (A)	pme2362	1.18211	Mandelic acid	0.848	1.704e-07	3
gene-LOC110691904	2.67	K05933 aminocyclopropanecarboxylate oxidase [EC:1.14.17.4] | (RefSeq) LOW QUALITY PROTEIN: 1-aminocyclopropane-1-carboxylate oxidase 4-like (A)	pme2362	1.18211	Mandelic acid	0.807	1.8981e-06	3
gene-LOC110692915	1.651	K01183 chitinase [EC:3.2.1.14] | (RefSeq) acidic endochitinase SE2-like (A)	pme2362	1.18211	Mandelic acid	0.804	2.2677e-06	3
gene-LOC110703602	2.097	--	pme2362	1.18211	Mandelic acid	0.805	2.0519e-06	3
gene-LOC110703677	3.136	K13416 brassinosteroid insensitive 1-associated receptor kinase 1 [EC:2.7.10.1 2.7.11.1] | (RefSeq) BRASSINOSTEROID INSENSITIVE 1-associated receptor kinase 1-like (A)	pme2362	1.18211	Mandelic acid	0.813	1.3987e-06	3
gene-LOC110705104	1.679	--	pme2362	1.18211	Mandelic acid	0.806	2.0001e-06	3
gene-LOC110705282	1.724	--	pme2362	1.18211	Mandelic acid	0.806	1.9802e-06	3
gene-LOC110708446	1.209	--	pme2362	1.18211	Mandelic acid	0.802	2.4057e-06	3
gene-LOC110716328	1.686	K00799 glutathione S-transferase [EC:2.5.1.18] | (RefSeq) GSTT3; glutathione S-transferase THETA 3 (A)	pme2362	1.18211	Mandelic acid	0.844	2.141e-07	3
gene-LOC110721657	1.776	K13416 brassinosteroid insensitive 1-associated receptor kinase 1 [EC:2.7.10.1 2.7.11.1] | (RefSeq) BRASSINOSTEROID INSENSITIVE 1-associated receptor kinase 1-like (A)	pme2362	1.18211	Mandelic acid	0.848	1.708e-07	3
gene-LOC110730032	1.207	K15078 structure-specific endonuclease subunit SLX1 [EC:3.6.1.-] | (RefSeq) putative disease resistance protein RGA1 (A)	pme2362	1.18211	Mandelic acid	0.803	2.2784e-06	3
gene-LOC110699381	3.564	K00430 peroxidase [EC:1.11.1.7] | (RefSeq) peroxidase P7-like (A)	mws0596	3.28573	3-Hydroxyanthranilic acid	0.839	2.985e-07	3
gene-LOC110706328	1.168	--	mws0596	3.28573	3-Hydroxyanthranilic acid	0.815	1.2321e-06	3
gene-LOC110707640	3.083	K19720 collagen, type III, alpha | (RefSeq) hypothetical protein (A)	mws0596	3.28573	3-Hydroxyanthranilic acid	0.812	1.4791e-06	3
gene-LOC110713458	1.183	--	mws0596	3.28573	3-Hydroxyanthranilic acid	0.803	2.3431e-06	3
gene-LOC110718185	1.221	--	mws0596	3.28573	3-Hydroxyanthranilic acid	0.804	2.1643e-06	3
gene-LOC110697966	5.685	--	mws0183	2.06859	3,4-Dihydroxybenzoic acid (Protocatechuic acid)*	0.834	4.021e-07	3
gene-LOC110729005	3.934	--	mws0183	2.06859	3,4-Dihydroxybenzoic acid (Protocatechuic acid)*	0.815	1.2668e-06	3
gene-LOC110697966	5.685	--	mws0180	1.77587	2,5-Dihydroxybenzoic acid; Gentisic Acid*	0.836	3.642e-07	3
gene-LOC110729005	3.934	--	mws0180	1.77587	2,5-Dihydroxybenzoic acid; Gentisic Acid*	0.816	1.1617e-06	3
gene-LOC110714364	-1.577	K13422 transcription factor MYC2 | (RefSeq) transcription factor MYC2 (A)	pme0128	-1.67952	L-Alanyl-L-Alanine	0.907	1e-09	7
gene-LOC110733659	-1.209	K00728 dolichyl-phosphate-mannose-protein mannosyltransferase [EC:2.4.1.109] | (RefSeq) dolichyl-phosphate-mannose--protein mannosyltransferase 1-like (A)	pme0128	-1.67952	L-Alanyl-L-Alanine	0.811	1.5752e-06	7
gene-LOC110696338	-3.733	K15255 ATP-dependent DNA helicase PIF1 [EC:3.6.4.12] | (RefSeq) uncharacterized protein LOC110689508 (A)	mws0005	-1.86274	Tryptamine	0.813	1.3974e-06	7
gene-LOC110718038	-2.735	K05391 cyclic nucleotide gated channel, plant | (RefSeq) cyclic nucleotide-gated ion channel 1-like (A)	mws0005	-1.86274	Tryptamine	0.814	1.287e-06	7
gene-LOC110738530	-6.077	K09264 MADS-box transcription factor, plant | (RefSeq) floral homeotic protein PMADS 1-like (A)	mws0005	-1.86274	Tryptamine	0.85	1.497e-07	7
gene-LOC110708011	1.368	--	mws1417	1.138	Indole-3-carboxylic acid	0.885	9.2e-09	3
gene-LOC110722560	2.134	--	mws1417	1.138	Indole-3-carboxylic acid	0.816	1.1874e-06	3
gene-LOC110736023	1.003	K15849 bifunctional aspartate aminotransferase and glutamate/aspartate-prephenate aminotransferase [EC:2.6.1.1 2.6.1.78 2.6.1.79] | (RefSeq) bifunctional aspartate aminotransferase and glutamate/aspartate-prephenate aminotransferase-like (A)	mws1417	1.138	Indole-3-carboxylic acid	0.812	1.4673e-06	3
gene-LOC110703808	-1.505	K21630 GATA-type zinc finger protein 1 | (RefSeq) GATA transcription factor 6-like (A)	pme2758	-1.62218	4-Hydroxy-L-glutamic acid	0.822	8.613e-07	7
gene-LOC110709736	-1.274	K22422 protein downstream neighbor of Son | (RefSeq) hypothetical protein (A)	pme2758	-1.62218	4-Hydroxy-L-glutamic acid	0.813	1.3947e-06	7
gene-LOC110715472	-2.744	--	pmb0037	-1.25945	Hordenine	0.822	8.609e-07	7
gene-LOC110724497	-2.632	K18757 la-related protein 1 | (RefSeq) la-related protein 1A-like (A)	pmb0037	-1.25945	Hordenine	0.801	2.6259e-06	7
gene-LOC110686449	-1.851	--	pme0281	-1.14879	Terephthalic acid	0.846	1.958e-07	7
gene-LOC110687539	-1.015	--	pme0281	-1.14879	Terephthalic acid	0.851	1.354e-07	7
gene-LOC110689187	-1.158	K10268 F-box and leucine-rich repeat protein 2/20 | (RefSeq) F-box protein At3g58530-like (A)	pme0281	-1.14879	Terephthalic acid	0.817	1.0838e-06	7
gene-LOC110690623	-2.772	K12890 splicing factor, arginine/serine-rich 1 | (RefSeq) uncharacterized protein LOC103422586 isoform X1 (A)	pme0281	-1.14879	Terephthalic acid	0.803	2.3534e-06	7
gene-LOC110694254	-2.326	K01177 beta-amylase [EC:3.2.1.2] | (RefSeq) beta-amylase 3, chloroplastic-like (A)	pme0281	-1.14879	Terephthalic acid	0.857	8.87e-08	7
gene-LOC110696343	-1.557	K14488 SAUR family protein | (RefSeq) probable cyclin-dependent serine/threonine-protein kinase DDB_G0292550 (A)	pme0281	-1.14879	Terephthalic acid	0.832	4.712e-07	7
gene-LOC110698807	-1.039	K18660 malonyl-CoA/methylmalonyl-CoA synthetase [EC:6.2.1.-] | (RefSeq) malonate--CoA ligase-like (A)	pme0281	-1.14879	Terephthalic acid	0.808	1.7752e-06	7
gene-LOC110701422	-1.09	--	pme0281	-1.14879	Terephthalic acid	0.836	3.65e-07	7
gene-LOC110703849	-1.381	K11094 U2 small nuclear ribonucleoprotein B'' | (RefSeq) U2 small nuclear ribonucleoprotein B''-like isoform X1 (A)	pme0281	-1.14879	Terephthalic acid	0.817	1.1105e-06	7
gene-LOC110706329	-2.741	--	pme0281	-1.14879	Terephthalic acid	0.833	4.293e-07	7
gene-LOC110710941	-1.899	K01177 beta-amylase [EC:3.2.1.2] | (RAP-DB) Os03g0141200; Similar to Beta-amylase PCT-BMYI (EC 3.2.1.2). (A)	pme0281	-1.14879	Terephthalic acid	0.808	1.8132e-06	7
gene-LOC110712745	-2.408	K16222 Dof zinc finger protein DOF5.5 | (RefSeq) cyclic dof factor 1-like (A)	pme0281	-1.14879	Terephthalic acid	0.827	6.352e-07	7
gene-LOC110714407	-1.481	--	pme0281	-1.14879	Terephthalic acid	0.803	2.3594e-06	7
gene-LOC110717980	-3.183	--	pme0281	-1.14879	Terephthalic acid	0.806	2.0048e-06	7
gene-LOC110718565	-1.039	K16224 senescence-induced receptor-like serine/threonine-protein kinase | (RefSeq) senescence-induced receptor-like serine/threonine-protein kinase (A)	pme0281	-1.14879	Terephthalic acid	0.801	2.5548e-06	7
gene-LOC110733933	-1.614	K17290 oxidoreductase [EC:1.1.1.-] | (RefSeq) Oxidoreductase HTATIP2 (A)	pme0281	-1.14879	Terephthalic acid	0.816	1.1427e-06	7
gene-LOC110735480	-1.141	K23260 scopoletin glucosyltransferase [EC:2.4.1.128] | (RefSeq) flavonoid glucosyltransferase (A)	pme0281	-1.14879	Terephthalic acid	0.828	5.764e-07	7
gene-LOC110682094	-1.167	K01534 Cd2+/Zn2+-exporting ATPase [EC:3.6.3.3 3.6.3.5] | (RefSeq) cadmium/zinc-transporting ATPase HMA3-like (A)	pme0282	-1.81959	Phthalic acid	0.808	1.7715e-06	7
gene-LOC110682176	-1.013	K00924 kinase [EC:2.7.1.-] | (RefSeq) aspartic proteinase-like protein 2 (A)	pme0282	-1.81959	Phthalic acid	0.844	2.197e-07	7
gene-LOC110682669	-2.353	K15730 cytosolic prostaglandin-E synthase [EC:5.3.99.3] | (RefSeq) uncharacterized protein OsI_027940-like (A)	pme0282	-1.81959	Phthalic acid	0.801	2.6109e-06	7
gene-LOC110682984	-1.198	--	pme0282	-1.81959	Phthalic acid	0.814	1.3156e-06	7
gene-LOC110683080	-1.057	--	pme0282	-1.81959	Phthalic acid	0.827	6.14e-07	7
gene-LOC110683576	-1.576	--	pme0282	-1.81959	Phthalic acid	0.835	3.774e-07	7
gene-LOC110683698	-1.124	K09284 AP2-like factor, euAP2 lineage | (RefSeq) floral homeotic protein APETALA 2-like isoform X1 (A)	pme0282	-1.81959	Phthalic acid	0.819	1.0178e-06	7
gene-LOC110684030	-1.243	K07025 putative hydrolase of the HAD superfamily | (RefSeq) uncharacterized protein LOC110684030 isoform X1 (A)	pme0282	-1.81959	Phthalic acid	0.863	5.97e-08	7
gene-LOC110685750	-1.66	K08238 xyloglucan 6-xylosyltransferase [EC:2.4.2.39] | (RefSeq) probable xyloglucan 6-xylosyltransferase 5 (A)	pme0282	-1.81959	Phthalic acid	0.889	6.2e-09	7
gene-LOC110686110	-1.244	--	pme0282	-1.81959	Phthalic acid	0.873	2.56e-08	7
gene-LOC110686977	-1.097	K17579 protein phosphatase 1 regulatory subunit 42 | (RefSeq) hypothetical protein (A)	pme0282	-1.81959	Phthalic acid	0.869	3.56e-08	7
gene-LOC110687362	-1.998	K03327 multidrug resistance protein, MATE family | (RefSeq) protein DETOXIFICATION 40-like isoform X1 (A)	pme0282	-1.81959	Phthalic acid	0.897	3.1e-09	7
gene-LOC110687973	-2.285	K12135 zinc finger protein CONSTANS | (RefSeq) zinc finger protein CONSTANS-like (A)	pme0282	-1.81959	Phthalic acid	0.85	1.441e-07	7
gene-LOC110688432	-1.068	--	pme0282	-1.81959	Phthalic acid	0.838	3.27e-07	7
gene-LOC110689214	-1.139	K14709 solute carrier family 39 (zinc transporter), member 1/2/3 | (RefSeq) ZIP zinc/iron transport family protein (A)	pme0282	-1.81959	Phthalic acid	0.811	1.5397e-06	7
gene-LOC110690103	-1.278	--	pme0282	-1.81959	Phthalic acid	0.819	9.947e-07	7
gene-LOC110690518	-1.399	--	pme0282	-1.81959	Phthalic acid	0.852	1.308e-07	7
gene-LOC110690623	-2.772	K12890 splicing factor, arginine/serine-rich 1 | (RefSeq) uncharacterized protein LOC103422586 isoform X1 (A)	pme0282	-1.81959	Phthalic acid	0.878	1.75e-08	7
gene-LOC110691275	-1.197	--	pme0282	-1.81959	Phthalic acid	0.874	2.4e-08	7
gene-LOC110691394	-1.051	K12173 BRCA1-A complex subunit BRE | (RefSeq) BRCA1-A complex subunit BRE-like (A)	pme0282	-1.81959	Phthalic acid	0.835	3.764e-07	7
gene-LOC110691475	-2.27	K22455 estrogen receptor-binding fragment-associated gene 9 protein | (RefSeq) uncharacterized protein At3g61260-like (A)	pme0282	-1.81959	Phthalic acid	0.804	2.2353e-06	7
gene-LOC110692073	-2.053	K14292 trimethylguanosine synthase [EC:2.1.1.-] | (RefSeq) uncharacterized LOC107850838 (A)	pme0282	-1.81959	Phthalic acid	0.83	5.359e-07	7
gene-LOC110693928	-1.368	K09060 plant G-box-binding factor | (RefSeq) G-box-binding factor 3-like isoform X1 (A)	pme0282	-1.81959	Phthalic acid	0.815	1.2572e-06	7
gene-LOC110694254	-2.326	K01177 beta-amylase [EC:3.2.1.2] | (RefSeq) beta-amylase 3, chloroplastic-like (A)	pme0282	-1.81959	Phthalic acid	0.881	1.28e-08	7
gene-LOC110695735	-1.198	K01166 ribonuclease T2 [EC:3.1.27.1] | (RefSeq) uncharacterized protein LOC111302682 (A)	pme0282	-1.81959	Phthalic acid	0.804	2.2322e-06	7
gene-LOC110696285	-1.138	--	pme0282	-1.81959	Phthalic acid	0.852	1.237e-07	7
gene-LOC110697091	-1.73	--	pme0282	-1.81959	Phthalic acid	0.821	8.73e-07	7
gene-LOC110697589	-1.517	K12133 MYB-related transcription factor LHY | (RefSeq) protein CCA1-like isoform X1 (A)	pme0282	-1.81959	Phthalic acid	0.85	1.511e-07	7
gene-LOC110697702	-1.062	K22522 cytokinin riboside 5'-monophosphate phosphoribohydrolase [EC:3.2.2.-] | (RefSeq) cytokinin riboside 5'-monophosphate phosphoribohydrolase LOG1-like (A)	pme0282	-1.81959	Phthalic acid	0.864	5.49e-08	7
gene-LOC110698538	-1.531	--	pme0282	-1.81959	Phthalic acid	0.85	1.42e-07	7
gene-LOC110698623	-1.206	K01507 inorganic pyrophosphatase [EC:3.6.1.1] | (RefSeq) V-type H(+)-translocating pyrophosphatase (A)	pme0282	-1.81959	Phthalic acid	0.849	1.527e-07	7
gene-LOC110698807	-1.039	K18660 malonyl-CoA/methylmalonyl-CoA synthetase [EC:6.2.1.-] | (RefSeq) malonate--CoA ligase-like (A)	pme0282	-1.81959	Phthalic acid	0.835	3.879e-07	7
gene-LOC110699044	-1.58	K12890 splicing factor, arginine/serine-rich 1 | (RefSeq) uncharacterized protein LOC103422586 isoform X1 (A)	pme0282	-1.81959	Phthalic acid	0.803	2.3138e-06	7
gene-LOC110699622	-1.177	K13680 beta-mannan synthase [EC:2.4.1.32] | (RefSeq) glucomannan 4-beta-mannosyltransferase 2-like (A)	pme0282	-1.81959	Phthalic acid	0.84	2.926e-07	7
gene-LOC110700352	-1.088	K11153 retinol dehydrogenase 12 [EC:1.1.1.300] | (RefSeq) short-chain dehydrogenase TIC 32, chloroplastic-like (A)	pme0282	-1.81959	Phthalic acid	0.819	9.793e-07	7
gene-LOC110701606	-1.127	K00434 L-ascorbate peroxidase [EC:1.11.1.11] | (RefSeq) L-ascorbate peroxidase, cytosolic (A)	pme0282	-1.81959	Phthalic acid	0.875	2.29e-08	7
gene-LOC110701885	-1.78	--	pme0282	-1.81959	Phthalic acid	0.821	8.949e-07	7
gene-LOC110702591	-1.172	K01669 deoxyribodipyrimidine photo-lyase [EC:4.1.99.3] | (RefSeq) deoxyribodipyrimidine photo-lyase-like (A)	pme0282	-1.81959	Phthalic acid	0.837	3.332e-07	7
gene-LOC110702952	-1.523	--	pme0282	-1.81959	Phthalic acid	0.877	1.86e-08	7
gene-LOC110703267	-1.714	--	pme0282	-1.81959	Phthalic acid	0.817	1.1224e-06	7
gene-LOC110703365	-1.567	K11996 adenylyltransferase and sulfurtransferase [EC:2.7.7.80 2.8.1.11] | (RefSeq) adenylyltransferase and sulfurtransferase MOCS3-like (A)	pme0282	-1.81959	Phthalic acid	0.892	4.9e-09	7
gene-LOC110703369	-1.167	--	pme0282	-1.81959	Phthalic acid	0.811	1.5141e-06	7
gene-LOC110703394	-1.21	K18660 malonyl-CoA/methylmalonyl-CoA synthetase [EC:6.2.1.-] | (RefSeq) malonate--CoA ligase-like (A)	pme0282	-1.81959	Phthalic acid	0.828	5.863e-07	7
gene-LOC110703425	-2.153	K17193 anthocyanidin 3-O-glucoside 2'''-O-xylosyltransferase [EC:2.4.2.51] | (RefSeq) UDP-glycosyltransferase 79B30 (A)	pme0282	-1.81959	Phthalic acid	0.806	1.9944e-06	7
gene-LOC110703808	-1.505	K21630 GATA-type zinc finger protein 1 | (RefSeq) GATA transcription factor 6-like (A)	pme0282	-1.81959	Phthalic acid	0.826	6.74e-07	7
gene-LOC110704618	-1.412	--	pme0282	-1.81959	Phthalic acid	0.806	1.9993e-06	7
gene-LOC110704808	-1.084	K12900 FUS-interacting serine-arginine-rich protein 1 | (RefSeq) serine/arginine-rich SC35-like splicing factor SCL33 (A)	pme0282	-1.81959	Phthalic acid	0.827	6.344e-07	7
gene-LOC110705559	-1.46	K21630 GATA-type zinc finger protein 1 | (RefSeq) GATA transcription factor 6-like (A)	pme0282	-1.81959	Phthalic acid	0.836	3.662e-07	7
gene-LOC110706329	-2.741	--	pme0282	-1.81959	Phthalic acid	0.881	1.35e-08	7
gene-LOC110706684	-1.332	K22422 protein downstream neighbor of Son | (RefSeq) hypothetical protein (A)	pme0282	-1.81959	Phthalic acid	0.838	3.235e-07	7
gene-LOC110706796	-1.573	K14485 transport inhibitor response 1 | (RefSeq) protein TRANSPORT INHIBITOR RESPONSE 1-like (A)	pme0282	-1.81959	Phthalic acid	0.81	1.6295e-06	7
gene-LOC110707644	-3.074	--	pme0282	-1.81959	Phthalic acid	0.817	1.134e-06	7
gene-LOC110708705	-2.182	K08726 soluble epoxide hydrolase / lipid-phosphate phosphatase [EC:3.3.2.10 3.1.3.76] | (RefSeq) uncharacterized protein LOC107492180 (A)	pme0282	-1.81959	Phthalic acid	0.8	2.6927e-06	7
gene-LOC110709506	-1.843	K13699 abhydrolase domain-containing protein 5 [EC:2.3.1.51] | (RefSeq) probable 1-acylglycerol-3-phosphate O-acyltransferase (A)	pme0282	-1.81959	Phthalic acid	0.831	5.024e-07	7
gene-LOC110709736	-1.274	K22422 protein downstream neighbor of Son | (RefSeq) hypothetical protein (A)	pme0282	-1.81959	Phthalic acid	0.916	3e-10	7
gene-LOC110710297	-1.548	K09284 AP2-like factor, euAP2 lineage | (RefSeq) AP2-like ethylene-responsive transcription factor TOE3 isoform X1 (A)	pme0282	-1.81959	Phthalic acid	0.896	3.3e-09	7
gene-LOC110710354	-1.332	K21580 reticuline N-methyltransferase [EC:2.1.1.337] | (RefSeq) N-methyltransferase 4 (A)	pme0282	-1.81959	Phthalic acid	0.806	2.0382e-06	7
gene-LOC110710732	-1.372	K15100 solute carrier family 25 (mitochondrial citrate transporter), member 1 | (RefSeq) mitochondrial succinate-fumarate transporter 1-like (A)	pme0282	-1.81959	Phthalic acid	0.875	2.19e-08	7
gene-LOC110710941	-1.899	K01177 beta-amylase [EC:3.2.1.2] | (RAP-DB) Os03g0141200; Similar to Beta-amylase PCT-BMYI (EC 3.2.1.2). (A)	pme0282	-1.81959	Phthalic acid	0.817	1.114e-06	7
gene-LOC110711143	-1.234	K12133 MYB-related transcription factor LHY | (RefSeq) protein CCA1 (A)	pme0282	-1.81959	Phthalic acid	0.884	9.8e-09	7
gene-LOC110711291	-1.272	--	pme0282	-1.81959	Phthalic acid	0.803	2.3804e-06	7
gene-LOC110711370	-1.063	K00559 sterol 24-C-methyltransferase [EC:2.1.1.41] | (RefSeq) sterol 24-C-methyltransferase-like (A)	pme0282	-1.81959	Phthalic acid	0.813	1.4061e-06	7
gene-LOC110712571	-2.06	K01728 pectate lyase [EC:4.2.2.2] | (RefSeq) probable pectate lyase 5 (A)	pme0282	-1.81959	Phthalic acid	0.841	2.579e-07	7
gene-LOC110712745	-2.408	K16222 Dof zinc finger protein DOF5.5 | (RefSeq) cyclic dof factor 1-like (A)	pme0282	-1.81959	Phthalic acid	0.89	6e-09	7
gene-LOC110713464	-1.399	K10767 mRNA N6-methyladenine demethylase [EC:1.14.11.53] | (RefSeq) uncharacterized protein LOC110713464 (A)	pme0282	-1.81959	Phthalic acid	0.863	5.59e-08	7
gene-LOC110713551	-1.083	K08869 aarF domain-containing kinase | (RefSeq) predicted protein (A)	pme0282	-1.81959	Phthalic acid	0.823	7.99e-07	7
gene-LOC110714392	-1.403	K09775 uncharacterized protein | (RefSeq) hypothetical protein (A)	pme0282	-1.81959	Phthalic acid	0.822	8.301e-07	7
gene-LOC110714407	-1.481	--	pme0282	-1.81959	Phthalic acid	0.835	3.783e-07	7
gene-LOC110714476	-1.01	--	pme0282	-1.81959	Phthalic acid	0.815	1.2473e-06	7
gene-LOC110715815	-3.087	K07441 beta-1,4-N-acetylglucosaminyltransferase [EC:2.4.1.141] | (RefSeq) UDP-N-acetylglucosamine transferase subunit ALG14 homolog (A)	pme0282	-1.81959	Phthalic acid	0.84	2.871e-07	7
gene-LOC110716624	-1.026	--	pme0282	-1.81959	Phthalic acid	0.877	1.9e-08	7
gene-LOC110716919	-1.084	K15285 solute carrier family 35, member E3 | (RefSeq) uncharacterized protein LOC107963028 (A)	pme0282	-1.81959	Phthalic acid	0.884	9.9e-09	7
gene-LOC110717953	-2.513	K01213 galacturan 1,4-alpha-galacturonidase [EC:3.2.1.67] | (RefSeq) polygalacturonase At1g48100-like (A)	pme0282	-1.81959	Phthalic acid	0.916	4e-10	7
gene-LOC110718364	-2.558	--	pme0282	-1.81959	Phthalic acid	0.861	6.82e-08	7
gene-LOC110718565	-1.039	K16224 senescence-induced receptor-like serine/threonine-protein kinase | (RefSeq) senescence-induced receptor-like serine/threonine-protein kinase (A)	pme0282	-1.81959	Phthalic acid	0.858	8.26e-08	7
gene-LOC110720393	-1.377	K01809 mannose-6-phosphate isomerase [EC:5.3.1.8] | (RefSeq) mannose-6-phosphate isomerase 2-like (A)	pme0282	-1.81959	Phthalic acid	0.838	3.263e-07	7
gene-LOC110720920	-1.063	K14190 GDP-L-galactose phosphorylase [EC:2.7.7.69] | (RefSeq) GDP-L-galactose phosphorylase 1-like (A)	pme0282	-1.81959	Phthalic acid	0.856	9.81e-08	7
gene-LOC110720964	-1.126	--	pme0282	-1.81959	Phthalic acid	0.838	3.223e-07	7
gene-LOC110721089	-1.539	K13449 pathogenesis-related protein 1 | (RefSeq) pathogenesis-related protein PRB1-3-like (A)	pme0282	-1.81959	Phthalic acid	0.888	7.2e-09	7
gene-LOC110721815	-1.309	--	pme0282	-1.81959	Phthalic acid	0.881	1.3e-08	7
gene-LOC110721820	-1.036	K18587 ubiquinone biosynthesis protein COQ9 | (RefSeq) ubiquinone biosynthesis protein COQ9, mitochondrial-like (A)	pme0282	-1.81959	Phthalic acid	0.845	1.984e-07	7
gene-LOC110722068	-1.887	K01213 galacturan 1,4-alpha-galacturonidase [EC:3.2.1.67] | (RefSeq) polygalacturonase At1g48100-like (A)	pme0282	-1.81959	Phthalic acid	0.927	1e-10	7
gene-LOC110722245	-1.507	K23260 scopoletin glucosyltransferase [EC:2.4.1.128] | (RefSeq) scopoletin glucosyltransferase-like (A)	pme0282	-1.81959	Phthalic acid	0.813	1.3686e-06	7
gene-LOC110722299	-3.707	K10615 E3 ubiquitin-protein ligase HERC4 [EC:2.3.2.26] | (RefSeq) E3 ubiquitin-protein ligase (A)	pme0282	-1.81959	Phthalic acid	0.885	9.3e-09	7
gene-LOC110724954	-1.093	K22522 cytokinin riboside 5'-monophosphate phosphoribohydrolase [EC:3.2.2.-] | (RefSeq) cytokinin riboside 5'-monophosphate phosphoribohydrolase LOG3 (A)	pme0282	-1.81959	Phthalic acid	0.802	2.3935e-06	7
gene-LOC110726514	-1.506	K14638 solute carrier family 15 (peptide/histidine transporter), member 3/4 | (RefSeq) protein NRT1/ PTR FAMILY 2.13-like (A)	pme0282	-1.81959	Phthalic acid	0.835	3.944e-07	7
gene-LOC110726777	-1.315	K12741 heterogeneous nuclear ribonucleoprotein A1/A3 | (RefSeq) RNA-binding protein Musashi homolog 2 (A)	pme0282	-1.81959	Phthalic acid	0.87	3.34e-08	7
gene-LOC110726836	-1.579	K10755 replication factor C subunit 2/4 | (RefSeq) replication factor C subunit 4 (A)	pme0282	-1.81959	Phthalic acid	0.818	1.0428e-06	7
gene-LOC110727118	-2.462	K22312 hydroxyjasmonate sulfotransferase [EC:2.8.2.39] | (RefSeq) cytosolic sulfotransferase 5-like (A)	pme0282	-1.81959	Phthalic acid	0.824	7.513e-07	7
gene-LOC110727148	-2.575	--	pme0282	-1.81959	Phthalic acid	0.862	6.07e-08	7
gene-LOC110727600	-1.652	K11153 retinol dehydrogenase 12 [EC:1.1.1.300] | (Kazusa) Lj1g3v0342000.1; - (A)	pme0282	-1.81959	Phthalic acid	0.802	2.4707e-06	7
gene-LOC110727873	-1.795	--	pme0282	-1.81959	Phthalic acid	0.869	3.59e-08	7
gene-LOC110728215	-1.351	--	pme0282	-1.81959	Phthalic acid	0.835	3.902e-07	7
gene-LOC110729518	-1.253	K09060 plant G-box-binding factor | (RefSeq) G-box-binding factor 3-like isoform X1 (A)	pme0282	-1.81959	Phthalic acid	0.842	2.416e-07	7
gene-LOC110729592	-1.127	K15746 beta-carotene 3-hydroxylase [EC:1.14.15.24] | (RefSeq) beta-carotene hydroxylase 2, chloroplastic-like (A)	pme0282	-1.81959	Phthalic acid	0.911	6e-10	7
gene-LOC110729694	-1.959	--	pme0282	-1.81959	Phthalic acid	0.843	2.362e-07	7
gene-LOC110730207	-1.147	K00873 pyruvate kinase [EC:2.7.1.40] | (RefSeq) pyruvate kinase isozyme G, chloroplastic-like (A)	pme0282	-1.81959	Phthalic acid	0.881	1.38e-08	7
gene-LOC110730315	-1.559	K13783 MFS transporter, OPA family, solute carrier family 37 (glycerol-3-phosphate transporter), member 1/2 | (RefSeq) putative glycerol-3-phosphate transporter 4 (A)	pme0282	-1.81959	Phthalic acid	0.872	2.75e-08	7
gene-LOC110730521	-1.109	--	pme0282	-1.81959	Phthalic acid	0.836	3.555e-07	7
gene-LOC110731225	-1.273	K20855 beta-1,3-galactosyltransferase 1/2/3/4/5/7/8 [EC:2.4.1.-] | (RefSeq) probable beta-1,3-galactosyltransferase 4 isoform X1 (A)	pme0282	-1.81959	Phthalic acid	0.886	8.6e-09	7
gene-LOC110731347	-1.533	K03327 multidrug resistance protein, MATE family | (RefSeq) protein DETOXIFICATION 40-like (A)	pme0282	-1.81959	Phthalic acid	0.85	1.509e-07	7
gene-LOC110731636	-1.231	K13422 transcription factor MYC2 | (RefSeq) transcription factor MYC2 (A)	pme0282	-1.81959	Phthalic acid	0.807	1.8633e-06	7
gene-LOC110731664	-2.613	K12133 MYB-related transcription factor LHY | (RefSeq) protein LHY-like (A)	pme0282	-1.81959	Phthalic acid	0.835	3.822e-07	7
gene-LOC110731844	-1.602	K23490 cytochrome b5 | (RefSeq) cytochrome b5, seed isoform-like (A)	pme0282	-1.81959	Phthalic acid	0.89	5.8e-09	7
gene-LOC110732988	-2.48	K18819 inositol 3-alpha-galactosyltransferase [EC:2.4.1.123] | (RefSeq) galactinol synthase 1-like (A)	pme0282	-1.81959	Phthalic acid	0.819	9.673e-07	7
gene-LOC110733336	-2.919	--	pme0282	-1.81959	Phthalic acid	0.888	7.1e-09	7
gene-LOC110733662	-1.252	K00131 glyceraldehyde-3-phosphate dehydrogenase (NADP+) [EC:1.2.1.9] | (RefSeq) NADP-dependent glyceraldehyde-3-phosphate dehydrogenase-like (A)	pme0282	-1.81959	Phthalic acid	0.819	1.0082e-06	7
gene-LOC110733933	-1.614	K17290 oxidoreductase [EC:1.1.1.-] | (RefSeq) Oxidoreductase HTATIP2 (A)	pme0282	-1.81959	Phthalic acid	0.867	4.25e-08	7
gene-LOC110733934	-1.355	K15100 solute carrier family 25 (mitochondrial citrate transporter), member 1 | (RefSeq) mitochondrial succinate-fumarate transporter 1-like (A)	pme0282	-1.81959	Phthalic acid	0.887	7.7e-09	7
gene-LOC110734547	-1.183	K12173 BRCA1-A complex subunit BRE | (RefSeq) BRCA1-A complex subunit BRE-like (A)	pme0282	-1.81959	Phthalic acid	0.922	1e-10	7
gene-LOC110735480	-1.141	K23260 scopoletin glucosyltransferase [EC:2.4.1.128] | (RefSeq) flavonoid glucosyltransferase (A)	pme0282	-1.81959	Phthalic acid	0.91	7e-10	7
gene-LOC110735739	-1.575	K01590 histidine decarboxylase [EC:4.1.1.22] | (RefSeq) serine decarboxylase-like (A)	pme0282	-1.81959	Phthalic acid	0.809	1.7393e-06	7
gene-LOC110736590	-1.079	K19882 O-palmitoleoyl-L-serine hydrolase [EC:3.1.1.98] | (RefSeq) pectin acetylesterase 12-like (A)	pme0282	-1.81959	Phthalic acid	0.863	5.9e-08	7
gene-LOC110737352	-2.968	K16222 Dof zinc finger protein DOF5.5 | (RefSeq) cyclic dof factor 3-like (A)	pme0282	-1.81959	Phthalic acid	0.815	1.2321e-06	7
gene-LOC110738136	-1.904	K13248 pyridoxal phosphate phosphatase PHOSPHO2 [EC:3.1.3.74] | (RefSeq) inorganic pyrophosphatase 2-like (A)	pme0282	-1.81959	Phthalic acid	0.83	5.358e-07	7
gene-LOC110739176	-1.138	K12133 MYB-related transcription factor LHY | (RefSeq) protein CCA1-like isoform X1 (A)	pme0282	-1.81959	Phthalic acid	0.813	1.3764e-06	7
gene-LOC110739240	-1.432	--	pme0282	-1.81959	Phthalic acid	0.809	1.6632e-06	7
gene-LOC110739537	-1.142	K06883 uncharacterized protein | (RefSeq) LOW QUALITY PROTEIN: uncharacterized protein LOC104799061 (A)	pme0282	-1.81959	Phthalic acid	0.807	1.8615e-06	7
gene-LOC110708011	1.368	--	NK10253223	1.12573	2-Amino-3-methoxybenzoic acid	0.802	2.4477e-06	3
gene-LOC110708011	1.368	--	Zmjp000624	1.11164	Pyridoxal	0.802	2.4815e-06	3
gene-LOC110686449	-1.851	--	Hmbp001276	-2.14482	Gallacetophenone	0.817	1.1393e-06	7
gene-LOC110689061	-2.013	--	Hmbp001276	-2.14482	Gallacetophenone	0.85	1.446e-07	7
gene-LOC110689187	-1.158	K10268 F-box and leucine-rich repeat protein 2/20 | (RefSeq) F-box protein At3g58530-like (A)	Hmbp001276	-2.14482	Gallacetophenone	0.836	3.683e-07	7
gene-LOC110689288	-1.971	--	Hmbp001276	-2.14482	Gallacetophenone	0.815	1.2445e-06	7
gene-LOC110689443	-1.98	K03549 KUP system potassium uptake protein | (RefSeq) potassium transporter 19-like (A)	Hmbp001276	-2.14482	Gallacetophenone	0.814	1.2774e-06	7
gene-LOC110689495	-2.169	K11253 histone H3 | (RefSeq) uncharacterized protein LOC110788621 (A)	Hmbp001276	-2.14482	Gallacetophenone	0.835	3.825e-07	7
gene-LOC110693077	-2.561	K08176 MFS transporter, PHS family, inorganic phosphate transporter | (RefSeq) probable inorganic phosphate transporter 1-3 (A)	Hmbp001276	-2.14482	Gallacetophenone	0.846	1.968e-07	7
gene-LOC110696338	-3.733	K15255 ATP-dependent DNA helicase PIF1 [EC:3.6.4.12] | (RefSeq) uncharacterized protein LOC110689508 (A)	Hmbp001276	-2.14482	Gallacetophenone	0.854	1.077e-07	7
gene-LOC110696518	-2.017	--	Hmbp001276	-2.14482	Gallacetophenone	0.808	1.7822e-06	7
gene-LOC110699319	-1.569	--	Hmbp001276	-2.14482	Gallacetophenone	0.823	7.73e-07	7
gene-LOC110699517	-1.075	--	Hmbp001276	-2.14482	Gallacetophenone	0.82	9.221e-07	7
gene-LOC110701422	-1.09	--	Hmbp001276	-2.14482	Gallacetophenone	0.833	4.376e-07	7
gene-LOC110704083	-1.671	K00549 5-methyltetrahydropteroyltriglutamate--homocysteine methyltransferase [EC:2.1.1.14] | (RefSeq) 5-methyltetrahydropteroyltriglutamate-- homocysteine methyltransferase (A)	Hmbp001276	-2.14482	Gallacetophenone	0.824	7.474e-07	7
gene-LOC110704133	-1.286	K08867 WNK lysine deficient protein kinase [EC:2.7.11.1] | (RefSeq) probable serine/threonine-protein kinase WNK10 (A)	Hmbp001276	-2.14482	Gallacetophenone	0.838	3.124e-07	7
gene-LOC110706474	-1.338	--	Hmbp001276	-2.14482	Gallacetophenone	0.825	7.14e-07	7
gene-LOC110710033	-1.07	K15255 ATP-dependent DNA helicase PIF1 [EC:3.6.4.12] | (RefSeq) ATP-dependent DNA helicase pfh1-like (A)	Hmbp001276	-2.14482	Gallacetophenone	0.808	1.775e-06	7
gene-LOC110710586	-1.83	K02335 DNA polymerase I [EC:2.7.7.7] | (RefSeq) DNA polymerase I A, chloroplastic/mitochondrial-like (A)	Hmbp001276	-2.14482	Gallacetophenone	0.827	6.18e-07	7
gene-LOC110717042	-1.187	--	Hmbp001276	-2.14482	Gallacetophenone	0.825	7.163e-07	7
gene-LOC110718038	-2.735	K05391 cyclic nucleotide gated channel, plant | (RefSeq) cyclic nucleotide-gated ion channel 1-like (A)	Hmbp001276	-2.14482	Gallacetophenone	0.812	1.4516e-06	7
gene-LOC110727933	-2.275	K15042 importin subunit alpha-6/7 | (RefSeq) importin subunit alpha-4-like (A)	Hmbp001276	-2.14482	Gallacetophenone	0.847	1.831e-07	7
gene-LOC110734850	-1.236	--	Hmbp001276	-2.14482	Gallacetophenone	0.842	2.568e-07	7
gene-LOC110736113	-1.539	--	Hmbp001276	-2.14482	Gallacetophenone	0.803	2.3038e-06	7
gene-LOC110738530	-6.077	K09264 MADS-box transcription factor, plant | (RefSeq) floral homeotic protein PMADS 1-like (A)	Hmbp001276	-2.14482	Gallacetophenone	0.9	2.2e-09	7
gene-LOC110738547	-4.75	--	Hmbp001276	-2.14482	Gallacetophenone	0.863	5.7e-08	7
gene-LOC110739925	-1.564	--	Hmbp001276	-2.14482	Gallacetophenone	0.811	1.5692e-06	7
gene-LOC110698088	-1.23	--	Zmzn000078	-2.17421	Dihydroxyacetone phosphate	0.81	1.6553e-06	7
gene-LOC110690623	-2.772	K12890 splicing factor, arginine/serine-rich 1 | (RefSeq) uncharacterized protein LOC103422586 isoform X1 (A)	pme1651	-1.33848	Indole 3-acetic acid (IAA)	0.806	1.9922e-06	7
gene-LOC110693077	-2.561	K08176 MFS transporter, PHS family, inorganic phosphate transporter | (RefSeq) probable inorganic phosphate transporter 1-3 (A)	pme1651	-1.33848	Indole 3-acetic acid (IAA)	0.806	1.9494e-06	7
gene-LOC110695735	-1.198	K01166 ribonuclease T2 [EC:3.1.27.1] | (RefSeq) uncharacterized protein LOC111302682 (A)	pme1651	-1.33848	Indole 3-acetic acid (IAA)	0.804	2.2666e-06	7
gene-LOC110696285	-1.138	--	pme1651	-1.33848	Indole 3-acetic acid (IAA)	0.845	2.113e-07	7
gene-LOC110712745	-2.408	K16222 Dof zinc finger protein DOF5.5 | (RefSeq) cyclic dof factor 1-like (A)	pme1651	-1.33848	Indole 3-acetic acid (IAA)	0.831	4.901e-07	7
gene-LOC110716919	-1.084	K15285 solute carrier family 35, member E3 | (RefSeq) uncharacterized protein LOC107963028 (A)	pme1651	-1.33848	Indole 3-acetic acid (IAA)	0.818	1.0687e-06	7
gene-LOC110722068	-1.887	K01213 galacturan 1,4-alpha-galacturonidase [EC:3.2.1.67] | (RefSeq) polygalacturonase At1g48100-like (A)	pme1651	-1.33848	Indole 3-acetic acid (IAA)	0.814	1.3256e-06	7
gene-LOC110731844	-1.602	K23490 cytochrome b5 | (RefSeq) cytochrome b5, seed isoform-like (A)	pme1651	-1.33848	Indole 3-acetic acid (IAA)	0.821	9.099e-07	7
gene-LOC110691475	-2.27	K22455 estrogen receptor-binding fragment-associated gene 9 protein | (RefSeq) uncharacterized protein At3g61260-like (A)	pmb2795	-1.69304	4-Methoxycinnamic acid*	0.814	1.3132e-06	7
gene-LOC110696285	-1.138	--	pmb2795	-1.69304	4-Methoxycinnamic acid*	0.805	2.0827e-06	7
gene-LOC110697589	-1.517	K12133 MYB-related transcription factor LHY | (RefSeq) protein CCA1-like isoform X1 (A)	pmb2795	-1.69304	4-Methoxycinnamic acid*	0.809	1.7073e-06	7
gene-LOC110703267	-1.714	--	pmb2795	-1.69304	4-Methoxycinnamic acid*	0.808	1.781e-06	7
gene-LOC110704618	-1.412	--	pmb2795	-1.69304	4-Methoxycinnamic acid*	0.837	3.33e-07	7
gene-LOC110710138	-1.014	K12761 carbon catabolite-derepressing protein kinase [EC:2.7.11.1] | (RefSeq) CBL-interacting serine/threonine-protein kinase 4-like (A)	pmb2795	-1.69304	4-Methoxycinnamic acid*	0.891	5.3e-09	7
gene-LOC110710508	-1.205	K03860 phosphatidylinositol glycan, class Q | (RefSeq) N-acetylglucosaminyl-phosphatidylinositol biosynthetic protein gpi1-like (A)	pmb2795	-1.69304	4-Methoxycinnamic acid*	0.804	2.2257e-06	7
gene-LOC110711143	-1.234	K12133 MYB-related transcription factor LHY | (RefSeq) protein CCA1 (A)	pmb2795	-1.69304	4-Methoxycinnamic acid*	0.804	2.1961e-06	7
gene-LOC110712745	-2.408	K16222 Dof zinc finger protein DOF5.5 | (RefSeq) cyclic dof factor 1-like (A)	pmb2795	-1.69304	4-Methoxycinnamic acid*	0.816	1.1759e-06	7
gene-LOC110714476	-1.01	--	pmb2795	-1.69304	4-Methoxycinnamic acid*	0.801	2.586e-06	7
gene-LOC110718364	-2.558	--	pmb2795	-1.69304	4-Methoxycinnamic acid*	0.853	1.174e-07	7
gene-LOC110722299	-3.707	K10615 E3 ubiquitin-protein ligase HERC4 [EC:2.3.2.26] | (RefSeq) E3 ubiquitin-protein ligase (A)	pmb2795	-1.69304	4-Methoxycinnamic acid*	0.846	1.921e-07	7
gene-LOC110727148	-2.575	--	pmb2795	-1.69304	4-Methoxycinnamic acid*	0.843	2.275e-07	7
gene-LOC110729592	-1.127	K15746 beta-carotene 3-hydroxylase [EC:1.14.15.24] | (RefSeq) beta-carotene hydroxylase 2, chloroplastic-like (A)	pmb2795	-1.69304	4-Methoxycinnamic acid*	0.83	5.222e-07	7
gene-LOC110730207	-1.147	K00873 pyruvate kinase [EC:2.7.1.40] | (RefSeq) pyruvate kinase isozyme G, chloroplastic-like (A)	pmb2795	-1.69304	4-Methoxycinnamic acid*	0.822	8.202e-07	7
gene-LOC110731664	-2.613	K12133 MYB-related transcription factor LHY | (RefSeq) protein LHY-like (A)	pmb2795	-1.69304	4-Methoxycinnamic acid*	0.845	1.991e-07	7
gene-LOC110731844	-1.602	K23490 cytochrome b5 | (RefSeq) cytochrome b5, seed isoform-like (A)	pmb2795	-1.69304	4-Methoxycinnamic acid*	0.858	8.05e-08	7
gene-LOC110732988	-2.48	K18819 inositol 3-alpha-galactosyltransferase [EC:2.4.1.123] | (RefSeq) galactinol synthase 1-like (A)	pmb2795	-1.69304	4-Methoxycinnamic acid*	0.801	2.6237e-06	7
gene-LOC110733336	-2.919	--	pmb2795	-1.69304	4-Methoxycinnamic acid*	0.81	1.6132e-06	7
gene-LOC110739537	-1.142	K06883 uncharacterized protein | (RefSeq) LOW QUALITY PROTEIN: uncharacterized protein LOC104799061 (A)	pmb2795	-1.69304	4-Methoxycinnamic acid*	0.804	2.248e-06	7
gene-LOC110682669	-2.353	K15730 cytosolic prostaglandin-E synthase [EC:5.3.99.3] | (RefSeq) uncharacterized protein OsI_027940-like (A)	mws1195	-1.87595	p-Coumaric acid methyl ester*	0.804	2.2027e-06	7
gene-LOC110687973	-2.285	K12135 zinc finger protein CONSTANS | (RefSeq) zinc finger protein CONSTANS-like (A)	mws1195	-1.87595	p-Coumaric acid methyl ester*	0.814	1.2897e-06	7
gene-LOC110690623	-2.772	K12890 splicing factor, arginine/serine-rich 1 | (RefSeq) uncharacterized protein LOC103422586 isoform X1 (A)	mws1195	-1.87595	p-Coumaric acid methyl ester*	0.808	1.8045e-06	7
gene-LOC110691475	-2.27	K22455 estrogen receptor-binding fragment-associated gene 9 protein | (RefSeq) uncharacterized protein At3g61260-like (A)	mws1195	-1.87595	p-Coumaric acid methyl ester*	0.814	1.3193e-06	7
gene-LOC110693566	-1.54	K01054 acylglycerol lipase [EC:3.1.1.23] | (RefSeq) caffeoylshikimate esterase-like (A)	mws1195	-1.87595	p-Coumaric acid methyl ester*	0.802	2.4588e-06	7
gene-LOC110696285	-1.138	--	mws1195	-1.87595	p-Coumaric acid methyl ester*	0.824	7.287e-07	7
gene-LOC110697589	-1.517	K12133 MYB-related transcription factor LHY | (RefSeq) protein CCA1-like isoform X1 (A)	mws1195	-1.87595	p-Coumaric acid methyl ester*	0.823	7.949e-07	7
gene-LOC110703267	-1.714	--	mws1195	-1.87595	p-Coumaric acid methyl ester*	0.807	1.8884e-06	7
gene-LOC110704618	-1.412	--	mws1195	-1.87595	p-Coumaric acid methyl ester*	0.835	3.851e-07	7
gene-LOC110705731	-1.092	K12135 zinc finger protein CONSTANS | (RefSeq) zinc finger protein CONSTANS-LIKE 2-like (A)	mws1195	-1.87595	p-Coumaric acid methyl ester*	0.804	2.2494e-06	7
gene-LOC110710138	-1.014	K12761 carbon catabolite-derepressing protein kinase [EC:2.7.11.1] | (RefSeq) CBL-interacting serine/threonine-protein kinase 4-like (A)	mws1195	-1.87595	p-Coumaric acid methyl ester*	0.912	6e-10	7
gene-LOC110710354	-1.332	K21580 reticuline N-methyltransferase [EC:2.1.1.337] | (RefSeq) N-methyltransferase 4 (A)	mws1195	-1.87595	p-Coumaric acid methyl ester*	0.806	2.007e-06	7
gene-LOC110710508	-1.205	K03860 phosphatidylinositol glycan, class Q | (RefSeq) N-acetylglucosaminyl-phosphatidylinositol biosynthetic protein gpi1-like (A)	mws1195	-1.87595	p-Coumaric acid methyl ester*	0.841	2.736e-07	7
gene-LOC110712745	-2.408	K16222 Dof zinc finger protein DOF5.5 | (RefSeq) cyclic dof factor 1-like (A)	mws1195	-1.87595	p-Coumaric acid methyl ester*	0.839	2.952e-07	7
gene-LOC110714476	-1.01	--	mws1195	-1.87595	p-Coumaric acid methyl ester*	0.816	1.1915e-06	7
gene-LOC110717414	-1.868	K01858 myo-inositol-1-phosphate synthase [EC:5.5.1.4] | (RefSeq) inositol-3-phosphate synthase (A)	mws1195	-1.87595	p-Coumaric acid methyl ester*	0.828	5.781e-07	7
gene-LOC110718364	-2.558	--	mws1195	-1.87595	p-Coumaric acid methyl ester*	0.878	1.7e-08	7
gene-LOC110718605	-1.017	--	mws1195	-1.87595	p-Coumaric acid methyl ester*	0.816	1.1663e-06	7
gene-LOC110721800	-2.534	--	mws1195	-1.87595	p-Coumaric acid methyl ester*	0.802	2.4203e-06	7
gene-LOC110722299	-3.707	K10615 E3 ubiquitin-protein ligase HERC4 [EC:2.3.2.26] | (RefSeq) E3 ubiquitin-protein ligase (A)	mws1195	-1.87595	p-Coumaric acid methyl ester*	0.855	1.06e-07	7
gene-LOC110727148	-2.575	--	mws1195	-1.87595	p-Coumaric acid methyl ester*	0.863	5.6e-08	7
gene-LOC110729592	-1.127	K15746 beta-carotene 3-hydroxylase [EC:1.14.15.24] | (RefSeq) beta-carotene hydroxylase 2, chloroplastic-like (A)	mws1195	-1.87595	p-Coumaric acid methyl ester*	0.84	2.822e-07	7
gene-LOC110730207	-1.147	K00873 pyruvate kinase [EC:2.7.1.40] | (RefSeq) pyruvate kinase isozyme G, chloroplastic-like (A)	mws1195	-1.87595	p-Coumaric acid methyl ester*	0.823	7.732e-07	7
gene-LOC110731664	-2.613	K12133 MYB-related transcription factor LHY | (RefSeq) protein LHY-like (A)	mws1195	-1.87595	p-Coumaric acid methyl ester*	0.866	4.55e-08	7
gene-LOC110731844	-1.602	K23490 cytochrome b5 | (RefSeq) cytochrome b5, seed isoform-like (A)	mws1195	-1.87595	p-Coumaric acid methyl ester*	0.868	4e-08	7
gene-LOC110733336	-2.919	--	mws1195	-1.87595	p-Coumaric acid methyl ester*	0.821	8.813e-07	7
gene-LOC110736814	-1.1	K01115 phospholipase D1/2 [EC:3.1.4.4] | (RefSeq) phospholipase D zeta 1-like (A)	mws1195	-1.87595	p-Coumaric acid methyl ester*	0.804	2.2228e-06	7
gene-LOC110739537	-1.142	K06883 uncharacterized protein | (RefSeq) LOW QUALITY PROTEIN: uncharacterized protein LOC104799061 (A)	mws1195	-1.87595	p-Coumaric acid methyl ester*	0.836	3.558e-07	7
gene-LOC110708011	1.368	--	mws0237	1.05212	Azelaic acid	0.873	2.53e-08	3
gene-LOC110722560	2.134	--	mws0237	1.05212	Azelaic acid	0.818	1.0706e-06	3
gene-LOC110728396	1.749	K00384 thioredoxin reductase (NADPH) [EC:1.8.1.9] | (RefSeq) LOW QUALITY PROTEIN: thioredoxin reductase 2-like (A)	mws0237	1.05212	Azelaic acid	0.807	1.8694e-06	3
gene-LOC110682953	-25.211	--	pme3827	-1.1744	3,4-Dihydroxy-L-phenylalanine (L-Dopa)	0.903	1.5e-09	7
gene-LOC110696164	-2.334	K18757 la-related protein 1 | (RefSeq) la-related protein 1A-like (A)	pme3827	-1.1744	3,4-Dihydroxy-L-phenylalanine (L-Dopa)	0.909	8e-10	7
gene-LOC110699505	-20.638	--	pme3827	-1.1744	3,4-Dihydroxy-L-phenylalanine (L-Dopa)	0.904	1.3e-09	7
gene-LOC110706101	-1.687	--	pme3827	-1.1744	3,4-Dihydroxy-L-phenylalanine (L-Dopa)	0.909	8e-10	7
gene-LOC110706233	-5.566	--	pme3827	-1.1744	3,4-Dihydroxy-L-phenylalanine (L-Dopa)	0.912	6e-10	7
gene-LOC110710471	-8.411	--	pme3827	-1.1744	3,4-Dihydroxy-L-phenylalanine (L-Dopa)	0.86	6.97e-08	7
gene-LOC110724497	-2.632	K18757 la-related protein 1 | (RefSeq) la-related protein 1A-like (A)	pme3827	-1.1744	3,4-Dihydroxy-L-phenylalanine (L-Dopa)	0.893	4.5e-09	7
gene-LOC110724664	-22.698	K12524 bifunctional aspartokinase / homoserine dehydrogenase 1 [EC:2.7.2.4 1.1.1.3] | (RefSeq) bifunctional aspartokinase/homoserine dehydrogenase 2, chloroplastic-like (A)	pme3827	-1.1744	3,4-Dihydroxy-L-phenylalanine (L-Dopa)	0.902	1.8e-09	7
gene-LOC110725907	-4.469	--	pme3827	-1.1744	3,4-Dihydroxy-L-phenylalanine (L-Dopa)	0.905	1.3e-09	7
gene-LOC110726069	-23.237	--	pme3827	-1.1744	3,4-Dihydroxy-L-phenylalanine (L-Dopa)	0.809	1.7468e-06	7
gene-LOC110726758	-1.93	K15813 beta-amyrin synthase [EC:5.4.99.39] | (RefSeq) beta-amyrin synthase-like (A)	pme3827	-1.1744	3,4-Dihydroxy-L-phenylalanine (L-Dopa)	-0.826	6.508e-07	7
gene-LOC110730437	-1.471	K18757 la-related protein 1 | (RefSeq) la-related protein 1A-like (A)	pme3827	-1.1744	3,4-Dihydroxy-L-phenylalanine (L-Dopa)	0.9	2.2e-09	7
gene-LOC110735518	-5.282	--	pme3827	-1.1744	3,4-Dihydroxy-L-phenylalanine (L-Dopa)	0.858	8.59e-08	7
gene-LOC110735714	-6.148	--	pme3827	-1.1744	3,4-Dihydroxy-L-phenylalanine (L-Dopa)	0.912	6e-10	7
gene-LOC110736047	-22.67	--	pme3827	-1.1744	3,4-Dihydroxy-L-phenylalanine (L-Dopa)	0.909	8e-10	7
gene-LOC110738571	-1.444	K01535 H+-transporting ATPase [EC:7.1.2.1] | (RefSeq) ATPase 11, plasma membrane-type-like (A)	pme3827	-1.1744	3,4-Dihydroxy-L-phenylalanine (L-Dopa)	0.804	2.1852e-06	7
gene-LOC110739604	-5.581	--	pme3827	-1.1744	3,4-Dihydroxy-L-phenylalanine (L-Dopa)	0.909	8e-10	7
gene-LOC110721904	-1.604	K01611 S-adenosylmethionine decarboxylase [EC:4.1.1.50] | (RefSeq) S-adenosylmethionine decarboxylase proenzyme-like (A)	Zmzn000079	-1.0499	D-Erythrose-4-phosphate	0.828	6.03e-07	7
gene-LOC110723164	-1.08	K16241 transcription factor HY5 | (RefSeq) transcription factor HY5-like (A)	Zmzn000079	-1.0499	D-Erythrose-4-phosphate	0.811	1.5092e-06	7
gene-LOC110737381	-1.062	--	Zmzn000079	-1.0499	D-Erythrose-4-phosphate	0.826	6.722e-07	7
gene-LOC110687217	2.156	K15014 solute carrier family 29 (equilibrative nucleoside transporter), member 1/2/3 | (RefSeq) equilibrative nucleotide transporter 3-like (A)	Zmtn001464	1.81945	4,8-Dihydroxyquinoline-2-carboxylic acid	0.891	5.4e-09	3
gene-LOC110687890	1.794	--	Zmtn001464	1.81945	4,8-Dihydroxyquinoline-2-carboxylic acid	0.86	6.98e-08	3
gene-LOC110699381	3.564	K00430 peroxidase [EC:1.11.1.7] | (RefSeq) peroxidase P7-like (A)	Zmtn001464	1.81945	4,8-Dihydroxyquinoline-2-carboxylic acid	0.84	2.772e-07	3
gene-LOC110706328	1.168	--	Zmtn001464	1.81945	4,8-Dihydroxyquinoline-2-carboxylic acid	0.801	2.5683e-06	3
gene-LOC110707640	3.083	K19720 collagen, type III, alpha | (RefSeq) hypothetical protein (A)	Zmtn001464	1.81945	4,8-Dihydroxyquinoline-2-carboxylic acid	0.842	2.466e-07	3
gene-LOC110713458	1.183	--	Zmtn001464	1.81945	4,8-Dihydroxyquinoline-2-carboxylic acid	0.82	9.392e-07	3
gene-LOC110714779	1.283	--	Zmtn001464	1.81945	4,8-Dihydroxyquinoline-2-carboxylic acid	0.88	1.4e-08	3
gene-LOC110714846	1.158	K14972 PAX-interacting protein 1 | (RefSeq) mediator of RNA polymerase II transcription subunit 15a-like (A)	Zmtn001464	1.81945	4,8-Dihydroxyquinoline-2-carboxylic acid	0.849	1.609e-07	3
gene-LOC110718185	1.221	--	Zmtn001464	1.81945	4,8-Dihydroxyquinoline-2-carboxylic acid	0.837	3.438e-07	3
gene-LOC110683697	-1.06	--	mws4173	-1.81196	5,7-Dimethoxycoumarin (Limettin)(Citropten)	-0.861	6.82e-08	7
gene-LOC110686013	-1.056	--	mws4173	-1.81196	5,7-Dimethoxycoumarin (Limettin)(Citropten)	-0.871	3.02e-08	7
gene-LOC110689061	-2.013	--	mws4173	-1.81196	5,7-Dimethoxycoumarin (Limettin)(Citropten)	-0.952	0	7
gene-LOC110689121	-1.692	--	mws4173	-1.81196	5,7-Dimethoxycoumarin (Limettin)(Citropten)	-0.839	3.092e-07	7
gene-LOC110689122	-1.393	--	mws4173	-1.81196	5,7-Dimethoxycoumarin (Limettin)(Citropten)	-0.822	8.595e-07	7
gene-LOC110689187	-1.158	K10268 F-box and leucine-rich repeat protein 2/20 | (RefSeq) F-box protein At3g58530-like (A)	mws4173	-1.81196	5,7-Dimethoxycoumarin (Limettin)(Citropten)	-0.812	1.4441e-06	7
gene-LOC110689288	-1.971	--	mws4173	-1.81196	5,7-Dimethoxycoumarin (Limettin)(Citropten)	-0.863	5.82e-08	7
gene-LOC110689494	-1.453	K13466 EIX receptor 1/2 | (RefSeq) LRR receptor-like serine/threonine-protein kinase GSO1 (A)	mws4173	-1.81196	5,7-Dimethoxycoumarin (Limettin)(Citropten)	-0.881	1.31e-08	7
gene-LOC110689495	-2.169	K11253 histone H3 | (RefSeq) uncharacterized protein LOC110788621 (A)	mws4173	-1.81196	5,7-Dimethoxycoumarin (Limettin)(Citropten)	-0.949	0	7
gene-LOC110693039	-1.512	K09753 cinnamoyl-CoA reductase [EC:1.2.1.44] | (RefSeq) cinnamoyl-CoA reductase 1-like (A)	mws4173	-1.81196	5,7-Dimethoxycoumarin (Limettin)(Citropten)	-0.82	9.483e-07	7
gene-LOC110694410	-1.05	--	mws4173	-1.81196	5,7-Dimethoxycoumarin (Limettin)(Citropten)	-0.8	2.6736e-06	7
gene-LOC110694425	-1.275	K12486 stromal membrane-associated protein | (RefSeq) probable ADP-ribosylation factor GTPase-activating protein AGD11 (A)	mws4173	-1.81196	5,7-Dimethoxycoumarin (Limettin)(Citropten)	-0.852	1.239e-07	7
gene-LOC110694873	-1.692	--	mws4173	-1.81196	5,7-Dimethoxycoumarin (Limettin)(Citropten)	-0.931	0	7
gene-LOC110695582	-1.625	K12524 bifunctional aspartokinase / homoserine dehydrogenase 1 [EC:2.7.2.4 1.1.1.3] | (RefSeq) bifunctional aspartokinase/homoserine dehydrogenase 2, chloroplastic-like (A)	mws4173	-1.81196	5,7-Dimethoxycoumarin (Limettin)(Citropten)	-0.836	3.657e-07	7
gene-LOC110696518	-2.017	--	mws4173	-1.81196	5,7-Dimethoxycoumarin (Limettin)(Citropten)	-0.897	3.1e-09	7
gene-LOC110696767	-1.74	--	mws4173	-1.81196	5,7-Dimethoxycoumarin (Limettin)(Citropten)	-0.871	3.16e-08	7
gene-LOC110697848	-1.213	--	mws4173	-1.81196	5,7-Dimethoxycoumarin (Limettin)(Citropten)	-0.841	2.615e-07	7
gene-LOC110699319	-1.569	--	mws4173	-1.81196	5,7-Dimethoxycoumarin (Limettin)(Citropten)	-0.869	3.69e-08	7
gene-LOC110699517	-1.075	--	mws4173	-1.81196	5,7-Dimethoxycoumarin (Limettin)(Citropten)	-0.956	0	7
gene-LOC110699685	-1.794	--	mws4173	-1.81196	5,7-Dimethoxycoumarin (Limettin)(Citropten)	-0.868	3.93e-08	7
gene-LOC110699977	-1.029	K23222 nuclease HARBI1 [EC:3.1.-.-] | (RefSeq) uncharacterized protein LOC104242359 (A)	mws4173	-1.81196	5,7-Dimethoxycoumarin (Limettin)(Citropten)	-0.823	8.09e-07	7
gene-LOC110701422	-1.09	--	mws4173	-1.81196	5,7-Dimethoxycoumarin (Limettin)(Citropten)	-0.826	6.789e-07	7
gene-LOC110703744	-1.294	--	mws4173	-1.81196	5,7-Dimethoxycoumarin (Limettin)(Citropten)	-0.9	2.2e-09	7
gene-LOC110704083	-1.671	K00549 5-methyltetrahydropteroyltriglutamate--homocysteine methyltransferase [EC:2.1.1.14] | (RefSeq) 5-methyltetrahydropteroyltriglutamate-- homocysteine methyltransferase (A)	mws4173	-1.81196	5,7-Dimethoxycoumarin (Limettin)(Citropten)	-0.954	0	7
gene-LOC110704133	-1.286	K08867 WNK lysine deficient protein kinase [EC:2.7.11.1] | (RefSeq) probable serine/threonine-protein kinase WNK10 (A)	mws4173	-1.81196	5,7-Dimethoxycoumarin (Limettin)(Citropten)	-0.957	0	7
gene-LOC110706474	-1.338	--	mws4173	-1.81196	5,7-Dimethoxycoumarin (Limettin)(Citropten)	-0.958	0	7
gene-LOC110710259	-1.365	K14400 pre-mRNA cleavage complex 2 protein Pcf11 | (RefSeq) LOW QUALITY PROTEIN: uncharacterized protein LOC111982967 (A)	mws4173	-1.81196	5,7-Dimethoxycoumarin (Limettin)(Citropten)	-0.853	1.204e-07	7
gene-LOC110710586	-1.83	K02335 DNA polymerase I [EC:2.7.7.7] | (RefSeq) DNA polymerase I A, chloroplastic/mitochondrial-like (A)	mws4173	-1.81196	5,7-Dimethoxycoumarin (Limettin)(Citropten)	-0.956	0	7
gene-LOC110716030	-1.228	K11253 histone H3 | (RefSeq) uncharacterized protein LOC110629262 (A)	mws4173	-1.81196	5,7-Dimethoxycoumarin (Limettin)(Citropten)	-0.869	3.7e-08	7
gene-LOC110716195	-1.763	--	mws4173	-1.81196	5,7-Dimethoxycoumarin (Limettin)(Citropten)	-0.825	7.111e-07	7
gene-LOC110717042	-1.187	--	mws4173	-1.81196	5,7-Dimethoxycoumarin (Limettin)(Citropten)	-0.959	0	7
gene-LOC110718444	-1.014	--	mws4173	-1.81196	5,7-Dimethoxycoumarin (Limettin)(Citropten)	-0.92	2e-10	7
gene-LOC110723240	-1.026	--	mws4173	-1.81196	5,7-Dimethoxycoumarin (Limettin)(Citropten)	-0.879	1.56e-08	7
gene-LOC110724939	-1.161	--	mws4173	-1.81196	5,7-Dimethoxycoumarin (Limettin)(Citropten)	-0.852	1.317e-07	7
gene-LOC110724940	-2.141	--	mws4173	-1.81196	5,7-Dimethoxycoumarin (Limettin)(Citropten)	-0.803	2.3282e-06	7
gene-LOC110727933	-2.275	K15042 importin subunit alpha-6/7 | (RefSeq) importin subunit alpha-4-like (A)	mws4173	-1.81196	5,7-Dimethoxycoumarin (Limettin)(Citropten)	-0.917	3e-10	7
gene-LOC110732914	-1.502	K17604 zinc finger SWIM domain-containing protein 3 | (RefSeq) protein FAR1-RELATED SEQUENCE 5-like (A)	mws4173	-1.81196	5,7-Dimethoxycoumarin (Limettin)(Citropten)	0.874	2.47e-08	7
gene-LOC110734850	-1.236	--	mws4173	-1.81196	5,7-Dimethoxycoumarin (Limettin)(Citropten)	-0.955	0	7
gene-LOC110735268	-1.07	--	mws4173	-1.81196	5,7-Dimethoxycoumarin (Limettin)(Citropten)	-0.803	2.357e-06	7
gene-LOC110736113	-1.539	--	mws4173	-1.81196	5,7-Dimethoxycoumarin (Limettin)(Citropten)	-0.899	2.5e-09	7
gene-LOC110737858	-1.793	--	mws4173	-1.81196	5,7-Dimethoxycoumarin (Limettin)(Citropten)	-0.875	2.31e-08	7
gene-LOC110738151	-1.692	--	mws4173	-1.81196	5,7-Dimethoxycoumarin (Limettin)(Citropten)	-0.872	2.78e-08	7
gene-LOC110738964	-1.209	K03327 multidrug resistance protein, MATE family | (RefSeq) protein DETOXIFICATION 16-like (A)	mws4173	-1.81196	5,7-Dimethoxycoumarin (Limettin)(Citropten)	-0.898	2.7e-09	7
gene-LOC110739925	-1.564	--	mws4173	-1.81196	5,7-Dimethoxycoumarin (Limettin)(Citropten)	-0.907	1.1e-09	7
gene-LOC110703267	-1.714	--	mws1212	-2.46479	Methyl ferulate	0.809	1.7111e-06	7
gene-LOC110711143	-1.234	K12133 MYB-related transcription factor LHY | (RefSeq) protein CCA1 (A)	mws1212	-2.46479	Methyl ferulate	0.808	1.8107e-06	7
gene-LOC110731844	-1.602	K23490 cytochrome b5 | (RefSeq) cytochrome b5, seed isoform-like (A)	mws1212	-2.46479	Methyl ferulate	0.814	1.3153e-06	7
gene-LOC110687362	-1.998	K03327 multidrug resistance protein, MATE family | (RefSeq) protein DETOXIFICATION 40-like isoform X1 (A)	mws2184	-2.87464	Ethyl caffeate	0.813	1.3708e-06	7
gene-LOC110694950	-1.123	K10767 mRNA N6-methyladenine demethylase [EC:1.14.11.53] | (RefSeq) uncharacterized protein LOC110694950 (A)	mws2184	-2.87464	Ethyl caffeate	0.814	1.3002e-06	7
gene-LOC110696780	-2.085	--	mws2184	-2.87464	Ethyl caffeate	0.817	1.0787e-06	7
gene-LOC110709736	-1.274	K22422 protein downstream neighbor of Son | (RefSeq) hypothetical protein (A)	mws2184	-2.87464	Ethyl caffeate	0.834	4.153e-07	7
gene-LOC110713464	-1.399	K10767 mRNA N6-methyladenine demethylase [EC:1.14.11.53] | (RefSeq) uncharacterized protein LOC110713464 (A)	mws2184	-2.87464	Ethyl caffeate	0.809	1.729e-06	7
gene-LOC110715815	-3.087	K07441 beta-1,4-N-acetylglucosaminyltransferase [EC:2.4.1.141] | (RefSeq) UDP-N-acetylglucosamine transferase subunit ALG14 homolog (A)	mws2184	-2.87464	Ethyl caffeate	0.813	1.3638e-06	7
gene-LOC110716919	-1.084	K15285 solute carrier family 35, member E3 | (RefSeq) uncharacterized protein LOC107963028 (A)	mws2184	-2.87464	Ethyl caffeate	0.821	9.082e-07	7
gene-LOC110717953	-2.513	K01213 galacturan 1,4-alpha-galacturonidase [EC:3.2.1.67] | (RefSeq) polygalacturonase At1g48100-like (A)	mws2184	-2.87464	Ethyl caffeate	0.821	9.077e-07	7
gene-LOC110722068	-1.887	K01213 galacturan 1,4-alpha-galacturonidase [EC:3.2.1.67] | (RefSeq) polygalacturonase At1g48100-like (A)	mws2184	-2.87464	Ethyl caffeate	0.801	2.5504e-06	7
gene-LOC110737381	-1.062	--	mws2184	-2.87464	Ethyl caffeate	0.828	5.916e-07	7
gene-LOC110703267	-1.714	--	pmb2620	-2.38316	3,4-Dimethoxycinnamic acid	0.809	1.7408e-06	7
gene-LOC110682171	1.545	K06123 1-acylglycerone phosphate reductase [EC:1.1.1.101] | (RefSeq) hypothetical protein (A)	pme0170	1.23999	N-Acetyl-L-Arginine	0.817	1.1026e-06	3
gene-LOC110683095	2.13	K13066 caffeic acid 3-O-methyltransferase [EC:2.1.1.68] | (RefSeq) COMT1-2; caffeic acid O-methyltransferase (A)	pme0170	1.23999	N-Acetyl-L-Arginine	0.839	3.033e-07	3
gene-LOC110683732	1.748	K03231 elongation factor 1-alpha | (RefSeq) elongation factor 1-alpha-like (A)	pme0170	1.23999	N-Acetyl-L-Arginine	0.832	4.692e-07	3
gene-LOC110684699	1.223	K00700 1,4-alpha-glucan branching enzyme [EC:2.4.1.18] | (RefSeq) 1,4-alpha-glucan-branching enzyme 2-2, chloroplastic/amyloplastic-like (A)	pme0170	1.23999	N-Acetyl-L-Arginine	0.819	1.0138e-06	3
gene-LOC110686454	2.235	K03320 ammonium transporter, Amt family | (RefSeq) ammonium transporter 3 member 1-like isoform X1 (A)	pme0170	1.23999	N-Acetyl-L-Arginine	0.801	2.6356e-06	3
gene-LOC110687236	1.331	K20606 mitogen-activated protein kinase kinase kinase ANP1 [EC:2.7.11.25] | (RefSeq) receptor-like serine/threonine-protein kinase SD1-7 isoform X1 (A)	pme0170	1.23999	N-Acetyl-L-Arginine	0.831	4.843e-07	3
gene-LOC110687372	1.213	K00703 starch synthase [EC:2.4.1.21] | (RefSeq) starch synthase 3, chloroplastic/amyloplastic-like isoform X1 (A)	pme0170	1.23999	N-Acetyl-L-Arginine	0.826	6.823e-07	3
gene-LOC110688327	4.21	--	pme0170	1.23999	N-Acetyl-L-Arginine	0.814	1.2975e-06	3
gene-LOC110693174	2.806	K15803 (-)-germacrene D synthase [EC:4.2.3.75] | (RefSeq) probable sesquiterpene synthase (A)	pme0170	1.23999	N-Acetyl-L-Arginine	0.801	2.571e-06	3
gene-LOC110693821	2.493	K23717 solute carrier family 23 (nucleobase transporter), member 2 | (RefSeq) nucleobase-ascorbate transporter 4-like (A)	pme0170	1.23999	N-Acetyl-L-Arginine	0.846	1.901e-07	3
gene-LOC110694205	1.203	K08244 alpha-glucan, water dikinase [EC:2.7.9.4] | (RefSeq) alpha-glucan water dikinase, chloroplastic-like (A)	pme0170	1.23999	N-Acetyl-L-Arginine	0.826	6.548e-07	3
gene-LOC110697792	2.33	K11801 WD repeat-containing protein 23 | (RefSeq) LEC14B protein-like (A)	pme0170	1.23999	N-Acetyl-L-Arginine	0.804	2.2082e-06	3
gene-LOC110698459	2.777	K13195 cold-inducible RNA-binding protein | (RefSeq) glycine-rich RNA-binding, abscisic acid-inducible protein-like (A)	pme0170	1.23999	N-Acetyl-L-Arginine	0.808	1.8266e-06	3
gene-LOC110698649	2.633	--	pme0170	1.23999	N-Acetyl-L-Arginine	0.842	2.495e-07	3
gene-LOC110699358	1.867	--	pme0170	1.23999	N-Acetyl-L-Arginine	0.815	1.2698e-06	3
gene-LOC110699691	1.386	K09646 serine carboxypeptidase 1 [EC:3.4.16.-] | (RefSeq) serine carboxypeptidase-like 51 (A)	pme0170	1.23999	N-Acetyl-L-Arginine	0.804	2.2436e-06	3
gene-LOC110699924	3.939	K01840 phosphomannomutase [EC:5.4.2.8] | (RefSeq) uncharacterized protein LOC107434468 (A)	pme0170	1.23999	N-Acetyl-L-Arginine	0.855	1.061e-07	3
gene-LOC110700064	3.082	--	pme0170	1.23999	N-Acetyl-L-Arginine	0.82	9.257e-07	3
gene-LOC110701482	1.629	--	pme0170	1.23999	N-Acetyl-L-Arginine	0.845	2.08e-07	3
gene-LOC110702130	1.44	K11996 adenylyltransferase and sulfurtransferase [EC:2.7.7.80 2.8.1.11] | (RefSeq) adenylyltransferase and sulfurtransferase MOCS3-like (A)	pme0170	1.23999	N-Acetyl-L-Arginine	0.812	1.444e-06	3
gene-LOC110702761	1.464	K07426 cytochrome P450 family 4 subfamily B polypeptide 1 [EC:1.14.14.1] | (RefSeq) cytochrome P450 CYP72A219-like (A)	pme0170	1.23999	N-Acetyl-L-Arginine	0.836	3.731e-07	3
gene-LOC110703237	2.466	--	pme0170	1.23999	N-Acetyl-L-Arginine	0.826	6.841e-07	3
gene-LOC110705093	2.129	--	pme0170	1.23999	N-Acetyl-L-Arginine	0.817	1.0915e-06	3
gene-LOC110705619	1.103	K11996 adenylyltransferase and sulfurtransferase [EC:2.7.7.80 2.8.1.11] | (RefSeq) adenylyltransferase and sulfurtransferase MOCS3-like (A)	pme0170	1.23999	N-Acetyl-L-Arginine	0.802	2.4031e-06	3
gene-LOC110706375	4.692	--	pme0170	1.23999	N-Acetyl-L-Arginine	0.813	1.4009e-06	3
gene-LOC110706409	1.824	--	pme0170	1.23999	N-Acetyl-L-Arginine	0.804	2.208e-06	3
gene-LOC110706815	3.244	K12486 stromal membrane-associated protein | (RefSeq) probable ADP-ribosylation factor GTPase-activating protein AGD5 (A)	pme0170	1.23999	N-Acetyl-L-Arginine	0.834	4.021e-07	3
gene-LOC110708131	1.945	K00326 cytochrome-b5 reductase [EC:1.6.2.2] | (RefSeq) NADH-cytochrome b5 reductase-like protein (A)	pme0170	1.23999	N-Acetyl-L-Arginine	0.83	5.117e-07	3
gene-LOC110708798	1.071	K15363 fanconi-associated nuclease 1 [EC:3.1.21.- 3.1.4.1] | (RefSeq) fanconi-associated nuclease 1 homolog (A)	pme0170	1.23999	N-Acetyl-L-Arginine	0.875	2.16e-08	3
gene-LOC110709177	1.658	K08244 alpha-glucan, water dikinase [EC:2.7.9.4] | (RefSeq) alpha-glucan water dikinase, chloroplastic-like (A)	pme0170	1.23999	N-Acetyl-L-Arginine	0.837	3.35e-07	3
gene-LOC110710251	2.639	K03231 elongation factor 1-alpha | (RefSeq) elongation factor 1-alpha (A)	pme0170	1.23999	N-Acetyl-L-Arginine	0.852	1.255e-07	3
gene-LOC110711547	1.52	--	pme0170	1.23999	N-Acetyl-L-Arginine	0.823	7.929e-07	3
gene-LOC110711550	1.017	K16297 serine carboxypeptidase-like clade II [EC:3.4.16.-] | (RefSeq) serine carboxypeptidase-like 45 (A)	pme0170	1.23999	N-Acetyl-L-Arginine	0.833	4.496e-07	3
gene-LOC110712238	1.25	--	pme0170	1.23999	N-Acetyl-L-Arginine	0.814	1.3222e-06	3
gene-LOC110712600	2.153	K01179 endoglucanase [EC:3.2.1.4] | (RefSeq) endoglucanase/exoglucanase B-like (A)	pme0170	1.23999	N-Acetyl-L-Arginine	0.803	2.3641e-06	3
gene-LOC110713997	2.852	K01061 carboxymethylenebutenolidase [EC:3.1.1.45] | (RefSeq) carboxymethylenebutenolidase homolog (A)	pme0170	1.23999	N-Acetyl-L-Arginine	0.838	3.14e-07	3
gene-LOC110714604	2.476	K14496 abscisic acid receptor PYR/PYL family | (RefSeq) abscisic acid receptor PYL8-like (A)	pme0170	1.23999	N-Acetyl-L-Arginine	0.866	4.55e-08	3
gene-LOC110714661	1.784	K09588 cytochrome P450 family 90 subfamily A polypeptide 1 [EC:1.14.-.-] | (RefSeq) cytochrome P450 90A1-like (A)	pme0170	1.23999	N-Acetyl-L-Arginine	0.844	2.215e-07	3
gene-LOC110715664	1.608	K11418 histone deacetylase 11 [EC:3.5.1.98] | (RefSeq) histone deacetylase 2-like (A)	pme0170	1.23999	N-Acetyl-L-Arginine	0.868	3.81e-08	3
gene-LOC110716794	1.335	K05391 cyclic nucleotide gated channel, plant | (RefSeq) probable cyclic nucleotide-gated ion channel 14 isoform X1 (A)	pme0170	1.23999	N-Acetyl-L-Arginine	0.821	8.961e-07	3
gene-LOC110720329	1.529	--	pme0170	1.23999	N-Acetyl-L-Arginine	0.827	6.173e-07	3
gene-LOC110720363	3.303	K13418 somatic embryogenesis receptor kinase 1 [EC:2.7.10.1 2.7.11.1] | (RefSeq) hypothetical protein (A)	pme0170	1.23999	N-Acetyl-L-Arginine	0.868	4.06e-08	3
gene-LOC110721030	1.736	K03146 cysteine-dependent adenosine diphosphate thiazole synthase [EC:2.4.2.60] | (RefSeq) thiamine thiazole synthase, chloroplastic-like (A)	pme0170	1.23999	N-Acetyl-L-Arginine	0.807	1.9036e-06	3
gene-LOC110722753	2.939	--	pme0170	1.23999	N-Acetyl-L-Arginine	0.812	1.4924e-06	3
gene-LOC110723750	1.068	K03146 cysteine-dependent adenosine diphosphate thiazole synthase [EC:2.4.2.60] | (RefSeq) thiamine thiazole synthase, chloroplastic-like (A)	pme0170	1.23999	N-Acetyl-L-Arginine	0.802	2.4995e-06	3
gene-LOC110724300	3.41	--	pme0170	1.23999	N-Acetyl-L-Arginine	0.855	1.027e-07	3
gene-LOC110725236	2.097	K09588 cytochrome P450 family 90 subfamily A polypeptide 1 [EC:1.14.-.-] | (RefSeq) cytochrome P450 90A1-like (A)	pme0170	1.23999	N-Acetyl-L-Arginine	0.801	2.5718e-06	3
gene-LOC110725292	1.564	K13416 brassinosteroid insensitive 1-associated receptor kinase 1 [EC:2.7.10.1 2.7.11.1] | (RefSeq) BRASSINOSTEROID INSENSITIVE 1-associated receptor kinase 1-like (A)	pme0170	1.23999	N-Acetyl-L-Arginine	0.822	8.259e-07	3
gene-LOC110725959	1.185	K08139 MFS transporter, SP family, sugar:H+ symporter | (RefSeq) hypothetical protein (A)	pme0170	1.23999	N-Acetyl-L-Arginine	0.808	1.7989e-06	3
gene-LOC110727349	1.572	--	pme0170	1.23999	N-Acetyl-L-Arginine	0.831	4.812e-07	3
gene-LOC110727922	1.935	K08726 soluble epoxide hydrolase / lipid-phosphate phosphatase [EC:3.3.2.10 3.1.3.76] | (RefSeq) uncharacterized protein LOC111482470 isoform X1 (A)	pme0170	1.23999	N-Acetyl-L-Arginine	0.815	1.2408e-06	3
gene-LOC110728530	1.71	K14165 atypical dual specificity phosphatase [EC:3.1.3.16 3.1.3.48] | (RefSeq) similar to dual-specificity phosphatase laforin (A)	pme0170	1.23999	N-Acetyl-L-Arginine	0.801	2.5495e-06	3
gene-LOC110729180	1.996	K00326 cytochrome-b5 reductase [EC:1.6.2.2] | (RefSeq) NADH-cytochrome b5 reductase-like protein (A)	pme0170	1.23999	N-Acetyl-L-Arginine	0.832	4.686e-07	3
gene-LOC110729360	1.104	K00700 1,4-alpha-glucan branching enzyme [EC:2.4.1.18] | (RefSeq) 1,4-alpha-glucan-branching enzyme 2-2, chloroplastic/amyloplastic-like isoform X1 (A)	pme0170	1.23999	N-Acetyl-L-Arginine	0.841	2.618e-07	3
gene-LOC110729523	2.042	K05666 ATP-binding cassette, subfamily C (CFTR/MRP), member 2 | (RefSeq) ABC transporter C family member 10-like (A)	pme0170	1.23999	N-Acetyl-L-Arginine	0.822	8.154e-07	3
gene-LOC110730222	1.556	--	pme0170	1.23999	N-Acetyl-L-Arginine	0.801	2.5542e-06	3
gene-LOC110730590	1.052	K01805 xylose isomerase [EC:5.3.1.5] | (RefSeq) xylose isomerase (A)	pme0170	1.23999	N-Acetyl-L-Arginine	0.866	4.5e-08	3
gene-LOC110732422	1.807	--	pme0170	1.23999	N-Acetyl-L-Arginine	0.818	1.0737e-06	3
gene-LOC110733370	2.113	K13493 cytokinin-N-glucosyltransferase [EC:2.4.1.-] | (RefSeq) hypothetical protein (A)	pme0170	1.23999	N-Acetyl-L-Arginine	0.809	1.7446e-06	3
gene-LOC110733519	3.074	--	pme0170	1.23999	N-Acetyl-L-Arginine	0.84	2.905e-07	3
gene-LOC110734310	4.039	--	pme0170	1.23999	N-Acetyl-L-Arginine	0.805	2.0862e-06	3
gene-LOC110736339	1.955	--	pme0170	1.23999	N-Acetyl-L-Arginine	0.827	6.105e-07	3
gene-LOC110736797	2.587	K09510 DnaJ homolog subfamily B member 4 | (RefSeq) dnaJ homolog subfamily B member 4-like (A)	pme0170	1.23999	N-Acetyl-L-Arginine	0.822	8.497e-07	3
gene-LOC110738606	1.921	K01081 5'-nucleotidase [EC:3.1.3.5] | (RefSeq) HAD-superfamily hydrolase, subfamily IG,5'-nucleotidase (A)	pme0170	1.23999	N-Acetyl-L-Arginine	0.828	6.002e-07	3
gene-LOC110707060	1.255	K00924 kinase [EC:2.7.1.-] | (RefSeq) receptor-like protein kinase HSL1 (A)	mws5045	1.09829	12-Hydroxydodecanoic acid	0.812	1.4675e-06	3
gene-LOC110721413	1.626	K13448 calcium-binding protein CML | (RefSeq) probable calcium-binding protein CML25 (A)	mws5045	1.09829	12-Hydroxydodecanoic acid	0.803	2.2996e-06	3
gene-LOC110725292	1.564	K13416 brassinosteroid insensitive 1-associated receptor kinase 1 [EC:2.7.10.1 2.7.11.1] | (RefSeq) BRASSINOSTEROID INSENSITIVE 1-associated receptor kinase 1-like (A)	mws5045	1.09829	12-Hydroxydodecanoic acid	0.824	7.478e-07	3
gene-LOC110731330	1.004	K00703 starch synthase [EC:2.4.1.21] | (RefSeq) starch synthase 3, chloroplastic/amyloplastic-like (A)	mws5045	1.09829	12-Hydroxydodecanoic acid	0.83	5.248e-07	3
gene-LOC110737390	1.253	--	mws5045	1.09829	12-Hydroxydodecanoic acid	0.813	1.3918e-06	3
gene-LOC110686639	1.261	--	pme1228	2.33578	5-Hydroxy-L-tryptophan	0.846	1.968e-07	3
gene-LOC110692302	1.835	--	pme1228	2.33578	5-Hydroxy-L-tryptophan	0.817	1.1371e-06	3
gene-LOC110695160	2.186	K00166 2-oxoisovalerate dehydrogenase E1 component alpha subunit [EC:1.2.4.4] | (RefSeq) 2-oxoisovalerate dehydrogenase subunit alpha 1, mitochondrial-like (A)	pme1228	2.33578	5-Hydroxy-L-tryptophan	0.831	5.091e-07	3
gene-LOC110698934	1.228	K18812 cyclin D6, plant | (RefSeq) cyclin-D3-1-like isoform X1 (A)	pme1228	2.33578	5-Hydroxy-L-tryptophan	0.814	1.3407e-06	3
gene-LOC110701199	1.126	K03884 NADH-ubiquinone oxidoreductase chain 6 [EC:7.1.1.2] | (RefSeq) uncharacterized protein LOC109243048 (A)	pme1228	2.33578	5-Hydroxy-L-tryptophan	0.808	1.8252e-06	3
gene-LOC110701589	1.118	K05391 cyclic nucleotide gated channel, plant | (RefSeq) cyclic nucleotide-gated ion channel 1-like (A)	pme1228	2.33578	5-Hydroxy-L-tryptophan	0.808	1.8288e-06	3
gene-LOC110703355	1.578	K15109 solute carrier family 25 (mitochondrial carnitine/acylcarnitine transporter), member 20/29 | (RefSeq) mitochondrial arginine transporter BAC2-like (A)	pme1228	2.33578	5-Hydroxy-L-tryptophan	0.906	1.1e-09	3
gene-LOC110708738	1.078	K21989 calcium permeable stress-gated cation channel | (RefSeq) CSC1-like protein RXW8 (A)	pme1228	2.33578	5-Hydroxy-L-tryptophan	0.823	7.698e-07	3
gene-LOC110712150	1.068	K10144 RING finger and CHY zinc finger domain-containing protein 1 [EC:2.3.2.27] | (RefSeq) probable E3 ubiquitin-protein ligase RZFP34 (A)	pme1228	2.33578	5-Hydroxy-L-tryptophan	0.812	1.4697e-06	3
gene-LOC110715592	1.07	K08712 ATP-binding cassette, subfamily G (WHITE), member 2, SNQ2 | (RefSeq) ABC transporter ATP-binding protein/permease PDR18-like (A)	pme1228	2.33578	5-Hydroxy-L-tryptophan	0.822	8.29e-07	3
gene-LOC110726698	4.047	K03860 phosphatidylinositol glycan, class Q | (RefSeq) N-acetylglucosaminyl-phosphatidylinositol biosynthetic protein gpi1-like (A)	pme1228	2.33578	5-Hydroxy-L-tryptophan	0.81	1.582e-06	3
gene-LOC110726840	1.169	K10523 speckle-type POZ protein | (RefSeq) hypothetical protein (A)	pme1228	2.33578	5-Hydroxy-L-tryptophan	0.805	2.106e-06	3
gene-LOC110730332	1.54	K16911 ATP-dependent RNA helicase DDX21 [EC:3.6.4.13] | (RefSeq) DEAD-box ATP-dependent RNA helicase 7-like (A)	pme1228	2.33578	5-Hydroxy-L-tryptophan	0.803	2.2818e-06	3
gene-LOC110733290	1.256	--	pme1228	2.33578	5-Hydroxy-L-tryptophan	0.847	1.795e-07	3
gene-LOC110738524	1.805	K23280 rhamnogalacturonan I rhamnosyltransferase [EC:2.4.1.351] | (RefSeq) uncharacterized protein At1g04910 (A)	pme1228	2.33578	5-Hydroxy-L-tryptophan	0.817	1.1262e-06	3
gene-LOC110683732	1.748	K03231 elongation factor 1-alpha | (RefSeq) elongation factor 1-alpha-like (A)	Hmyp002656	1.24532	Methyl dioxindole-3-acetate	0.802	2.4601e-06	3
gene-LOC110685102	1.739	K08139 MFS transporter, SP family, sugar:H+ symporter | (RefSeq) sugar transport protein 1 (A)	Hmyp002656	1.24532	Methyl dioxindole-3-acetate	0.81	1.6452e-06	3
gene-LOC110686454	2.235	K03320 ammonium transporter, Amt family | (RefSeq) ammonium transporter 3 member 1-like isoform X1 (A)	Hmyp002656	1.24532	Methyl dioxindole-3-acetate	0.81	1.6383e-06	3
gene-LOC110687317	2.523	--	Hmyp002656	1.24532	Methyl dioxindole-3-acetate	0.865	5.01e-08	3
gene-LOC110687372	1.213	K00703 starch synthase [EC:2.4.1.21] | (RefSeq) starch synthase 3, chloroplastic/amyloplastic-like isoform X1 (A)	Hmyp002656	1.24532	Methyl dioxindole-3-acetate	0.81	1.6136e-06	3
gene-LOC110689008	5.029	--	Hmyp002656	1.24532	Methyl dioxindole-3-acetate	0.857	9.25e-08	3
gene-LOC110693821	2.493	K23717 solute carrier family 23 (nucleobase transporter), member 2 | (RefSeq) nucleobase-ascorbate transporter 4-like (A)	Hmyp002656	1.24532	Methyl dioxindole-3-acetate	0.85	1.415e-07	3
gene-LOC110694205	1.203	K08244 alpha-glucan, water dikinase [EC:2.7.9.4] | (RefSeq) alpha-glucan water dikinase, chloroplastic-like (A)	Hmyp002656	1.24532	Methyl dioxindole-3-acetate	0.816	1.1902e-06	3
gene-LOC110696283	2.725	--	Hmyp002656	1.24532	Methyl dioxindole-3-acetate	0.834	4.159e-07	3
gene-LOC110700333	2.504	K00521 ferric-chelate reductase [EC:1.16.1.7] | (RefSeq) ferric reduction oxidase 8, mitochondrial-like isoform X1 (A)	Hmyp002656	1.24532	Methyl dioxindole-3-acetate	0.808	1.8281e-06	3
gene-LOC110702761	1.464	K07426 cytochrome P450 family 4 subfamily B polypeptide 1 [EC:1.14.14.1] | (RefSeq) cytochrome P450 CYP72A219-like (A)	Hmyp002656	1.24532	Methyl dioxindole-3-acetate	0.867	4.08e-08	3
gene-LOC110709177	1.658	K08244 alpha-glucan, water dikinase [EC:2.7.9.4] | (RefSeq) alpha-glucan water dikinase, chloroplastic-like (A)	Hmyp002656	1.24532	Methyl dioxindole-3-acetate	0.815	1.2069e-06	3
gene-LOC110710251	2.639	K03231 elongation factor 1-alpha | (RefSeq) elongation factor 1-alpha (A)	Hmyp002656	1.24532	Methyl dioxindole-3-acetate	0.831	5.091e-07	3
gene-LOC110711547	1.52	--	Hmyp002656	1.24532	Methyl dioxindole-3-acetate	0.85	1.509e-07	3
gene-LOC110712600	2.153	K01179 endoglucanase [EC:3.2.1.4] | (RefSeq) endoglucanase/exoglucanase B-like (A)	Hmyp002656	1.24532	Methyl dioxindole-3-acetate	0.801	2.5805e-06	3
gene-LOC110712655	5.511	K09510 DnaJ homolog subfamily B member 4 | (RAP-DB) Os05g0562300; Similar to DnaJ-like protein. (A)	Hmyp002656	1.24532	Methyl dioxindole-3-acetate	0.826	6.758e-07	3
gene-LOC110714604	2.476	K14496 abscisic acid receptor PYR/PYL family | (RefSeq) abscisic acid receptor PYL8-like (A)	Hmyp002656	1.24532	Methyl dioxindole-3-acetate	0.83	5.133e-07	3
gene-LOC110715664	1.608	K11418 histone deacetylase 11 [EC:3.5.1.98] | (RefSeq) histone deacetylase 2-like (A)	Hmyp002656	1.24532	Methyl dioxindole-3-acetate	0.828	5.829e-07	3
gene-LOC110720363	3.303	K13418 somatic embryogenesis receptor kinase 1 [EC:2.7.10.1 2.7.11.1] | (RefSeq) hypothetical protein (A)	Hmyp002656	1.24532	Methyl dioxindole-3-acetate	0.835	3.909e-07	3
gene-LOC110720882	1.495	K15078 structure-specific endonuclease subunit SLX1 [EC:3.6.1.-] | (RefSeq) putative disease resistance protein RGA3 (A)	Hmyp002656	1.24532	Methyl dioxindole-3-acetate	0.841	2.606e-07	3
gene-LOC110725801	1.384	K00083 cinnamyl-alcohol dehydrogenase [EC:1.1.1.195] | (RefSeq) probable cinnamyl alcohol dehydrogenase 1 (A)	Hmyp002656	1.24532	Methyl dioxindole-3-acetate	0.8	2.6612e-06	3
gene-LOC110725959	1.185	K08139 MFS transporter, SP family, sugar:H+ symporter | (RefSeq) hypothetical protein (A)	Hmyp002656	1.24532	Methyl dioxindole-3-acetate	0.854	1.097e-07	3
gene-LOC110729360	1.104	K00700 1,4-alpha-glucan branching enzyme [EC:2.4.1.18] | (RefSeq) 1,4-alpha-glucan-branching enzyme 2-2, chloroplastic/amyloplastic-like isoform X1 (A)	Hmyp002656	1.24532	Methyl dioxindole-3-acetate	0.802	2.4379e-06	3
gene-LOC110729523	2.042	K05666 ATP-binding cassette, subfamily C (CFTR/MRP), member 2 | (RefSeq) ABC transporter C family member 10-like (A)	Hmyp002656	1.24532	Methyl dioxindole-3-acetate	0.816	1.1601e-06	3
gene-LOC110730590	1.052	K01805 xylose isomerase [EC:5.3.1.5] | (RefSeq) xylose isomerase (A)	Hmyp002656	1.24532	Methyl dioxindole-3-acetate	0.857	8.72e-08	3
gene-LOC110733516	2.387	--	Hmyp002656	1.24532	Methyl dioxindole-3-acetate	0.836	3.684e-07	3
gene-LOC110736339	1.955	--	Hmyp002656	1.24532	Methyl dioxindole-3-acetate	0.803	2.3194e-06	3
gene-LOC110736442	1.422	K05391 cyclic nucleotide gated channel, plant | (RefSeq) cyclic nucleotide-gated ion channel 1-like (A)	Hmyp002656	1.24532	Methyl dioxindole-3-acetate	0.805	2.1344e-06	3
gene-LOC110737777	1.582	--	Hmyp002656	1.24532	Methyl dioxindole-3-acetate	0.817	1.1259e-06	3
gene-LOC110738606	1.921	K01081 5'-nucleotidase [EC:3.1.3.5] | (RefSeq) HAD-superfamily hydrolase, subfamily IG,5'-nucleotidase (A)	Hmyp002656	1.24532	Methyl dioxindole-3-acetate	0.818	1.0257e-06	3
gene-LOC110685640	-2.832	K23260 scopoletin glucosyltransferase [EC:2.4.1.128] | (RefSeq) scopoletin glucosyltransferase-like (A)	Lmhp001670	-1.03618	L-Valyl-L-Leucine	0.812	1.4457e-06	7
gene-LOC110735274	-1.669	--	Lmhp001670	-1.03618	L-Valyl-L-Leucine	0.827	6.113e-07	7
gene-LOC110683595	-1.249	--	Lmhn003240	-1.96725	Benzoylmalic acid	0.815	1.2257e-06	7
gene-LOC110686387	-2.102	--	Lmhn003240	-1.96725	Benzoylmalic acid	0.827	6.325e-07	7
gene-LOC110686450	-1.265	--	Lmhn003240	-1.96725	Benzoylmalic acid	0.861	6.64e-08	7
gene-LOC110686470	-1.863	--	Lmhn003240	-1.96725	Benzoylmalic acid	0.811	1.5391e-06	7
gene-LOC110686499	-1.347	--	Lmhn003240	-1.96725	Benzoylmalic acid	0.805	2.1073e-06	7
gene-LOC110686593	-2.17	--	Lmhn003240	-1.96725	Benzoylmalic acid	0.843	2.392e-07	7
gene-LOC110689061	-2.013	--	Lmhn003240	-1.96725	Benzoylmalic acid	0.814	1.3036e-06	7
gene-LOC110689105	-1.441	--	Lmhn003240	-1.96725	Benzoylmalic acid	0.819	9.665e-07	7
gene-LOC110689495	-2.169	K11253 histone H3 | (RefSeq) uncharacterized protein LOC110788621 (A)	Lmhn003240	-1.96725	Benzoylmalic acid	0.809	1.6903e-06	7
gene-LOC110689698	-1.015	--	Lmhn003240	-1.96725	Benzoylmalic acid	0.839	3.108e-07	7
gene-LOC110689952	-3.3	K01303 acylaminoacyl-peptidase [EC:3.4.19.1] | (RefSeq) uncharacterized LOC101311565 (A)	Lmhn003240	-1.96725	Benzoylmalic acid	0.81	1.6049e-06	7
gene-LOC110690351	-1.318	--	Lmhn003240	-1.96725	Benzoylmalic acid	0.803	2.3693e-06	7
gene-LOC110693593	-1.058	K00384 thioredoxin reductase (NADPH) [EC:1.8.1.9] | (RefSeq) thioredoxin reductase 2-like (A)	Lmhn003240	-1.96725	Benzoylmalic acid	0.864	5.22e-08	7
gene-LOC110696338	-3.733	K15255 ATP-dependent DNA helicase PIF1 [EC:3.6.4.12] | (RefSeq) uncharacterized protein LOC110689508 (A)	Lmhn003240	-1.96725	Benzoylmalic acid	0.802	2.4955e-06	7
gene-LOC110697029	-3.049	K19329 WW domain-containing oxidoreductase | (RefSeq) short-chain dehydrogenase TIC 32, chloroplastic-like (A)	Lmhn003240	-1.96725	Benzoylmalic acid	0.864	5.38e-08	7
gene-LOC110699685	-1.794	--	Lmhn003240	-1.96725	Benzoylmalic acid	0.87	3.39e-08	7
gene-LOC110699939	-1.164	--	Lmhn003240	-1.96725	Benzoylmalic acid	0.871	3.05e-08	7
gene-LOC110704083	-1.671	K00549 5-methyltetrahydropteroyltriglutamate--homocysteine methyltransferase [EC:2.1.1.14] | (RefSeq) 5-methyltetrahydropteroyltriglutamate-- homocysteine methyltransferase (A)	Lmhn003240	-1.96725	Benzoylmalic acid	0.811	1.5494e-06	7
gene-LOC110705121	-1.158	K02433 aspartyl-tRNA(Asn)/glutamyl-tRNA(Gln) amidotransferase subunit A [EC:6.3.5.6 6.3.5.7] | (RefSeq) Glutamyl-tRNA(Gln) amidotransferase subunit A (A)	Lmhn003240	-1.96725	Benzoylmalic acid	0.814	1.2948e-06	7
gene-LOC110706474	-1.338	--	Lmhn003240	-1.96725	Benzoylmalic acid	0.806	1.9914e-06	7
gene-LOC110710259	-1.365	K14400 pre-mRNA cleavage complex 2 protein Pcf11 | (RefSeq) LOW QUALITY PROTEIN: uncharacterized protein LOC111982967 (A)	Lmhn003240	-1.96725	Benzoylmalic acid	0.87	3.32e-08	7
gene-LOC110710586	-1.83	K02335 DNA polymerase I [EC:2.7.7.7] | (RefSeq) DNA polymerase I A, chloroplastic/mitochondrial-like (A)	Lmhn003240	-1.96725	Benzoylmalic acid	0.816	1.1883e-06	7
gene-LOC110718038	-2.735	K05391 cyclic nucleotide gated channel, plant | (RefSeq) cyclic nucleotide-gated ion channel 1-like (A)	Lmhn003240	-1.96725	Benzoylmalic acid	0.822	8.171e-07	7
gene-LOC110719733	-3.598	K17756 long-chain-alcohol oxidase [EC:1.1.3.20] | (RefSeq) long-chain-alcohol oxidase FAO4A-like (A)	Lmhn003240	-1.96725	Benzoylmalic acid	0.828	5.777e-07	7
gene-LOC110720681	-1.912	K01180 endo-1,3(4)-beta-glucanase [EC:3.2.1.6] | (RefSeq) endo-1,3(4)-beta-glucanase 1-like (A)	Lmhn003240	-1.96725	Benzoylmalic acid	0.831	4.864e-07	7
gene-LOC110724939	-1.161	--	Lmhn003240	-1.96725	Benzoylmalic acid	0.811	1.5278e-06	7
gene-LOC110727371	-1.1	K00878 hydroxyethylthiazole kinase [EC:2.7.1.50] | (RefSeq) hydroxyethylthiazole kinase-like (A)	Lmhn003240	-1.96725	Benzoylmalic acid	0.868	3.97e-08	7
gene-LOC110735268	-1.07	--	Lmhn003240	-1.96725	Benzoylmalic acid	0.876	2.12e-08	7
gene-LOC110736712	-1.433	--	Lmhn003240	-1.96725	Benzoylmalic acid	0.819	1.0142e-06	7
gene-LOC110738191	-3.787	--	Lmhn003240	-1.96725	Benzoylmalic acid	0.801	2.5261e-06	7
gene-LOC110686449	-1.851	--	Lmhn003373	-1.75419	p-Hydroxybenzoylmalic acid	0.827	6.144e-07	7
gene-LOC110696343	-1.557	K14488 SAUR family protein | (RefSeq) probable cyclin-dependent serine/threonine-protein kinase DDB_G0292550 (A)	Lmhn003373	-1.75419	p-Hydroxybenzoylmalic acid	0.82	9.44e-07	7
gene-LOC110697030	-1.234	K19329 WW domain-containing oxidoreductase | (RefSeq) short-chain dehydrogenase TIC 32, chloroplastic-like (A)	Lmhn003373	-1.75419	p-Hydroxybenzoylmalic acid	0.828	5.913e-07	7
gene-LOC110699685	-1.794	--	Lmhn003373	-1.75419	p-Hydroxybenzoylmalic acid	0.802	2.4218e-06	7
gene-LOC110701422	-1.09	--	Lmhn003373	-1.75419	p-Hydroxybenzoylmalic acid	0.802	2.403e-06	7
gene-LOC110715765	-1.442	K07441 beta-1,4-N-acetylglucosaminyltransferase [EC:2.4.1.141] | (RefSeq) UDP-N-acetylglucosamine transferase subunit ALG14 homolog (A)	Lmhn003373	-1.75419	p-Hydroxybenzoylmalic acid	0.828	5.899e-07	7
gene-LOC110727600	-1.652	K11153 retinol dehydrogenase 12 [EC:1.1.1.300] | (Kazusa) Lj1g3v0342000.1; - (A)	Lmhn003373	-1.75419	p-Hydroxybenzoylmalic acid	0.802	2.4755e-06	7
gene-LOC110736518	-2.537	K13508 glycerol-3-phosphate acyltransferase [EC:2.3.1.15 2.3.1.198] | (RefSeq) probable glycerol-3-phosphate acyltransferase 3 (A)	Lmhn003373	-1.75419	p-Hydroxybenzoylmalic acid	0.824	7.619e-07	7
gene-LOC110681734	-1.509	K13430 serine/threonine-protein kinase PBS1 [EC:2.7.11.1] | (RefSeq) serine/threonine-protein kinase PBS1-like (A)	mws0120	-2.13284	Choline Alfoscerate	0.822	8.285e-07	7
gene-LOC110683656	-5.797	--	mws0120	-2.13284	Choline Alfoscerate	0.825	6.972e-07	7
gene-LOC110683735	-22.876	--	mws0120	-2.13284	Choline Alfoscerate	0.827	6.446e-07	7
gene-LOC110683851	-22.634	K14400 pre-mRNA cleavage complex 2 protein Pcf11 | (RefSeq) LOW QUALITY PROTEIN: uncharacterized protein LOC111982967 (A)	mws0120	-2.13284	Choline Alfoscerate	0.827	6.31e-07	7
gene-LOC110685494	-22.16	--	mws0120	-2.13284	Choline Alfoscerate	0.827	6.183e-07	7
gene-LOC110690189	-2.202	--	mws0120	-2.13284	Choline Alfoscerate	0.829	5.72e-07	7
gene-LOC110691304	-22.399	K14400 pre-mRNA cleavage complex 2 protein Pcf11 | (RefSeq) LOW QUALITY PROTEIN: uncharacterized protein LOC111982967 (A)	mws0120	-2.13284	Choline Alfoscerate	0.824	7.298e-07	7
gene-LOC110692051	-22.672	--	mws0120	-2.13284	Choline Alfoscerate	0.823	7.925e-07	7
gene-LOC110692228	-1.34	--	mws0120	-2.13284	Choline Alfoscerate	0.822	8.591e-07	7
gene-LOC110692407	-23.63	K01870 isoleucyl-tRNA synthetase [EC:6.1.1.5] | (RefSeq) isoleucine--tRNA ligase, cytoplasmic-like (A)	mws0120	-2.13284	Choline Alfoscerate	0.826	6.775e-07	7
gene-LOC110692434	-23.287	K12836 splicing factor U2AF 35 kDa subunit | (RefSeq) splicing factor U2af small subunit B-like (A)	mws0120	-2.13284	Choline Alfoscerate	0.826	6.816e-07	7
gene-LOC110693077	-2.561	K08176 MFS transporter, PHS family, inorganic phosphate transporter | (RefSeq) probable inorganic phosphate transporter 1-3 (A)	mws0120	-2.13284	Choline Alfoscerate	0.822	8.165e-07	7
gene-LOC110693100	-5.966	K17604 zinc finger SWIM domain-containing protein 3 | (RefSeq) protein FAR1-RELATED SEQUENCE 4-like (A)	mws0120	-2.13284	Choline Alfoscerate	0.84	2.874e-07	7
gene-LOC110696338	-3.733	K15255 ATP-dependent DNA helicase PIF1 [EC:3.6.4.12] | (RefSeq) uncharacterized protein LOC110689508 (A)	mws0120	-2.13284	Choline Alfoscerate	0.813	1.3647e-06	7
gene-LOC110696763	-5.229	--	mws0120	-2.13284	Choline Alfoscerate	0.825	7.112e-07	7
gene-LOC110699540	-22.81	--	mws0120	-2.13284	Choline Alfoscerate	0.826	6.489e-07	7
gene-LOC110700834	-1.547	--	mws0120	-2.13284	Choline Alfoscerate	0.823	7.872e-07	7
gene-LOC110701964	-7.111	--	mws0120	-2.13284	Choline Alfoscerate	0.827	6.387e-07	7
gene-LOC110703130	-3.313	--	mws0120	-2.13284	Choline Alfoscerate	0.849	1.61e-07	7
gene-LOC110706456	-4.354	K14300 nuclear pore complex protein Nup133 | (RefSeq) nuclear pore complex protein NUP133 (A)	mws0120	-2.13284	Choline Alfoscerate	0.836	3.759e-07	7
gene-LOC110706725	-4.6	--	mws0120	-2.13284	Choline Alfoscerate	0.823	7.78e-07	7
gene-LOC110707637	-1.542	--	mws0120	-2.13284	Choline Alfoscerate	0.845	2.115e-07	7
gene-LOC110711379	-1.933	--	mws0120	-2.13284	Choline Alfoscerate	0.843	2.372e-07	7
gene-LOC110712014	-5.095	--	mws0120	-2.13284	Choline Alfoscerate	0.823	7.794e-07	7
gene-LOC110712022	-22.492	--	mws0120	-2.13284	Choline Alfoscerate	0.828	5.964e-07	7
gene-LOC110712035	-6.312	--	mws0120	-2.13284	Choline Alfoscerate	0.868	3.89e-08	7
gene-LOC110713347	-22.167	--	mws0120	-2.13284	Choline Alfoscerate	0.826	6.568e-07	7
gene-LOC110713426	-3.749	K14300 nuclear pore complex protein Nup133 | (RefSeq) nuclear pore complex protein NUP133 (A)	mws0120	-2.13284	Choline Alfoscerate	0.849	1.544e-07	7
gene-LOC110713830	-2.049	--	mws0120	-2.13284	Choline Alfoscerate	0.829	5.494e-07	7
gene-LOC110714955	-5.138	K14400 pre-mRNA cleavage complex 2 protein Pcf11 | (RefSeq) LOW QUALITY PROTEIN: uncharacterized protein LOC111982967 (A)	mws0120	-2.13284	Choline Alfoscerate	0.826	6.506e-07	7
gene-LOC110716295	-2.15	--	mws0120	-2.13284	Choline Alfoscerate	0.807	1.8739e-06	7
gene-LOC110716912	-4.356	--	mws0120	-2.13284	Choline Alfoscerate	0.824	7.32e-07	7
gene-LOC110716969	-2.326	K15363 fanconi-associated nuclease 1 [EC:3.1.21.- 3.1.4.1] | (RefSeq) fanconi-associated nuclease 1 homolog (A)	mws0120	-2.13284	Choline Alfoscerate	0.823	8.047e-07	7
gene-LOC110718038	-2.735	K05391 cyclic nucleotide gated channel, plant | (RefSeq) cyclic nucleotide-gated ion channel 1-like (A)	mws0120	-2.13284	Choline Alfoscerate	0.811	1.5537e-06	7
gene-LOC110718973	-3.832	--	mws0120	-2.13284	Choline Alfoscerate	0.829	5.606e-07	7
gene-LOC110719241	-2.843	K15397 3-ketoacyl-CoA synthase [EC:2.3.1.199] | (RefSeq) 3-ketoacyl-CoA synthase 5-like (A)	mws0120	-2.13284	Choline Alfoscerate	0.838	3.135e-07	7
gene-LOC110720085	-3	--	mws0120	-2.13284	Choline Alfoscerate	0.821	8.763e-07	7
gene-LOC110721999	-1.309	K02927 large subunit ribosomal protein L40e | (RefSeq) ubiquitin-like (A)	mws0120	-2.13284	Choline Alfoscerate	0.829	5.592e-07	7
gene-LOC110733769	-3.407	--	mws0120	-2.13284	Choline Alfoscerate	0.827	6.162e-07	7
gene-LOC110734577	-2.361	K12874 intron-binding protein aquarius | (RefSeq) LOW QUALITY PROTEIN: intron-binding protein aquarius-like (A)	mws0120	-2.13284	Choline Alfoscerate	0.818	1.0292e-06	7
gene-LOC110735954	-1.711	--	mws0120	-2.13284	Choline Alfoscerate	0.828	5.84e-07	7
gene-LOC110738530	-6.077	K09264 MADS-box transcription factor, plant | (RefSeq) floral homeotic protein PMADS 1-like (A)	mws0120	-2.13284	Choline Alfoscerate	0.847	1.737e-07	7
gene-LOC110740262	-1.94	--	mws0120	-2.13284	Choline Alfoscerate	0.839	3.038e-07	7
gene-LOC110683326	1.005	K22733 magnesium transporter | (RefSeq) uncharacterized protein LOC102612526 (A)	pme1187	1.76023	5-Methyluridine	0.825	7.169e-07	3
gene-LOC110684684	1.025	K18270 Rab3 GTPase-activating protein catalytic subunit | (RefSeq) LOW QUALITY PROTEIN: rab3 GTPase-activating protein catalytic subunit-like (A)	pme1187	1.76023	5-Methyluridine	0.822	8.489e-07	3
gene-LOC110684752	1.035	K01193 beta-fructofuranosidase [EC:3.2.1.26] | (RefSeq) LOC109747879; beta-fructofuranosidase, insoluble isoenzyme 3-like (A)	pme1187	1.76023	5-Methyluridine	0.819	9.747e-07	3
gene-LOC110689376	2.273	K01051 pectinesterase [EC:3.1.1.11] | (RefSeq) pectinesterase-like (A)	pme1187	1.76023	5-Methyluridine	0.802	2.415e-06	3
gene-LOC110693620	1.033	--	pme1187	1.76023	5-Methyluridine	0.865	4.91e-08	3
gene-LOC110705497	2.989	K01369 legumain [EC:3.4.22.34] | (RefSeq) vacuolar-processing enzyme-like (A)	pme1187	1.76023	5-Methyluridine	0.804	2.1734e-06	3
gene-LOC110730181	1.295	--	pme1187	1.76023	5-Methyluridine	0.905	1.2e-09	3
gene-LOC110734572	1.889	K14297 nuclear pore complex protein Nup98-Nup96 | (RefSeq) nuclear pore complex protein NUP98B (A)	pme1187	1.76023	5-Methyluridine	0.852	1.284e-07	3
gene-LOC110736170	3.611	K10277 lysine-specific demethylase 8 [EC:1.14.11.27] | (RefSeq) lysine-specific demethylase JMJ30-like (A)	pme1187	1.76023	5-Methyluridine	0.834	4.247e-07	3
gene-LOC110693491	1.064	--	Lmlp003161	1.92638	N-Feruloylputrescine	0.816	1.1538e-06	3
gene-LOC110698453	1.542	--	Lmlp003161	1.92638	N-Feruloylputrescine	0.807	1.934e-06	3
gene-LOC110709640	1.287	K17506 protein phosphatase 1L [EC:3.1.3.16] | (RefSeq) probable protein phosphatase 2C 10 (A)	Lmlp003161	1.92638	N-Feruloylputrescine	0.809	1.7256e-06	3
gene-LOC110710649	1.534	K03671 thioredoxin 1 | (RefSeq) thioredoxin Y2, chloroplastic-like (A)	Lmlp003161	1.92638	N-Feruloylputrescine	0.816	1.153e-06	3
gene-LOC110735748	2.273	K22395 cinnamyl-alcohol dehydrogenase [EC:1.1.1.195] | (RefSeq) berberine bridge enzyme-like 13 (A)	Lmlp003161	1.92638	N-Feruloylputrescine	0.816	1.1856e-06	3
gene-LOC110695717	1.101	--	mws1060	1.68125	9-(Arabinosyl)hypoxanthine	0.803	2.3237e-06	3
gene-LOC110688563	-1.525	K00521 ferric-chelate reductase [EC:1.16.1.7] | (RefSeq) ferric reduction oxidase 7, chloroplastic-like (A)	pmp000087	-1.53581	2-Feruloyl-sn-glycerol	0.805	2.1485e-06	7
gene-LOC110696285	-1.138	--	pmp000087	-1.53581	2-Feruloyl-sn-glycerol	0.802	2.4205e-06	7
gene-LOC110697055	-1.012	K22133 oxalate---CoA ligase [EC:6.2.1.8] | (RefSeq) oxalate--CoA ligase-like (A)	pmp000087	-1.53581	2-Feruloyl-sn-glycerol	0.82	9.514e-07	7
gene-LOC110697115	-1.06	K03781 catalase [EC:1.11.1.6] | (RefSeq) catalase-domain-containing protein (A)	pmp000087	-1.53581	2-Feruloyl-sn-glycerol	0.867	4.21e-08	7
gene-LOC110697589	-1.517	K12133 MYB-related transcription factor LHY | (RefSeq) protein CCA1-like isoform X1 (A)	pmp000087	-1.53581	2-Feruloyl-sn-glycerol	0.818	1.0405e-06	7
gene-LOC110703267	-1.714	--	pmp000087	-1.53581	2-Feruloyl-sn-glycerol	0.84	2.866e-07	7
gene-LOC110704874	-1.751	--	pmp000087	-1.53581	2-Feruloyl-sn-glycerol	0.821	8.661e-07	7
gene-LOC110705056	-1.188	K08150 MFS transporter, SP family, solute carrier family 2 (myo-inositol transporter), member 13 | (RefSeq) inositol transporter 1 (A)	pmp000087	-1.53581	2-Feruloyl-sn-glycerol	0.811	1.5754e-06	7
gene-LOC110705084	-1.104	--	pmp000087	-1.53581	2-Feruloyl-sn-glycerol	0.808	1.7804e-06	7
gene-LOC110707644	-3.074	--	pmp000087	-1.53581	2-Feruloyl-sn-glycerol	0.84	2.784e-07	7
gene-LOC110711143	-1.234	K12133 MYB-related transcription factor LHY | (RefSeq) protein CCA1 (A)	pmp000087	-1.53581	2-Feruloyl-sn-glycerol	0.809	1.7131e-06	7
gene-LOC110712745	-2.408	K16222 Dof zinc finger protein DOF5.5 | (RefSeq) cyclic dof factor 1-like (A)	pmp000087	-1.53581	2-Feruloyl-sn-glycerol	0.813	1.4147e-06	7
gene-LOC110714476	-1.01	--	pmp000087	-1.53581	2-Feruloyl-sn-glycerol	0.818	1.0602e-06	7
gene-LOC110718364	-2.558	--	pmp000087	-1.53581	2-Feruloyl-sn-glycerol	0.801	2.5348e-06	7
gene-LOC110721089	-1.539	K13449 pathogenesis-related protein 1 | (RefSeq) pathogenesis-related protein PRB1-3-like (A)	pmp000087	-1.53581	2-Feruloyl-sn-glycerol	0.801	2.5758e-06	7
gene-LOC110722299	-3.707	K10615 E3 ubiquitin-protein ligase HERC4 [EC:2.3.2.26] | (RefSeq) E3 ubiquitin-protein ligase (A)	pmp000087	-1.53581	2-Feruloyl-sn-glycerol	0.802	2.4007e-06	7
gene-LOC110727148	-2.575	--	pmp000087	-1.53581	2-Feruloyl-sn-glycerol	0.802	2.4915e-06	7
gene-LOC110729592	-1.127	K15746 beta-carotene 3-hydroxylase [EC:1.14.15.24] | (RefSeq) beta-carotene hydroxylase 2, chloroplastic-like (A)	pmp000087	-1.53581	2-Feruloyl-sn-glycerol	0.81	1.642e-06	7
gene-LOC110730207	-1.147	K00873 pyruvate kinase [EC:2.7.1.40] | (RefSeq) pyruvate kinase isozyme G, chloroplastic-like (A)	pmp000087	-1.53581	2-Feruloyl-sn-glycerol	0.819	9.96e-07	7
gene-LOC110731664	-2.613	K12133 MYB-related transcription factor LHY | (RefSeq) protein LHY-like (A)	pmp000087	-1.53581	2-Feruloyl-sn-glycerol	0.832	4.681e-07	7
gene-LOC110732537	-1.283	K15109 solute carrier family 25 (mitochondrial carnitine/acylcarnitine transporter), member 20/29 | (RefSeq) mitochondrial carnitine/acylcarnitine carrier-like protein (A)	pmp000087	-1.53581	2-Feruloyl-sn-glycerol	0.87	3.32e-08	7
gene-LOC110733458	-1.52	K23877 xyloglucan O-acetyltransferase | (RefSeq) hypothetical protein (A)	pmp000087	-1.53581	2-Feruloyl-sn-glycerol	0.814	1.2745e-06	7
gene-LOC110739176	-1.138	K12133 MYB-related transcription factor LHY | (RefSeq) protein CCA1-like isoform X1 (A)	pmp000087	-1.53581	2-Feruloyl-sn-glycerol	0.831	5.065e-07	7
gene-LOC110697115	-1.06	K03781 catalase [EC:1.11.1.6] | (RefSeq) catalase-domain-containing protein (A)	pmp000086	-1.48449	1-Feruloyl-sn-glycerol	0.844	2.131e-07	7
gene-LOC110707644	-3.074	--	pmp000086	-1.48449	1-Feruloyl-sn-glycerol	0.806	1.9847e-06	7
gene-LOC110732537	-1.283	K15109 solute carrier family 25 (mitochondrial carnitine/acylcarnitine transporter), member 20/29 | (RefSeq) mitochondrial carnitine/acylcarnitine carrier-like protein (A)	pmp000086	-1.48449	1-Feruloyl-sn-glycerol	0.82	9.59e-07	7
gene-LOC110682157	1.09	K14209 solute carrier family 36 (proton-coupled amino acid transporter) | (RefSeq) amino acid transporter AVT3C-like (A)	pme3350	4.36703	8-Hydroxy-2-deoxyguanosine	0.809	1.7221e-06	3
gene-LOC110682526	1.947	K13420 LRR receptor-like serine/threonine-protein kinase FLS2 [EC:2.7.11.1] | (RefSeq) LRR receptor-like serine/threonine-protein kinase FLS2 (A)	pme3350	4.36703	8-Hydroxy-2-deoxyguanosine	0.844	2.261e-07	3
gene-LOC110683095	2.13	K13066 caffeic acid 3-O-methyltransferase [EC:2.1.1.68] | (RefSeq) COMT1-2; caffeic acid O-methyltransferase (A)	pme3350	4.36703	8-Hydroxy-2-deoxyguanosine	0.855	1.064e-07	3
gene-LOC110683401	2.248	--	pme3350	4.36703	8-Hydroxy-2-deoxyguanosine	0.811	1.5637e-06	3
gene-LOC110683732	1.748	K03231 elongation factor 1-alpha | (RefSeq) elongation factor 1-alpha-like (A)	pme3350	4.36703	8-Hydroxy-2-deoxyguanosine	0.833	4.384e-07	3
gene-LOC110684537	2.26	K01369 legumain [EC:3.4.22.34] | (RefSeq) vacuolar-processing enzyme-like (A)	pme3350	4.36703	8-Hydroxy-2-deoxyguanosine	0.826	6.645e-07	3
gene-LOC110685076	2.764	--	pme3350	4.36703	8-Hydroxy-2-deoxyguanosine	0.818	1.0433e-06	3
gene-LOC110687226	2.127	--	pme3350	4.36703	8-Hydroxy-2-deoxyguanosine	0.803	2.3292e-06	3
gene-LOC110687339	1.594	K23541 Ca2+/H+ antiporter, TMEM165/GDT1 family | (RefSeq) pentatricopeptide repeat-containing protein At5g04780, mitochondrial-like (A)	pme3350	4.36703	8-Hydroxy-2-deoxyguanosine	0.808	1.8367e-06	3
gene-LOC110687865	1.747	K01363 cathepsin B [EC:3.4.22.1] | (RefSeq) cathepsin B-like protease 2 (A)	pme3350	4.36703	8-Hydroxy-2-deoxyguanosine	0.829	5.73e-07	3
gene-LOC110688300	3.779	K03147 phosphomethylpyrimidine synthase [EC:4.1.99.17] | (RefSeq) phosphomethylpyrimidine synthase, chloroplastic isoform X1 (A)	pme3350	4.36703	8-Hydroxy-2-deoxyguanosine	0.857	8.67e-08	3
gene-LOC110688327	4.21	--	pme3350	4.36703	8-Hydroxy-2-deoxyguanosine	0.915	4e-10	3
gene-LOC110689228	1.115	K18453 ADP-ribose/FAD diphosphatase [EC:3.6.1.13 3.6.1.18] | (RefSeq) nudix hydrolase 23, chloroplastic-like (A)	pme3350	4.36703	8-Hydroxy-2-deoxyguanosine	0.85	1.421e-07	3
gene-LOC110690852	1.908	K22074 NFU1 iron-sulfur cluster scaffold homolog, mitochondrial | (RefSeq) nifU-like protein 1, chloroplastic (A)	pme3350	4.36703	8-Hydroxy-2-deoxyguanosine	0.821	8.72e-07	3
gene-LOC110691411	2.302	K01188 beta-glucosidase [EC:3.2.1.21] | (RefSeq) beta-glucosidase 12-like (A)	pme3350	4.36703	8-Hydroxy-2-deoxyguanosine	0.857	8.99e-08	3
gene-LOC110691815	2.159	--	pme3350	4.36703	8-Hydroxy-2-deoxyguanosine	0.858	8.04e-08	3
gene-LOC110692269	2.127	K01535 H+-transporting ATPase [EC:7.1.2.1] | (RefSeq) plasma membrane ATPase 4-like isoform X1 (A)	pme3350	4.36703	8-Hydroxy-2-deoxyguanosine	0.817	1.0843e-06	3
gene-LOC110692598	1.614	K05016 chloride channel 7 | (RefSeq) LOW QUALITY PROTEIN: chloride channel protein CLC-a-like (A)	pme3350	4.36703	8-Hydroxy-2-deoxyguanosine	0.817	1.0875e-06	3
gene-LOC110693165	1.378	--	pme3350	4.36703	8-Hydroxy-2-deoxyguanosine	0.919	2e-10	3
gene-LOC110693614	2.405	K10666 E3 ubiquitin-protein ligase RNF5 [EC:2.3.2.27] | (RefSeq) E3 ubiquitin-protein ligase RMA1H1-like (A)	pme3350	4.36703	8-Hydroxy-2-deoxyguanosine	0.804	2.2238e-06	3
gene-LOC110693647	5.879	--	pme3350	4.36703	8-Hydroxy-2-deoxyguanosine	0.823	7.757e-07	3
gene-LOC110693821	2.493	K23717 solute carrier family 23 (nucleobase transporter), member 2 | (RefSeq) nucleobase-ascorbate transporter 4-like (A)	pme3350	4.36703	8-Hydroxy-2-deoxyguanosine	0.833	4.276e-07	3
gene-LOC110693879	1.432	--	pme3350	4.36703	8-Hydroxy-2-deoxyguanosine	0.802	2.4976e-06	3
gene-LOC110694081	1.448	K15382 solute carrier family 50 (sugar transporter) | (RefSeq) bidirectional sugar transporter SWEET2-like (A)	pme3350	4.36703	8-Hydroxy-2-deoxyguanosine	0.847	1.809e-07	3
gene-LOC110694424	4.496	K01840 phosphomannomutase [EC:5.4.2.8] | (RefSeq) uncharacterized protein LOC107434468 (A)	pme3350	4.36703	8-Hydroxy-2-deoxyguanosine	0.84	2.753e-07	3
gene-LOC110697216	1.482	--	pme3350	4.36703	8-Hydroxy-2-deoxyguanosine	0.801	2.6026e-06	3
gene-LOC110697792	2.33	K11801 WD repeat-containing protein 23 | (RefSeq) LEC14B protein-like (A)	pme3350	4.36703	8-Hydroxy-2-deoxyguanosine	0.859	7.66e-08	3
gene-LOC110698434	1.439	K09515 DnaJ homolog subfamily B member 9 | (RefSeq) molecular chaperone DnaJ (A)	pme3350	4.36703	8-Hydroxy-2-deoxyguanosine	0.806	1.9808e-06	3
gene-LOC110698459	2.777	K13195 cold-inducible RNA-binding protein | (RefSeq) glycine-rich RNA-binding, abscisic acid-inducible protein-like (A)	pme3350	4.36703	8-Hydroxy-2-deoxyguanosine	0.894	4e-09	3
gene-LOC110698649	2.633	--	pme3350	4.36703	8-Hydroxy-2-deoxyguanosine	0.859	7.49e-08	3
gene-LOC110699250	3.114	--	pme3350	4.36703	8-Hydroxy-2-deoxyguanosine	0.825	6.944e-07	3
gene-LOC110699354	2.262	--	pme3350	4.36703	8-Hydroxy-2-deoxyguanosine	0.86	7.18e-08	3
gene-LOC110699356	2.422	--	pme3350	4.36703	8-Hydroxy-2-deoxyguanosine	0.803	2.3823e-06	3
gene-LOC110699358	1.867	--	pme3350	4.36703	8-Hydroxy-2-deoxyguanosine	0.883	1.12e-08	3
gene-LOC110699485	3.779	--	pme3350	4.36703	8-Hydroxy-2-deoxyguanosine	0.832	4.743e-07	3
gene-LOC110699749	1.306	K08099 chlorophyllase [EC:3.1.1.14] | (RefSeq) chlorophyllase-2, chloroplastic-like (A)	pme3350	4.36703	8-Hydroxy-2-deoxyguanosine	0.806	1.9725e-06	3
gene-LOC110699924	3.939	K01840 phosphomannomutase [EC:5.4.2.8] | (RefSeq) uncharacterized protein LOC107434468 (A)	pme3350	4.36703	8-Hydroxy-2-deoxyguanosine	0.834	4.106e-07	3
gene-LOC110700869	2.319	K15692 E3 ubiquitin-protein ligase RNF13 [EC:2.3.2.27] | (RefSeq) RING-H2 finger protein ATL74-like (A)	pme3350	4.36703	8-Hydroxy-2-deoxyguanosine	0.809	1.7262e-06	3
gene-LOC110701000	2.01	K11886 proteasome component ECM29 | (RefSeq) proteasome-associated protein ECM29 homolog (A)	pme3350	4.36703	8-Hydroxy-2-deoxyguanosine	0.849	1.527e-07	3
gene-LOC110702169	3.279	--	pme3350	4.36703	8-Hydroxy-2-deoxyguanosine	0.878	1.72e-08	3
gene-LOC110702217	1.861	K08999 uncharacterized protein | (RefSeq) bifunctional nuclease 2-like (A)	pme3350	4.36703	8-Hydroxy-2-deoxyguanosine	0.831	5.002e-07	3
gene-LOC110702421	2.367	--	pme3350	4.36703	8-Hydroxy-2-deoxyguanosine	0.821	9.073e-07	3
gene-LOC110702468	1.296	--	pme3350	4.36703	8-Hydroxy-2-deoxyguanosine	0.852	1.243e-07	3
gene-LOC110702767	1.009	K12135 zinc finger protein CONSTANS | (RefSeq) zinc finger protein CONSTANS-LIKE 2-like (A)	pme3350	4.36703	8-Hydroxy-2-deoxyguanosine	0.83	5.177e-07	3
gene-LOC110703237	2.466	--	pme3350	4.36703	8-Hydroxy-2-deoxyguanosine	0.855	1.04e-07	3
gene-LOC110703288	1.648	K10908 DNA-directed RNA polymerase, mitochondrial [EC:2.7.7.6] | (RefSeq) DNA-directed RNA polymerase 2, chloroplastic/mitochondrial-like (A)	pme3350	4.36703	8-Hydroxy-2-deoxyguanosine	0.843	2.28e-07	3
gene-LOC110704761	1.197	--	pme3350	4.36703	8-Hydroxy-2-deoxyguanosine	0.812	1.4279e-06	3
gene-LOC110705090	3.77	K13195 cold-inducible RNA-binding protein | (RefSeq) glycine-rich RNA-binding protein 7 (A)	pme3350	4.36703	8-Hydroxy-2-deoxyguanosine	0.807	1.8824e-06	3
gene-LOC110705093	2.129	--	pme3350	4.36703	8-Hydroxy-2-deoxyguanosine	0.876	2.13e-08	3
gene-LOC110705104	1.679	--	pme3350	4.36703	8-Hydroxy-2-deoxyguanosine	0.845	2.115e-07	3
gene-LOC110705619	1.103	K11996 adenylyltransferase and sulfurtransferase [EC:2.7.7.80 2.8.1.11] | (RefSeq) adenylyltransferase and sulfurtransferase MOCS3-like (A)	pme3350	4.36703	8-Hydroxy-2-deoxyguanosine	0.867	4.15e-08	3
gene-LOC110706375	4.692	--	pme3350	4.36703	8-Hydroxy-2-deoxyguanosine	0.851	1.37e-07	3
gene-LOC110706891	2.998	K19040 E3 ubiquitin-protein ligase ATL10/75/76/77/78 [EC:2.3.2.27] | (RefSeq) RING-H2 finger protein ATL73-like (A)	pme3350	4.36703	8-Hydroxy-2-deoxyguanosine	0.841	2.637e-07	3
gene-LOC110706940	5.741	--	pme3350	4.36703	8-Hydroxy-2-deoxyguanosine	0.816	1.1472e-06	3
gene-LOC110708131	1.945	K00326 cytochrome-b5 reductase [EC:1.6.2.2] | (RefSeq) NADH-cytochrome b5 reductase-like protein (A)	pme3350	4.36703	8-Hydroxy-2-deoxyguanosine	0.812	1.4545e-06	3
gene-LOC110708210	3.037	K16292 KDEL-tailed cysteine endopeptidase [EC:3.4.22.-] | (RefSeq) hypothetical protein (A)	pme3350	4.36703	8-Hydroxy-2-deoxyguanosine	0.804	2.1579e-06	3
gene-LOC110708737	1.695	K09510 DnaJ homolog subfamily B member 4 | (RefSeq) dnaJ homolog subfamily B member 4-like (A)	pme3350	4.36703	8-Hydroxy-2-deoxyguanosine	0.87	3.26e-08	3
gene-LOC110708798	1.071	K15363 fanconi-associated nuclease 1 [EC:3.1.21.- 3.1.4.1] | (RefSeq) fanconi-associated nuclease 1 homolog (A)	pme3350	4.36703	8-Hydroxy-2-deoxyguanosine	0.832	4.657e-07	3
gene-LOC110709587	2.311	--	pme3350	4.36703	8-Hydroxy-2-deoxyguanosine	0.855	1.07e-07	3
gene-LOC110710251	2.639	K03231 elongation factor 1-alpha | (RefSeq) elongation factor 1-alpha (A)	pme3350	4.36703	8-Hydroxy-2-deoxyguanosine	0.863	5.9e-08	3
gene-LOC110710968	1.058	--	pme3350	4.36703	8-Hydroxy-2-deoxyguanosine	0.856	9.7e-08	3
gene-LOC110711452	1.655	--	pme3350	4.36703	8-Hydroxy-2-deoxyguanosine	0.82	9.13e-07	3
gene-LOC110712238	1.25	--	pme3350	4.36703	8-Hydroxy-2-deoxyguanosine	0.833	4.487e-07	3
gene-LOC110713150	4.123	--	pme3350	4.36703	8-Hydroxy-2-deoxyguanosine	0.864	5.2e-08	3
gene-LOC110713854	1.354	K03452 magnesium/proton exchanger | (RefSeq) uncharacterized LOC18613571 (A)	pme3350	4.36703	8-Hydroxy-2-deoxyguanosine	0.87	3.35e-08	3
gene-LOC110713997	2.852	K01061 carboxymethylenebutenolidase [EC:3.1.1.45] | (RefSeq) carboxymethylenebutenolidase homolog (A)	pme3350	4.36703	8-Hydroxy-2-deoxyguanosine	0.817	1.0949e-06	3
gene-LOC110714437	1.454	K23541 Ca2+/H+ antiporter, TMEM165/GDT1 family | (RefSeq) pentatricopeptide repeat-containing protein At2g03880, mitochondrial (A)	pme3350	4.36703	8-Hydroxy-2-deoxyguanosine	0.825	7.182e-07	3
gene-LOC110715062	3.671	K22484 transcriptional regulator CBF1 | (RefSeq) transcription factor bHLH106-like (A)	pme3350	4.36703	8-Hydroxy-2-deoxyguanosine	0.82	9.228e-07	3
gene-LOC110715543	1.71	K20617 cytochrome P450 family 71 subfamily A | (RefSeq) cytochrome P450 71A1-like (A)	pme3350	4.36703	8-Hydroxy-2-deoxyguanosine	0.827	6.412e-07	3
gene-LOC110715677	1.829	K01363 cathepsin B [EC:3.4.22.1] | (RefSeq) cathepsin B-like protease 2 (A)	pme3350	4.36703	8-Hydroxy-2-deoxyguanosine	0.801	2.6129e-06	3
gene-LOC110717179	3.798	K19891 glucan endo-1,3-beta-glucosidase 1/2/3 [EC:3.2.1.39] | (RefSeq) glucan endo-1,3-beta-glucosidase 3-like (A)	pme3350	4.36703	8-Hydroxy-2-deoxyguanosine	0.836	3.73e-07	3
gene-LOC110717343	1.65	K01081 5'-nucleotidase [EC:3.1.3.5] | (RefSeq) HAD-superfamily hydrolase, subfamily IG,5'-nucleotidase (A)	pme3350	4.36703	8-Hydroxy-2-deoxyguanosine	0.815	1.2053e-06	3
gene-LOC110717819	1.04	K11649 SWI/SNF related-matrix-associated actin-dependent regulator of chromatin subfamily C | (RefSeq) F-box and associated interaction domain protein (A)	pme3350	4.36703	8-Hydroxy-2-deoxyguanosine	0.826	6.766e-07	3
gene-LOC110718527	2.796	K12848 U4/U6.U5 tri-snRNP component SNU23 | (RefSeq) zinc finger matrin-type protein 2 isoform X1 (A)	pme3350	4.36703	8-Hydroxy-2-deoxyguanosine	0.838	3.164e-07	3
gene-LOC110718586	1.515	--	pme3350	4.36703	8-Hydroxy-2-deoxyguanosine	0.86	7.1e-08	3
gene-LOC110720363	3.303	K13418 somatic embryogenesis receptor kinase 1 [EC:2.7.10.1 2.7.11.1] | (RefSeq) hypothetical protein (A)	pme3350	4.36703	8-Hydroxy-2-deoxyguanosine	0.839	3.05e-07	3
gene-LOC110720645	1.221	K21989 calcium permeable stress-gated cation channel | (RefSeq) CSC1-like protein RXW8 (A)	pme3350	4.36703	8-Hydroxy-2-deoxyguanosine	0.871	2.97e-08	3
gene-LOC110720833	2.545	K00306 sarcosine oxidase / L-pipecolate oxidase [EC:1.5.3.1 1.5.3.7] | (RefSeq) probable sarcosine oxidase (A)	pme3350	4.36703	8-Hydroxy-2-deoxyguanosine	0.808	1.8355e-06	3
gene-LOC110721278	1.194	K23260 scopoletin glucosyltransferase [EC:2.4.1.128] | (RefSeq) scopoletin glucosyltransferase-like (A)	pme3350	4.36703	8-Hydroxy-2-deoxyguanosine	0.86	7.39e-08	3
gene-LOC110721893	3.717	K07297 adiponectin receptor | (RefSeq) heptahelical transmembrane protein 2-like (A)	pme3350	4.36703	8-Hydroxy-2-deoxyguanosine	0.851	1.384e-07	3
gene-LOC110722753	2.939	--	pme3350	4.36703	8-Hydroxy-2-deoxyguanosine	0.818	1.0659e-06	3
gene-LOC110722884	1.15	K22048 mechanosensitive ion channel protein 4/5/6/7/8/9/10 | (RefSeq) mechanosensitive ion channel protein 6-like (A)	pme3350	4.36703	8-Hydroxy-2-deoxyguanosine	0.808	1.8083e-06	3
gene-LOC110723278	3.281	--	pme3350	4.36703	8-Hydroxy-2-deoxyguanosine	0.856	9.44e-08	3
gene-LOC110725231	2.942	K01061 carboxymethylenebutenolidase [EC:3.1.1.45] | (RefSeq) carboxymethylenebutenolidase homolog (A)	pme3350	4.36703	8-Hydroxy-2-deoxyguanosine	0.818	1.0551e-06	3
gene-LOC110725291	1.004	K13416 brassinosteroid insensitive 1-associated receptor kinase 1 [EC:2.7.10.1 2.7.11.1] | (RefSeq) BRASSINOSTEROID INSENSITIVE 1-associated receptor kinase 1-like (A)	pme3350	4.36703	8-Hydroxy-2-deoxyguanosine	0.816	1.1602e-06	3
gene-LOC110726910	2.995	K00306 sarcosine oxidase / L-pipecolate oxidase [EC:1.5.3.1 1.5.3.7] | (RefSeq) probable sarcosine oxidase (A)	pme3350	4.36703	8-Hydroxy-2-deoxyguanosine	0.837	3.345e-07	3
gene-LOC110728071	2.396	K09338 homeobox-leucine zipper protein | (RefSeq) homeobox-leucine zipper protein ATHB-12-like (A)	pme3350	4.36703	8-Hydroxy-2-deoxyguanosine	0.8	2.641e-06	3
gene-LOC110728170	1.077	K12197 charged multivesicular body protein 1 | (RefSeq) ESCRT-related protein CHMP1A (A)	pme3350	4.36703	8-Hydroxy-2-deoxyguanosine	0.837	3.395e-07	3
gene-LOC110728529	1.216	K14003 prolactin regulatory element-binding protein | (RefSeq) SEC12-like protein 1 (A)	pme3350	4.36703	8-Hydroxy-2-deoxyguanosine	0.891	5.4e-09	3
gene-LOC110728530	1.71	K14165 atypical dual specificity phosphatase [EC:3.1.3.16 3.1.3.48] | (RefSeq) similar to dual-specificity phosphatase laforin (A)	pme3350	4.36703	8-Hydroxy-2-deoxyguanosine	0.807	1.9386e-06	3
gene-LOC110729180	1.996	K00326 cytochrome-b5 reductase [EC:1.6.2.2] | (RefSeq) NADH-cytochrome b5 reductase-like protein (A)	pme3350	4.36703	8-Hydroxy-2-deoxyguanosine	0.865	4.89e-08	3
gene-LOC110729478	1.568	--	pme3350	4.36703	8-Hydroxy-2-deoxyguanosine	0.816	1.1448e-06	3
gene-LOC110730222	1.556	--	pme3350	4.36703	8-Hydroxy-2-deoxyguanosine	0.816	1.1469e-06	3
gene-LOC110730575	2.916	K17961 trimethyltridecatetraene/dimethylnonatriene synthase [EC:1.14.14.58 1.14.14.59] | (RefSeq) cytochrome P450 82G1-like (A)	pme3350	4.36703	8-Hydroxy-2-deoxyguanosine	0.811	1.5666e-06	3
gene-LOC110730576	2.958	--	pme3350	4.36703	8-Hydroxy-2-deoxyguanosine	0.84	2.752e-07	3
gene-LOC110730817	2.424	--	pme3350	4.36703	8-Hydroxy-2-deoxyguanosine	0.809	1.7267e-06	3
gene-LOC110732233	1.474	--	pme3350	4.36703	8-Hydroxy-2-deoxyguanosine	0.814	1.3313e-06	3
gene-LOC110733042	1.193	K01303 acylaminoacyl-peptidase [EC:3.4.19.1] | (RefSeq) acylamino-acid-releasing enzyme-like (A)	pme3350	4.36703	8-Hydroxy-2-deoxyguanosine	0.809	1.7002e-06	3
gene-LOC110733044	1.213	K05298 glyceraldehyde-3-phosphate dehydrogenase (NADP+) (phosphorylating) [EC:1.2.1.13] | (RAP-DB) Os03g0129300; Similar to Glyceraldehyde-3-phosphate dehydrogenase (EC 1.2.1.13) (Fragment). (A)	pme3350	4.36703	8-Hydroxy-2-deoxyguanosine	0.831	5.095e-07	3
gene-LOC110733057	7.24	--	pme3350	4.36703	8-Hydroxy-2-deoxyguanosine	0.877	1.91e-08	3
gene-LOC110733516	2.387	--	pme3350	4.36703	8-Hydroxy-2-deoxyguanosine	0.846	1.861e-07	3
gene-LOC110733519	3.074	--	pme3350	4.36703	8-Hydroxy-2-deoxyguanosine	0.848	1.69e-07	3
gene-LOC110734057	1.862	K22262 WD repeat and FYVE domain-containing protein 3 | (RefSeq) protein SPIRRIG (A)	pme3350	4.36703	8-Hydroxy-2-deoxyguanosine	0.84	2.917e-07	3
gene-LOC110734310	4.039	--	pme3350	4.36703	8-Hydroxy-2-deoxyguanosine	0.877	1.84e-08	3
gene-LOC110735157	2.44	K00031 isocitrate dehydrogenase [EC:1.1.1.42] | (RefSeq) isocitrate dehydrogenase [NADP]-like (A)	pme3350	4.36703	8-Hydroxy-2-deoxyguanosine	0.842	2.486e-07	3
gene-LOC110735213	3.021	K13024 inositol-hexakisphosphate/diphosphoinositol-pentakisphosphate 1-kinase [EC:2.7.4.24] | (RefSeq) inositol hexakisphosphate and diphosphoinositol-pentakisphosphate kinase VIP2-like isoform X1 (A)	pme3350	4.36703	8-Hydroxy-2-deoxyguanosine	0.825	7.079e-07	3
gene-LOC110736505	1.441	K13416 brassinosteroid insensitive 1-associated receptor kinase 1 [EC:2.7.10.1 2.7.11.1] | (RefSeq) BRASSINOSTEROID INSENSITIVE 1-associated receptor kinase 1-like (A)	pme3350	4.36703	8-Hydroxy-2-deoxyguanosine	0.804	2.1588e-06	3
gene-LOC110736637	1.251	--	pme3350	4.36703	8-Hydroxy-2-deoxyguanosine	0.812	1.4198e-06	3
gene-LOC110736707	1.795	K15281 solute carrier family 35 | (RefSeq) uncharacterized protein LOC110779446 (A)	pme3350	4.36703	8-Hydroxy-2-deoxyguanosine	0.842	2.528e-07	3
gene-LOC110736797	2.587	K09510 DnaJ homolog subfamily B member 4 | (RefSeq) dnaJ homolog subfamily B member 4-like (A)	pme3350	4.36703	8-Hydroxy-2-deoxyguanosine	0.872	2.92e-08	3
gene-LOC110736853	2.107	K13511 monolysocardiolipin acyltransferase [EC:2.3.1.-] | (RefSeq) uncharacterized protein LOC110736853 (A)	pme3350	4.36703	8-Hydroxy-2-deoxyguanosine	0.865	4.92e-08	3
gene-LOC110737028	7.738	K03327 multidrug resistance protein, MATE family | (RefSeq) protein DETOXIFICATION 16-like (A)	pme3350	4.36703	8-Hydroxy-2-deoxyguanosine	0.882	1.25e-08	3
gene-LOC110737873	1.326	K15382 solute carrier family 50 (sugar transporter) | (RefSeq) bidirectional sugar transporter SWEET2-like isoform X1 (A)	pme3350	4.36703	8-Hydroxy-2-deoxyguanosine	0.849	1.578e-07	3
gene-LOC110738606	1.921	K01081 5'-nucleotidase [EC:3.1.3.5] | (RefSeq) HAD-superfamily hydrolase, subfamily IG,5'-nucleotidase (A)	pme3350	4.36703	8-Hydroxy-2-deoxyguanosine	0.837	3.355e-07	3
gene-LOC110738903	1.072	--	pme3350	4.36703	8-Hydroxy-2-deoxyguanosine	0.81	1.5898e-06	3
gene-LOC110739100	4.432	K09838 zeaxanthin epoxidase [EC:1.14.15.21] | (RefSeq) zeaxanthin epoxidase, chloroplastic (A)	pme3350	4.36703	8-Hydroxy-2-deoxyguanosine	0.8	2.6825e-06	3
gene-LOC110739222	2.616	K12848 U4/U6.U5 tri-snRNP component SNU23 | (RefSeq) zinc finger matrin-type protein 2 isoform X1 (A)	pme3350	4.36703	8-Hydroxy-2-deoxyguanosine	0.809	1.7384e-06	3
gene-LOC110739704	5.591	--	pme3350	4.36703	8-Hydroxy-2-deoxyguanosine	0.816	1.1525e-06	3
gene-LOC110685229	1.33	--	pmp001252	4.23687	p-Coumaroyltyramine	0.926	1e-10	3
gene-LOC110687299	1.419	K06883 uncharacterized protein | (RefSeq) LOW QUALITY PROTEIN: uncharacterized protein LOC104799061 (A)	pmp001252	4.23687	p-Coumaroyltyramine	0.834	4.25e-07	3
gene-LOC110699623	1.231	K14007 protein transport protein SEC24 | (RefSeq) protein transport protein Sec24-like At3g07100 (A)	pmp001252	4.23687	p-Coumaroyltyramine	0.813	1.3421e-06	3
gene-LOC110681586	-1.047	--	mws1068	-1.31469	Kaempferol (3,5,7,4'-Tetrahydroxyflavone)	0.803	2.3335e-06	7
gene-LOC110683080	-1.057	--	mws1068	-1.31469	Kaempferol (3,5,7,4'-Tetrahydroxyflavone)	0.808	1.8219e-06	7
gene-LOC110685601	-1.66	--	mws1068	-1.31469	Kaempferol (3,5,7,4'-Tetrahydroxyflavone)	0.863	5.94e-08	7
gene-LOC110686387	-2.102	--	mws1068	-1.31469	Kaempferol (3,5,7,4'-Tetrahydroxyflavone)	0.844	2.172e-07	7
gene-LOC110686449	-1.851	--	mws1068	-1.31469	Kaempferol (3,5,7,4'-Tetrahydroxyflavone)	0.81	1.5885e-06	7
gene-LOC110686450	-1.265	--	mws1068	-1.31469	Kaempferol (3,5,7,4'-Tetrahydroxyflavone)	0.906	1.1e-09	7
gene-LOC110686499	-1.347	--	mws1068	-1.31469	Kaempferol (3,5,7,4'-Tetrahydroxyflavone)	0.823	8.088e-07	7
gene-LOC110686593	-2.17	--	mws1068	-1.31469	Kaempferol (3,5,7,4'-Tetrahydroxyflavone)	0.893	4.5e-09	7
gene-LOC110686803	-1.097	--	mws1068	-1.31469	Kaempferol (3,5,7,4'-Tetrahydroxyflavone)	0.864	5.39e-08	7
gene-LOC110686847	-1.202	--	mws1068	-1.31469	Kaempferol (3,5,7,4'-Tetrahydroxyflavone)	0.842	2.557e-07	7
gene-LOC110688993	-1.257	--	mws1068	-1.31469	Kaempferol (3,5,7,4'-Tetrahydroxyflavone)	0.826	6.678e-07	7
gene-LOC110689014	-1.036	K13201 nucleolysin TIA-1/TIAR | (RefSeq) oligouridylate-binding protein 1-like isoform X1 (A)	mws1068	-1.31469	Kaempferol (3,5,7,4'-Tetrahydroxyflavone)	0.822	8.337e-07	7
gene-LOC110689105	-1.441	--	mws1068	-1.31469	Kaempferol (3,5,7,4'-Tetrahydroxyflavone)	0.84	2.884e-07	7
gene-LOC110689698	-1.015	--	mws1068	-1.31469	Kaempferol (3,5,7,4'-Tetrahydroxyflavone)	0.854	1.119e-07	7
gene-LOC110689952	-3.3	K01303 acylaminoacyl-peptidase [EC:3.4.19.1] | (RefSeq) uncharacterized LOC101311565 (A)	mws1068	-1.31469	Kaempferol (3,5,7,4'-Tetrahydroxyflavone)	0.88	1.42e-08	7
gene-LOC110689953	-2.312	K01303 acylaminoacyl-peptidase [EC:3.4.19.1] | (RefSeq) uncharacterized LOC101311565 (A)	mws1068	-1.31469	Kaempferol (3,5,7,4'-Tetrahydroxyflavone)	0.872	2.8e-08	7
gene-LOC110693593	-1.058	K00384 thioredoxin reductase (NADPH) [EC:1.8.1.9] | (RefSeq) thioredoxin reductase 2-like (A)	mws1068	-1.31469	Kaempferol (3,5,7,4'-Tetrahydroxyflavone)	0.882	1.19e-08	7
gene-LOC110694425	-1.275	K12486 stromal membrane-associated protein | (RefSeq) probable ADP-ribosylation factor GTPase-activating protein AGD11 (A)	mws1068	-1.31469	Kaempferol (3,5,7,4'-Tetrahydroxyflavone)	0.805	2.1372e-06	7
gene-LOC110697029	-3.049	K19329 WW domain-containing oxidoreductase | (RefSeq) short-chain dehydrogenase TIC 32, chloroplastic-like (A)	mws1068	-1.31469	Kaempferol (3,5,7,4'-Tetrahydroxyflavone)	0.813	1.3572e-06	7
gene-LOC110697030	-1.234	K19329 WW domain-containing oxidoreductase | (RefSeq) short-chain dehydrogenase TIC 32, chloroplastic-like (A)	mws1068	-1.31469	Kaempferol (3,5,7,4'-Tetrahydroxyflavone)	0.83	5.163e-07	7
gene-LOC110697680	-3.275	--	mws1068	-1.31469	Kaempferol (3,5,7,4'-Tetrahydroxyflavone)	0.812	1.4718e-06	7
gene-LOC110699685	-1.794	--	mws1068	-1.31469	Kaempferol (3,5,7,4'-Tetrahydroxyflavone)	0.817	1.1119e-06	7
gene-LOC110699939	-1.164	--	mws1068	-1.31469	Kaempferol (3,5,7,4'-Tetrahydroxyflavone)	0.892	4.6e-09	7
gene-LOC110701422	-1.09	--	mws1068	-1.31469	Kaempferol (3,5,7,4'-Tetrahydroxyflavone)	0.844	2.155e-07	7
gene-LOC110703880	-1.011	--	mws1068	-1.31469	Kaempferol (3,5,7,4'-Tetrahydroxyflavone)	0.801	2.5133e-06	7
gene-LOC110705080	-1.087	--	mws1068	-1.31469	Kaempferol (3,5,7,4'-Tetrahydroxyflavone)	0.883	1.13e-08	7
gene-LOC110705759	-1.513	K17604 zinc finger SWIM domain-containing protein 3 | (RefSeq) protein FAR-RED IMPAIRED RESPONSE 1-like (A)	mws1068	-1.31469	Kaempferol (3,5,7,4'-Tetrahydroxyflavone)	0.858	8.21e-08	7
gene-LOC110706752	-1.807	K12524 bifunctional aspartokinase / homoserine dehydrogenase 1 [EC:2.7.2.4 1.1.1.3] | (RefSeq) bifunctional aspartokinase/homoserine dehydrogenase 2, chloroplastic-like (A)	mws1068	-1.31469	Kaempferol (3,5,7,4'-Tetrahydroxyflavone)	0.871	3.1e-08	7
gene-LOC110707481	-1.122	--	mws1068	-1.31469	Kaempferol (3,5,7,4'-Tetrahydroxyflavone)	0.858	8.61e-08	7
gene-LOC110710259	-1.365	K14400 pre-mRNA cleavage complex 2 protein Pcf11 | (RefSeq) LOW QUALITY PROTEIN: uncharacterized protein LOC111982967 (A)	mws1068	-1.31469	Kaempferol (3,5,7,4'-Tetrahydroxyflavone)	0.872	2.85e-08	7
gene-LOC110710354	-1.332	K21580 reticuline N-methyltransferase [EC:2.1.1.337] | (RefSeq) N-methyltransferase 4 (A)	mws1068	-1.31469	Kaempferol (3,5,7,4'-Tetrahydroxyflavone)	0.843	2.372e-07	7
gene-LOC110713183	-4.302	K21437 ankyrin repeat domain-containing protein 13 | (RefSeq) uncharacterized protein LOC112523844 (A)	mws1068	-1.31469	Kaempferol (3,5,7,4'-Tetrahydroxyflavone)	0.813	1.3712e-06	7
gene-LOC110714407	-1.481	--	mws1068	-1.31469	Kaempferol (3,5,7,4'-Tetrahydroxyflavone)	0.833	4.361e-07	7
gene-LOC110715487	-1.365	K14085 aldehyde dehydrogenase family 7 member A1 [EC:1.2.1.31 1.2.1.8 1.2.1.3] | (RefSeq) aldehyde dehydrogenase family 2 member C4-like (A)	mws1068	-1.31469	Kaempferol (3,5,7,4'-Tetrahydroxyflavone)	0.802	2.4234e-06	7
gene-LOC110716454	-1.144	--	mws1068	-1.31469	Kaempferol (3,5,7,4'-Tetrahydroxyflavone)	0.822	8.379e-07	7
gene-LOC110718219	-1.022	--	mws1068	-1.31469	Kaempferol (3,5,7,4'-Tetrahydroxyflavone)	0.801	2.6035e-06	7
gene-LOC110719733	-3.598	K17756 long-chain-alcohol oxidase [EC:1.1.3.20] | (RefSeq) long-chain-alcohol oxidase FAO4A-like (A)	mws1068	-1.31469	Kaempferol (3,5,7,4'-Tetrahydroxyflavone)	0.839	2.984e-07	7
gene-LOC110720681	-1.912	K01180 endo-1,3(4)-beta-glucanase [EC:3.2.1.6] | (RefSeq) endo-1,3(4)-beta-glucanase 1-like (A)	mws1068	-1.31469	Kaempferol (3,5,7,4'-Tetrahydroxyflavone)	0.82	9.564e-07	7
gene-LOC110725795	-1.03	K16297 serine carboxypeptidase-like clade II [EC:3.4.16.-] | (RefSeq) serine carboxypeptidase-like 42 (A)	mws1068	-1.31469	Kaempferol (3,5,7,4'-Tetrahydroxyflavone)	0.819	9.67e-07	7
gene-LOC110726157	-1.324	--	mws1068	-1.31469	Kaempferol (3,5,7,4'-Tetrahydroxyflavone)	0.875	2.3e-08	7
gene-LOC110726171	-1.425	--	mws1068	-1.31469	Kaempferol (3,5,7,4'-Tetrahydroxyflavone)	0.883	1.15e-08	7
gene-LOC110727371	-1.1	K00878 hydroxyethylthiazole kinase [EC:2.7.1.50] | (RefSeq) hydroxyethylthiazole kinase-like (A)	mws1068	-1.31469	Kaempferol (3,5,7,4'-Tetrahydroxyflavone)	0.878	1.69e-08	7
gene-LOC110727600	-1.652	K11153 retinol dehydrogenase 12 [EC:1.1.1.300] | (Kazusa) Lj1g3v0342000.1; - (A)	mws1068	-1.31469	Kaempferol (3,5,7,4'-Tetrahydroxyflavone)	0.83	5.204e-07	7
gene-LOC110729211	-1.351	--	mws1068	-1.31469	Kaempferol (3,5,7,4'-Tetrahydroxyflavone)	0.849	1.53e-07	7
gene-LOC110733856	-1.256	--	mws1068	-1.31469	Kaempferol (3,5,7,4'-Tetrahydroxyflavone)	0.839	3.087e-07	7
gene-LOC110733968	-1.075	--	mws1068	-1.31469	Kaempferol (3,5,7,4'-Tetrahydroxyflavone)	0.82	9.471e-07	7
gene-LOC110734865	-1.575	--	mws1068	-1.31469	Kaempferol (3,5,7,4'-Tetrahydroxyflavone)	0.849	1.52e-07	7
gene-LOC110735268	-1.07	--	mws1068	-1.31469	Kaempferol (3,5,7,4'-Tetrahydroxyflavone)	0.887	7.8e-09	7
gene-LOC110735365	-1.306	K00085 aldose-6-phosphate reductase (NADPH2) [EC:1.1.1.200] | (RefSeq) S6PDH, NADP-S6PDH; NADP-dependent D-sorbitol-6-phosphate dehydrogenase (A)	mws1068	-1.31469	Kaempferol (3,5,7,4'-Tetrahydroxyflavone)	0.818	1.0318e-06	7
gene-LOC110735488	-1.154	K02937 large subunit ribosomal protein L7e | (RefSeq) 60S ribosomal protein L7-1-like (A)	mws1068	-1.31469	Kaempferol (3,5,7,4'-Tetrahydroxyflavone)	0.828	5.909e-07	7
gene-LOC110736712	-1.433	--	mws1068	-1.31469	Kaempferol (3,5,7,4'-Tetrahydroxyflavone)	0.863	5.56e-08	7
gene-LOC110737135	-1.112	K17604 zinc finger SWIM domain-containing protein 3 | (RefSeq) uncharacterized LOC107260768 (A)	mws1068	-1.31469	Kaempferol (3,5,7,4'-Tetrahydroxyflavone)	0.824	7.533e-07	7
gene-LOC110740265	-1.702	--	mws1068	-1.31469	Kaempferol (3,5,7,4'-Tetrahydroxyflavone)	0.803	2.357e-06	7
gene-LOC110681790	2	K14085 aldehyde dehydrogenase family 7 member A1 [EC:1.2.1.31 1.2.1.8 1.2.1.3] | (RefSeq) aldehyde dehydrogenase family 2 member C4-like (A)	mws1436	3.16115	1,18-Octadecanediol	0.821	8.931e-07	3
gene-LOC110688856	2.201	--	mws1436	3.16115	1,18-Octadecanediol	0.802	2.4465e-06	3
gene-LOC110729999	1.137	--	mws1436	3.16115	1,18-Octadecanediol	0.817	1.1118e-06	3
gene-LOC110683732	1.748	K03231 elongation factor 1-alpha | (RefSeq) elongation factor 1-alpha-like (A)	Zmpn003368	1.61373	13S-Hydroxy-9Z,11E,15Z-octadecatrienoic acid	0.801	2.5565e-06	3
gene-LOC110691211	1.092	K12135 zinc finger protein CONSTANS | (RefSeq) zinc finger protein CONSTANS-LIKE 2-like (A)	Zmpn003368	1.61373	13S-Hydroxy-9Z,11E,15Z-octadecatrienoic acid	0.806	1.9584e-06	3
gene-LOC110699924	3.939	K01840 phosphomannomutase [EC:5.4.2.8] | (RefSeq) uncharacterized protein LOC107434468 (A)	Zmpn003368	1.61373	13S-Hydroxy-9Z,11E,15Z-octadecatrienoic acid	0.824	7.676e-07	3
gene-LOC110707060	1.255	K00924 kinase [EC:2.7.1.-] | (RefSeq) receptor-like protein kinase HSL1 (A)	Zmpn003368	1.61373	13S-Hydroxy-9Z,11E,15Z-octadecatrienoic acid	0.837	3.416e-07	3
gene-LOC110708798	1.071	K15363 fanconi-associated nuclease 1 [EC:3.1.21.- 3.1.4.1] | (RefSeq) fanconi-associated nuclease 1 homolog (A)	Zmpn003368	1.61373	13S-Hydroxy-9Z,11E,15Z-octadecatrienoic acid	0.802	2.41e-06	3
gene-LOC110712238	1.25	--	Zmpn003368	1.61373	13S-Hydroxy-9Z,11E,15Z-octadecatrienoic acid	0.814	1.3248e-06	3
gene-LOC110714377	2.049	K13420 LRR receptor-like serine/threonine-protein kinase FLS2 [EC:2.7.11.1] | (RefSeq) LRR receptor-like serine/threonine-protein kinase FLS2 (A)	Zmpn003368	1.61373	13S-Hydroxy-9Z,11E,15Z-octadecatrienoic acid	0.833	4.444e-07	3
gene-LOC110731330	1.004	K00703 starch synthase [EC:2.4.1.21] | (RefSeq) starch synthase 3, chloroplastic/amyloplastic-like (A)	Zmpn003368	1.61373	13S-Hydroxy-9Z,11E,15Z-octadecatrienoic acid	0.846	1.942e-07	3
gene-LOC110733370	2.113	K13493 cytokinin-N-glucosyltransferase [EC:2.4.1.-] | (RefSeq) hypothetical protein (A)	Zmpn003368	1.61373	13S-Hydroxy-9Z,11E,15Z-octadecatrienoic acid	0.872	2.78e-08	3
gene-LOC110737777	1.582	--	Zmpn003368	1.61373	13S-Hydroxy-9Z,11E,15Z-octadecatrienoic acid	0.812	1.465e-06	3
gene-LOC110738606	1.921	K01081 5'-nucleotidase [EC:3.1.3.5] | (RefSeq) HAD-superfamily hydrolase, subfamily IG,5'-nucleotidase (A)	Zmpn003368	1.61373	13S-Hydroxy-9Z,11E,15Z-octadecatrienoic acid	0.804	2.1906e-06	3
gene-LOC110683080	-1.057	--	Lmqp000329	-2.58965	5-Aminoimidazole ribonucleotide	0.806	2.0216e-06	7
gene-LOC110685063	-1.149	K04728 ataxia telangiectasia mutated family protein [EC:2.7.11.1] | (RefSeq) serine/threonine-protein kinase ATM (A)	Lmqp000329	-2.58965	5-Aminoimidazole ribonucleotide	0.817	1.0985e-06	7
gene-LOC110693077	-2.561	K08176 MFS transporter, PHS family, inorganic phosphate transporter | (RefSeq) probable inorganic phosphate transporter 1-3 (A)	Lmqp000329	-2.58965	5-Aminoimidazole ribonucleotide	0.823	7.771e-07	7
gene-LOC110693100	-5.966	K17604 zinc finger SWIM domain-containing protein 3 | (RefSeq) protein FAR1-RELATED SEQUENCE 4-like (A)	Lmqp000329	-2.58965	5-Aminoimidazole ribonucleotide	0.82	9.553e-07	7
gene-LOC110696338	-3.733	K15255 ATP-dependent DNA helicase PIF1 [EC:3.6.4.12] | (RefSeq) uncharacterized protein LOC110689508 (A)	Lmqp000329	-2.58965	5-Aminoimidazole ribonucleotide	0.823	7.757e-07	7
gene-LOC110701964	-7.111	--	Lmqp000329	-2.58965	5-Aminoimidazole ribonucleotide	0.838	3.126e-07	7
gene-LOC110703130	-3.313	--	Lmqp000329	-2.58965	5-Aminoimidazole ribonucleotide	0.804	2.2542e-06	7
gene-LOC110703425	-2.153	K17193 anthocyanidin 3-O-glucoside 2'''-O-xylosyltransferase [EC:2.4.2.51] | (RefSeq) UDP-glycosyltransferase 79B30 (A)	Lmqp000329	-2.58965	5-Aminoimidazole ribonucleotide	0.818	1.038e-06	7
gene-LOC110706456	-4.354	K14300 nuclear pore complex protein Nup133 | (RefSeq) nuclear pore complex protein NUP133 (A)	Lmqp000329	-2.58965	5-Aminoimidazole ribonucleotide	0.817	1.1065e-06	7
gene-LOC110707637	-1.542	--	Lmqp000329	-2.58965	5-Aminoimidazole ribonucleotide	0.823	8.001e-07	7
gene-LOC110711379	-1.933	--	Lmqp000329	-2.58965	5-Aminoimidazole ribonucleotide	0.828	5.895e-07	7
gene-LOC110712035	-6.312	--	Lmqp000329	-2.58965	5-Aminoimidazole ribonucleotide	0.838	3.228e-07	7
gene-LOC110713426	-3.749	K14300 nuclear pore complex protein Nup133 | (RefSeq) nuclear pore complex protein NUP133 (A)	Lmqp000329	-2.58965	5-Aminoimidazole ribonucleotide	0.836	3.735e-07	7
gene-LOC110716295	-2.15	--	Lmqp000329	-2.58965	5-Aminoimidazole ribonucleotide	0.813	1.3991e-06	7
gene-LOC110716624	-1.026	--	Lmqp000329	-2.58965	5-Aminoimidazole ribonucleotide	0.832	4.736e-07	7
gene-LOC110717512	-1.121	--	Lmqp000329	-2.58965	5-Aminoimidazole ribonucleotide	0.801	2.53e-06	7
gene-LOC110718038	-2.735	K05391 cyclic nucleotide gated channel, plant | (RefSeq) cyclic nucleotide-gated ion channel 1-like (A)	Lmqp000329	-2.58965	5-Aminoimidazole ribonucleotide	0.843	2.301e-07	7
gene-LOC110719241	-2.843	K15397 3-ketoacyl-CoA synthase [EC:2.3.1.199] | (RefSeq) 3-ketoacyl-CoA synthase 5-like (A)	Lmqp000329	-2.58965	5-Aminoimidazole ribonucleotide	0.814	1.3349e-06	7
gene-LOC110721891	-1.787	K07297 adiponectin receptor | (RefSeq) heptahelical transmembrane protein 2-like isoform X1 (A)	Lmqp000329	-2.58965	5-Aminoimidazole ribonucleotide	0.805	2.0703e-06	7
gene-LOC110738530	-6.077	K09264 MADS-box transcription factor, plant | (RefSeq) floral homeotic protein PMADS 1-like (A)	Lmqp000329	-2.58965	5-Aminoimidazole ribonucleotide	0.855	1.049e-07	7
gene-LOC110740262	-1.94	--	Lmqp000329	-2.58965	5-Aminoimidazole ribonucleotide	0.816	1.1942e-06	7
gene-LOC110684450	-2.12	--	pme2954	-1.47532	Quercetin	0.878	1.69e-08	7
gene-LOC110689130	-2.468	K12412 pheromone receptor transcription factor | (RefSeq) agamous-like MADS-box protein AGL61 (A)	pme2954	-1.47532	Quercetin	0.868	4.06e-08	7
gene-LOC110689509	-2.822	K13420 LRR receptor-like serine/threonine-protein kinase FLS2 [EC:2.7.11.1] | (RefSeq) probable LRR receptor-like serine/threonine-protein kinase At3g47570 (A)	pme2954	-1.47532	Quercetin	0.867	4.35e-08	7
gene-LOC110689882	-4.665	--	pme2954	-1.47532	Quercetin	0.877	1.84e-08	7
gene-LOC110698477	-1.686	--	pme2954	-1.47532	Quercetin	0.807	1.9169e-06	7
gene-LOC110699883	-1.312	K15400 omega-hydroxypalmitate O-feruloyl transferase [EC:2.3.1.188] | (RefSeq) omega-hydroxypalmitate O-feruloyl transferase-like (A)	pme2954	-1.47532	Quercetin	0.872	2.95e-08	7
gene-LOC110700743	-5.469	--	pme2954	-1.47532	Quercetin	0.877	1.88e-08	7
gene-LOC110700757	-3.441	--	pme2954	-1.47532	Quercetin	0.877	1.92e-08	7
gene-LOC110700914	-2.633	K17604 zinc finger SWIM domain-containing protein 3 | (RefSeq) protein FAR-RED IMPAIRED RESPONSE 1-like (A)	pme2954	-1.47532	Quercetin	0.825	7.005e-07	7
gene-LOC110701564	-2.92	K02111 F-type H+/Na+-transporting ATPase subunit alpha [EC:7.1.2.2 7.2.2.1] | (RefSeq) LOW QUALITY PROTEIN: uncharacterized protein LOC114822316 (A)	pme2954	-1.47532	Quercetin	0.875	2.15e-08	7
gene-LOC110703125	-5.422	K10268 F-box and leucine-rich repeat protein 2/20 | (RefSeq) F-box/LRR-repeat protein 3-like (A)	pme2954	-1.47532	Quercetin	0.809	1.7137e-06	7
gene-LOC110704126	-3.334	--	pme2954	-1.47532	Quercetin	0.865	4.92e-08	7
gene-LOC110709190	-3.355	--	pme2954	-1.47532	Quercetin	0.877	1.96e-08	7
gene-LOC110709191	-4.065	--	pme2954	-1.47532	Quercetin	0.871	3.12e-08	7
gene-LOC110709198	-1.946	K13201 nucleolysin TIA-1/TIAR | (RefSeq) oligouridylate-binding protein 1-like isoform X1 (A)	pme2954	-1.47532	Quercetin	0.871	3.11e-08	7
gene-LOC110710688	-3.616	--	pme2954	-1.47532	Quercetin	0.876	1.98e-08	7
gene-LOC110710854	-23.495	--	pme2954	-1.47532	Quercetin	0.876	1.99e-08	7
gene-LOC110717749	-4.902	--	pme2954	-1.47532	Quercetin	0.835	3.792e-07	7
gene-LOC110725859	-4.685	--	pme2954	-1.47532	Quercetin	0.872	2.88e-08	7
gene-LOC110739255	-2.413	K11096 small nuclear ribonucleoprotein D2 | (RefSeq) small nuclear ribonucleoprotein Sm D2-like (A)	pme2954	-1.47532	Quercetin	0.809	1.722e-06	7
gene-LOC110694839	-4.513	--	pmn001610	-1.79243	Eicosadienoic acid	0.819	9.817e-07	7
gene-LOC110709736	-1.274	K22422 protein downstream neighbor of Son | (RefSeq) hypothetical protein (A)	pmn001610	-1.79243	Eicosadienoic acid	0.816	1.2e-06	7
gene-LOC110684906	-2.43	--	Lmtp001399	-4.26232	5,6-Dihydroxyindole-5-O-β-glucoside	0.932	0	7
gene-LOC110698477	-1.686	--	Lmtp001399	-4.26232	5,6-Dihydroxyindole-5-O-β-glucoside	0.87	3.23e-08	7
gene-LOC110700975	-1.811	--	Lmtp001399	-4.26232	5,6-Dihydroxyindole-5-O-β-glucoside	0.949	0	7
gene-LOC110710086	-1.734	--	Lmtp001399	-4.26232	5,6-Dihydroxyindole-5-O-β-glucoside	0.945	0	7
gene-LOC110713349	-1.02	--	Lmtp001399	-4.26232	5,6-Dihydroxyindole-5-O-β-glucoside	-0.814	1.3377e-06	7
gene-LOC110714721	-1.258	K23222 nuclease HARBI1 [EC:3.1.-.-] | (RefSeq) uncharacterized protein LOC104242359 (A)	Lmtp001399	-4.26232	5,6-Dihydroxyindole-5-O-β-glucoside	0.989	0	7
gene-LOC110716962	-1.894	--	Lmtp001399	-4.26232	5,6-Dihydroxyindole-5-O-β-glucoside	0.895	3.5e-09	7
gene-LOC110724014	-2.491	--	Lmtp001399	-4.26232	5,6-Dihydroxyindole-5-O-β-glucoside	0.888	6.9e-09	7
gene-LOC110730904	-5.298	--	Lmtp001399	-4.26232	5,6-Dihydroxyindole-5-O-β-glucoside	0.821	9.1e-07	7
gene-LOC110731898	-3.245	K06943 nucleolar GTP-binding protein | (RefSeq) uncharacterized protein LOC108835530 (A)	Lmtp001399	-4.26232	5,6-Dihydroxyindole-5-O-β-glucoside	0.996	0	7
gene-LOC110735457	-1.473	--	Lmtp001399	-4.26232	5,6-Dihydroxyindole-5-O-β-glucoside	0.845	2.046e-07	7
gene-LOC110682146	1.683	K13116 ATP-dependent RNA helicase DDX41 [EC:3.6.4.13] | (RefSeq) uncharacterized protein LOC110093888 isoform X1 (A)	mws1433	4.41451	N-Feruloyltyramine	0.833	4.424e-07	3
gene-LOC110682217	1.297	K21596 calmodulin-binding transcription activator | (RefSeq) calmodulin-binding transcription activator 3-like isoform X1 (A)	mws1433	4.41451	N-Feruloyltyramine	0.813	1.3693e-06	3
gene-LOC110682967	2.144	--	mws1433	4.41451	N-Feruloyltyramine	0.803	2.3716e-06	3
gene-LOC110685184	1.298	K18643 katanin p80 WD40 repeat-containing subunit B1 | (RefSeq) uncharacterized LOC105795008 (A)	mws1433	4.41451	N-Feruloyltyramine	0.851	1.398e-07	3
gene-LOC110693246	1.314	K22133 oxalate---CoA ligase [EC:6.2.1.8] | (RefSeq) oxalate--CoA ligase (A)	mws1433	4.41451	N-Feruloyltyramine	0.817	1.0864e-06	3
gene-LOC110693449	1.556	K03671 thioredoxin 1 | (RefSeq) thioredoxin-like protein CXXS1 (A)	mws1433	4.41451	N-Feruloyltyramine	0.823	7.945e-07	3
gene-LOC110693614	2.405	K10666 E3 ubiquitin-protein ligase RNF5 [EC:2.3.2.27] | (RefSeq) E3 ubiquitin-protein ligase RMA1H1-like (A)	mws1433	4.41451	N-Feruloyltyramine	0.806	2.0115e-06	3
gene-LOC110693647	5.879	--	mws1433	4.41451	N-Feruloyltyramine	0.83	5.24e-07	3
gene-LOC110697213	3.716	K15920 xylan 1,4-beta-xylosidase [EC:3.2.1.37] | (RefSeq) beta-xylosidase/alpha-L-arabinofuranosidase 2-like (A)	mws1433	4.41451	N-Feruloyltyramine	0.835	3.988e-07	3
gene-LOC110698453	1.542	--	mws1433	4.41451	N-Feruloyltyramine	0.807	1.8594e-06	3
gene-LOC110702169	3.279	--	mws1433	4.41451	N-Feruloyltyramine	0.841	2.726e-07	3
gene-LOC110702217	1.861	K08999 uncharacterized protein | (RefSeq) bifunctional nuclease 2-like (A)	mws1433	4.41451	N-Feruloyltyramine	0.841	2.693e-07	3
gene-LOC110705104	1.679	--	mws1433	4.41451	N-Feruloyltyramine	0.811	1.5727e-06	3
gene-LOC110705660	1.06	K12373 hexosaminidase [EC:3.2.1.52] | (RefSeq) beta-hexosaminidase 2-like (A)	mws1433	4.41451	N-Feruloyltyramine	0.807	1.8618e-06	3
gene-LOC110705713	1.037	K00820 glutamine---fructose-6-phosphate transaminase (isomerizing) [EC:2.6.1.16] | (RefSeq) glutamine--fructose-6-phosphate aminotransferase [isomerizing] 2-like isoform X1 (A)	mws1433	4.41451	N-Feruloyltyramine	0.829	5.671e-07	3
gene-LOC110706940	5.741	--	mws1433	4.41451	N-Feruloyltyramine	0.839	2.93e-07	3
gene-LOC110708737	1.695	K09510 DnaJ homolog subfamily B member 4 | (RefSeq) dnaJ homolog subfamily B member 4-like (A)	mws1433	4.41451	N-Feruloyltyramine	0.814	1.2969e-06	3
gene-LOC110709525	4.63	K13496 UDP-glucosyltransferase 73C [EC:2.4.1.-] | (RefSeq) UDP-glycosyltransferase 73C3-like (A)	mws1433	4.41451	N-Feruloyltyramine	0.826	6.575e-07	3
gene-LOC110709587	2.311	--	mws1433	4.41451	N-Feruloyltyramine	0.829	5.733e-07	3
gene-LOC110710561	1.181	K22438 trans-aconitate 3-methyltransferase [EC:2.1.1.145] | (RefSeq) trans-aconitate 3-methyltransferase-like (A)	mws1433	4.41451	N-Feruloyltyramine	0.807	1.9341e-06	3
gene-LOC110710649	1.534	K03671 thioredoxin 1 | (RefSeq) thioredoxin Y2, chloroplastic-like (A)	mws1433	4.41451	N-Feruloyltyramine	0.826	6.851e-07	3
gene-LOC110710968	1.058	--	mws1433	4.41451	N-Feruloyltyramine	0.805	2.0517e-06	3
gene-LOC110711579	1.538	--	mws1433	4.41451	N-Feruloyltyramine	0.813	1.3733e-06	3
gene-LOC110714564	2.119	K13229 2,4-dihydroxy-1,4-benzoxazin-3-one-glucoside dioxygenase [EC:1.14.20.2] | (RefSeq) bx6; DIBOA-glucoside dioxygenase BX6 (A)	mws1433	4.41451	N-Feruloyltyramine	0.876	2.13e-08	3
gene-LOC110715038	5.232	K06883 uncharacterized protein | (RefSeq) LOW QUALITY PROTEIN: uncharacterized protein LOC104799061 (A)	mws1433	4.41451	N-Feruloyltyramine	0.802	2.4724e-06	3
gene-LOC110715983	1.557	--	mws1433	4.41451	N-Feruloyltyramine	0.83	5.306e-07	3
gene-LOC110717684	3.687	--	mws1433	4.41451	N-Feruloyltyramine	0.825	6.946e-07	3
gene-LOC110717751	1.941	K09422 transcription factor MYB, plant | (RefSeq) transcription factor MYB4-like (A)	mws1433	4.41451	N-Feruloyltyramine	0.824	7.563e-07	3
gene-LOC110718556	1.464	K09250 cellular nucleic acid-binding protein | (RefSeq) cold shock domain-containing protein 3-like (A)	mws1433	4.41451	N-Feruloyltyramine	0.863	5.84e-08	3
gene-LOC110720326	1.683	K15078 structure-specific endonuclease subunit SLX1 [EC:3.6.1.-] | (RefSeq) putative disease resistance protein RGA3 (A)	mws1433	4.41451	N-Feruloyltyramine	0.803	2.3693e-06	3
gene-LOC110721278	1.194	K23260 scopoletin glucosyltransferase [EC:2.4.1.128] | (RefSeq) scopoletin glucosyltransferase-like (A)	mws1433	4.41451	N-Feruloyltyramine	0.803	2.3107e-06	3
gene-LOC110726910	2.995	K00306 sarcosine oxidase / L-pipecolate oxidase [EC:1.5.3.1 1.5.3.7] | (RefSeq) probable sarcosine oxidase (A)	mws1433	4.41451	N-Feruloyltyramine	0.83	5.31e-07	3
gene-LOC110728071	2.396	K09338 homeobox-leucine zipper protein | (RefSeq) homeobox-leucine zipper protein ATHB-12-like (A)	mws1433	4.41451	N-Feruloyltyramine	0.803	2.3217e-06	3
gene-LOC110729142	3.399	K19720 collagen, type III, alpha | (RefSeq) hypothetical protein (A)	mws1433	4.41451	N-Feruloyltyramine	0.836	3.548e-07	3
gene-LOC110731201	1.045	K00924 kinase [EC:2.7.1.-] | (RefSeq) probable serine/threonine-protein kinase PBL19 (A)	mws1433	4.41451	N-Feruloyltyramine	0.824	7.459e-07	3
gene-LOC110732730	1.915	K08202 MFS transporter, OCT family, solute carrier family 22 (organic cation transporter), member 4/5 | (RefSeq) organic cation/carnitine transporter 4 (A)	mws1433	4.41451	N-Feruloyltyramine	0.817	1.1224e-06	3
gene-LOC110733057	7.24	--	mws1433	4.41451	N-Feruloyltyramine	0.821	8.672e-07	3
gene-LOC110736749	1.302	K07893 Ras-related protein Rab-6A | (RefSeq) ras-related protein RABH1b-like (A)	mws1433	4.41451	N-Feruloyltyramine	0.815	1.2173e-06	3
gene-LOC110737028	7.738	K03327 multidrug resistance protein, MATE family | (RefSeq) protein DETOXIFICATION 16-like (A)	mws1433	4.41451	N-Feruloyltyramine	0.887	8.1e-09	3
gene-LOC110737785	1.682	K07735 putative transcriptional regulator | (RefSeq) UPF0301 protein BF2109-like (A)	mws1433	4.41451	N-Feruloyltyramine	0.828	5.76e-07	3
gene-LOC110739983	1.29	--	mws1433	4.41451	N-Feruloyltyramine	0.866	4.52e-08	3
gene-LOC110682048	-1.167	K14400 pre-mRNA cleavage complex 2 protein Pcf11 | (RefSeq) LOW QUALITY PROTEIN: uncharacterized protein LOC111982967 (A)	mws0066	-1.53333	Isorhamnetin	0.857	9.03e-08	7
gene-LOC110684450	-2.12	--	mws0066	-1.53333	Isorhamnetin	0.813	1.4105e-06	7
gene-LOC110689130	-2.468	K12412 pheromone receptor transcription factor | (RefSeq) agamous-like MADS-box protein AGL61 (A)	mws0066	-1.53333	Isorhamnetin	0.803	2.3722e-06	7
gene-LOC110689509	-2.822	K13420 LRR receptor-like serine/threonine-protein kinase FLS2 [EC:2.7.11.1] | (RefSeq) probable LRR receptor-like serine/threonine-protein kinase At3g47570 (A)	mws0066	-1.53333	Isorhamnetin	0.8	2.6872e-06	7
gene-LOC110689882	-4.665	--	mws0066	-1.53333	Isorhamnetin	0.811	1.5176e-06	7
gene-LOC110695463	-1.278	K15255 ATP-dependent DNA helicase PIF1 [EC:3.6.4.12] | (RefSeq) uncharacterized protein LOC101786894 (A)	mws0066	-1.53333	Isorhamnetin	0.822	8.607e-07	7
gene-LOC110696768	-1.789	--	mws0066	-1.53333	Isorhamnetin	0.814	1.276e-06	7
gene-LOC110698477	-1.686	--	mws0066	-1.53333	Isorhamnetin	0.814	1.2899e-06	7
gene-LOC110699883	-1.312	K15400 omega-hydroxypalmitate O-feruloyl transferase [EC:2.3.1.188] | (RefSeq) omega-hydroxypalmitate O-feruloyl transferase-like (A)	mws0066	-1.53333	Isorhamnetin	0.805	2.0566e-06	7
gene-LOC110700743	-5.469	--	mws0066	-1.53333	Isorhamnetin	0.811	1.4978e-06	7
gene-LOC110700757	-3.441	--	mws0066	-1.53333	Isorhamnetin	0.812	1.481e-06	7
gene-LOC110701564	-2.92	K02111 F-type H+/Na+-transporting ATPase subunit alpha [EC:7.1.2.2 7.2.2.1] | (RefSeq) LOW QUALITY PROTEIN: uncharacterized protein LOC114822316 (A)	mws0066	-1.53333	Isorhamnetin	0.81	1.5993e-06	7
gene-LOC110704126	-3.334	--	mws0066	-1.53333	Isorhamnetin	0.809	1.7321e-06	7
gene-LOC110708114	-1.101	K00799 glutathione S-transferase [EC:2.5.1.18] | (RefSeq) uncharacterized protein LOC110786294 (A)	mws0066	-1.53333	Isorhamnetin	0.816	1.1873e-06	7
gene-LOC110709190	-3.355	--	mws0066	-1.53333	Isorhamnetin	0.811	1.5383e-06	7
gene-LOC110709191	-4.065	--	mws0066	-1.53333	Isorhamnetin	0.813	1.3813e-06	7
gene-LOC110709198	-1.946	K13201 nucleolysin TIA-1/TIAR | (RefSeq) oligouridylate-binding protein 1-like isoform X1 (A)	mws0066	-1.53333	Isorhamnetin	0.807	1.891e-06	7
gene-LOC110709475	-1.458	--	mws0066	-1.53333	Isorhamnetin	0.867	4.23e-08	7
gene-LOC110710688	-3.616	--	mws0066	-1.53333	Isorhamnetin	0.811	1.5563e-06	7
gene-LOC110710783	-1.397	--	mws0066	-1.53333	Isorhamnetin	0.861	6.61e-08	7
gene-LOC110710854	-23.495	--	mws0066	-1.53333	Isorhamnetin	0.811	1.5391e-06	7
gene-LOC110712444	-1.636	--	mws0066	-1.53333	Isorhamnetin	-0.863	5.86e-08	7
gene-LOC110713349	-1.02	--	mws0066	-1.53333	Isorhamnetin	-0.809	1.6724e-06	7
gene-LOC110724068	-2.605	K03013 DNA-directed RNA polymerases I, II, and III subunit RPABC1 | (RefSeq) DNA-directed RNA polymerase V subunit 5C-like (A)	mws0066	-1.53333	Isorhamnetin	0.886	8.6e-09	7
gene-LOC110725859	-4.685	--	mws0066	-1.53333	Isorhamnetin	0.814	1.2909e-06	7
gene-LOC110730373	-1.576	--	mws0066	-1.53333	Isorhamnetin	0.818	1.0384e-06	7
gene-LOC110738996	-1.151	--	mws0066	-1.53333	Isorhamnetin	0.815	1.2387e-06	7
gene-LOC110739255	-2.413	K11096 small nuclear ribonucleoprotein D2 | (RefSeq) small nuclear ribonucleoprotein Sm D2-like (A)	mws0066	-1.53333	Isorhamnetin	0.832	4.561e-07	7
gene-LOC110682048	-1.167	K14400 pre-mRNA cleavage complex 2 protein Pcf11 | (RefSeq) LOW QUALITY PROTEIN: uncharacterized protein LOC111982967 (A)	Lmfp001509	-1.27087	1-O-Galloyl-rhamnose	0.804	2.2606e-06	7
gene-LOC110684450	-2.12	--	Lmfp001509	-1.27087	1-O-Galloyl-rhamnose	0.926	1e-10	7
gene-LOC110689130	-2.468	K12412 pheromone receptor transcription factor | (RefSeq) agamous-like MADS-box protein AGL61 (A)	Lmfp001509	-1.27087	1-O-Galloyl-rhamnose	0.913	5e-10	7
gene-LOC110689509	-2.822	K13420 LRR receptor-like serine/threonine-protein kinase FLS2 [EC:2.7.11.1] | (RefSeq) probable LRR receptor-like serine/threonine-protein kinase At3g47570 (A)	Lmfp001509	-1.27087	1-O-Galloyl-rhamnose	0.916	4e-10	7
gene-LOC110689882	-4.665	--	Lmfp001509	-1.27087	1-O-Galloyl-rhamnose	0.926	1e-10	7
gene-LOC110695463	-1.278	K15255 ATP-dependent DNA helicase PIF1 [EC:3.6.4.12] | (RefSeq) uncharacterized protein LOC101786894 (A)	Lmfp001509	-1.27087	1-O-Galloyl-rhamnose	0.835	3.937e-07	7
gene-LOC110699883	-1.312	K15400 omega-hydroxypalmitate O-feruloyl transferase [EC:2.3.1.188] | (RefSeq) omega-hydroxypalmitate O-feruloyl transferase-like (A)	Lmfp001509	-1.27087	1-O-Galloyl-rhamnose	0.92	2e-10	7
gene-LOC110700743	-5.469	--	Lmfp001509	-1.27087	1-O-Galloyl-rhamnose	0.925	1e-10	7
gene-LOC110700757	-3.441	--	Lmfp001509	-1.27087	1-O-Galloyl-rhamnose	0.924	1e-10	7
gene-LOC110701564	-2.92	K02111 F-type H+/Na+-transporting ATPase subunit alpha [EC:7.1.2.2 7.2.2.1] | (RefSeq) LOW QUALITY PROTEIN: uncharacterized protein LOC114822316 (A)	Lmfp001509	-1.27087	1-O-Galloyl-rhamnose	0.922	2e-10	7
gene-LOC110703125	-5.422	K10268 F-box and leucine-rich repeat protein 2/20 | (RefSeq) F-box/LRR-repeat protein 3-like (A)	Lmfp001509	-1.27087	1-O-Galloyl-rhamnose	0.846	1.869e-07	7
gene-LOC110704126	-3.334	--	Lmfp001509	-1.27087	1-O-Galloyl-rhamnose	0.882	1.24e-08	7
gene-LOC110709190	-3.355	--	Lmfp001509	-1.27087	1-O-Galloyl-rhamnose	0.924	1e-10	7
gene-LOC110709191	-4.065	--	Lmfp001509	-1.27087	1-O-Galloyl-rhamnose	0.891	5.4e-09	7
gene-LOC110709198	-1.946	K13201 nucleolysin TIA-1/TIAR | (RefSeq) oligouridylate-binding protein 1-like isoform X1 (A)	Lmfp001509	-1.27087	1-O-Galloyl-rhamnose	0.916	3e-10	7
gene-LOC110710688	-3.616	--	Lmfp001509	-1.27087	1-O-Galloyl-rhamnose	0.924	1e-10	7
gene-LOC110710854	-23.495	--	Lmfp001509	-1.27087	1-O-Galloyl-rhamnose	0.923	1e-10	7
gene-LOC110717749	-4.902	--	Lmfp001509	-1.27087	1-O-Galloyl-rhamnose	0.869	3.72e-08	7
gene-LOC110724068	-2.605	K03013 DNA-directed RNA polymerases I, II, and III subunit RPABC1 | (RefSeq) DNA-directed RNA polymerase V subunit 5C-like (A)	Lmfp001509	-1.27087	1-O-Galloyl-rhamnose	0.823	7.965e-07	7
gene-LOC110725436	-1.878	K12874 intron-binding protein aquarius | (RefSeq) LOW QUALITY PROTEIN: intron-binding protein aquarius-like (A)	Lmfp001509	-1.27087	1-O-Galloyl-rhamnose	0.805	2.1206e-06	7
gene-LOC110725859	-4.685	--	Lmfp001509	-1.27087	1-O-Galloyl-rhamnose	0.892	5e-09	7
gene-LOC110739255	-2.413	K11096 small nuclear ribonucleoprotein D2 | (RefSeq) small nuclear ribonucleoprotein Sm D2-like (A)	Lmfp001509	-1.27087	1-O-Galloyl-rhamnose	0.822	8.291e-07	7
gene-LOC110739313	-2.144	K01188 beta-glucosidase [EC:3.2.1.21] | (RefSeq) beta-glucosidase 11-like (A)	pme3188	-2.49615	Uridine 5'-monophosphate	0.804	2.225e-06	7
gene-LOC110689105	-1.441	--	pmn001690	-1.34809	3-Hydroxy-4-isopropylbenzylalcohol-3-O-glucoside	0.816	1.1985e-06	7
gene-LOC110689698	-1.015	--	pmn001690	-1.34809	3-Hydroxy-4-isopropylbenzylalcohol-3-O-glucoside	0.806	1.9455e-06	7
gene-LOC110696343	-1.557	K14488 SAUR family protein | (RefSeq) probable cyclin-dependent serine/threonine-protein kinase DDB_G0292550 (A)	pmn001690	-1.34809	3-Hydroxy-4-isopropylbenzylalcohol-3-O-glucoside	0.834	4.213e-07	7
gene-LOC110708705	-2.182	K08726 soluble epoxide hydrolase / lipid-phosphate phosphatase [EC:3.3.2.10 3.1.3.76] | (RefSeq) uncharacterized protein LOC107492180 (A)	pmn001690	-1.34809	3-Hydroxy-4-isopropylbenzylalcohol-3-O-glucoside	0.801	2.5562e-06	7
gene-LOC110716960	-1.049	--	pmn001690	-1.34809	3-Hydroxy-4-isopropylbenzylalcohol-3-O-glucoside	0.814	1.2864e-06	7
gene-LOC110719733	-3.598	K17756 long-chain-alcohol oxidase [EC:1.1.3.20] | (RefSeq) long-chain-alcohol oxidase FAO4A-like (A)	pmn001690	-1.34809	3-Hydroxy-4-isopropylbenzylalcohol-3-O-glucoside	0.808	1.822e-06	7
gene-LOC110686449	-1.851	--	Zmhn001883	-2.08749	Vanillic acid-4-O-glucoside	0.808	1.7621e-06	7
gene-LOC110687539	-1.015	--	Zmhn001883	-2.08749	Vanillic acid-4-O-glucoside	0.801	2.5237e-06	7
gene-LOC110689187	-1.158	K10268 F-box and leucine-rich repeat protein 2/20 | (RefSeq) F-box protein At3g58530-like (A)	Zmhn001883	-2.08749	Vanillic acid-4-O-glucoside	0.819	9.899e-07	7
gene-LOC110699685	-1.794	--	Zmhn001883	-2.08749	Vanillic acid-4-O-glucoside	0.801	2.5721e-06	7
gene-LOC110727933	-2.275	K15042 importin subunit alpha-6/7 | (RefSeq) importin subunit alpha-4-like (A)	Zmhn001883	-2.08749	Vanillic acid-4-O-glucoside	0.802	2.5094e-06	7
gene-LOC110738530	-6.077	K09264 MADS-box transcription factor, plant | (RefSeq) floral homeotic protein PMADS 1-like (A)	Zmhn001883	-2.08749	Vanillic acid-4-O-glucoside	0.822	8.223e-07	7
gene-LOC110738547	-4.75	--	Zmhn001883	-2.08749	Vanillic acid-4-O-glucoside	0.821	9.066e-07	7
gene-LOC110685603	-3.019	K01762 1-aminocyclopropane-1-carboxylate synthase [EC:4.4.1.14] | (RefSeq) 1-aminocyclopropane-1-carboxylate synthase 9-like (A)	mws0675	-1.47892	β-Nicotinamide mononucleotide	0.825	7.194e-07	7
gene-LOC110685640	-2.832	K23260 scopoletin glucosyltransferase [EC:2.4.1.128] | (RefSeq) scopoletin glucosyltransferase-like (A)	mws0675	-1.47892	β-Nicotinamide mononucleotide	0.821	9.063e-07	7
gene-LOC110691624	-1.284	K14760 acyl-activating enzyme 14 [EC:6.2.1.26] | (RefSeq) 2-succinylbenzoate--CoA ligase, chloroplastic/peroxisomal isoform X1 (A)	mws0675	-1.47892	β-Nicotinamide mononucleotide	0.803	2.3462e-06	7
gene-LOC110693077	-2.561	K08176 MFS transporter, PHS family, inorganic phosphate transporter | (RefSeq) probable inorganic phosphate transporter 1-3 (A)	mws0675	-1.47892	β-Nicotinamide mononucleotide	0.802	2.4093e-06	7
gene-LOC110696338	-3.733	K15255 ATP-dependent DNA helicase PIF1 [EC:3.6.4.12] | (RefSeq) uncharacterized protein LOC110689508 (A)	mws0675	-1.47892	β-Nicotinamide mononucleotide	0.823	7.741e-07	7
gene-LOC110701964	-7.111	--	mws0675	-1.47892	β-Nicotinamide mononucleotide	0.803	2.3475e-06	7
gene-LOC110706456	-4.354	K14300 nuclear pore complex protein Nup133 | (RefSeq) nuclear pore complex protein NUP133 (A)	mws0675	-1.47892	β-Nicotinamide mononucleotide	0.802	2.3985e-06	7
gene-LOC110712035	-6.312	--	mws0675	-1.47892	β-Nicotinamide mononucleotide	0.807	1.9364e-06	7
gene-LOC110717980	-3.183	--	mws0675	-1.47892	β-Nicotinamide mononucleotide	0.82	9.13e-07	7
gene-LOC110718038	-2.735	K05391 cyclic nucleotide gated channel, plant | (RefSeq) cyclic nucleotide-gated ion channel 1-like (A)	mws0675	-1.47892	β-Nicotinamide mononucleotide	0.835	3.802e-07	7
gene-LOC110719241	-2.843	K15397 3-ketoacyl-CoA synthase [EC:2.3.1.199] | (RefSeq) 3-ketoacyl-CoA synthase 5-like (A)	mws0675	-1.47892	β-Nicotinamide mononucleotide	0.86	7.11e-08	7
gene-LOC110735274	-1.669	--	mws0675	-1.47892	β-Nicotinamide mononucleotide	0.841	2.704e-07	7
gene-LOC110737698	-3.172	K00521 ferric-chelate reductase [EC:1.16.1.7] | (RefSeq) ferric reduction oxidase 7, chloroplastic-like (A)	mws0675	-1.47892	β-Nicotinamide mononucleotide	0.818	1.024e-06	7
gene-LOC110738530	-6.077	K09264 MADS-box transcription factor, plant | (RefSeq) floral homeotic protein PMADS 1-like (A)	mws0675	-1.47892	β-Nicotinamide mononucleotide	0.835	3.785e-07	7
gene-LOC110740262	-1.94	--	mws0675	-1.47892	β-Nicotinamide mononucleotide	0.842	2.446e-07	7
gene-LOC110687900	-1.011	K15503 serine/threonine-protein phosphatase 6 regulatory ankyrin repeat subunit B | (RefSeq) uncharacterized LOC104891722 (A)	pmb0382	-1.44606	O-Feruloyl 4-hydroxycoumarin	0.872	2.94e-08	7
gene-LOC110705792	-2.303	--	pmb0382	-1.44606	O-Feruloyl 4-hydroxycoumarin	-0.847	1.799e-07	7
gene-LOC110706447	-1.055	--	pmb0382	-1.44606	O-Feruloyl 4-hydroxycoumarin	0.819	1.0117e-06	7
gene-LOC110719535	-1.559	K09872 aquaporin PIP | (RefSeq) probable aquaporin PIP1-4 (A)	pmb0382	-1.44606	O-Feruloyl 4-hydroxycoumarin	0.927	1e-10	7
gene-LOC110687305	2.229	K06883 uncharacterized protein | (RefSeq) LOW QUALITY PROTEIN: uncharacterized protein LOC104799061 (A)	HJAP050	2.37637	N-Feruloyl-3-methoxytyramine	0.845	2.005e-07	3
gene-LOC110687352	4.39	K13993 HSP20 family protein | (RefSeq) 15.4 kDa class V heat shock protein-like (A)	HJAP050	2.37637	N-Feruloyl-3-methoxytyramine	0.825	6.987e-07	3
gene-LOC110687503	1.019	K10859 DNA oxidative demethylase [EC:1.14.11.33] | (RefSeq) DNA oxidative demethylase ALKBH2-like (A)	HJAP050	2.37637	N-Feruloyl-3-methoxytyramine	0.877	1.9e-08	3
gene-LOC110689606	1.871	K02952 small subunit ribosomal protein S13 | (RefSeq) 30S ribosomal protein S13, chloroplastic-like (A)	HJAP050	2.37637	N-Feruloyl-3-methoxytyramine	0.91	7e-10	3
gene-LOC110691484	1.158	K06617 raffinose synthase [EC:2.4.1.82] | (RefSeq) probable galactinol--sucrose galactosyltransferase 2 (A)	HJAP050	2.37637	N-Feruloyl-3-methoxytyramine	0.824	7.585e-07	3
gene-LOC110693924	1.237	--	HJAP050	2.37637	N-Feruloyl-3-methoxytyramine	0.911	6e-10	3
gene-LOC110695810	1.101	K09841 xanthoxin dehydrogenase [EC:1.1.1.288] | (RefSeq) zerumbone synthase-like (A)	HJAP050	2.37637	N-Feruloyl-3-methoxytyramine	0.809	1.7111e-06	3
gene-LOC110695959	1.625	K13418 somatic embryogenesis receptor kinase 1 [EC:2.7.10.1 2.7.11.1] | (RefSeq) LRR receptor kinase BAK1 (A)	HJAP050	2.37637	N-Feruloyl-3-methoxytyramine	0.914	4e-10	3
gene-LOC110705018	1.638	K14165 atypical dual specificity phosphatase [EC:3.1.3.16 3.1.3.48] | (RefSeq) similar to dual-specificity phosphatase laforin (A)	HJAP050	2.37637	N-Feruloyl-3-methoxytyramine	0.809	1.6651e-06	3
gene-LOC110705488	1.491	K01369 legumain [EC:3.4.22.34] | (RefSeq) vacuolar-processing enzyme alpha-isozyme-like (A)	HJAP050	2.37637	N-Feruloyl-3-methoxytyramine	0.805	2.1211e-06	3
gene-LOC110708016	1.349	--	HJAP050	2.37637	N-Feruloyl-3-methoxytyramine	0.906	1.2e-09	3
gene-LOC110719353	1.083	K06228 fused [EC:2.7.11.1] | (RefSeq) serine/threonine-protein kinase TIO (A)	HJAP050	2.37637	N-Feruloyl-3-methoxytyramine	0.948	0	3
gene-LOC110722582	3.411	--	HJAP050	2.37637	N-Feruloyl-3-methoxytyramine	0.825	7.232e-07	3
gene-LOC110722840	2.222	K04123 ent-kaurenoic acid hydroxylase [EC:1.14.13.79] | (RefSeq) ent-kaurenoic acid oxidase-like isoform X1 (A)	HJAP050	2.37637	N-Feruloyl-3-methoxytyramine	0.832	4.575e-07	3
gene-LOC110732851	1.071	K15078 structure-specific endonuclease subunit SLX1 [EC:3.6.1.-] | (RefSeq) putative disease resistance protein RGA3 (A)	HJAP050	2.37637	N-Feruloyl-3-methoxytyramine	0.913	5e-10	3
gene-LOC110687357	-1.211	--	mws0874	-1.03649	3'-Adenylic Acid	0.873	2.57e-08	7
gene-LOC110719347	-1.039	--	mws0874	-1.03649	3'-Adenylic Acid	0.808	1.7969e-06	7
gene-LOC110732118	-1.206	--	mws0874	-1.03649	3'-Adenylic Acid	0.883	1.13e-08	7
gene-LOC110732239	-1.813	K19747 BAHD acyltransferase [EC:2.3.1.-] | (RefSeq) BAHD acyltransferase DCR-like (A)	mws0874	-1.03649	3'-Adenylic Acid	0.806	2.0075e-06	7
gene-LOC110692910	2.638	K12130 pseudo-response regulator 5 | (RefSeq) two-component response regulator-like APRR5 isoform X1 (A)	pmb0770	3.76367	N-Feruloylserotonin	0.801	2.6319e-06	3
gene-LOC110697669	2.325	--	pmb0770	3.76367	N-Feruloylserotonin	0.812	1.4835e-06	3
gene-LOC110706709	1.735	--	pmb0770	3.76367	N-Feruloylserotonin	0.815	1.2151e-06	3
gene-LOC110682669	-2.353	K15730 cytosolic prostaglandin-E synthase [EC:5.3.99.3] | (RefSeq) uncharacterized protein OsI_027940-like (A)	Lmhp011562	-2.01656	1-α-Linolenoyl-glycerol	0.836	3.682e-07	7
gene-LOC110685750	-1.66	K08238 xyloglucan 6-xylosyltransferase [EC:2.4.2.39] | (RefSeq) probable xyloglucan 6-xylosyltransferase 5 (A)	Lmhp011562	-2.01656	1-α-Linolenoyl-glycerol	0.808	1.8357e-06	7
gene-LOC110687362	-1.998	K03327 multidrug resistance protein, MATE family | (RefSeq) protein DETOXIFICATION 40-like isoform X1 (A)	Lmhp011562	-2.01656	1-α-Linolenoyl-glycerol	0.8	2.6771e-06	7
gene-LOC110693077	-2.561	K08176 MFS transporter, PHS family, inorganic phosphate transporter | (RefSeq) probable inorganic phosphate transporter 1-3 (A)	Lmhp011562	-2.01656	1-α-Linolenoyl-glycerol	0.854	1.095e-07	7
gene-LOC110694254	-2.326	K01177 beta-amylase [EC:3.2.1.2] | (RefSeq) beta-amylase 3, chloroplastic-like (A)	Lmhp011562	-2.01656	1-α-Linolenoyl-glycerol	0.842	2.527e-07	7
gene-LOC110696285	-1.138	--	Lmhp011562	-2.01656	1-α-Linolenoyl-glycerol	0.814	1.3143e-06	7
gene-LOC110696338	-3.733	K15255 ATP-dependent DNA helicase PIF1 [EC:3.6.4.12] | (RefSeq) uncharacterized protein LOC110689508 (A)	Lmhp011562	-2.01656	1-α-Linolenoyl-glycerol	0.804	2.2026e-06	7
gene-LOC110704808	-1.084	K12900 FUS-interacting serine-arginine-rich protein 1 | (RefSeq) serine/arginine-rich SC35-like splicing factor SCL33 (A)	Lmhp011562	-2.01656	1-α-Linolenoyl-glycerol	0.873	2.58e-08	7
gene-LOC110719241	-2.843	K15397 3-ketoacyl-CoA synthase [EC:2.3.1.199] | (RefSeq) 3-ketoacyl-CoA synthase 5-like (A)	Lmhp011562	-2.01656	1-α-Linolenoyl-glycerol	0.813	1.3874e-06	7
gene-LOC110721815	-1.309	--	Lmhp011562	-2.01656	1-α-Linolenoyl-glycerol	0.802	2.3957e-06	7
gene-LOC110722299	-3.707	K10615 E3 ubiquitin-protein ligase HERC4 [EC:2.3.2.26] | (RefSeq) E3 ubiquitin-protein ligase (A)	Lmhp011562	-2.01656	1-α-Linolenoyl-glycerol	0.822	8.481e-07	7
gene-LOC110724677	-1.634	K09264 MADS-box transcription factor, plant | (RefSeq) MADS-box transcription factor 23-like isoform X1 (A)	Lmhp011562	-2.01656	1-α-Linolenoyl-glycerol	0.809	1.7432e-06	7
gene-LOC110729518	-1.253	K09060 plant G-box-binding factor | (RefSeq) G-box-binding factor 3-like isoform X1 (A)	Lmhp011562	-2.01656	1-α-Linolenoyl-glycerol	0.864	5.31e-08	7
gene-LOC110730315	-1.559	K13783 MFS transporter, OPA family, solute carrier family 37 (glycerol-3-phosphate transporter), member 1/2 | (RefSeq) putative glycerol-3-phosphate transporter 4 (A)	Lmhp011562	-2.01656	1-α-Linolenoyl-glycerol	0.821	8.749e-07	7
gene-LOC110731844	-1.602	K23490 cytochrome b5 | (RefSeq) cytochrome b5, seed isoform-like (A)	Lmhp011562	-2.01656	1-α-Linolenoyl-glycerol	0.825	7.168e-07	7
gene-LOC110732988	-2.48	K18819 inositol 3-alpha-galactosyltransferase [EC:2.4.1.123] | (RefSeq) galactinol synthase 1-like (A)	Lmhp011562	-2.01656	1-α-Linolenoyl-glycerol	0.801	2.5586e-06	7
gene-LOC110733336	-2.919	--	Lmhp011562	-2.01656	1-α-Linolenoyl-glycerol	0.828	5.803e-07	7
gene-LOC110738530	-6.077	K09264 MADS-box transcription factor, plant | (RefSeq) floral homeotic protein PMADS 1-like (A)	Lmhp011562	-2.01656	1-α-Linolenoyl-glycerol	0.844	2.164e-07	7
gene-LOC110740262	-1.94	--	Lmhp011562	-2.01656	1-α-Linolenoyl-glycerol	0.809	1.7158e-06	7
gene-LOC110682669	-2.353	K15730 cytosolic prostaglandin-E synthase [EC:5.3.99.3] | (RefSeq) uncharacterized protein OsI_027940-like (A)	Lmhp011388	-1.72964	2-α-Linolenoyl-glycerol	0.816	1.149e-06	7
gene-LOC110685640	-2.832	K23260 scopoletin glucosyltransferase [EC:2.4.1.128] | (RefSeq) scopoletin glucosyltransferase-like (A)	Lmhp011388	-1.72964	2-α-Linolenoyl-glycerol	0.816	1.1958e-06	7
gene-LOC110689443	-1.98	K03549 KUP system potassium uptake protein | (RefSeq) potassium transporter 19-like (A)	Lmhp011388	-1.72964	2-α-Linolenoyl-glycerol	0.802	2.4782e-06	7
gene-LOC110693077	-2.561	K08176 MFS transporter, PHS family, inorganic phosphate transporter | (RefSeq) probable inorganic phosphate transporter 1-3 (A)	Lmhp011388	-1.72964	2-α-Linolenoyl-glycerol	0.86	7.1e-08	7
gene-LOC110694254	-2.326	K01177 beta-amylase [EC:3.2.1.2] | (RefSeq) beta-amylase 3, chloroplastic-like (A)	Lmhp011388	-1.72964	2-α-Linolenoyl-glycerol	0.83	5.242e-07	7
gene-LOC110696338	-3.733	K15255 ATP-dependent DNA helicase PIF1 [EC:3.6.4.12] | (RefSeq) uncharacterized protein LOC110689508 (A)	Lmhp011388	-1.72964	2-α-Linolenoyl-glycerol	0.858	8.24e-08	7
gene-LOC110704808	-1.084	K12900 FUS-interacting serine-arginine-rich protein 1 | (RefSeq) serine/arginine-rich SC35-like splicing factor SCL33 (A)	Lmhp011388	-1.72964	2-α-Linolenoyl-glycerol	0.86	7.08e-08	7
gene-LOC110710348	-1.117	K01669 deoxyribodipyrimidine photo-lyase [EC:4.1.99.3] | (RefSeq) cryptochrome DASH, chloroplastic/mitochondrial-like (A)	Lmhp011388	-1.72964	2-α-Linolenoyl-glycerol	0.85	1.514e-07	7
gene-LOC110711291	-1.272	--	Lmhp011388	-1.72964	2-α-Linolenoyl-glycerol	0.819	1.0112e-06	7
gene-LOC110717980	-3.183	--	Lmhp011388	-1.72964	2-α-Linolenoyl-glycerol	0.827	6.421e-07	7
gene-LOC110719241	-2.843	K15397 3-ketoacyl-CoA synthase [EC:2.3.1.199] | (RefSeq) 3-ketoacyl-CoA synthase 5-like (A)	Lmhp011388	-1.72964	2-α-Linolenoyl-glycerol	0.832	4.794e-07	7
gene-LOC110729518	-1.253	K09060 plant G-box-binding factor | (RefSeq) G-box-binding factor 3-like isoform X1 (A)	Lmhp011388	-1.72964	2-α-Linolenoyl-glycerol	0.852	1.247e-07	7
gene-LOC110735274	-1.669	--	Lmhp011388	-1.72964	2-α-Linolenoyl-glycerol	0.832	4.735e-07	7
gene-LOC110738530	-6.077	K09264 MADS-box transcription factor, plant | (RefSeq) floral homeotic protein PMADS 1-like (A)	Lmhp011388	-1.72964	2-α-Linolenoyl-glycerol	0.864	5.34e-08	7
gene-LOC110740262	-1.94	--	Lmhp011388	-1.72964	2-α-Linolenoyl-glycerol	0.826	6.527e-07	7
gene-LOC110683407	1.831	K13430 serine/threonine-protein kinase PBS1 [EC:2.7.11.1] | (RefSeq) serine/threonine-protein kinase PBL27-like isoform X1 (A)	mws1077	2.4152	Scopoletin-7-O-glucoside (Scopolin)	0.824	7.443e-07	3
gene-LOC110684537	2.26	K01369 legumain [EC:3.4.22.34] | (RefSeq) vacuolar-processing enzyme-like (A)	mws1077	2.4152	Scopoletin-7-O-glucoside (Scopolin)	0.804	2.2265e-06	3
gene-LOC110687865	1.747	K01363 cathepsin B [EC:3.4.22.1] | (RefSeq) cathepsin B-like protease 2 (A)	mws1077	2.4152	Scopoletin-7-O-glucoside (Scopolin)	0.816	1.1672e-06	3
gene-LOC110688320	1.841	K13430 serine/threonine-protein kinase PBS1 [EC:2.7.11.1] | (RefSeq) serine/threonine-protein kinase CDL1-like (A)	mws1077	2.4152	Scopoletin-7-O-glucoside (Scopolin)	0.852	1.269e-07	3
gene-LOC110692631	2.714	K11498 centromeric protein E | (RefSeq) kinesin-like protein KIN-7D, mitochondrial (A)	mws1077	2.4152	Scopoletin-7-O-glucoside (Scopolin)	0.809	1.7088e-06	3
gene-LOC110693459	1.674	K01176 alpha-amylase [EC:3.2.1.1] | (RefSeq) alpha-amylase-like (A)	mws1077	2.4152	Scopoletin-7-O-glucoside (Scopolin)	0.851	1.409e-07	3
gene-LOC110693601	2.924	K19040 E3 ubiquitin-protein ligase ATL10/75/76/77/78 [EC:2.3.2.27] | (RefSeq) RING-H2 finger protein ATL73-like (A)	mws1077	2.4152	Scopoletin-7-O-glucoside (Scopolin)	0.822	8.343e-07	3
gene-LOC110699250	3.114	--	mws1077	2.4152	Scopoletin-7-O-glucoside (Scopolin)	0.812	1.4172e-06	3
gene-LOC110704781	4.151	--	mws1077	2.4152	Scopoletin-7-O-glucoside (Scopolin)	0.817	1.1289e-06	3
gene-LOC110705498	1.491	K01369 legumain [EC:3.4.22.34] | (RefSeq) vacuolar-processing enzyme-like (A)	mws1077	2.4152	Scopoletin-7-O-glucoside (Scopolin)	0.809	1.6969e-06	3
gene-LOC110706891	2.998	K19040 E3 ubiquitin-protein ligase ATL10/75/76/77/78 [EC:2.3.2.27] | (RefSeq) RING-H2 finger protein ATL73-like (A)	mws1077	2.4152	Scopoletin-7-O-glucoside (Scopolin)	0.803	2.2838e-06	3
gene-LOC110708210	3.037	K16292 KDEL-tailed cysteine endopeptidase [EC:3.4.22.-] | (RefSeq) hypothetical protein (A)	mws1077	2.4152	Scopoletin-7-O-glucoside (Scopolin)	0.822	8.236e-07	3
gene-LOC110712007	1.723	K17286 erythrocyte band 7 integral membrane protein | (RefSeq) erythrocyte band 7 integral membrane protein-like (A)	mws1077	2.4152	Scopoletin-7-O-glucoside (Scopolin)	0.804	2.2431e-06	3
gene-LOC110713963	1.752	K03686 molecular chaperone DnaJ | (RefSeq) chaperone protein dnaJ A6, chloroplastic-like (A)	mws1077	2.4152	Scopoletin-7-O-glucoside (Scopolin)	0.806	1.9533e-06	3
gene-LOC110715677	1.829	K01363 cathepsin B [EC:3.4.22.1] | (RefSeq) cathepsin B-like protease 2 (A)	mws1077	2.4152	Scopoletin-7-O-glucoside (Scopolin)	0.822	8.339e-07	3
gene-LOC110718932	4.83	K23869 galactan beta-1,4-galactosyltransferase [EC:2.4.1.-] | (RefSeq) uncharacterized protein LOC114424101 (A)	mws1077	2.4152	Scopoletin-7-O-glucoside (Scopolin)	0.826	6.65e-07	3
gene-LOC110721658	1.781	K20606 mitogen-activated protein kinase kinase kinase ANP1 [EC:2.7.11.25] | (RefSeq) receptor-like serine/threonine-protein kinase SD1-7 isoform X1 (A)	mws1077	2.4152	Scopoletin-7-O-glucoside (Scopolin)	0.818	1.0464e-06	3
gene-LOC110724454	1.286	K01800 maleylacetoacetate isomerase [EC:5.2.1.2] | (RefSeq) glutathione S-transferase 2-like (A)	mws1077	2.4152	Scopoletin-7-O-glucoside (Scopolin)	0.81	1.5802e-06	3
gene-LOC110724796	4.632	--	mws1077	2.4152	Scopoletin-7-O-glucoside (Scopolin)	0.82	9.55e-07	3
gene-LOC110733416	3.83	--	mws1077	2.4152	Scopoletin-7-O-glucoside (Scopolin)	0.821	9.003e-07	3
gene-LOC110735213	3.021	K13024 inositol-hexakisphosphate/diphosphoinositol-pentakisphosphate 1-kinase [EC:2.7.4.24] | (RefSeq) inositol hexakisphosphate and diphosphoinositol-pentakisphosphate kinase VIP2-like isoform X1 (A)	mws1077	2.4152	Scopoletin-7-O-glucoside (Scopolin)	0.816	1.1633e-06	3
gene-LOC110682176	-1.013	K00924 kinase [EC:2.7.1.-] | (RefSeq) aspartic proteinase-like protein 2 (A)	Lmhp012042	-1.93172	2-Linoleoylglycerol	0.803	2.3107e-06	7
gene-LOC110682669	-2.353	K15730 cytosolic prostaglandin-E synthase [EC:5.3.99.3] | (RefSeq) uncharacterized protein OsI_027940-like (A)	Lmhp012042	-1.93172	2-Linoleoylglycerol	0.829	5.471e-07	7
gene-LOC110683335	-2.127	K16283 E3 ubiquitin-protein ligase SDIR1 [EC:2.3.2.27] | (RefSeq) E3 ubiquitin-protein ligase SDIR1-like (A)	Lmhp012042	-1.93172	2-Linoleoylglycerol	0.82	9.522e-07	7
gene-LOC110684030	-1.243	K07025 putative hydrolase of the HAD superfamily | (RefSeq) uncharacterized protein LOC110684030 isoform X1 (A)	Lmhp012042	-1.93172	2-Linoleoylglycerol	0.86	7e-08	7
gene-LOC110685750	-1.66	K08238 xyloglucan 6-xylosyltransferase [EC:2.4.2.39] | (RefSeq) probable xyloglucan 6-xylosyltransferase 5 (A)	Lmhp012042	-1.93172	2-Linoleoylglycerol	0.807	1.9189e-06	7
gene-LOC110687362	-1.998	K03327 multidrug resistance protein, MATE family | (RefSeq) protein DETOXIFICATION 40-like isoform X1 (A)	Lmhp012042	-1.93172	2-Linoleoylglycerol	0.844	2.137e-07	7
gene-LOC110693077	-2.561	K08176 MFS transporter, PHS family, inorganic phosphate transporter | (RefSeq) probable inorganic phosphate transporter 1-3 (A)	Lmhp012042	-1.93172	2-Linoleoylglycerol	0.84	2.783e-07	7
gene-LOC110694254	-2.326	K01177 beta-amylase [EC:3.2.1.2] | (RefSeq) beta-amylase 3, chloroplastic-like (A)	Lmhp012042	-1.93172	2-Linoleoylglycerol	0.842	2.559e-07	7
gene-LOC110696285	-1.138	--	Lmhp012042	-1.93172	2-Linoleoylglycerol	0.852	1.296e-07	7
gene-LOC110697702	-1.062	K22522 cytokinin riboside 5'-monophosphate phosphoribohydrolase [EC:3.2.2.-] | (RefSeq) cytokinin riboside 5'-monophosphate phosphoribohydrolase LOG1-like (A)	Lmhp012042	-1.93172	2-Linoleoylglycerol	0.816	1.1711e-06	7
gene-LOC110702952	-1.523	--	Lmhp012042	-1.93172	2-Linoleoylglycerol	0.834	4.118e-07	7
gene-LOC110703267	-1.714	--	Lmhp012042	-1.93172	2-Linoleoylglycerol	0.818	1.0726e-06	7
gene-LOC110704486	-1.059	K16241 transcription factor HY5 | (RefSeq) transcription factor HY5-like (A)	Lmhp012042	-1.93172	2-Linoleoylglycerol	0.811	1.507e-06	7
gene-LOC110704808	-1.084	K12900 FUS-interacting serine-arginine-rich protein 1 | (RefSeq) serine/arginine-rich SC35-like splicing factor SCL33 (A)	Lmhp012042	-1.93172	2-Linoleoylglycerol	0.827	6.268e-07	7
gene-LOC110706329	-2.741	--	Lmhp012042	-1.93172	2-Linoleoylglycerol	0.846	1.899e-07	7
gene-LOC110709736	-1.274	K22422 protein downstream neighbor of Son | (RefSeq) hypothetical protein (A)	Lmhp012042	-1.93172	2-Linoleoylglycerol	0.829	5.694e-07	7
gene-LOC110710297	-1.548	K09284 AP2-like factor, euAP2 lineage | (RefSeq) AP2-like ethylene-responsive transcription factor TOE3 isoform X1 (A)	Lmhp012042	-1.93172	2-Linoleoylglycerol	0.807	1.9135e-06	7
gene-LOC110711143	-1.234	K12133 MYB-related transcription factor LHY | (RefSeq) protein CCA1 (A)	Lmhp012042	-1.93172	2-Linoleoylglycerol	0.818	1.0646e-06	7
gene-LOC110712745	-2.408	K16222 Dof zinc finger protein DOF5.5 | (RefSeq) cyclic dof factor 1-like (A)	Lmhp012042	-1.93172	2-Linoleoylglycerol	0.846	1.966e-07	7
gene-LOC110716624	-1.026	--	Lmhp012042	-1.93172	2-Linoleoylglycerol	0.803	2.3696e-06	7
gene-LOC110716919	-1.084	K15285 solute carrier family 35, member E3 | (RefSeq) uncharacterized protein LOC107963028 (A)	Lmhp012042	-1.93172	2-Linoleoylglycerol	0.802	2.4895e-06	7
gene-LOC110721815	-1.309	--	Lmhp012042	-1.93172	2-Linoleoylglycerol	0.808	1.7765e-06	7
gene-LOC110722068	-1.887	K01213 galacturan 1,4-alpha-galacturonidase [EC:3.2.1.67] | (RefSeq) polygalacturonase At1g48100-like (A)	Lmhp012042	-1.93172	2-Linoleoylglycerol	0.821	8.78e-07	7
gene-LOC110722299	-3.707	K10615 E3 ubiquitin-protein ligase HERC4 [EC:2.3.2.26] | (RefSeq) E3 ubiquitin-protein ligase (A)	Lmhp012042	-1.93172	2-Linoleoylglycerol	0.826	6.498e-07	7
gene-LOC110724677	-1.634	K09264 MADS-box transcription factor, plant | (RefSeq) MADS-box transcription factor 23-like isoform X1 (A)	Lmhp012042	-1.93172	2-Linoleoylglycerol	0.835	3.93e-07	7
gene-LOC110725539	-1.241	K14975 codeine 3-O-demethylase [EC:1.14.11.32] | (RefSeq) codeine O-demethylase (A)	Lmhp012042	-1.93172	2-Linoleoylglycerol	0.801	2.6321e-06	7
gene-LOC110726514	-1.506	K14638 solute carrier family 15 (peptide/histidine transporter), member 3/4 | (RefSeq) protein NRT1/ PTR FAMILY 2.13-like (A)	Lmhp012042	-1.93172	2-Linoleoylglycerol	0.815	1.2609e-06	7
gene-LOC110729518	-1.253	K09060 plant G-box-binding factor | (RefSeq) G-box-binding factor 3-like isoform X1 (A)	Lmhp012042	-1.93172	2-Linoleoylglycerol	0.815	1.2703e-06	7
gene-LOC110729592	-1.127	K15746 beta-carotene 3-hydroxylase [EC:1.14.15.24] | (RefSeq) beta-carotene hydroxylase 2, chloroplastic-like (A)	Lmhp012042	-1.93172	2-Linoleoylglycerol	0.841	2.648e-07	7
gene-LOC110730315	-1.559	K13783 MFS transporter, OPA family, solute carrier family 37 (glycerol-3-phosphate transporter), member 1/2 | (RefSeq) putative glycerol-3-phosphate transporter 4 (A)	Lmhp012042	-1.93172	2-Linoleoylglycerol	0.842	2.527e-07	7
gene-LOC110731225	-1.273	K20855 beta-1,3-galactosyltransferase 1/2/3/4/5/7/8 [EC:2.4.1.-] | (RefSeq) probable beta-1,3-galactosyltransferase 4 isoform X1 (A)	Lmhp012042	-1.93172	2-Linoleoylglycerol	0.807	1.8994e-06	7
gene-LOC110731844	-1.602	K23490 cytochrome b5 | (RefSeq) cytochrome b5, seed isoform-like (A)	Lmhp012042	-1.93172	2-Linoleoylglycerol	0.821	8.847e-07	7
gene-LOC110733336	-2.919	--	Lmhp012042	-1.93172	2-Linoleoylglycerol	0.822	8.157e-07	7
gene-LOC110733933	-1.614	K17290 oxidoreductase [EC:1.1.1.-] | (RefSeq) Oxidoreductase HTATIP2 (A)	Lmhp012042	-1.93172	2-Linoleoylglycerol	0.812	1.4433e-06	7
gene-LOC110734547	-1.183	K12173 BRCA1-A complex subunit BRE | (RefSeq) BRCA1-A complex subunit BRE-like (A)	Lmhp012042	-1.93172	2-Linoleoylglycerol	0.826	6.678e-07	7
gene-LOC110735480	-1.141	K23260 scopoletin glucosyltransferase [EC:2.4.1.128] | (RefSeq) flavonoid glucosyltransferase (A)	Lmhp012042	-1.93172	2-Linoleoylglycerol	0.833	4.407e-07	7
gene-LOC110738530	-6.077	K09264 MADS-box transcription factor, plant | (RefSeq) floral homeotic protein PMADS 1-like (A)	Lmhp012042	-1.93172	2-Linoleoylglycerol	0.815	1.2152e-06	7
gene-LOC110682176	-1.013	K00924 kinase [EC:2.7.1.-] | (RefSeq) aspartic proteinase-like protein 2 (A)	Lmhp112042	-1.96764	1-Linoleoylglycerol	0.802	2.4963e-06	7
gene-LOC110682669	-2.353	K15730 cytosolic prostaglandin-E synthase [EC:5.3.99.3] | (RefSeq) uncharacterized protein OsI_027940-like (A)	Lmhp112042	-1.96764	1-Linoleoylglycerol	0.826	6.726e-07	7
gene-LOC110683335	-2.127	K16283 E3 ubiquitin-protein ligase SDIR1 [EC:2.3.2.27] | (RefSeq) E3 ubiquitin-protein ligase SDIR1-like (A)	Lmhp112042	-1.96764	1-Linoleoylglycerol	0.817	1.089e-06	7
gene-LOC110684030	-1.243	K07025 putative hydrolase of the HAD superfamily | (RefSeq) uncharacterized protein LOC110684030 isoform X1 (A)	Lmhp112042	-1.96764	1-Linoleoylglycerol	0.855	1.034e-07	7
gene-LOC110685750	-1.66	K08238 xyloglucan 6-xylosyltransferase [EC:2.4.2.39] | (RefSeq) probable xyloglucan 6-xylosyltransferase 5 (A)	Lmhp112042	-1.96764	1-Linoleoylglycerol	0.807	1.9123e-06	7
gene-LOC110687362	-1.998	K03327 multidrug resistance protein, MATE family | (RefSeq) protein DETOXIFICATION 40-like isoform X1 (A)	Lmhp112042	-1.96764	1-Linoleoylglycerol	0.845	2.052e-07	7
gene-LOC110693077	-2.561	K08176 MFS transporter, PHS family, inorganic phosphate transporter | (RefSeq) probable inorganic phosphate transporter 1-3 (A)	Lmhp112042	-1.96764	1-Linoleoylglycerol	0.826	6.78e-07	7
gene-LOC110694254	-2.326	K01177 beta-amylase [EC:3.2.1.2] | (RefSeq) beta-amylase 3, chloroplastic-like (A)	Lmhp112042	-1.96764	1-Linoleoylglycerol	0.83	5.272e-07	7
gene-LOC110696285	-1.138	--	Lmhp112042	-1.96764	1-Linoleoylglycerol	0.862	6.17e-08	7
gene-LOC110697702	-1.062	K22522 cytokinin riboside 5'-monophosphate phosphoribohydrolase [EC:3.2.2.-] | (RefSeq) cytokinin riboside 5'-monophosphate phosphoribohydrolase LOG1-like (A)	Lmhp112042	-1.96764	1-Linoleoylglycerol	0.815	1.2136e-06	7
gene-LOC110702952	-1.523	--	Lmhp112042	-1.96764	1-Linoleoylglycerol	0.836	3.632e-07	7
gene-LOC110703267	-1.714	--	Lmhp112042	-1.96764	1-Linoleoylglycerol	0.818	1.0519e-06	7
gene-LOC110704808	-1.084	K12900 FUS-interacting serine-arginine-rich protein 1 | (RefSeq) serine/arginine-rich SC35-like splicing factor SCL33 (A)	Lmhp112042	-1.96764	1-Linoleoylglycerol	0.813	1.4035e-06	7
gene-LOC110706329	-2.741	--	Lmhp112042	-1.96764	1-Linoleoylglycerol	0.844	2.141e-07	7
gene-LOC110709736	-1.274	K22422 protein downstream neighbor of Son | (RefSeq) hypothetical protein (A)	Lmhp112042	-1.96764	1-Linoleoylglycerol	0.835	3.985e-07	7
gene-LOC110710297	-1.548	K09284 AP2-like factor, euAP2 lineage | (RefSeq) AP2-like ethylene-responsive transcription factor TOE3 isoform X1 (A)	Lmhp112042	-1.96764	1-Linoleoylglycerol	0.801	2.6156e-06	7
gene-LOC110711143	-1.234	K12133 MYB-related transcription factor LHY | (RefSeq) protein CCA1 (A)	Lmhp112042	-1.96764	1-Linoleoylglycerol	0.821	8.756e-07	7
gene-LOC110712745	-2.408	K16222 Dof zinc finger protein DOF5.5 | (RefSeq) cyclic dof factor 1-like (A)	Lmhp112042	-1.96764	1-Linoleoylglycerol	0.845	2.01e-07	7
gene-LOC110716624	-1.026	--	Lmhp112042	-1.96764	1-Linoleoylglycerol	0.804	2.1691e-06	7
gene-LOC110716919	-1.084	K15285 solute carrier family 35, member E3 | (RefSeq) uncharacterized protein LOC107963028 (A)	Lmhp112042	-1.96764	1-Linoleoylglycerol	0.809	1.7241e-06	7
gene-LOC110722068	-1.887	K01213 galacturan 1,4-alpha-galacturonidase [EC:3.2.1.67] | (RefSeq) polygalacturonase At1g48100-like (A)	Lmhp112042	-1.96764	1-Linoleoylglycerol	0.825	7.056e-07	7
gene-LOC110722299	-3.707	K10615 E3 ubiquitin-protein ligase HERC4 [EC:2.3.2.26] | (RefSeq) E3 ubiquitin-protein ligase (A)	Lmhp112042	-1.96764	1-Linoleoylglycerol	0.825	7.26e-07	7
gene-LOC110724677	-1.634	K09264 MADS-box transcription factor, plant | (RefSeq) MADS-box transcription factor 23-like isoform X1 (A)	Lmhp112042	-1.96764	1-Linoleoylglycerol	0.822	8.593e-07	7
gene-LOC110726514	-1.506	K14638 solute carrier family 15 (peptide/histidine transporter), member 3/4 | (RefSeq) protein NRT1/ PTR FAMILY 2.13-like (A)	Lmhp112042	-1.96764	1-Linoleoylglycerol	0.803	2.316e-06	7
gene-LOC110729518	-1.253	K09060 plant G-box-binding factor | (RefSeq) G-box-binding factor 3-like isoform X1 (A)	Lmhp112042	-1.96764	1-Linoleoylglycerol	0.801	2.5781e-06	7
gene-LOC110729592	-1.127	K15746 beta-carotene 3-hydroxylase [EC:1.14.15.24] | (RefSeq) beta-carotene hydroxylase 2, chloroplastic-like (A)	Lmhp112042	-1.96764	1-Linoleoylglycerol	0.842	2.467e-07	7
gene-LOC110730315	-1.559	K13783 MFS transporter, OPA family, solute carrier family 37 (glycerol-3-phosphate transporter), member 1/2 | (RefSeq) putative glycerol-3-phosphate transporter 4 (A)	Lmhp112042	-1.96764	1-Linoleoylglycerol	0.841	2.59e-07	7
gene-LOC110731225	-1.273	K20855 beta-1,3-galactosyltransferase 1/2/3/4/5/7/8 [EC:2.4.1.-] | (RefSeq) probable beta-1,3-galactosyltransferase 4 isoform X1 (A)	Lmhp112042	-1.96764	1-Linoleoylglycerol	0.81	1.636e-06	7
gene-LOC110731844	-1.602	K23490 cytochrome b5 | (RefSeq) cytochrome b5, seed isoform-like (A)	Lmhp112042	-1.96764	1-Linoleoylglycerol	0.818	1.0653e-06	7
gene-LOC110733336	-2.919	--	Lmhp112042	-1.96764	1-Linoleoylglycerol	0.817	1.1249e-06	7
gene-LOC110733933	-1.614	K17290 oxidoreductase [EC:1.1.1.-] | (RefSeq) Oxidoreductase HTATIP2 (A)	Lmhp112042	-1.96764	1-Linoleoylglycerol	0.808	1.8237e-06	7
gene-LOC110734547	-1.183	K12173 BRCA1-A complex subunit BRE | (RefSeq) BRCA1-A complex subunit BRE-like (A)	Lmhp112042	-1.96764	1-Linoleoylglycerol	0.823	8.005e-07	7
gene-LOC110735480	-1.141	K23260 scopoletin glucosyltransferase [EC:2.4.1.128] | (RefSeq) flavonoid glucosyltransferase (A)	Lmhp112042	-1.96764	1-Linoleoylglycerol	0.832	4.538e-07	7
gene-LOC110738530	-6.077	K09264 MADS-box transcription factor, plant | (RefSeq) floral homeotic protein PMADS 1-like (A)	Lmhp112042	-1.96764	1-Linoleoylglycerol	0.808	1.8122e-06	7
gene-LOC110682669	-2.353	K15730 cytosolic prostaglandin-E synthase [EC:5.3.99.3] | (RefSeq) uncharacterized protein OsI_027940-like (A)	Hmmn002544	-1.97126	Ferulic acid-4-O-glucoside	0.81	1.591e-06	7
gene-LOC110701422	-1.09	--	Hmmn002544	-1.97126	Ferulic acid-4-O-glucoside	0.827	6.264e-07	7
gene-LOC110704618	-1.412	--	Hmmn002544	-1.97126	Ferulic acid-4-O-glucoside	0.811	1.5675e-06	7
gene-LOC110682669	-2.353	K15730 cytosolic prostaglandin-E synthase [EC:5.3.99.3] | (RefSeq) uncharacterized protein OsI_027940-like (A)	Zmhn002334	-2.40262	6-O-Feruloyl-D-glucose	0.837	3.483e-07	7
gene-LOC110686449	-1.851	--	Zmhn002334	-2.40262	6-O-Feruloyl-D-glucose	0.81	1.5981e-06	7
gene-LOC110696285	-1.138	--	Zmhn002334	-2.40262	6-O-Feruloyl-D-glucose	0.842	2.495e-07	7
gene-LOC110710138	-1.014	K12761 carbon catabolite-derepressing protein kinase [EC:2.7.11.1] | (RefSeq) CBL-interacting serine/threonine-protein kinase 4-like (A)	Zmhn002334	-2.40262	6-O-Feruloyl-D-glucose	0.808	1.8414e-06	7
gene-LOC110712745	-2.408	K16222 Dof zinc finger protein DOF5.5 | (RefSeq) cyclic dof factor 1-like (A)	Zmhn002334	-2.40262	6-O-Feruloyl-D-glucose	0.807	1.9367e-06	7
gene-LOC110731844	-1.602	K23490 cytochrome b5 | (RefSeq) cytochrome b5, seed isoform-like (A)	Zmhn002334	-2.40262	6-O-Feruloyl-D-glucose	0.823	7.903e-07	7
gene-LOC110683095	2.13	K13066 caffeic acid 3-O-methyltransferase [EC:2.1.1.68] | (RefSeq) COMT1-2; caffeic acid O-methyltransferase (A)	pmb3107	1.96957	Glucosyringic Acid	0.81	1.5927e-06	3
gene-LOC110688327	4.21	--	pmb3107	1.96957	Glucosyringic Acid	0.82	9.162e-07	3
gene-LOC110689008	5.029	--	pmb3107	1.96957	Glucosyringic Acid	0.81	1.5945e-06	3
gene-LOC110693647	5.879	--	pmb3107	1.96957	Glucosyringic Acid	0.814	1.2953e-06	3
gene-LOC110693821	2.493	K23717 solute carrier family 23 (nucleobase transporter), member 2 | (RefSeq) nucleobase-ascorbate transporter 4-like (A)	pmb3107	1.96957	Glucosyringic Acid	0.843	2.373e-07	3
gene-LOC110699358	1.867	--	pmb3107	1.96957	Glucosyringic Acid	0.819	9.915e-07	3
gene-LOC110699485	3.779	--	pmb3107	1.96957	Glucosyringic Acid	0.822	8.563e-07	3
gene-LOC110699691	1.386	K09646 serine carboxypeptidase 1 [EC:3.4.16.-] | (RefSeq) serine carboxypeptidase-like 51 (A)	pmb3107	1.96957	Glucosyringic Acid	0.806	1.9891e-06	3
gene-LOC110699724	4.676	--	pmb3107	1.96957	Glucosyringic Acid	0.824	7.318e-07	3
gene-LOC110699924	3.939	K01840 phosphomannomutase [EC:5.4.2.8] | (RefSeq) uncharacterized protein LOC107434468 (A)	pmb3107	1.96957	Glucosyringic Acid	0.802	2.4637e-06	3
gene-LOC110700064	3.082	--	pmb3107	1.96957	Glucosyringic Acid	0.804	2.2456e-06	3
gene-LOC110701482	1.629	--	pmb3107	1.96957	Glucosyringic Acid	0.824	7.293e-07	3
gene-LOC110705093	2.129	--	pmb3107	1.96957	Glucosyringic Acid	0.813	1.3897e-06	3
gene-LOC110705104	1.679	--	pmb3107	1.96957	Glucosyringic Acid	0.874	2.4e-08	3
gene-LOC110705282	1.724	--	pmb3107	1.96957	Glucosyringic Acid	0.803	2.3506e-06	3
gene-LOC110705619	1.103	K11996 adenylyltransferase and sulfurtransferase [EC:2.7.7.80 2.8.1.11] | (RefSeq) adenylyltransferase and sulfurtransferase MOCS3-like (A)	pmb3107	1.96957	Glucosyringic Acid	0.814	1.323e-06	3
gene-LOC110706375	4.692	--	pmb3107	1.96957	Glucosyringic Acid	0.825	6.913e-07	3
gene-LOC110706815	3.244	K12486 stromal membrane-associated protein | (RefSeq) probable ADP-ribosylation factor GTPase-activating protein AGD5 (A)	pmb3107	1.96957	Glucosyringic Acid	0.801	2.545e-06	3
gene-LOC110710251	2.639	K03231 elongation factor 1-alpha | (RefSeq) elongation factor 1-alpha (A)	pmb3107	1.96957	Glucosyringic Acid	0.831	4.84e-07	3
gene-LOC110710561	1.181	K22438 trans-aconitate 3-methyltransferase [EC:2.1.1.145] | (RefSeq) trans-aconitate 3-methyltransferase-like (A)	pmb3107	1.96957	Glucosyringic Acid	0.803	2.381e-06	3
gene-LOC110713997	2.852	K01061 carboxymethylenebutenolidase [EC:3.1.1.45] | (RefSeq) carboxymethylenebutenolidase homolog (A)	pmb3107	1.96957	Glucosyringic Acid	0.8	2.6973e-06	3
gene-LOC110714604	2.476	K14496 abscisic acid receptor PYR/PYL family | (RefSeq) abscisic acid receptor PYL8-like (A)	pmb3107	1.96957	Glucosyringic Acid	0.821	8.809e-07	3
gene-LOC110716794	1.335	K05391 cyclic nucleotide gated channel, plant | (RefSeq) probable cyclic nucleotide-gated ion channel 14 isoform X1 (A)	pmb3107	1.96957	Glucosyringic Acid	0.844	2.242e-07	3
gene-LOC110720363	3.303	K13418 somatic embryogenesis receptor kinase 1 [EC:2.7.10.1 2.7.11.1] | (RefSeq) hypothetical protein (A)	pmb3107	1.96957	Glucosyringic Acid	0.824	7.395e-07	3
gene-LOC110722753	2.939	--	pmb3107	1.96957	Glucosyringic Acid	0.808	1.779e-06	3
gene-LOC110723278	3.281	--	pmb3107	1.96957	Glucosyringic Acid	0.843	2.299e-07	3
gene-LOC110725959	1.185	K08139 MFS transporter, SP family, sugar:H+ symporter | (RefSeq) hypothetical protein (A)	pmb3107	1.96957	Glucosyringic Acid	0.82	9.426e-07	3
gene-LOC110730590	1.052	K01805 xylose isomerase [EC:5.3.1.5] | (RefSeq) xylose isomerase (A)	pmb3107	1.96957	Glucosyringic Acid	0.806	1.9445e-06	3
gene-LOC110732549	2.782	--	pmb3107	1.96957	Glucosyringic Acid	0.805	2.0483e-06	3
gene-LOC110737028	7.738	K03327 multidrug resistance protein, MATE family | (RefSeq) protein DETOXIFICATION 16-like (A)	pmb3107	1.96957	Glucosyringic Acid	0.831	5.012e-07	3
gene-LOC110739100	4.432	K09838 zeaxanthin epoxidase [EC:1.14.15.21] | (RefSeq) zeaxanthin epoxidase, chloroplastic (A)	pmb3107	1.96957	Glucosyringic Acid	0.822	8.491e-07	3
gene-LOC110685640	-2.832	K23260 scopoletin glucosyltransferase [EC:2.4.1.128] | (RefSeq) scopoletin glucosyltransferase-like (A)	pmb0998	-1.76214	Guanosine 5'-monophosphate	0.816	1.2018e-06	7
gene-LOC110735274	-1.669	--	pmb0998	-1.76214	Guanosine 5'-monophosphate	0.828	5.909e-07	7
gene-LOC110739313	-2.144	K01188 beta-glucosidase [EC:3.2.1.21] | (RefSeq) beta-glucosidase 11-like (A)	pmb0998	-1.76214	Guanosine 5'-monophosphate	0.802	2.3877e-06	7
gene-LOC110701482	1.629	--	mws5040	1.75584	Turanose	0.801	2.5454e-06	3
gene-LOC110682043	1.417	--	pmb0964	1.57012	Isopentenyladenine-7-N-glucoside	0.81	1.6424e-06	3
gene-LOC110693174	2.806	K15803 (-)-germacrene D synthase [EC:4.2.3.75] | (RefSeq) probable sesquiterpene synthase (A)	pmb0964	1.57012	Isopentenyladenine-7-N-glucoside	0.801	2.5556e-06	3
gene-LOC110699691	1.386	K09646 serine carboxypeptidase 1 [EC:3.4.16.-] | (RefSeq) serine carboxypeptidase-like 51 (A)	pmb0964	1.57012	Isopentenyladenine-7-N-glucoside	0.834	4.186e-07	3
gene-LOC110720363	3.303	K13418 somatic embryogenesis receptor kinase 1 [EC:2.7.10.1 2.7.11.1] | (RefSeq) hypothetical protein (A)	pmb0964	1.57012	Isopentenyladenine-7-N-glucoside	0.811	1.5009e-06	3
gene-LOC110734600	2.049	--	pmb0964	1.57012	Isopentenyladenine-7-N-glucoside	0.808	1.8271e-06	3
gene-LOC110684030	-1.243	K07025 putative hydrolase of the HAD superfamily | (RefSeq) uncharacterized protein LOC110684030 isoform X1 (A)	Lmgp003270	-2.42097	Scopoletin-7-O-glucuronide	0.809	1.6745e-06	7
gene-LOC110692833	-1.066	--	Lmgp003270	-2.42097	Scopoletin-7-O-glucuronide	0.846	1.977e-07	7
gene-LOC110703369	-1.167	--	Lmgp003270	-2.42097	Scopoletin-7-O-glucuronide	0.814	1.3339e-06	7
gene-LOC110715198	-1.497	K20891 beta-glucuronosyltransferase [EC:2.4.1.-] | (RefSeq) beta-glucuronosyltransferase GlcAT14B (A)	Lmgp003270	-2.42097	Scopoletin-7-O-glucuronide	0.813	1.3738e-06	7
gene-LOC110725847	-1.152	K01590 histidine decarboxylase [EC:4.1.1.22] | (RefSeq) serine decarboxylase-like (A)	Lmgp003270	-2.42097	Scopoletin-7-O-glucuronide	0.8	2.6787e-06	7
gene-LOC110694587	-1.575	--	pma3724	-2.159	1-O-Feruloylquinic acid	0.827	6.344e-07	7
gene-LOC110723837	-1.228	K08081 tropinone reductase I [EC:1.1.1.206] | (RefSeq) tropinone reductase homolog At1g07440-like (A)	pma3724	-2.159	1-O-Feruloylquinic acid	0.899	2.4e-09	7
gene-LOC110730355	-1.468	--	pma3724	-2.159	1-O-Feruloylquinic acid	0.836	3.747e-07	7
gene-LOC110736814	-1.1	K01115 phospholipase D1/2 [EC:3.1.4.4] | (RefSeq) phospholipase D zeta 1-like (A)	pma3724	-2.159	1-O-Feruloylquinic acid	0.809	1.7486e-06	7
gene-LOC110727586	-1.223	K09422 transcription factor MYB, plant | (RefSeq) transcription factor MYB86-like (A)	pmb0752	-2.19603	3-O-Feruloylquinic acid	0.863	5.93e-08	7
gene-LOC110730355	-1.468	--	pmb0752	-2.19603	3-O-Feruloylquinic acid	0.903	1.5e-09	7
gene-LOC110733228	-2.703	K01580 glutamate decarboxylase [EC:4.1.1.15] | (RefSeq) glutamate decarboxylase-like (A)	Lmbp002309	-1.29261	Sinapaldehyde-4-O-Glucoside	0.805	2.0936e-06	7
gene-LOC110683504	1.704	K15095 (+)-neomenthol dehydrogenase [EC:1.1.1.208] | (RefSeq) (+)-neomenthol dehydrogenase-like (A)	pmn001695	1.32902	Trihydroxycinnamoylquinic acid	0.828	5.948e-07	3
gene-LOC110683781	2.357	--	pmn001695	1.32902	Trihydroxycinnamoylquinic acid	0.83	5.32e-07	3
gene-LOC110687014	1.585	--	pmn001695	1.32902	Trihydroxycinnamoylquinic acid	0.849	1.573e-07	3
gene-LOC110687016	1.257	--	pmn001695	1.32902	Trihydroxycinnamoylquinic acid	0.811	1.5738e-06	3
gene-LOC110687019	1.424	--	pmn001695	1.32902	Trihydroxycinnamoylquinic acid	0.822	8.316e-07	3
gene-LOC110689442	1.518	--	pmn001695	1.32902	Trihydroxycinnamoylquinic acid	0.811	1.5591e-06	3
gene-LOC110689562	1.492	--	pmn001695	1.32902	Trihydroxycinnamoylquinic acid	0.808	1.8328e-06	3
gene-LOC110691228	1.305	K05391 cyclic nucleotide gated channel, plant | (RefSeq) cyclic nucleotide-gated ion channel 1-like (A)	pmn001695	1.32902	Trihydroxycinnamoylquinic acid	0.824	7.587e-07	3
gene-LOC110694212	3.781	--	pmn001695	1.32902	Trihydroxycinnamoylquinic acid	0.838	3.152e-07	3
gene-LOC110695595	1.401	--	pmn001695	1.32902	Trihydroxycinnamoylquinic acid	0.805	2.1236e-06	3
gene-LOC110704970	2.117	K01183 chitinase [EC:3.2.1.14] | (RefSeq) endochitinase A (A)	pmn001695	1.32902	Trihydroxycinnamoylquinic acid	0.812	1.4313e-06	3
gene-LOC110710580	1.366	--	pmn001695	1.32902	Trihydroxycinnamoylquinic acid	0.802	2.3967e-06	3
gene-LOC110712299	1.032	--	pmn001695	1.32902	Trihydroxycinnamoylquinic acid	0.813	1.3486e-06	3
gene-LOC110717266	1.455	K15042 importin subunit alpha-6/7 | (RefSeq) importin subunit alpha-4-like (A)	pmn001695	1.32902	Trihydroxycinnamoylquinic acid	0.825	7.215e-07	3
gene-LOC110720102	3.265	K15803 (-)-germacrene D synthase [EC:4.2.3.75] | (RefSeq) sesquiterpene synthase-like (A)	pmn001695	1.32902	Trihydroxycinnamoylquinic acid	0.816	1.1704e-06	3
gene-LOC110725006	1.073	K03327 multidrug resistance protein, MATE family | (RefSeq) LOW QUALITY PROTEIN: ethionine resistance-conferring protein 1-like (A)	pmn001695	1.32902	Trihydroxycinnamoylquinic acid	0.819	1.0183e-06	3
gene-LOC110728029	1.4	K13429 chitin elicitor receptor kinase 1 | (RefSeq) chitin elicitor receptor kinase 1-like (A)	pmn001695	1.32902	Trihydroxycinnamoylquinic acid	0.801	2.5136e-06	3
gene-LOC110728795	1.14	--	pmn001695	1.32902	Trihydroxycinnamoylquinic acid	0.813	1.3487e-06	3
gene-LOC110729970	1.585	--	pmn001695	1.32902	Trihydroxycinnamoylquinic acid	0.823	8.053e-07	3
gene-LOC110730590	1.052	K01805 xylose isomerase [EC:5.3.1.5] | (RefSeq) xylose isomerase (A)	pmn001695	1.32902	Trihydroxycinnamoylquinic acid	0.815	1.2265e-06	3
gene-LOC110734777	1.557	K08857 NIMA (never in mitosis gene a)-related kinase 1/4/5 [EC:2.7.11.1] | (RefSeq) serine/threonine-protein kinase Nek6-like (A)	pmn001695	1.32902	Trihydroxycinnamoylquinic acid	0.811	1.572e-06	3
gene-LOC110734907	1.845	K00384 thioredoxin reductase (NADPH) [EC:1.8.1.9] | (RefSeq) thioredoxin reductase 2 (A)	pmn001695	1.32902	Trihydroxycinnamoylquinic acid	0.804	2.258e-06	3
gene-LOC110736462	1.097	K05391 cyclic nucleotide gated channel, plant | (RefSeq) cyclic nucleotide-gated ion channel 1-like (A)	pmn001695	1.32902	Trihydroxycinnamoylquinic acid	0.808	1.8441e-06	3
gene-LOC110738713	1.166	--	pmn001695	1.32902	Trihydroxycinnamoylquinic acid	0.804	2.2667e-06	3
gene-LOC110696285	-1.138	--	pme3007	-1.93828	Uridine 5'-diphosphate	0.804	2.2336e-06	7
gene-LOC110722068	-1.887	K01213 galacturan 1,4-alpha-galacturonidase [EC:3.2.1.67] | (RefSeq) polygalacturonase At1g48100-like (A)	pme3007	-1.93828	Uridine 5'-diphosphate	0.8	2.6899e-06	7
gene-LOC110683152	-3.029	--	Lmbp003668	-1.61279	Kaempferol-3-O-arabinoside	0.803	2.2925e-06	7
gene-LOC110683697	-1.06	--	Lmbp003668	-1.61279	Kaempferol-3-O-arabinoside	0.823	7.722e-07	7
gene-LOC110685601	-1.66	--	Lmbp003668	-1.61279	Kaempferol-3-O-arabinoside	0.821	8.961e-07	7
gene-LOC110686387	-2.102	--	Lmbp003668	-1.61279	Kaempferol-3-O-arabinoside	0.864	5.53e-08	7
gene-LOC110686450	-1.265	--	Lmbp003668	-1.61279	Kaempferol-3-O-arabinoside	0.895	3.6e-09	7
gene-LOC110686499	-1.347	--	Lmbp003668	-1.61279	Kaempferol-3-O-arabinoside	0.837	3.531e-07	7
gene-LOC110686593	-2.17	--	Lmbp003668	-1.61279	Kaempferol-3-O-arabinoside	0.887	8.1e-09	7
gene-LOC110686803	-1.097	--	Lmbp003668	-1.61279	Kaempferol-3-O-arabinoside	0.871	3.16e-08	7
gene-LOC110686847	-1.202	--	Lmbp003668	-1.61279	Kaempferol-3-O-arabinoside	0.804	2.2548e-06	7
gene-LOC110689698	-1.015	--	Lmbp003668	-1.61279	Kaempferol-3-O-arabinoside	0.806	1.9663e-06	7
gene-LOC110689952	-3.3	K01303 acylaminoacyl-peptidase [EC:3.4.19.1] | (RefSeq) uncharacterized LOC101311565 (A)	Lmbp003668	-1.61279	Kaempferol-3-O-arabinoside	0.87	3.31e-08	7
gene-LOC110689953	-2.312	K01303 acylaminoacyl-peptidase [EC:3.4.19.1] | (RefSeq) uncharacterized LOC101311565 (A)	Lmbp003668	-1.61279	Kaempferol-3-O-arabinoside	0.86	7.13e-08	7
gene-LOC110690351	-1.318	--	Lmbp003668	-1.61279	Kaempferol-3-O-arabinoside	0.816	1.2002e-06	7
gene-LOC110693593	-1.058	K00384 thioredoxin reductase (NADPH) [EC:1.8.1.9] | (RefSeq) thioredoxin reductase 2-like (A)	Lmbp003668	-1.61279	Kaempferol-3-O-arabinoside	0.875	2.3e-08	7
gene-LOC110694410	-1.05	--	Lmbp003668	-1.61279	Kaempferol-3-O-arabinoside	0.802	2.455e-06	7
gene-LOC110694425	-1.275	K12486 stromal membrane-associated protein | (RefSeq) probable ADP-ribosylation factor GTPase-activating protein AGD11 (A)	Lmbp003668	-1.61279	Kaempferol-3-O-arabinoside	0.839	3.058e-07	7
gene-LOC110697029	-3.049	K19329 WW domain-containing oxidoreductase | (RefSeq) short-chain dehydrogenase TIC 32, chloroplastic-like (A)	Lmbp003668	-1.61279	Kaempferol-3-O-arabinoside	0.897	2.9e-09	7
gene-LOC110697030	-1.234	K19329 WW domain-containing oxidoreductase | (RefSeq) short-chain dehydrogenase TIC 32, chloroplastic-like (A)	Lmbp003668	-1.61279	Kaempferol-3-O-arabinoside	0.841	2.683e-07	7
gene-LOC110699685	-1.794	--	Lmbp003668	-1.61279	Kaempferol-3-O-arabinoside	0.854	1.127e-07	7
gene-LOC110699939	-1.164	--	Lmbp003668	-1.61279	Kaempferol-3-O-arabinoside	0.868	3.81e-08	7
gene-LOC110701422	-1.09	--	Lmbp003668	-1.61279	Kaempferol-3-O-arabinoside	0.85	1.448e-07	7
gene-LOC110705080	-1.087	--	Lmbp003668	-1.61279	Kaempferol-3-O-arabinoside	0.869	3.66e-08	7
gene-LOC110705194	-2.094	K00085 aldose-6-phosphate reductase (NADPH2) [EC:1.1.1.200] | (RefSeq) S6PDH, NADP-S6PDH; NADP-dependent D-sorbitol-6-phosphate dehydrogenase (A)	Lmbp003668	-1.61279	Kaempferol-3-O-arabinoside	0.816	1.1532e-06	7
gene-LOC110705759	-1.513	K17604 zinc finger SWIM domain-containing protein 3 | (RefSeq) protein FAR-RED IMPAIRED RESPONSE 1-like (A)	Lmbp003668	-1.61279	Kaempferol-3-O-arabinoside	0.869	3.74e-08	7
gene-LOC110706752	-1.807	K12524 bifunctional aspartokinase / homoserine dehydrogenase 1 [EC:2.7.2.4 1.1.1.3] | (RefSeq) bifunctional aspartokinase/homoserine dehydrogenase 2, chloroplastic-like (A)	Lmbp003668	-1.61279	Kaempferol-3-O-arabinoside	0.821	8.768e-07	7
gene-LOC110707182	-3.425	K13495 cis-zeatin O-glucosyltransferase [EC:2.4.1.215] | (RefSeq) zeatin O-glucosyltransferase-like (A)	Lmbp003668	-1.61279	Kaempferol-3-O-arabinoside	0.88	1.45e-08	7
gene-LOC110707481	-1.122	--	Lmbp003668	-1.61279	Kaempferol-3-O-arabinoside	0.813	1.3889e-06	7
gene-LOC110708705	-2.182	K08726 soluble epoxide hydrolase / lipid-phosphate phosphatase [EC:3.3.2.10 3.1.3.76] | (RefSeq) uncharacterized protein LOC107492180 (A)	Lmbp003668	-1.61279	Kaempferol-3-O-arabinoside	0.802	2.5082e-06	7
gene-LOC110710259	-1.365	K14400 pre-mRNA cleavage complex 2 protein Pcf11 | (RefSeq) LOW QUALITY PROTEIN: uncharacterized protein LOC111982967 (A)	Lmbp003668	-1.61279	Kaempferol-3-O-arabinoside	0.879	1.62e-08	7
gene-LOC110713091	-1.134	K00384 thioredoxin reductase (NADPH) [EC:1.8.1.9] | (RefSeq) thioredoxin reductase 2-like (A)	Lmbp003668	-1.61279	Kaempferol-3-O-arabinoside	0.807	1.9043e-06	7
gene-LOC110714407	-1.481	--	Lmbp003668	-1.61279	Kaempferol-3-O-arabinoside	0.813	1.4008e-06	7
gene-LOC110715568	-1.753	--	Lmbp003668	-1.61279	Kaempferol-3-O-arabinoside	0.834	4.184e-07	7
gene-LOC110715841	-1.259	--	Lmbp003668	-1.61279	Kaempferol-3-O-arabinoside	0.806	1.9943e-06	7
gene-LOC110719902	-1.687	--	Lmbp003668	-1.61279	Kaempferol-3-O-arabinoside	0.808	1.8018e-06	7
gene-LOC110720681	-1.912	K01180 endo-1,3(4)-beta-glucanase [EC:3.2.1.6] | (RefSeq) endo-1,3(4)-beta-glucanase 1-like (A)	Lmbp003668	-1.61279	Kaempferol-3-O-arabinoside	0.852	1.303e-07	7
gene-LOC110723240	-1.026	--	Lmbp003668	-1.61279	Kaempferol-3-O-arabinoside	0.849	1.54e-07	7
gene-LOC110724939	-1.161	--	Lmbp003668	-1.61279	Kaempferol-3-O-arabinoside	0.881	1.28e-08	7
gene-LOC110724940	-2.141	--	Lmbp003668	-1.61279	Kaempferol-3-O-arabinoside	0.811	1.5526e-06	7
gene-LOC110726171	-1.425	--	Lmbp003668	-1.61279	Kaempferol-3-O-arabinoside	0.941	0	7
gene-LOC110727371	-1.1	K00878 hydroxyethylthiazole kinase [EC:2.7.1.50] | (RefSeq) hydroxyethylthiazole kinase-like (A)	Lmbp003668	-1.61279	Kaempferol-3-O-arabinoside	0.863	5.55e-08	7
gene-LOC110730031	-1.755	K14664 IAA-amino acid hydrolase [EC:3.5.1.-] | (RefSeq) IAA-amino acid hydrolase ILR1-like (A)	Lmbp003668	-1.61279	Kaempferol-3-O-arabinoside	0.804	2.1906e-06	7
gene-LOC110730559	-1.27	--	Lmbp003668	-1.61279	Kaempferol-3-O-arabinoside	0.834	4.139e-07	7
gene-LOC110731879	-1.677	K15813 beta-amyrin synthase [EC:5.4.99.39] | (RefSeq) beta-amyrin synthase-like (A)	Lmbp003668	-1.61279	Kaempferol-3-O-arabinoside	0.818	1.074e-06	7
gene-LOC110733968	-1.075	--	Lmbp003668	-1.61279	Kaempferol-3-O-arabinoside	0.85	1.439e-07	7
gene-LOC110733987	-1.848	--	Lmbp003668	-1.61279	Kaempferol-3-O-arabinoside	0.811	1.5092e-06	7
gene-LOC110735268	-1.07	--	Lmbp003668	-1.61279	Kaempferol-3-O-arabinoside	0.878	1.74e-08	7
gene-LOC110736128	-3.516	K14611 solute carrier family 23 (nucleobase transporter), member 1 | (RefSeq) nucleobase-ascorbate transporter 6 (A)	Lmbp003668	-1.61279	Kaempferol-3-O-arabinoside	0.81	1.5774e-06	7
gene-LOC110736712	-1.433	--	Lmbp003668	-1.61279	Kaempferol-3-O-arabinoside	0.822	8.525e-07	7
gene-LOC110737135	-1.112	K17604 zinc finger SWIM domain-containing protein 3 | (RefSeq) uncharacterized LOC107260768 (A)	Lmbp003668	-1.61279	Kaempferol-3-O-arabinoside	0.909	8e-10	7
gene-LOC110738611	-1.646	K19222 1,4-dihydroxy-2-naphthoyl-CoA hydrolase [EC:3.1.2.28] | (RefSeq) 1,4-dihydroxy-2-naphthoyl-CoA thioesterase 1-like (A)	Lmbp003668	-1.61279	Kaempferol-3-O-arabinoside	0.818	1.05e-06	7
gene-LOC110739229	-1.969	--	Lmbp003668	-1.61279	Kaempferol-3-O-arabinoside	0.808	1.8268e-06	7
gene-LOC110701150	1.527	K05391 cyclic nucleotide gated channel, plant | (RefSeq) cyclic nucleotide-gated ion channel 1-like (A)	pmn001663	1.3433	Syringaresinol	0.821	9.017e-07	3
gene-LOC110701435	1.238	K05391 cyclic nucleotide gated channel, plant | (RefSeq) cyclic nucleotide-gated ion channel 1-like (A)	pmn001663	1.3433	Syringaresinol	0.849	1.526e-07	3
gene-LOC110684030	-1.243	K07025 putative hydrolase of the HAD superfamily | (RefSeq) uncharacterized protein LOC110684030 isoform X1 (A)	Lmhp008337	-1.9681	LysoPE 14:0(2n isomer)	0.806	2.0061e-06	7
gene-LOC110704808	-1.084	K12900 FUS-interacting serine-arginine-rich protein 1 | (RefSeq) serine/arginine-rich SC35-like splicing factor SCL33 (A)	Lmhp008337	-1.9681	LysoPE 14:0(2n isomer)	0.813	1.3753e-06	7
gene-LOC110724677	-1.634	K09264 MADS-box transcription factor, plant | (RefSeq) MADS-box transcription factor 23-like isoform X1 (A)	Lmhp008337	-1.9681	LysoPE 14:0(2n isomer)	0.833	4.298e-07	7
gene-LOC110682669	-2.353	K15730 cytosolic prostaglandin-E synthase [EC:5.3.99.3] | (RefSeq) uncharacterized protein OsI_027940-like (A)	pmb0864	-1.93916	LysoPE 14:0	0.813	1.3567e-06	7
gene-LOC110704808	-1.084	K12900 FUS-interacting serine-arginine-rich protein 1 | (RefSeq) serine/arginine-rich SC35-like splicing factor SCL33 (A)	pmb0864	-1.93916	LysoPE 14:0	0.82	9.129e-07	7
gene-LOC110719241	-2.843	K15397 3-ketoacyl-CoA synthase [EC:2.3.1.199] | (RefSeq) 3-ketoacyl-CoA synthase 5-like (A)	pmb0864	-1.93916	LysoPE 14:0	0.818	1.0329e-06	7
gene-LOC110729518	-1.253	K09060 plant G-box-binding factor | (RefSeq) G-box-binding factor 3-like isoform X1 (A)	pmb0864	-1.93916	LysoPE 14:0	0.807	1.8679e-06	7
gene-LOC110740262	-1.94	--	pmb0864	-1.93916	LysoPE 14:0	0.801	2.6371e-06	7
gene-LOC110687848	1.99	--	pmp000436	6.11983	Taraxerol	0.815	1.2514e-06	3
gene-LOC110691417	3.462	--	pmp000436	6.11983	Taraxerol	0.85	1.473e-07	3
gene-LOC110697966	5.685	--	pmp000436	6.11983	Taraxerol	0.833	4.312e-07	3
gene-LOC110702169	3.279	--	pmp000436	6.11983	Taraxerol	0.843	2.277e-07	3
gene-LOC110714653	1.263	K23810 (E)-8-carboxylinalool synthase [EC:1.14.14.-] | (RefSeq) geraniol 8-hydroxylase (A)	pmp000436	6.11983	Taraxerol	0.803	2.3575e-06	3
gene-LOC110716020	3.117	K22683 aspartyl protease family protein [EC:3.4.23.-] | (RefSeq) hypothetical protein (A)	pmp000436	6.11983	Taraxerol	0.801	2.6306e-06	3
gene-LOC110721347	2.696	--	pmp000436	6.11983	Taraxerol	0.826	6.649e-07	3
gene-LOC110721627	1.207	K00121 S-(hydroxymethyl)glutathione dehydrogenase / alcohol dehydrogenase [EC:1.1.1.284 1.1.1.1] | (RefSeq) alcohol dehydrogenase-like 7 (A)	pmp000436	6.11983	Taraxerol	0.859	7.73e-08	3
gene-LOC110724764	3.765	K00430 peroxidase [EC:1.11.1.7] | (RefSeq) peroxidase 9-like (A)	pmp000436	6.11983	Taraxerol	0.818	1.065e-06	3
gene-LOC110725291	1.004	K13416 brassinosteroid insensitive 1-associated receptor kinase 1 [EC:2.7.10.1 2.7.11.1] | (RefSeq) BRASSINOSTEROID INSENSITIVE 1-associated receptor kinase 1-like (A)	pmp000436	6.11983	Taraxerol	0.801	2.6127e-06	3
gene-LOC110726910	2.995	K00306 sarcosine oxidase / L-pipecolate oxidase [EC:1.5.3.1 1.5.3.7] | (RefSeq) probable sarcosine oxidase (A)	pmp000436	6.11983	Taraxerol	0.811	1.5396e-06	3
gene-LOC110729005	3.934	--	pmp000436	6.11983	Taraxerol	0.834	4.217e-07	3
gene-LOC110736749	1.302	K07893 Ras-related protein Rab-6A | (RefSeq) ras-related protein RABH1b-like (A)	pmp000436	6.11983	Taraxerol	0.812	1.4215e-06	3
gene-LOC110738903	1.072	--	pmp000436	6.11983	Taraxerol	0.81	1.5774e-06	3
gene-LOC110703690	-1.566	--	pme2117	-1.73537	Adenosine 5'-diphosphate	0.832	4.717e-07	7
gene-LOC110733458	-1.52	K23877 xyloglucan O-acetyltransferase | (RefSeq) hypothetical protein (A)	pme2117	-1.73537	Adenosine 5'-diphosphate	0.8	2.6948e-06	7
gene-LOC110682587	-1.353	K05933 aminocyclopropanecarboxylate oxidase [EC:1.14.17.4] | (RefSeq) ACO31; acc oxidase (A)	mws0919	-1.66178	Kaempferol-3-O-rhamnoside (Afzelin)	0.804	2.2476e-06	7
gene-LOC110685601	-1.66	--	mws0919	-1.66178	Kaempferol-3-O-rhamnoside (Afzelin)	0.818	1.0593e-06	7
gene-LOC110685919	-1.071	--	mws0919	-1.66178	Kaempferol-3-O-rhamnoside (Afzelin)	0.855	1.008e-07	7
gene-LOC110686387	-2.102	--	mws0919	-1.66178	Kaempferol-3-O-rhamnoside (Afzelin)	0.806	1.9555e-06	7
gene-LOC110686450	-1.265	--	mws0919	-1.66178	Kaempferol-3-O-rhamnoside (Afzelin)	0.874	2.4e-08	7
gene-LOC110686593	-2.17	--	mws0919	-1.66178	Kaempferol-3-O-rhamnoside (Afzelin)	0.879	1.55e-08	7
gene-LOC110686803	-1.097	--	mws0919	-1.66178	Kaempferol-3-O-rhamnoside (Afzelin)	0.832	4.763e-07	7
gene-LOC110686847	-1.202	--	mws0919	-1.66178	Kaempferol-3-O-rhamnoside (Afzelin)	0.841	2.602e-07	7
gene-LOC110689952	-3.3	K01303 acylaminoacyl-peptidase [EC:3.4.19.1] | (RefSeq) uncharacterized LOC101311565 (A)	mws0919	-1.66178	Kaempferol-3-O-rhamnoside (Afzelin)	0.865	4.9e-08	7
gene-LOC110689953	-2.312	K01303 acylaminoacyl-peptidase [EC:3.4.19.1] | (RefSeq) uncharacterized LOC101311565 (A)	mws0919	-1.66178	Kaempferol-3-O-rhamnoside (Afzelin)	0.862	6.19e-08	7
gene-LOC110693593	-1.058	K00384 thioredoxin reductase (NADPH) [EC:1.8.1.9] | (RefSeq) thioredoxin reductase 2-like (A)	mws0919	-1.66178	Kaempferol-3-O-rhamnoside (Afzelin)	0.822	8.392e-07	7
gene-LOC110693768	-1.931	--	mws0919	-1.66178	Kaempferol-3-O-rhamnoside (Afzelin)	-0.868	3.91e-08	7
gene-LOC110694425	-1.275	K12486 stromal membrane-associated protein | (RefSeq) probable ADP-ribosylation factor GTPase-activating protein AGD11 (A)	mws0919	-1.66178	Kaempferol-3-O-rhamnoside (Afzelin)	0.831	4.932e-07	7
gene-LOC110699685	-1.794	--	mws0919	-1.66178	Kaempferol-3-O-rhamnoside (Afzelin)	0.826	6.706e-07	7
gene-LOC110699939	-1.164	--	mws0919	-1.66178	Kaempferol-3-O-rhamnoside (Afzelin)	0.815	1.2667e-06	7
gene-LOC110703402	-1.034	K14857 AdoMet-dependent rRNA methyltransferase SPB1 [EC:2.1.1.-] | (RefSeq) putative rRNA methyltransferase (A)	mws0919	-1.66178	Kaempferol-3-O-rhamnoside (Afzelin)	0.802	2.4938e-06	7
gene-LOC110705759	-1.513	K17604 zinc finger SWIM domain-containing protein 3 | (RefSeq) protein FAR-RED IMPAIRED RESPONSE 1-like (A)	mws0919	-1.66178	Kaempferol-3-O-rhamnoside (Afzelin)	0.892	5e-09	7
gene-LOC110706752	-1.807	K12524 bifunctional aspartokinase / homoserine dehydrogenase 1 [EC:2.7.2.4 1.1.1.3] | (RefSeq) bifunctional aspartokinase/homoserine dehydrogenase 2, chloroplastic-like (A)	mws0919	-1.66178	Kaempferol-3-O-rhamnoside (Afzelin)	0.81	1.6103e-06	7
gene-LOC110707481	-1.122	--	mws0919	-1.66178	Kaempferol-3-O-rhamnoside (Afzelin)	0.892	4.8e-09	7
gene-LOC110710259	-1.365	K14400 pre-mRNA cleavage complex 2 protein Pcf11 | (RefSeq) LOW QUALITY PROTEIN: uncharacterized protein LOC111982967 (A)	mws0919	-1.66178	Kaempferol-3-O-rhamnoside (Afzelin)	0.816	1.1878e-06	7
gene-LOC110710354	-1.332	K21580 reticuline N-methyltransferase [EC:2.1.1.337] | (RefSeq) N-methyltransferase 4 (A)	mws0919	-1.66178	Kaempferol-3-O-rhamnoside (Afzelin)	0.839	3.098e-07	7
gene-LOC110715568	-1.753	--	mws0919	-1.66178	Kaempferol-3-O-rhamnoside (Afzelin)	0.807	1.8924e-06	7
gene-LOC110716960	-1.049	--	mws0919	-1.66178	Kaempferol-3-O-rhamnoside (Afzelin)	0.801	2.5358e-06	7
gene-LOC110717259	-1.905	K09422 transcription factor MYB, plant | (RefSeq) transcription factor RAX2-like (A)	mws0919	-1.66178	Kaempferol-3-O-rhamnoside (Afzelin)	0.807	1.897e-06	7
gene-LOC110720681	-1.912	K01180 endo-1,3(4)-beta-glucanase [EC:3.2.1.6] | (RefSeq) endo-1,3(4)-beta-glucanase 1-like (A)	mws0919	-1.66178	Kaempferol-3-O-rhamnoside (Afzelin)	0.804	2.2411e-06	7
gene-LOC110726157	-1.324	--	mws0919	-1.66178	Kaempferol-3-O-rhamnoside (Afzelin)	0.842	2.551e-07	7
gene-LOC110726171	-1.425	--	mws0919	-1.66178	Kaempferol-3-O-rhamnoside (Afzelin)	0.905	1.3e-09	7
gene-LOC110729211	-1.351	--	mws0919	-1.66178	Kaempferol-3-O-rhamnoside (Afzelin)	0.865	4.96e-08	7
gene-LOC110730031	-1.755	K14664 IAA-amino acid hydrolase [EC:3.5.1.-] | (RefSeq) IAA-amino acid hydrolase ILR1-like (A)	mws0919	-1.66178	Kaempferol-3-O-rhamnoside (Afzelin)	0.804	2.2e-06	7
gene-LOC110730559	-1.27	--	mws0919	-1.66178	Kaempferol-3-O-rhamnoside (Afzelin)	0.886	8.3e-09	7
gene-LOC110731879	-1.677	K15813 beta-amyrin synthase [EC:5.4.99.39] | (RefSeq) beta-amyrin synthase-like (A)	mws0919	-1.66178	Kaempferol-3-O-rhamnoside (Afzelin)	0.847	1.819e-07	7
gene-LOC110733856	-1.256	--	mws0919	-1.66178	Kaempferol-3-O-rhamnoside (Afzelin)	0.852	1.284e-07	7
gene-LOC110733968	-1.075	--	mws0919	-1.66178	Kaempferol-3-O-rhamnoside (Afzelin)	0.828	5.972e-07	7
gene-LOC110734865	-1.575	--	mws0919	-1.66178	Kaempferol-3-O-rhamnoside (Afzelin)	0.822	8.352e-07	7
gene-LOC110735268	-1.07	--	mws0919	-1.66178	Kaempferol-3-O-rhamnoside (Afzelin)	0.823	8.082e-07	7
gene-LOC110735488	-1.154	K02937 large subunit ribosomal protein L7e | (RefSeq) 60S ribosomal protein L7-1-like (A)	mws0919	-1.66178	Kaempferol-3-O-rhamnoside (Afzelin)	0.823	7.976e-07	7
gene-LOC110737135	-1.112	K17604 zinc finger SWIM domain-containing protein 3 | (RefSeq) uncharacterized LOC107260768 (A)	mws0919	-1.66178	Kaempferol-3-O-rhamnoside (Afzelin)	0.868	4.05e-08	7
gene-LOC110681734	-1.509	K13430 serine/threonine-protein kinase PBS1 [EC:2.7.11.1] | (RefSeq) serine/threonine-protein kinase PBS1-like (A)	mws2186	-1.54729	Avicularin(Quercetin-3-O-α-L-arabinofuranoside)	-0.8	2.6443e-06	7
gene-LOC110683656	-5.797	--	mws2186	-1.54729	Avicularin(Quercetin-3-O-α-L-arabinofuranoside)	-0.827	6.224e-07	7
gene-LOC110683735	-22.876	--	mws2186	-1.54729	Avicularin(Quercetin-3-O-α-L-arabinofuranoside)	-0.823	7.748e-07	7
gene-LOC110683851	-22.634	K14400 pre-mRNA cleavage complex 2 protein Pcf11 | (RefSeq) LOW QUALITY PROTEIN: uncharacterized protein LOC111982967 (A)	mws2186	-1.54729	Avicularin(Quercetin-3-O-α-L-arabinofuranoside)	-0.822	8.393e-07	7
gene-LOC110685494	-22.16	--	mws2186	-1.54729	Avicularin(Quercetin-3-O-α-L-arabinofuranoside)	-0.82	9.211e-07	7
gene-LOC110686644	-3.288	--	mws2186	-1.54729	Avicularin(Quercetin-3-O-α-L-arabinofuranoside)	-0.815	1.2648e-06	7
gene-LOC110687678	-1.177	K15405 midchain alkane hydroxylase | (RefSeq) alkane hydroxylase MAH1 (A)	mws2186	-1.54729	Avicularin(Quercetin-3-O-α-L-arabinofuranoside)	-0.834	4.081e-07	7
gene-LOC110691141	-1.816	--	mws2186	-1.54729	Avicularin(Quercetin-3-O-α-L-arabinofuranoside)	-0.816	1.1722e-06	7
gene-LOC110691304	-22.399	K14400 pre-mRNA cleavage complex 2 protein Pcf11 | (RefSeq) LOW QUALITY PROTEIN: uncharacterized protein LOC111982967 (A)	mws2186	-1.54729	Avicularin(Quercetin-3-O-α-L-arabinofuranoside)	-0.826	6.687e-07	7
gene-LOC110692051	-22.672	--	mws2186	-1.54729	Avicularin(Quercetin-3-O-α-L-arabinofuranoside)	-0.832	4.767e-07	7
gene-LOC110692407	-23.63	K01870 isoleucyl-tRNA synthetase [EC:6.1.1.5] | (RefSeq) isoleucine--tRNA ligase, cytoplasmic-like (A)	mws2186	-1.54729	Avicularin(Quercetin-3-O-α-L-arabinofuranoside)	-0.826	6.785e-07	7
gene-LOC110692434	-23.287	K12836 splicing factor U2AF 35 kDa subunit | (RefSeq) splicing factor U2af small subunit B-like (A)	mws2186	-1.54729	Avicularin(Quercetin-3-O-α-L-arabinofuranoside)	-0.826	6.658e-07	7
gene-LOC110696763	-5.229	--	mws2186	-1.54729	Avicularin(Quercetin-3-O-α-L-arabinofuranoside)	-0.826	6.812e-07	7
gene-LOC110699540	-22.81	--	mws2186	-1.54729	Avicularin(Quercetin-3-O-α-L-arabinofuranoside)	-0.822	8.287e-07	7
gene-LOC110700834	-1.547	--	mws2186	-1.54729	Avicularin(Quercetin-3-O-α-L-arabinofuranoside)	-0.803	2.3447e-06	7
gene-LOC110704295	-1.194	K01738 cysteine synthase [EC:2.5.1.47] | (RefSeq) bifunctional L-3-cyanoalanine synthase/cysteine synthase-like (A)	mws2186	-1.54729	Avicularin(Quercetin-3-O-α-L-arabinofuranoside)	-0.803	2.3089e-06	7
gene-LOC110706725	-4.6	--	mws2186	-1.54729	Avicularin(Quercetin-3-O-α-L-arabinofuranoside)	-0.826	6.594e-07	7
gene-LOC110710813	-1.386	K14007 protein transport protein SEC24 | (RefSeq) protein transport protein Sec24-like At3g07100 (A)	mws2186	-1.54729	Avicularin(Quercetin-3-O-α-L-arabinofuranoside)	-0.808	1.7637e-06	7
gene-LOC110712014	-5.095	--	mws2186	-1.54729	Avicularin(Quercetin-3-O-α-L-arabinofuranoside)	-0.831	4.861e-07	7
gene-LOC110712022	-22.492	--	mws2186	-1.54729	Avicularin(Quercetin-3-O-α-L-arabinofuranoside)	-0.818	1.042e-06	7
gene-LOC110713347	-22.167	--	mws2186	-1.54729	Avicularin(Quercetin-3-O-α-L-arabinofuranoside)	-0.824	7.451e-07	7
gene-LOC110714955	-5.138	K14400 pre-mRNA cleavage complex 2 protein Pcf11 | (RefSeq) LOW QUALITY PROTEIN: uncharacterized protein LOC111982967 (A)	mws2186	-1.54729	Avicularin(Quercetin-3-O-α-L-arabinofuranoside)	-0.818	1.0348e-06	7
gene-LOC110716912	-4.356	--	mws2186	-1.54729	Avicularin(Quercetin-3-O-α-L-arabinofuranoside)	-0.826	6.635e-07	7
gene-LOC110716969	-2.326	K15363 fanconi-associated nuclease 1 [EC:3.1.21.- 3.1.4.1] | (RefSeq) fanconi-associated nuclease 1 homolog (A)	mws2186	-1.54729	Avicularin(Quercetin-3-O-α-L-arabinofuranoside)	-0.832	4.586e-07	7
gene-LOC110718973	-3.832	--	mws2186	-1.54729	Avicularin(Quercetin-3-O-α-L-arabinofuranoside)	-0.811	1.518e-06	7
gene-LOC110720085	-3	--	mws2186	-1.54729	Avicularin(Quercetin-3-O-α-L-arabinofuranoside)	-0.825	7.005e-07	7
gene-LOC110721155	-1.749	--	mws2186	-1.54729	Avicularin(Quercetin-3-O-α-L-arabinofuranoside)	-0.835	3.944e-07	7
gene-LOC110721999	-1.309	K02927 large subunit ribosomal protein L40e | (RefSeq) ubiquitin-like (A)	mws2186	-1.54729	Avicularin(Quercetin-3-O-α-L-arabinofuranoside)	-0.811	1.5239e-06	7
gene-LOC110731069	-2.041	--	mws2186	-1.54729	Avicularin(Quercetin-3-O-α-L-arabinofuranoside)	-0.869	3.72e-08	7
gene-LOC110733769	-3.407	--	mws2186	-1.54729	Avicularin(Quercetin-3-O-α-L-arabinofuranoside)	-0.82	9.291e-07	7
gene-LOC110734577	-2.361	K12874 intron-binding protein aquarius | (RefSeq) LOW QUALITY PROTEIN: intron-binding protein aquarius-like (A)	mws2186	-1.54729	Avicularin(Quercetin-3-O-α-L-arabinofuranoside)	-0.831	5.01e-07	7
gene-LOC110735500	-1.183	--	mws2186	-1.54729	Avicularin(Quercetin-3-O-α-L-arabinofuranoside)	-0.828	5.979e-07	7
gene-LOC110735905	-1.734	K17604 zinc finger SWIM domain-containing protein 3 | (RefSeq) protein FAR1-RELATED SEQUENCE 6-like (A)	mws2186	-1.54729	Avicularin(Quercetin-3-O-α-L-arabinofuranoside)	-0.806	1.9891e-06	7
gene-LOC110735954	-1.711	--	mws2186	-1.54729	Avicularin(Quercetin-3-O-α-L-arabinofuranoside)	-0.803	2.2852e-06	7
gene-LOC110737939	-1.094	K02218 casein kinase 1 [EC:2.7.11.1] | (RefSeq) uncharacterized protein LOC8069780 (A)	mws2186	-1.54729	Avicularin(Quercetin-3-O-α-L-arabinofuranoside)	-0.891	5.3e-09	7
gene-LOC110686644	-3.288	--	Lmdp003509	-1.58162	Quercetin-3-O-xyloside (Reynoutrin)	-0.801	2.6142e-06	7
gene-LOC110687678	-1.177	K15405 midchain alkane hydroxylase | (RefSeq) alkane hydroxylase MAH1 (A)	Lmdp003509	-1.58162	Quercetin-3-O-xyloside (Reynoutrin)	-0.836	3.627e-07	7
gene-LOC110691141	-1.816	--	Lmdp003509	-1.58162	Quercetin-3-O-xyloside (Reynoutrin)	-0.809	1.7061e-06	7
gene-LOC110710813	-1.386	K14007 protein transport protein SEC24 | (RefSeq) protein transport protein Sec24-like At3g07100 (A)	Lmdp003509	-1.58162	Quercetin-3-O-xyloside (Reynoutrin)	-0.8	2.651e-06	7
gene-LOC110718149	-5.151	K22324 aliphatic glucosinolate S-oxygenase [EC:1.14.13.237] | (RefSeq) hypothetical protein (A)	Lmdp003509	-1.58162	Quercetin-3-O-xyloside (Reynoutrin)	-0.805	2.1107e-06	7
gene-LOC110721155	-1.749	--	Lmdp003509	-1.58162	Quercetin-3-O-xyloside (Reynoutrin)	-0.821	9.033e-07	7
gene-LOC110731069	-2.041	--	Lmdp003509	-1.58162	Quercetin-3-O-xyloside (Reynoutrin)	-0.881	1.32e-08	7
gene-LOC110735500	-1.183	--	Lmdp003509	-1.58162	Quercetin-3-O-xyloside (Reynoutrin)	-0.831	4.974e-07	7
gene-LOC110737939	-1.094	K02218 casein kinase 1 [EC:2.7.11.1] | (RefSeq) uncharacterized protein LOC8069780 (A)	Lmdp003509	-1.58162	Quercetin-3-O-xyloside (Reynoutrin)	-0.889	6.7e-09	7
gene-LOC110692833	-1.066	--	mws1179	-1.15068	Naringenin-7-O-glucoside (Prunin)	0.849	1.528e-07	7
gene-LOC110703369	-1.167	--	mws1179	-1.15068	Naringenin-7-O-glucoside (Prunin)	0.801	2.6143e-06	7
gene-LOC110685603	-3.019	K01762 1-aminocyclopropane-1-carboxylate synthase [EC:4.4.1.14] | (RefSeq) 1-aminocyclopropane-1-carboxylate synthase 9-like (A)	Lmhp009187	-1.49691	LysoPE 15:0	0.812	1.4638e-06	7
gene-LOC110694254	-2.326	K01177 beta-amylase [EC:3.2.1.2] | (RefSeq) beta-amylase 3, chloroplastic-like (A)	Lmhp009187	-1.49691	LysoPE 15:0	0.815	1.2185e-06	7
gene-LOC110704808	-1.084	K12900 FUS-interacting serine-arginine-rich protein 1 | (RefSeq) serine/arginine-rich SC35-like splicing factor SCL33 (A)	Lmhp009187	-1.49691	LysoPE 15:0	0.805	2.0527e-06	7
gene-LOC110706456	-4.354	K14300 nuclear pore complex protein Nup133 | (RefSeq) nuclear pore complex protein NUP133 (A)	Lmhp009187	-1.49691	LysoPE 15:0	0.812	1.4216e-06	7
gene-LOC110712035	-6.312	--	Lmhp009187	-1.49691	LysoPE 15:0	0.832	4.621e-07	7
gene-LOC110719241	-2.843	K15397 3-ketoacyl-CoA synthase [EC:2.3.1.199] | (RefSeq) 3-ketoacyl-CoA synthase 5-like (A)	Lmhp009187	-1.49691	LysoPE 15:0	0.864	5.5e-08	7
gene-LOC110729518	-1.253	K09060 plant G-box-binding factor | (RefSeq) G-box-binding factor 3-like isoform X1 (A)	Lmhp009187	-1.49691	LysoPE 15:0	0.834	4.193e-07	7
gene-LOC110735274	-1.669	--	Lmhp009187	-1.49691	LysoPE 15:0	0.803	2.3002e-06	7
gene-LOC110738530	-6.077	K09264 MADS-box transcription factor, plant | (RefSeq) floral homeotic protein PMADS 1-like (A)	Lmhp009187	-1.49691	LysoPE 15:0	0.826	6.729e-07	7
gene-LOC110740262	-1.94	--	Lmhp009187	-1.49691	LysoPE 15:0	0.85	1.453e-07	7
gene-LOC110682669	-2.353	K15730 cytosolic prostaglandin-E synthase [EC:5.3.99.3] | (RefSeq) uncharacterized protein OsI_027940-like (A)	Lmhp008885	-1.59385	LysoPE 15:0(2n isomer)	0.801	2.5841e-06	7
gene-LOC110694254	-2.326	K01177 beta-amylase [EC:3.2.1.2] | (RefSeq) beta-amylase 3, chloroplastic-like (A)	Lmhp008885	-1.59385	LysoPE 15:0(2n isomer)	0.828	6.049e-07	7
gene-LOC110704808	-1.084	K12900 FUS-interacting serine-arginine-rich protein 1 | (RefSeq) serine/arginine-rich SC35-like splicing factor SCL33 (A)	Lmhp008885	-1.59385	LysoPE 15:0(2n isomer)	0.832	4.659e-07	7
gene-LOC110729518	-1.253	K09060 plant G-box-binding factor | (RefSeq) G-box-binding factor 3-like isoform X1 (A)	Lmhp008885	-1.59385	LysoPE 15:0(2n isomer)	0.812	1.467e-06	7
gene-LOC110739537	-1.142	K06883 uncharacterized protein | (RefSeq) LOW QUALITY PROTEIN: uncharacterized protein LOC104799061 (A)	Lmhp008885	-1.59385	LysoPE 15:0(2n isomer)	0.813	1.3489e-06	7
gene-LOC110713852	-1.262	--	mws0045	-2.99206	Quercetin-3-O-rhamnoside(Quercitrin)	0.803	2.2904e-06	7
gene-LOC110714721	-1.258	K23222 nuclease HARBI1 [EC:3.1.-.-] | (RefSeq) uncharacterized protein LOC104242359 (A)	mws0045	-2.99206	Quercetin-3-O-rhamnoside(Quercitrin)	0.817	1.1171e-06	7
gene-LOC110719175	-1.202	--	mws0045	-2.99206	Quercetin-3-O-rhamnoside(Quercitrin)	0.804	2.1945e-06	7
gene-LOC110731898	-3.245	K06943 nucleolar GTP-binding protein | (RefSeq) uncharacterized protein LOC108835530 (A)	mws0045	-2.99206	Quercetin-3-O-rhamnoside(Quercitrin)	0.808	1.7612e-06	7
gene-LOC110697030	-1.234	K19329 WW domain-containing oxidoreductase | (RefSeq) short-chain dehydrogenase TIC 32, chloroplastic-like (A)	Lmmn004625	-1.01642	Dihydrokaempferol-7-O-glucoside	0.853	1.193e-07	7
gene-LOC110683080	-1.057	--	Lmhp009034	-1.46372	LysoPE 16:1	0.834	4.118e-07	7
gene-LOC110701964	-7.111	--	Lmhp009034	-1.46372	LysoPE 16:1	0.811	1.5136e-06	7
gene-LOC110716624	-1.026	--	Lmhp009034	-1.46372	LysoPE 16:1	0.801	2.6175e-06	7
gene-LOC110719241	-2.843	K15397 3-ketoacyl-CoA synthase [EC:2.3.1.199] | (RefSeq) 3-ketoacyl-CoA synthase 5-like (A)	Lmhp009034	-1.46372	LysoPE 16:1	0.813	1.3845e-06	7
gene-LOC110729518	-1.253	K09060 plant G-box-binding factor | (RefSeq) G-box-binding factor 3-like isoform X1 (A)	Lmhp009034	-1.46372	LysoPE 16:1	0.803	2.339e-06	7
gene-LOC110733933	-1.614	K17290 oxidoreductase [EC:1.1.1.-] | (RefSeq) Oxidoreductase HTATIP2 (A)	Lmhp009034	-1.46372	LysoPE 16:1	0.802	2.4808e-06	7
gene-LOC110694587	-1.575	--	HJN041	-1.51584	Epicatechin glucoside	0.837	3.35e-07	7
gene-LOC110700702	-1.72	K20535 mitogen-activated protein kinase 1/2 [EC:2.7.11.24] | (RefSeq) mitogen-activated protein kinase KSS1-like (A)	HJN041	-1.51584	Epicatechin glucoside	0.837	3.403e-07	7
gene-LOC110718364	-2.558	--	HJN041	-1.51584	Epicatechin glucoside	0.809	1.7169e-06	7
gene-LOC110724005	-1.092	--	HJN041	-1.51584	Epicatechin glucoside	0.839	3.097e-07	7
gene-LOC110726157	-1.324	--	HJN041	-1.51584	Epicatechin glucoside	0.848	1.663e-07	7
gene-LOC110729592	-1.127	K15746 beta-carotene 3-hydroxylase [EC:1.14.15.24] | (RefSeq) beta-carotene hydroxylase 2, chloroplastic-like (A)	HJN041	-1.51584	Epicatechin glucoside	0.835	3.969e-07	7
gene-LOC110730207	-1.147	K00873 pyruvate kinase [EC:2.7.1.40] | (RefSeq) pyruvate kinase isozyme G, chloroplastic-like (A)	HJN041	-1.51584	Epicatechin glucoside	0.83	5.167e-07	7
gene-LOC110731664	-2.613	K12133 MYB-related transcription factor LHY | (RefSeq) protein LHY-like (A)	HJN041	-1.51584	Epicatechin glucoside	0.803	2.3199e-06	7
gene-LOC110732537	-1.283	K15109 solute carrier family 25 (mitochondrial carnitine/acylcarnitine transporter), member 20/29 | (RefSeq) mitochondrial carnitine/acylcarnitine carrier-like protein (A)	HJN041	-1.51584	Epicatechin glucoside	0.806	2.0012e-06	7
gene-LOC110719241	-2.843	K15397 3-ketoacyl-CoA synthase [EC:2.3.1.199] | (RefSeq) 3-ketoacyl-CoA synthase 5-like (A)	pmd0160	-1.54173	LysoPE 16:0(2n isomer)	0.817	1.0889e-06	7
gene-LOC110740262	-1.94	--	pmd0160	-1.54173	LysoPE 16:0(2n isomer)	0.8	2.6733e-06	7
gene-LOC110719241	-2.843	K15397 3-ketoacyl-CoA synthase [EC:2.3.1.199] | (RefSeq) 3-ketoacyl-CoA synthase 5-like (A)	pmb0876	-1.39789	LysoPE 16:0	0.846	1.967e-07	7
gene-LOC110735274	-1.669	--	pmb0876	-1.39789	LysoPE 16:0	0.825	7.103e-07	7
gene-LOC110740262	-1.94	--	pmb0876	-1.39789	LysoPE 16:0	0.825	6.896e-07	7
gene-LOC110683941	-2.048	K03283 heat shock 70kDa protein 1/2/6/8 | (RefSeq) heat shock cognate 70 kDa protein 2-like (A)	mws4167	-1.03359	Luteolin-7-O-glucuronide	0.847	1.754e-07	7
gene-LOC110687678	-1.177	K15405 midchain alkane hydroxylase | (RefSeq) alkane hydroxylase MAH1 (A)	mws4167	-1.03359	Luteolin-7-O-glucuronide	0.831	4.831e-07	7
gene-LOC110691141	-1.816	--	mws4167	-1.03359	Luteolin-7-O-glucuronide	0.858	8.18e-08	7
gene-LOC110692730	-2.064	--	mws4167	-1.03359	Luteolin-7-O-glucuronide	0.842	2.427e-07	7
gene-LOC110700573	-1.881	K17604 zinc finger SWIM domain-containing protein 3 | (RefSeq) protein FAR-RED IMPAIRED RESPONSE 1-like (A)	mws4167	-1.03359	Luteolin-7-O-glucuronide	0.882	1.24e-08	7
gene-LOC110704295	-1.194	K01738 cysteine synthase [EC:2.5.1.47] | (RefSeq) bifunctional L-3-cyanoalanine synthase/cysteine synthase-like (A)	mws4167	-1.03359	Luteolin-7-O-glucuronide	0.857	9.25e-08	7
gene-LOC110710813	-1.386	K14007 protein transport protein SEC24 | (RefSeq) protein transport protein Sec24-like At3g07100 (A)	mws4167	-1.03359	Luteolin-7-O-glucuronide	0.858	8.04e-08	7
gene-LOC110721155	-1.749	--	mws4167	-1.03359	Luteolin-7-O-glucuronide	0.865	4.78e-08	7
gene-LOC110723687	-1.229	--	mws4167	-1.03359	Luteolin-7-O-glucuronide	0.857	8.94e-08	7
gene-LOC110729210	-2.175	K17604 zinc finger SWIM domain-containing protein 3 | (RefSeq) protein FAR1-RELATED SEQUENCE 4-like (A)	mws4167	-1.03359	Luteolin-7-O-glucuronide	0.832	4.64e-07	7
gene-LOC110734144	-1.277	--	mws4167	-1.03359	Luteolin-7-O-glucuronide	0.804	2.1955e-06	7
gene-LOC110734145	-1.379	--	mws4167	-1.03359	Luteolin-7-O-glucuronide	0.813	1.3494e-06	7
gene-LOC110735905	-1.734	K17604 zinc finger SWIM domain-containing protein 3 | (RefSeq) protein FAR1-RELATED SEQUENCE 6-like (A)	mws4167	-1.03359	Luteolin-7-O-glucuronide	0.855	9.99e-08	7
gene-LOC110737698	-3.172	K00521 ferric-chelate reductase [EC:1.16.1.7] | (RefSeq) ferric reduction oxidase 7, chloroplastic-like (A)	mws4167	-1.03359	Luteolin-7-O-glucuronide	0.829	5.59e-07	7
gene-LOC110738931	-1.846	--	mws4167	-1.03359	Luteolin-7-O-glucuronide	0.836	3.666e-07	7
gene-LOC110682048	-1.167	K14400 pre-mRNA cleavage complex 2 protein Pcf11 | (RefSeq) LOW QUALITY PROTEIN: uncharacterized protein LOC111982967 (A)	Hmcp002539	-1.64445	Isorhamnetin-3-O-rhamnoside	0.855	1.018e-07	7
gene-LOC110698477	-1.686	--	Hmcp002539	-1.64445	Isorhamnetin-3-O-rhamnoside	0.846	1.93e-07	7
gene-LOC110709475	-1.458	--	Hmcp002539	-1.64445	Isorhamnetin-3-O-rhamnoside	0.866	4.59e-08	7
gene-LOC110710783	-1.397	--	Hmcp002539	-1.64445	Isorhamnetin-3-O-rhamnoside	0.85	1.425e-07	7
gene-LOC110712444	-1.636	--	Hmcp002539	-1.64445	Isorhamnetin-3-O-rhamnoside	-0.86	7.25e-08	7
gene-LOC110713349	-1.02	--	Hmcp002539	-1.64445	Isorhamnetin-3-O-rhamnoside	-0.848	1.718e-07	7
gene-LOC110724068	-2.605	K03013 DNA-directed RNA polymerases I, II, and III subunit RPABC1 | (RefSeq) DNA-directed RNA polymerase V subunit 5C-like (A)	Hmcp002539	-1.64445	Isorhamnetin-3-O-rhamnoside	0.875	2.26e-08	7
gene-LOC110719241	-2.843	K15397 3-ketoacyl-CoA synthase [EC:2.3.1.199] | (RefSeq) 3-ketoacyl-CoA synthase 5-like (A)	Lmhp009464	-1.32881	LysoPE 17:1(2n isomer)	0.838	3.255e-07	7
gene-LOC110729518	-1.253	K09060 plant G-box-binding factor | (RefSeq) G-box-binding factor 3-like isoform X1 (A)	Lmhp009464	-1.32881	LysoPE 17:1(2n isomer)	0.803	2.3054e-06	7
gene-LOC110735274	-1.669	--	Lmhp009464	-1.32881	LysoPE 17:1(2n isomer)	0.803	2.3091e-06	7
gene-LOC110738530	-6.077	K09264 MADS-box transcription factor, plant | (RefSeq) floral homeotic protein PMADS 1-like (A)	Lmhp009464	-1.32881	LysoPE 17:1(2n isomer)	0.8	2.6514e-06	7
gene-LOC110740262	-1.94	--	Lmhp009464	-1.32881	LysoPE 17:1(2n isomer)	0.818	1.0534e-06	7
gene-LOC110685603	-3.019	K01762 1-aminocyclopropane-1-carboxylate synthase [EC:4.4.1.14] | (RefSeq) 1-aminocyclopropane-1-carboxylate synthase 9-like (A)	Lmhp009769	-1.25704	LysoPE 17:1	0.806	2.0058e-06	7
gene-LOC110685640	-2.832	K23260 scopoletin glucosyltransferase [EC:2.4.1.128] | (RefSeq) scopoletin glucosyltransferase-like (A)	Lmhp009769	-1.25704	LysoPE 17:1	0.803	2.2743e-06	7
gene-LOC110712035	-6.312	--	Lmhp009769	-1.25704	LysoPE 17:1	0.823	7.713e-07	7
gene-LOC110717598	-1.952	K19613 leucine-rich repeat protein SHOC2 | (RefSeq) receptor-like protein 12 (A)	Lmhp009769	-1.25704	LysoPE 17:1	0.803	2.3814e-06	7
gene-LOC110719241	-2.843	K15397 3-ketoacyl-CoA synthase [EC:2.3.1.199] | (RefSeq) 3-ketoacyl-CoA synthase 5-like (A)	Lmhp009769	-1.25704	LysoPE 17:1	0.871	3.09e-08	7
gene-LOC110734947	-1.318	--	Lmhp009769	-1.25704	LysoPE 17:1	0.805	2.1345e-06	7
gene-LOC110735274	-1.669	--	Lmhp009769	-1.25704	LysoPE 17:1	0.835	3.792e-07	7
gene-LOC110738530	-6.077	K09264 MADS-box transcription factor, plant | (RefSeq) floral homeotic protein PMADS 1-like (A)	Lmhp009769	-1.25704	LysoPE 17:1	0.819	9.659e-07	7
gene-LOC110740262	-1.94	--	Lmhp009769	-1.25704	LysoPE 17:1	0.851	1.407e-07	7
gene-LOC110682669	-2.353	K15730 cytosolic prostaglandin-E synthase [EC:5.3.99.3] | (RefSeq) uncharacterized protein OsI_027940-like (A)	pmd0130	-1.32272	LysoPC 14:0	0.843	2.397e-07	7
gene-LOC110696285	-1.138	--	pmd0130	-1.32272	LysoPC 14:0	0.825	7.162e-07	7
gene-LOC110696343	-1.557	K14488 SAUR family protein | (RefSeq) probable cyclin-dependent serine/threonine-protein kinase DDB_G0292550 (A)	pmd0130	-1.32272	LysoPC 14:0	0.807	1.8989e-06	7
gene-LOC110704808	-1.084	K12900 FUS-interacting serine-arginine-rich protein 1 | (RefSeq) serine/arginine-rich SC35-like splicing factor SCL33 (A)	pmd0130	-1.32272	LysoPC 14:0	0.83	5.163e-07	7
gene-LOC110706329	-2.741	--	pmd0130	-1.32272	LysoPC 14:0	0.806	2.0188e-06	7
gene-LOC110712745	-2.408	K16222 Dof zinc finger protein DOF5.5 | (RefSeq) cyclic dof factor 1-like (A)	pmd0130	-1.32272	LysoPC 14:0	0.811	1.5066e-06	7
gene-LOC110729592	-1.127	K15746 beta-carotene 3-hydroxylase [EC:1.14.15.24] | (RefSeq) beta-carotene hydroxylase 2, chloroplastic-like (A)	pmd0130	-1.32272	LysoPC 14:0	0.805	2.0606e-06	7
gene-LOC110731844	-1.602	K23490 cytochrome b5 | (RefSeq) cytochrome b5, seed isoform-like (A)	pmd0130	-1.32272	LysoPC 14:0	0.804	2.2307e-06	7
gene-LOC110739537	-1.142	K06883 uncharacterized protein | (RefSeq) LOW QUALITY PROTEIN: uncharacterized protein LOC104799061 (A)	pmd0130	-1.32272	LysoPC 14:0	0.852	1.273e-07	7
gene-LOC110704808	-1.084	K12900 FUS-interacting serine-arginine-rich protein 1 | (RefSeq) serine/arginine-rich SC35-like splicing factor SCL33 (A)	Lmhp008801	-1.06602	LysoPE 18:3	0.805	2.1277e-06	7
gene-LOC110684030	-1.243	K07025 putative hydrolase of the HAD superfamily | (RefSeq) uncharacterized protein LOC110684030 isoform X1 (A)	pmp000583	-2.50562	Diosmetin-7-O-glucuronide	0.831	5.044e-07	7
gene-LOC110692833	-1.066	--	pmp000583	-2.50562	Diosmetin-7-O-glucuronide	0.805	2.0845e-06	7
gene-LOC110702952	-1.523	--	pmp000583	-2.50562	Diosmetin-7-O-glucuronide	0.845	2.064e-07	7
gene-LOC110703369	-1.167	--	pmp000583	-2.50562	Diosmetin-7-O-glucuronide	0.807	1.8553e-06	7
gene-LOC110705559	-1.46	K21630 GATA-type zinc finger protein 1 | (RefSeq) GATA transcription factor 6-like (A)	pmp000583	-2.50562	Diosmetin-7-O-glucuronide	0.806	1.9838e-06	7
gene-LOC110709736	-1.274	K22422 protein downstream neighbor of Son | (RefSeq) hypothetical protein (A)	pmp000583	-2.50562	Diosmetin-7-O-glucuronide	0.823	7.888e-07	7
gene-LOC110710297	-1.548	K09284 AP2-like factor, euAP2 lineage | (RefSeq) AP2-like ethylene-responsive transcription factor TOE3 isoform X1 (A)	pmp000583	-2.50562	Diosmetin-7-O-glucuronide	0.826	6.666e-07	7
gene-LOC110716624	-1.026	--	pmp000583	-2.50562	Diosmetin-7-O-glucuronide	0.833	4.511e-07	7
gene-LOC110722068	-1.887	K01213 galacturan 1,4-alpha-galacturonidase [EC:3.2.1.67] | (RefSeq) polygalacturonase At1g48100-like (A)	pmp000583	-2.50562	Diosmetin-7-O-glucuronide	0.841	2.66e-07	7
gene-LOC110734480	-1.999	K14709 solute carrier family 39 (zinc transporter), member 1/2/3 | (RefSeq) ZIP zinc/iron transport family protein (A)	pmp000583	-2.50562	Diosmetin-7-O-glucuronide	0.821	8.778e-07	7
gene-LOC110734547	-1.183	K12173 BRCA1-A complex subunit BRE | (RefSeq) BRCA1-A complex subunit BRE-like (A)	pmp000583	-2.50562	Diosmetin-7-O-glucuronide	0.817	1.1351e-06	7
gene-LOC110682669	-2.353	K15730 cytosolic prostaglandin-E synthase [EC:5.3.99.3] | (RefSeq) uncharacterized protein OsI_027940-like (A)	pmb0881	-1.29778	LysoPE 18:2	0.803	2.3809e-06	7
gene-LOC110704808	-1.084	K12900 FUS-interacting serine-arginine-rich protein 1 | (RefSeq) serine/arginine-rich SC35-like splicing factor SCL33 (A)	pmb0881	-1.29778	LysoPE 18:2	0.805	2.1356e-06	7
gene-LOC110724677	-1.634	K09264 MADS-box transcription factor, plant | (RefSeq) MADS-box transcription factor 23-like isoform X1 (A)	pmb0881	-1.29778	LysoPE 18:2	0.808	1.7606e-06	7
gene-LOC110682669	-2.353	K15730 cytosolic prostaglandin-E synthase [EC:5.3.99.3] | (RefSeq) uncharacterized protein OsI_027940-like (A)	Lmhp009129	-1.11387	LysoPC 15:0(2n isomer)	0.822	8.242e-07	7
gene-LOC110683080	-1.057	--	Lmhp009129	-1.11387	LysoPC 15:0(2n isomer)	0.828	5.791e-07	7
gene-LOC110686110	-1.244	--	Lmhp009129	-1.11387	LysoPC 15:0(2n isomer)	0.82	9.291e-07	7
gene-LOC110690623	-2.772	K12890 splicing factor, arginine/serine-rich 1 | (RefSeq) uncharacterized protein LOC103422586 isoform X1 (A)	Lmhp009129	-1.11387	LysoPC 15:0(2n isomer)	0.803	2.3397e-06	7
gene-LOC110696343	-1.557	K14488 SAUR family protein | (RefSeq) probable cyclin-dependent serine/threonine-protein kinase DDB_G0292550 (A)	Lmhp009129	-1.11387	LysoPC 15:0(2n isomer)	0.8	2.7011e-06	7
gene-LOC110698807	-1.039	K18660 malonyl-CoA/methylmalonyl-CoA synthetase [EC:6.2.1.-] | (RefSeq) malonate--CoA ligase-like (A)	Lmhp009129	-1.11387	LysoPC 15:0(2n isomer)	0.812	1.4707e-06	7
gene-LOC110703248	-1.838	K12153 phenylalanine N-monooxygenase [EC:1.14.14.40] | (RefSeq) isoleucine N-monooxygenase 2-like (A)	Lmhp009129	-1.11387	LysoPC 15:0(2n isomer)	0.805	2.1131e-06	7
gene-LOC110706329	-2.741	--	Lmhp009129	-1.11387	LysoPC 15:0(2n isomer)	0.812	1.4524e-06	7
gene-LOC110709506	-1.843	K13699 abhydrolase domain-containing protein 5 [EC:2.3.1.51] | (RefSeq) probable 1-acylglycerol-3-phosphate O-acyltransferase (A)	Lmhp009129	-1.11387	LysoPC 15:0(2n isomer)	0.801	2.6144e-06	7
gene-LOC110714407	-1.481	--	Lmhp009129	-1.11387	LysoPC 15:0(2n isomer)	0.842	2.487e-07	7
gene-LOC110718565	-1.039	K16224 senescence-induced receptor-like serine/threonine-protein kinase | (RefSeq) senescence-induced receptor-like serine/threonine-protein kinase (A)	Lmhp009129	-1.11387	LysoPC 15:0(2n isomer)	0.809	1.7289e-06	7
gene-LOC110726514	-1.506	K14638 solute carrier family 15 (peptide/histidine transporter), member 3/4 | (RefSeq) protein NRT1/ PTR FAMILY 2.13-like (A)	Lmhp009129	-1.11387	LysoPC 15:0(2n isomer)	0.88	1.47e-08	7
gene-LOC110729592	-1.127	K15746 beta-carotene 3-hydroxylase [EC:1.14.15.24] | (RefSeq) beta-carotene hydroxylase 2, chloroplastic-like (A)	Lmhp009129	-1.11387	LysoPC 15:0(2n isomer)	0.819	1.013e-06	7
gene-LOC110733933	-1.614	K17290 oxidoreductase [EC:1.1.1.-] | (RefSeq) Oxidoreductase HTATIP2 (A)	Lmhp009129	-1.11387	LysoPC 15:0(2n isomer)	0.813	1.3791e-06	7
gene-LOC110734547	-1.183	K12173 BRCA1-A complex subunit BRE | (RefSeq) BRCA1-A complex subunit BRE-like (A)	Lmhp009129	-1.11387	LysoPC 15:0(2n isomer)	0.801	2.6062e-06	7
gene-LOC110735480	-1.141	K23260 scopoletin glucosyltransferase [EC:2.4.1.128] | (RefSeq) flavonoid glucosyltransferase (A)	Lmhp009129	-1.11387	LysoPC 15:0(2n isomer)	0.813	1.3923e-06	7
gene-LOC110739537	-1.142	K06883 uncharacterized protein | (RefSeq) LOW QUALITY PROTEIN: uncharacterized protein LOC104799061 (A)	Lmhp009129	-1.11387	LysoPC 15:0(2n isomer)	0.823	8.07e-07	7
gene-LOC110683080	-1.057	--	pma1303	-1.14933	LysoPC 16:2	0.826	6.81e-07	7
gene-LOC110684030	-1.243	K07025 putative hydrolase of the HAD superfamily | (RefSeq) uncharacterized protein LOC110684030 isoform X1 (A)	pma1303	-1.14933	LysoPC 16:2	0.812	1.4895e-06	7
gene-LOC110699354	2.262	--	HJN054	1.77906	Secoisolariciresinol-9'-O-xyloside	0.823	7.704e-07	3
gene-LOC110701482	1.629	--	HJN054	1.77906	Secoisolariciresinol-9'-O-xyloside	0.801	2.5391e-06	3
gene-LOC110705104	1.679	--	HJN054	1.77906	Secoisolariciresinol-9'-O-xyloside	0.824	7.482e-07	3
gene-LOC110729180	1.996	K00326 cytochrome-b5 reductase [EC:1.6.2.2] | (RefSeq) NADH-cytochrome b5 reductase-like protein (A)	HJN054	1.77906	Secoisolariciresinol-9'-O-xyloside	0.804	2.2535e-06	3
gene-LOC110733516	2.387	--	HJN054	1.77906	Secoisolariciresinol-9'-O-xyloside	0.83	5.15e-07	3
gene-LOC110682669	-2.353	K15730 cytosolic prostaglandin-E synthase [EC:5.3.99.3] | (RefSeq) uncharacterized protein OsI_027940-like (A)	pmd0132	-1.23122	LysoPC 16:0(2n isomer)	0.822	8.524e-07	7
gene-LOC110719241	-2.843	K15397 3-ketoacyl-CoA synthase [EC:2.3.1.199] | (RefSeq) 3-ketoacyl-CoA synthase 5-like (A)	pmd0132	-1.23122	LysoPC 16:0(2n isomer)	0.803	2.2692e-06	7
gene-LOC110724677	-1.634	K09264 MADS-box transcription factor, plant | (RefSeq) MADS-box transcription factor 23-like isoform X1 (A)	pmd0132	-1.23122	LysoPC 16:0(2n isomer)	0.806	1.951e-06	7
gene-LOC110682669	-2.353	K15730 cytosolic prostaglandin-E synthase [EC:5.3.99.3] | (RefSeq) uncharacterized protein OsI_027940-like (A)	Lmhp010040	-2.04093	LysoPE 20:3	0.824	7.409e-07	7
gene-LOC110694254	-2.326	K01177 beta-amylase [EC:3.2.1.2] | (RefSeq) beta-amylase 3, chloroplastic-like (A)	Lmhp010040	-2.04093	LysoPE 20:3	0.801	2.5975e-06	7
gene-LOC110704486	-1.059	K16241 transcription factor HY5 | (RefSeq) transcription factor HY5-like (A)	Lmhp010040	-2.04093	LysoPE 20:3	0.809	1.7122e-06	7
gene-LOC110704808	-1.084	K12900 FUS-interacting serine-arginine-rich protein 1 | (RefSeq) serine/arginine-rich SC35-like splicing factor SCL33 (A)	Lmhp010040	-2.04093	LysoPE 20:3	0.812	1.4448e-06	7
gene-LOC110724677	-1.634	K09264 MADS-box transcription factor, plant | (RefSeq) MADS-box transcription factor 23-like isoform X1 (A)	Lmhp010040	-2.04093	LysoPE 20:3	0.823	7.759e-07	7
gene-LOC110733933	-1.614	K17290 oxidoreductase [EC:1.1.1.-] | (RefSeq) Oxidoreductase HTATIP2 (A)	Lmhp010040	-2.04093	LysoPE 20:3	0.833	4.269e-07	7
gene-LOC110735480	-1.141	K23260 scopoletin glucosyltransferase [EC:2.4.1.128] | (RefSeq) flavonoid glucosyltransferase (A)	Lmhp010040	-2.04093	LysoPE 20:3	0.813	1.3454e-06	7
gene-LOC110694254	-2.326	K01177 beta-amylase [EC:3.2.1.2] | (RefSeq) beta-amylase 3, chloroplastic-like (A)	Lmhp009802	-2.08853	LysoPE 20:3(2n isomer)	0.804	2.2324e-06	7
gene-LOC110702591	-1.172	K01669 deoxyribodipyrimidine photo-lyase [EC:4.1.99.3] | (RefSeq) deoxyribodipyrimidine photo-lyase-like (A)	Lmhp009802	-2.08853	LysoPE 20:3(2n isomer)	0.804	2.1716e-06	7
gene-LOC110704808	-1.084	K12900 FUS-interacting serine-arginine-rich protein 1 | (RefSeq) serine/arginine-rich SC35-like splicing factor SCL33 (A)	Lmhp009802	-2.08853	LysoPE 20:3(2n isomer)	0.821	8.974e-07	7
gene-LOC110719241	-2.843	K15397 3-ketoacyl-CoA synthase [EC:2.3.1.199] | (RefSeq) 3-ketoacyl-CoA synthase 5-like (A)	Lmhp009802	-2.08853	LysoPE 20:3(2n isomer)	0.813	1.4049e-06	7
gene-LOC110729518	-1.253	K09060 plant G-box-binding factor | (RefSeq) G-box-binding factor 3-like isoform X1 (A)	Lmhp009802	-2.08853	LysoPE 20:3(2n isomer)	0.815	1.2628e-06	7
gene-LOC110733933	-1.614	K17290 oxidoreductase [EC:1.1.1.-] | (RefSeq) Oxidoreductase HTATIP2 (A)	Lmhp009802	-2.08853	LysoPE 20:3(2n isomer)	0.825	6.97e-07	7
gene-LOC110735480	-1.141	K23260 scopoletin glucosyltransferase [EC:2.4.1.128] | (RefSeq) flavonoid glucosyltransferase (A)	Lmhp009802	-2.08853	LysoPE 20:3(2n isomer)	0.822	8.503e-07	7
gene-LOC110682806	-9.667	--	Lmsn009589	-7.27604	2α,3β,19α,23-Tetrahydroxyurs-12-en-28-oic acid	0.876	2.08e-08	7
gene-LOC110692796	-6.502	--	Lmsn009589	-7.27604	2α,3β,19α,23-Tetrahydroxyurs-12-en-28-oic acid	0.818	1.0641e-06	7
gene-LOC110693523	-1.159	K14485 transport inhibitor response 1 | (RefSeq) protein TRANSPORT INHIBITOR RESPONSE 1-like (A)	Lmsn009589	-7.27604	2α,3β,19α,23-Tetrahydroxyurs-12-en-28-oic acid	0.82	9.42e-07	7
gene-LOC110698774	-1.053	--	Lmsn009589	-7.27604	2α,3β,19α,23-Tetrahydroxyurs-12-en-28-oic acid	0.841	2.584e-07	7
gene-LOC110705198	-1.341	K19861 benzyl alcohol O-benzoyltransferase [EC:2.3.1.196 2.3.1.232] | (RefSeq) benzyl alcohol O-benzoyltransferase-like (A)	Lmsn009589	-7.27604	2α,3β,19α,23-Tetrahydroxyurs-12-en-28-oic acid	0.818	1.0524e-06	7
gene-LOC110707255	-2.061	K22455 estrogen receptor-binding fragment-associated gene 9 protein | (RefSeq) uncharacterized protein At3g61260-like (A)	Lmsn009589	-7.27604	2α,3β,19α,23-Tetrahydroxyurs-12-en-28-oic acid	0.821	9.071e-07	7
gene-LOC110714031	-1.729	K09338 homeobox-leucine zipper protein | (RefSeq) homeobox-leucine zipper protein ATHB-12-like (A)	Lmsn009589	-7.27604	2α,3β,19α,23-Tetrahydroxyurs-12-en-28-oic acid	0.802	2.3932e-06	7
gene-LOC110682669	-2.353	K15730 cytosolic prostaglandin-E synthase [EC:5.3.99.3] | (RefSeq) uncharacterized protein OsI_027940-like (A)	Lmhp010514	-1.91541	LysoPE 20:2(2n isomer)	0.81	1.611e-06	7
gene-LOC110696285	-1.138	--	Lmhp010514	-1.91541	LysoPE 20:2(2n isomer)	0.832	4.748e-07	7
gene-LOC110704808	-1.084	K12900 FUS-interacting serine-arginine-rich protein 1 | (RefSeq) serine/arginine-rich SC35-like splicing factor SCL33 (A)	Lmhp010514	-1.91541	LysoPE 20:2(2n isomer)	0.824	7.332e-07	7
gene-LOC110710776	-1.422	K17290 oxidoreductase [EC:1.1.1.-] | (RefSeq) Oxidoreductase HTATIP2 (A)	Lmhp010514	-1.91541	LysoPE 20:2(2n isomer)	0.809	1.7509e-06	7
gene-LOC110725539	-1.241	K14975 codeine 3-O-demethylase [EC:1.14.11.32] | (RefSeq) codeine O-demethylase (A)	Lmhp010514	-1.91541	LysoPE 20:2(2n isomer)	0.811	1.5572e-06	7
gene-LOC110729592	-1.127	K15746 beta-carotene 3-hydroxylase [EC:1.14.15.24] | (RefSeq) beta-carotene hydroxylase 2, chloroplastic-like (A)	Lmhp010514	-1.91541	LysoPE 20:2(2n isomer)	0.8	2.6912e-06	7
gene-LOC110733933	-1.614	K17290 oxidoreductase [EC:1.1.1.-] | (RefSeq) Oxidoreductase HTATIP2 (A)	Lmhp010514	-1.91541	LysoPE 20:2(2n isomer)	0.837	3.519e-07	7
gene-LOC110683080	-1.057	--	Lmhp008718	-1.05531	LysoPC 17:2	0.845	2.056e-07	7
gene-LOC110686803	-1.097	--	Lmhp008718	-1.05531	LysoPC 17:2	0.812	1.4284e-06	7
gene-LOC110714407	-1.481	--	Lmhp008718	-1.05531	LysoPC 17:2	0.834	4.084e-07	7
gene-LOC110682669	-2.353	K15730 cytosolic prostaglandin-E synthase [EC:5.3.99.3] | (RefSeq) uncharacterized protein OsI_027940-like (A)	Lmhp010757	-2.39031	LysoPE 20:2	0.811	1.5164e-06	7
gene-LOC110696285	-1.138	--	Lmhp010757	-2.39031	LysoPE 20:2	0.801	2.6035e-06	7
gene-LOC110704808	-1.084	K12900 FUS-interacting serine-arginine-rich protein 1 | (RefSeq) serine/arginine-rich SC35-like splicing factor SCL33 (A)	Lmhp010757	-2.39031	LysoPE 20:2	0.81	1.6066e-06	7
gene-LOC110719241	-2.843	K15397 3-ketoacyl-CoA synthase [EC:2.3.1.199] | (RefSeq) 3-ketoacyl-CoA synthase 5-like (A)	Lmhp010757	-2.39031	LysoPE 20:2	0.807	1.943e-06	7
gene-LOC110724677	-1.634	K09264 MADS-box transcription factor, plant | (RefSeq) MADS-box transcription factor 23-like isoform X1 (A)	Lmhp010757	-2.39031	LysoPE 20:2	0.81	1.661e-06	7
gene-LOC110733933	-1.614	K17290 oxidoreductase [EC:1.1.1.-] | (RefSeq) Oxidoreductase HTATIP2 (A)	Lmhp010757	-2.39031	LysoPE 20:2	0.823	7.9e-07	7
gene-LOC110735480	-1.141	K23260 scopoletin glucosyltransferase [EC:2.4.1.128] | (RefSeq) flavonoid glucosyltransferase (A)	Lmhp010757	-2.39031	LysoPE 20:2	0.8	2.6787e-06	7
gene-LOC110737372	1.364	--	Hmln002199	1.58731	Quercetin-3-O-(6''-acetyl)galactoside	0.822	8.523e-07	3
gene-LOC110682669	-2.353	K15730 cytosolic prostaglandin-E synthase [EC:5.3.99.3] | (RefSeq) uncharacterized protein OsI_027940-like (A)	Lmhp010515	-1.35906	LysoPC 17:0(2n isomer)	0.816	1.1445e-06	7
gene-LOC110683080	-1.057	--	Lmhp010515	-1.35906	LysoPC 17:0(2n isomer)	0.811	1.5661e-06	7
gene-LOC110684030	-1.243	K07025 putative hydrolase of the HAD superfamily | (RefSeq) uncharacterized protein LOC110684030 isoform X1 (A)	Lmhp010515	-1.35906	LysoPC 17:0(2n isomer)	0.843	2.342e-07	7
gene-LOC110686110	-1.244	--	Lmhp010515	-1.35906	LysoPC 17:0(2n isomer)	0.841	2.731e-07	7
gene-LOC110687362	-1.998	K03327 multidrug resistance protein, MATE family | (RefSeq) protein DETOXIFICATION 40-like isoform X1 (A)	Lmhp010515	-1.35906	LysoPC 17:0(2n isomer)	0.808	1.8005e-06	7
gene-LOC110690623	-2.772	K12890 splicing factor, arginine/serine-rich 1 | (RefSeq) uncharacterized protein LOC103422586 isoform X1 (A)	Lmhp010515	-1.35906	LysoPC 17:0(2n isomer)	0.807	1.8972e-06	7
gene-LOC110694254	-2.326	K01177 beta-amylase [EC:3.2.1.2] | (RefSeq) beta-amylase 3, chloroplastic-like (A)	Lmhp010515	-1.35906	LysoPC 17:0(2n isomer)	0.817	1.1269e-06	7
gene-LOC110698045	-1.004	K23260 scopoletin glucosyltransferase [EC:2.4.1.128] | (RefSeq) scopoletin glucosyltransferase-like (A)	Lmhp010515	-1.35906	LysoPC 17:0(2n isomer)	0.808	1.769e-06	7
gene-LOC110702952	-1.523	--	Lmhp010515	-1.35906	LysoPC 17:0(2n isomer)	0.813	1.3469e-06	7
gene-LOC110704486	-1.059	K16241 transcription factor HY5 | (RefSeq) transcription factor HY5-like (A)	Lmhp010515	-1.35906	LysoPC 17:0(2n isomer)	0.838	3.148e-07	7
gene-LOC110706329	-2.741	--	Lmhp010515	-1.35906	LysoPC 17:0(2n isomer)	0.847	1.78e-07	7
gene-LOC110709736	-1.274	K22422 protein downstream neighbor of Son | (RefSeq) hypothetical protein (A)	Lmhp010515	-1.35906	LysoPC 17:0(2n isomer)	0.818	1.0724e-06	7
gene-LOC110710297	-1.548	K09284 AP2-like factor, euAP2 lineage | (RefSeq) AP2-like ethylene-responsive transcription factor TOE3 isoform X1 (A)	Lmhp010515	-1.35906	LysoPC 17:0(2n isomer)	0.81	1.6535e-06	7
gene-LOC110712745	-2.408	K16222 Dof zinc finger protein DOF5.5 | (RefSeq) cyclic dof factor 1-like (A)	Lmhp010515	-1.35906	LysoPC 17:0(2n isomer)	0.833	4.514e-07	7
gene-LOC110714407	-1.481	--	Lmhp010515	-1.35906	LysoPC 17:0(2n isomer)	0.804	2.2195e-06	7
gene-LOC110716624	-1.026	--	Lmhp010515	-1.35906	LysoPC 17:0(2n isomer)	0.811	1.5487e-06	7
gene-LOC110718565	-1.039	K16224 senescence-induced receptor-like serine/threonine-protein kinase | (RefSeq) senescence-induced receptor-like serine/threonine-protein kinase (A)	Lmhp010515	-1.35906	LysoPC 17:0(2n isomer)	0.807	1.8792e-06	7
gene-LOC110725539	-1.241	K14975 codeine 3-O-demethylase [EC:1.14.11.32] | (RefSeq) codeine O-demethylase (A)	Lmhp010515	-1.35906	LysoPC 17:0(2n isomer)	0.813	1.3989e-06	7
gene-LOC110726514	-1.506	K14638 solute carrier family 15 (peptide/histidine transporter), member 3/4 | (RefSeq) protein NRT1/ PTR FAMILY 2.13-like (A)	Lmhp010515	-1.35906	LysoPC 17:0(2n isomer)	0.889	6.2e-09	7
gene-LOC110729592	-1.127	K15746 beta-carotene 3-hydroxylase [EC:1.14.15.24] | (RefSeq) beta-carotene hydroxylase 2, chloroplastic-like (A)	Lmhp010515	-1.35906	LysoPC 17:0(2n isomer)	0.842	2.494e-07	7
gene-LOC110730315	-1.559	K13783 MFS transporter, OPA family, solute carrier family 37 (glycerol-3-phosphate transporter), member 1/2 | (RefSeq) putative glycerol-3-phosphate transporter 4 (A)	Lmhp010515	-1.35906	LysoPC 17:0(2n isomer)	0.837	3.451e-07	7
gene-LOC110733933	-1.614	K17290 oxidoreductase [EC:1.1.1.-] | (RefSeq) Oxidoreductase HTATIP2 (A)	Lmhp010515	-1.35906	LysoPC 17:0(2n isomer)	0.86	7.26e-08	7
gene-LOC110734547	-1.183	K12173 BRCA1-A complex subunit BRE | (RefSeq) BRCA1-A complex subunit BRE-like (A)	Lmhp010515	-1.35906	LysoPC 17:0(2n isomer)	0.831	5.087e-07	7
gene-LOC110735480	-1.141	K23260 scopoletin glucosyltransferase [EC:2.4.1.128] | (RefSeq) flavonoid glucosyltransferase (A)	Lmhp010515	-1.35906	LysoPC 17:0(2n isomer)	0.849	1.532e-07	7
gene-LOC110684030	-1.243	K07025 putative hydrolase of the HAD superfamily | (RefSeq) uncharacterized protein LOC110684030 isoform X1 (A)	pmb2406	-1.15763	LysoPC 17:0	0.842	2.466e-07	7
gene-LOC110686110	-1.244	--	pmb2406	-1.15763	LysoPC 17:0	0.81	1.6053e-06	7
gene-LOC110694254	-2.326	K01177 beta-amylase [EC:3.2.1.2] | (RefSeq) beta-amylase 3, chloroplastic-like (A)	pmb2406	-1.15763	LysoPC 17:0	0.83	5.392e-07	7
gene-LOC110696343	-1.557	K14488 SAUR family protein | (RefSeq) probable cyclin-dependent serine/threonine-protein kinase DDB_G0292550 (A)	pmb2406	-1.15763	LysoPC 17:0	0.822	8.168e-07	7
gene-LOC110704486	-1.059	K16241 transcription factor HY5 | (RefSeq) transcription factor HY5-like (A)	pmb2406	-1.15763	LysoPC 17:0	0.827	6.193e-07	7
gene-LOC110706329	-2.741	--	pmb2406	-1.15763	LysoPC 17:0	0.849	1.614e-07	7
gene-LOC110710776	-1.422	K17290 oxidoreductase [EC:1.1.1.-] | (RefSeq) Oxidoreductase HTATIP2 (A)	pmb2406	-1.15763	LysoPC 17:0	0.805	2.0925e-06	7
gene-LOC110712745	-2.408	K16222 Dof zinc finger protein DOF5.5 | (RefSeq) cyclic dof factor 1-like (A)	pmb2406	-1.15763	LysoPC 17:0	0.852	1.245e-07	7
gene-LOC110726514	-1.506	K14638 solute carrier family 15 (peptide/histidine transporter), member 3/4 | (RefSeq) protein NRT1/ PTR FAMILY 2.13-like (A)	pmb2406	-1.15763	LysoPC 17:0	0.841	2.596e-07	7
gene-LOC110729592	-1.127	K15746 beta-carotene 3-hydroxylase [EC:1.14.15.24] | (RefSeq) beta-carotene hydroxylase 2, chloroplastic-like (A)	pmb2406	-1.15763	LysoPC 17:0	0.815	1.2541e-06	7
gene-LOC110730315	-1.559	K13783 MFS transporter, OPA family, solute carrier family 37 (glycerol-3-phosphate transporter), member 1/2 | (RefSeq) putative glycerol-3-phosphate transporter 4 (A)	pmb2406	-1.15763	LysoPC 17:0	0.836	3.71e-07	7
gene-LOC110733933	-1.614	K17290 oxidoreductase [EC:1.1.1.-] | (RefSeq) Oxidoreductase HTATIP2 (A)	pmb2406	-1.15763	LysoPC 17:0	0.818	1.0557e-06	7
gene-LOC110735480	-1.141	K23260 scopoletin glucosyltransferase [EC:2.4.1.128] | (RefSeq) flavonoid glucosyltransferase (A)	pmb2406	-1.15763	LysoPC 17:0	0.822	8.611e-07	7
gene-LOC110729180	1.996	K00326 cytochrome-b5 reductase [EC:1.6.2.2] | (RefSeq) NADH-cytochrome b5 reductase-like protein (A)	Zmhn000785	1.00899	Di-O-Glucosylquinic acid	0.83	5.339e-07	3
gene-LOC110683080	-1.057	--	pmp001273	-1.04674	LysoPC 18:2	0.815	1.2645e-06	7
gene-LOC110704486	-1.059	K16241 transcription factor HY5 | (RefSeq) transcription factor HY5-like (A)	pmp001273	-1.04674	LysoPC 18:2	0.804	2.2498e-06	7
gene-LOC110726514	-1.506	K14638 solute carrier family 15 (peptide/histidine transporter), member 3/4 | (RefSeq) protein NRT1/ PTR FAMILY 2.13-like (A)	pmp001273	-1.04674	LysoPC 18:2	0.824	7.374e-07	7
gene-LOC110733933	-1.614	K17290 oxidoreductase [EC:1.1.1.-] | (RefSeq) Oxidoreductase HTATIP2 (A)	pmp001273	-1.04674	LysoPC 18:2	0.808	1.7984e-06	7
gene-LOC110682750	1.59	K17609 nucleoredoxin [EC:1.8.1.8] | (RefSeq) hypothetical protein (A)	Li512111	2.06874	Isorhamnetin-3-O-(6''-acetylglucoside)	0.807	1.873e-06	3
gene-LOC110703820	1.08	K21435 ankyrin repeat domain-containing protein 6 | (RefSeq) mucin-17-like (A)	Li512111	2.06874	Isorhamnetin-3-O-(6''-acetylglucoside)	0.829	5.725e-07	3
gene-LOC110707054	1.749	K13457 disease resistance protein RPM1 | (RefSeq) disease resistance protein RPM1-like (A)	Li512111	2.06874	Isorhamnetin-3-O-(6''-acetylglucoside)	0.87	3.26e-08	3
gene-LOC110734688	1.268	K24028 salicylic acid 3-hydroxylase [EC:1.14.11.-] | (RefSeq) protein DMR6-LIKE OXYGENASE 2-like (A)	Li512111	2.06874	Isorhamnetin-3-O-(6''-acetylglucoside)	0.84	2.811e-07	3
gene-LOC110682669	-2.353	K15730 cytosolic prostaglandin-E synthase [EC:5.3.99.3] | (RefSeq) uncharacterized protein OsI_027940-like (A)	Lmhp007840	-1.74201	LysoPC 19:2	0.85	1.421e-07	7
gene-LOC110685640	-2.832	K23260 scopoletin glucosyltransferase [EC:2.4.1.128] | (RefSeq) scopoletin glucosyltransferase-like (A)	Lmhp007840	-1.74201	LysoPC 19:2	0.804	2.1556e-06	7
gene-LOC110691624	-1.284	K14760 acyl-activating enzyme 14 [EC:6.2.1.26] | (RefSeq) 2-succinylbenzoate--CoA ligase, chloroplastic/peroxisomal isoform X1 (A)	Lmhp007840	-1.74201	LysoPC 19:2	0.845	2.059e-07	7
gene-LOC110704808	-1.084	K12900 FUS-interacting serine-arginine-rich protein 1 | (RefSeq) serine/arginine-rich SC35-like splicing factor SCL33 (A)	Lmhp007840	-1.74201	LysoPC 19:2	0.833	4.465e-07	7
gene-LOC110709266	-1.733	--	Lmhp007840	-1.74201	LysoPC 19:2	0.813	1.3543e-06	7
gene-LOC110709857	-1.067	K11253 histone H3 | (RefSeq) histone H3.3-like (A)	Lmhp007840	-1.74201	LysoPC 19:2	0.829	5.632e-07	7
gene-LOC110716198	-2.436	--	Lmhp007840	-1.74201	LysoPC 19:2	0.802	2.4883e-06	7
gene-LOC110717980	-3.183	--	Lmhp007840	-1.74201	LysoPC 19:2	0.835	3.891e-07	7
gene-LOC110735274	-1.669	--	Lmhp007840	-1.74201	LysoPC 19:2	0.824	7.594e-07	7
gene-LOC110726171	-1.425	--	Lmdp004892	-1.58501	Kaempferol-3-O-(6''-malonyl)galactoside	0.817	1.1083e-06	7
gene-LOC110701422	-1.09	--	pmb0824	-2.10506	Syringic acid-4-O-(6''-feruloyl)glucoside	0.832	4.7e-07	7
gene-LOC110704618	-1.412	--	pmb0824	-2.10506	Syringic acid-4-O-(6''-feruloyl)glucoside	0.834	4.101e-07	7
gene-LOC110704808	-1.084	K12900 FUS-interacting serine-arginine-rich protein 1 | (RefSeq) serine/arginine-rich SC35-like splicing factor SCL33 (A)	pmb0824	-2.10506	Syringic acid-4-O-(6''-feruloyl)glucoside	0.835	3.924e-07	7
gene-LOC110709266	-1.733	--	pmb0824	-2.10506	Syringic acid-4-O-(6''-feruloyl)glucoside	0.806	2.0389e-06	7
gene-LOC110731844	-1.602	K23490 cytochrome b5 | (RefSeq) cytochrome b5, seed isoform-like (A)	pmb0824	-2.10506	Syringic acid-4-O-(6''-feruloyl)glucoside	0.801	2.5397e-06	7
gene-LOC110732988	-2.48	K18819 inositol 3-alpha-galactosyltransferase [EC:2.4.1.123] | (RefSeq) galactinol synthase 1-like (A)	pmb0824	-2.10506	Syringic acid-4-O-(6''-feruloyl)glucoside	0.815	1.2445e-06	7
gene-LOC110683267	-1.247	--	Lmhp009890	-1.40007	LysoPC 20:3	0.828	6.024e-07	7
gene-LOC110683307	-1.049	K09122 uncharacterized protein | (RefSeq) uncharacterized protein LOC8057957 (A)	Lmhp009890	-1.40007	LysoPC 20:3	0.824	7.584e-07	7
gene-LOC110684184	-1.677	K13413 mitogen-activated protein kinase kinase 4/5 [EC:2.7.12.2] | (RefSeq) mitogen-activated protein kinase kinase 5-like (A)	Lmhp009890	-1.40007	LysoPC 20:3	0.896	3.3e-09	7
gene-LOC110685321	-1.874	--	Lmhp009890	-1.40007	LysoPC 20:3	0.849	1.518e-07	7
gene-LOC110685835	-1.949	K08900 mitochondrial chaperone BCS1 | (RefSeq) protein HYPER-SENSITIVITY-RELATED 4-like (A)	Lmhp009890	-1.40007	LysoPC 20:3	0.814	1.2979e-06	7
gene-LOC110687448	-1.068	K11649 SWI/SNF related-matrix-associated actin-dependent regulator of chromatin subfamily C | (RefSeq) F-box and associated interaction domain protein (A)	Lmhp009890	-1.40007	LysoPC 20:3	0.837	3.329e-07	7
gene-LOC110695300	-1.31	K00108 choline dehydrogenase [EC:1.1.99.1] | (RefSeq) protein HOTHEAD-like (A)	Lmhp009890	-1.40007	LysoPC 20:3	0.822	8.307e-07	7
gene-LOC110698538	-1.531	--	Lmhp009890	-1.40007	LysoPC 20:3	0.83	5.183e-07	7
gene-LOC110698619	-1.925	K20537 mitogen-activated protein kinase 7/14 [EC:2.7.11.24] | (RefSeq) mitogen-activated protein kinase 7-like (A)	Lmhp009890	-1.40007	LysoPC 20:3	0.853	1.204e-07	7
gene-LOC110700284	-1.332	--	Lmhp009890	-1.40007	LysoPC 20:3	0.903	1.6e-09	7
gene-LOC110700289	-1.126	--	Lmhp009890	-1.40007	LysoPC 20:3	0.872	2.78e-08	7
gene-LOC110701848	-1.609	K14292 trimethylguanosine synthase [EC:2.1.1.-] | (RefSeq) uncharacterized LOC107850838 (A)	Lmhp009890	-1.40007	LysoPC 20:3	0.89	6.1e-09	7
gene-LOC110701885	-1.78	--	Lmhp009890	-1.40007	LysoPC 20:3	0.801	2.5728e-06	7
gene-LOC110709833	-1.945	K09264 MADS-box transcription factor, plant | (RefSeq) MADS-box transcription factor 23-like isoform X1 (A)	Lmhp009890	-1.40007	LysoPC 20:3	0.878	1.7e-08	7
gene-LOC110709935	-1.029	K18878 BHLH transcription factor Upa20 | (RefSeq) Upa20; transcription factor bHLH137-like (A)	Lmhp009890	-1.40007	LysoPC 20:3	0.865	4.83e-08	7
gene-LOC110710092	-1.042	K08956 AFG3 family protein [EC:3.4.24.-] | (RefSeq) ATP-dependent zinc metalloprotease FTSH 10, mitochondrial (A)	Lmhp009890	-1.40007	LysoPC 20:3	0.822	8.534e-07	7
gene-LOC110727047	-1.043	K21842 protein EFR3 | (RefSeq) uncharacterized LOC100787266 (A)	Lmhp009890	-1.40007	LysoPC 20:3	0.882	1.19e-08	7
gene-LOC110727442	-1.135	K07213 copper chaperone | (RefSeq) copper transport protein ATX1-like (A)	Lmhp009890	-1.40007	LysoPC 20:3	0.842	2.552e-07	7
gene-LOC110731225	-1.273	K20855 beta-1,3-galactosyltransferase 1/2/3/4/5/7/8 [EC:2.4.1.-] | (RefSeq) probable beta-1,3-galactosyltransferase 4 isoform X1 (A)	Lmhp009890	-1.40007	LysoPC 20:3	0.847	1.771e-07	7
gene-LOC110732303	-2.415	K20619 cytochrome P450 family 78 subfamily A | (RefSeq) cytochrome P450 78A9-like (A)	Lmhp009890	-1.40007	LysoPC 20:3	0.882	1.27e-08	7
gene-LOC110682984	-1.198	--	pmd0147	-1.56098	LysoPC 20:2	0.842	2.445e-07	7
gene-LOC110696285	-1.138	--	pmd0147	-1.56098	LysoPC 20:2	0.865	5.01e-08	7
gene-LOC110709736	-1.274	K22422 protein downstream neighbor of Son | (RefSeq) hypothetical protein (A)	pmd0147	-1.56098	LysoPC 20:2	0.841	2.692e-07	7
gene-LOC110716624	-1.026	--	pmd0147	-1.56098	LysoPC 20:2	0.813	1.4097e-06	7
gene-LOC110721820	-1.036	K18587 ubiquinone biosynthesis protein COQ9 | (RefSeq) ubiquinone biosynthesis protein COQ9, mitochondrial-like (A)	pmd0147	-1.56098	LysoPC 20:2	0.823	7.791e-07	7
gene-LOC110722068	-1.887	K01213 galacturan 1,4-alpha-galacturonidase [EC:3.2.1.67] | (RefSeq) polygalacturonase At1g48100-like (A)	pmd0147	-1.56098	LysoPC 20:2	0.8	2.6945e-06	7
gene-LOC110725539	-1.241	K14975 codeine 3-O-demethylase [EC:1.14.11.32] | (RefSeq) codeine O-demethylase (A)	pmd0147	-1.56098	LysoPC 20:2	0.8	2.6424e-06	7
gene-LOC110729592	-1.127	K15746 beta-carotene 3-hydroxylase [EC:1.14.15.24] | (RefSeq) beta-carotene hydroxylase 2, chloroplastic-like (A)	pmd0147	-1.56098	LysoPC 20:2	0.843	2.41e-07	7
gene-LOC110733933	-1.614	K17290 oxidoreductase [EC:1.1.1.-] | (RefSeq) Oxidoreductase HTATIP2 (A)	pmd0147	-1.56098	LysoPC 20:2	0.826	6.573e-07	7
gene-LOC110735480	-1.141	K23260 scopoletin glucosyltransferase [EC:2.4.1.128] | (RefSeq) flavonoid glucosyltransferase (A)	pmd0147	-1.56098	LysoPC 20:2	0.806	1.9634e-06	7
gene-LOC110696285	-1.138	--	pmd0146	-1.27145	LysoPC 20:2(2n isomer)	0.805	2.0667e-06	7
gene-LOC110719241	-2.843	K15397 3-ketoacyl-CoA synthase [EC:2.3.1.199] | (RefSeq) 3-ketoacyl-CoA synthase 5-like (A)	Lmhp011549	-1.39461	LysoPC 20:1	0.812	1.446e-06	7
gene-LOC110735274	-1.669	--	Lmhp011549	-1.39461	LysoPC 20:1	0.825	6.996e-07	7
gene-LOC110693094	1.691	--	Hmln002189	1.49243	Quercetin-3-O-(6''-malonyl)galactoside	0.847	1.796e-07	3
gene-LOC110700813	1.12	--	Hmln002189	1.49243	Quercetin-3-O-(6''-malonyl)galactoside	0.859	8.03e-08	3
gene-LOC110715505	1.817	--	Hmln002189	1.49243	Quercetin-3-O-(6''-malonyl)galactoside	0.828	5.922e-07	3
gene-LOC110681944	1.23	K16871 4-aminobutyrate---pyruvate transaminase [EC:2.6.1.96] | (RefSeq) gamma aminobutyrate transaminase 3, chloroplastic-like (A)	Zmxp005470	2.46371	Tricin-7-O-(6''-O-malonyl)glucoside	0.831	5.04e-07	3
gene-LOC110682171	1.545	K06123 1-acylglycerone phosphate reductase [EC:1.1.1.101] | (RefSeq) hypothetical protein (A)	Zmxp005470	2.46371	Tricin-7-O-(6''-O-malonyl)glucoside	0.819	1.0028e-06	3
gene-LOC110683422	1.558	K03147 phosphomethylpyrimidine synthase [EC:4.1.99.17] | (RefSeq) phosphomethylpyrimidine synthase, chloroplastic-like isoform X1 (A)	Zmxp005470	2.46371	Tricin-7-O-(6''-O-malonyl)glucoside	0.804	2.1934e-06	3
gene-LOC110683476	1.816	--	Zmxp005470	2.46371	Tricin-7-O-(6''-O-malonyl)glucoside	0.817	1.1275e-06	3
gene-LOC110683732	1.748	K03231 elongation factor 1-alpha | (RefSeq) elongation factor 1-alpha-like (A)	Zmxp005470	2.46371	Tricin-7-O-(6''-O-malonyl)glucoside	0.806	1.95e-06	3
gene-LOC110686454	2.235	K03320 ammonium transporter, Amt family | (RefSeq) ammonium transporter 3 member 1-like isoform X1 (A)	Zmxp005470	2.46371	Tricin-7-O-(6''-O-malonyl)glucoside	0.824	7.596e-07	3
gene-LOC110687236	1.331	K20606 mitogen-activated protein kinase kinase kinase ANP1 [EC:2.7.11.25] | (RefSeq) receptor-like serine/threonine-protein kinase SD1-7 isoform X1 (A)	Zmxp005470	2.46371	Tricin-7-O-(6''-O-malonyl)glucoside	0.812	1.4322e-06	3
gene-LOC110689008	5.029	--	Zmxp005470	2.46371	Tricin-7-O-(6''-O-malonyl)glucoside	0.819	9.983e-07	3
gene-LOC110689873	1.917	K05658 ATP-binding cassette, subfamily B (MDR/TAP), member 1 [EC:7.6.2.2] | (RefSeq) uncharacterized protein LOC111781709 (A)	Zmxp005470	2.46371	Tricin-7-O-(6''-O-malonyl)glucoside	0.909	8e-10	3
gene-LOC110689943	1.437	--	Zmxp005470	2.46371	Tricin-7-O-(6''-O-malonyl)glucoside	0.853	1.231e-07	3
gene-LOC110690557	1.273	--	Zmxp005470	2.46371	Tricin-7-O-(6''-O-malonyl)glucoside	0.829	5.631e-07	3
gene-LOC110691437	1.152	K01184 polygalacturonase [EC:3.2.1.15] | (RefSeq) LOC109764960; polygalacturonase ADPG1-like (A)	Zmxp005470	2.46371	Tricin-7-O-(6''-O-malonyl)glucoside	0.838	3.146e-07	3
gene-LOC110694205	1.203	K08244 alpha-glucan, water dikinase [EC:2.7.9.4] | (RefSeq) alpha-glucan water dikinase, chloroplastic-like (A)	Zmxp005470	2.46371	Tricin-7-O-(6''-O-malonyl)glucoside	0.833	4.418e-07	3
gene-LOC110696590	1.064	--	Zmxp005470	2.46371	Tricin-7-O-(6''-O-malonyl)glucoside	0.843	2.28e-07	3
gene-LOC110697670	1.555	--	Zmxp005470	2.46371	Tricin-7-O-(6''-O-malonyl)glucoside	0.819	9.692e-07	3
gene-LOC110699724	4.676	--	Zmxp005470	2.46371	Tricin-7-O-(6''-O-malonyl)glucoside	0.825	6.913e-07	3
[truncated: 148 more rows]
