# Supplementary material for: Combined transcriptome and metabolome analysis of the resistance mechanism of quinoa seedlings to Spodoptera exigua
Source: Front Plant Sci. 2022 Jul 28;13:931145. doi: 10.3389/fpls.2022.931145 (PMC9370066; doi:10.3389/fpls.2022.931145)
Supplement: Supplementary file 13 [file Table_11.XLSX]

## Sheet: Sheet1
Supplementary Table 10 Correlation analysis of the differential multiplicity of gene metabolites in quadrants 6, 8 and 9 of the nine-quadrant graph
geneID	logFC	KEGG	metaID	logFC	meta_Compounds	PCC	PCCP	ninequadrants
gene-LOC110718362	1.098	K13266 pterocarpan reductase [EC:1.23.1.-] | (Kazusa) Lj1g3v2124770.1; - (A)	pme3200	-0.793754	1-methylguanidine	0.835	3.921e-07	6
gene-LOC110731784	1.668	--	pme3200	-0.793754	1-methylguanidine	0.927	1e-10	6
gene-LOC110681846	0.731	--	pme3017	-1.37932	2-Aminoisobutyric acid	-0.804	2.2166e-06	8
gene-LOC110682171	1.545	K06123 1-acylglycerone phosphate reductase [EC:1.1.1.101] | (RefSeq) hypothetical protein (A)	pme3017	-1.37932	2-Aminoisobutyric acid	-0.838	3.136e-07	9
gene-LOC110682409	0.87	--	pme3017	-1.37932	2-Aminoisobutyric acid	-0.816	1.1541e-06	8
gene-LOC110683095	2.13	K13066 caffeic acid 3-O-methyltransferase [EC:2.1.1.68] | (RefSeq) COMT1-2; caffeic acid O-methyltransferase (A)	pme3017	-1.37932	2-Aminoisobutyric acid	-0.822	8.398e-07	9
gene-LOC110683422	1.558	K03147 phosphomethylpyrimidine synthase [EC:4.1.99.17] | (RefSeq) phosphomethylpyrimidine synthase, chloroplastic-like isoform X1 (A)	pme3017	-1.37932	2-Aminoisobutyric acid	-0.814	1.3081e-06	9
gene-LOC110683476	1.816	--	pme3017	-1.37932	2-Aminoisobutyric acid	-0.831	5.008e-07	9
gene-LOC110684801	-0.949	K13464 jasmonate ZIM domain-containing protein | (RefSeq) hypothetical protein (A)	pme3017	-1.37932	2-Aminoisobutyric acid	0.814	1.3167e-06	8
gene-LOC110687236	1.331	K20606 mitogen-activated protein kinase kinase kinase ANP1 [EC:2.7.11.25] | (RefSeq) receptor-like serine/threonine-protein kinase SD1-7 isoform X1 (A)	pme3017	-1.37932	2-Aminoisobutyric acid	-0.803	2.3657e-06	9
gene-LOC110687390	0.955	K13347 peroxisomal membrane protein 2 | (RefSeq) peroxisomal membrane protein PMP22-like (A)	pme3017	-1.37932	2-Aminoisobutyric acid	-0.804	2.261e-06	8
gene-LOC110689177	-0.742	K12900 FUS-interacting serine-arginine-rich protein 1 | (RefSeq) serine/arginine-rich SC35-like splicing factor SCL33 (A)	pme3017	-1.37932	2-Aminoisobutyric acid	0.818	1.029e-06	8
gene-LOC110689817	0.438	K15255 ATP-dependent DNA helicase PIF1 [EC:3.6.4.12] | (RefSeq) uncharacterized protein LOC107022360 (A)	pme3017	-1.37932	2-Aminoisobutyric acid	-0.8	2.6799e-06	8
gene-LOC110692653	1.15	K15405 midchain alkane hydroxylase | (RefSeq) alkane hydroxylase MAH1 (A)	pme3017	-1.37932	2-Aminoisobutyric acid	-0.835	3.848e-07	9
gene-LOC110693612	-0.512	--	pme3017	-1.37932	2-Aminoisobutyric acid	0.878	1.72e-08	8
gene-LOC110694871	0.447	K01102 pyruvate dehydrogenase phosphatase [EC:3.1.3.43] | (RefSeq) putative protein phosphatase 2C 46 (A)	pme3017	-1.37932	2-Aminoisobutyric acid	-0.801	2.6232e-06	8
gene-LOC110699634	-0.834	K03063 26S proteasome regulatory subunit T3 | (RefSeq) 26S protease regulatory subunit 6B homolog (A)	pme3017	-1.37932	2-Aminoisobutyric acid	0.819	1.0186e-06	8
gene-LOC110699724	4.676	--	pme3017	-1.37932	2-Aminoisobutyric acid	-0.841	2.64e-07	9
gene-LOC110699924	3.939	K01840 phosphomannomutase [EC:5.4.2.8] | (RefSeq) uncharacterized protein LOC107434468 (A)	pme3017	-1.37932	2-Aminoisobutyric acid	-0.826	6.797e-07	9
gene-LOC110700139	-0.26	K14498 serine/threonine-protein kinase SRK2 [EC:2.7.11.1] | (RefSeq) serine/threonine-protein kinase SRK2H-like (A)	pme3017	-1.37932	2-Aminoisobutyric acid	0.825	7.213e-07	8
gene-LOC110701000	2.01	K11886 proteasome component ECM29 | (RefSeq) proteasome-associated protein ECM29 homolog (A)	pme3017	-1.37932	2-Aminoisobutyric acid	-0.807	1.9356e-06	9
gene-LOC110702130	1.44	K11996 adenylyltransferase and sulfurtransferase [EC:2.7.7.80 2.8.1.11] | (RefSeq) adenylyltransferase and sulfurtransferase MOCS3-like (A)	pme3017	-1.37932	2-Aminoisobutyric acid	-0.812	1.4815e-06	9
gene-LOC110705093	2.129	--	pme3017	-1.37932	2-Aminoisobutyric acid	-0.807	1.8772e-06	9
gene-LOC110705511	0.509	K03093 RNA polymerase sigma factor | (RefSeq) RNA polymerase sigma factor sigC-like (A)	pme3017	-1.37932	2-Aminoisobutyric acid	-0.805	2.1202e-06	8
gene-LOC110706685	-0.842	K19839 Rho-type GTPase-activating protein 1/2 | (RefSeq) probable Rho-type GTPase-activating protein 3 (A)	pme3017	-1.37932	2-Aminoisobutyric acid	0.836	3.746e-07	8
gene-LOC110706815	3.244	K12486 stromal membrane-associated protein | (RefSeq) probable ADP-ribosylation factor GTPase-activating protein AGD5 (A)	pme3017	-1.37932	2-Aminoisobutyric acid	-0.838	3.175e-07	9
gene-LOC110708743	0.833	K17609 nucleoredoxin [EC:1.8.1.8] | (RefSeq) probable nucleoredoxin 1 (A)	pme3017	-1.37932	2-Aminoisobutyric acid	-0.833	4.286e-07	8
gene-LOC110709177	1.658	K08244 alpha-glucan, water dikinase [EC:2.7.9.4] | (RefSeq) alpha-glucan water dikinase, chloroplastic-like (A)	pme3017	-1.37932	2-Aminoisobutyric acid	-0.829	5.628e-07	9
gene-LOC110709326	0.98	K14570 RNA exonuclease 1 [EC:3.1.-.-] | (RefSeq) predicted protein (A)	pme3017	-1.37932	2-Aminoisobutyric acid	-0.815	1.2223e-06	8
gene-LOC110710574	0.798	K00454 lipoxygenase [EC:1.13.11.12] | (RefSeq) lipoxygenase 6, chloroplastic-like (A)	pme3017	-1.37932	2-Aminoisobutyric acid	-0.809	1.6628e-06	8
gene-LOC110711833	0.978	K01184 polygalacturonase [EC:3.2.1.15] | (RefSeq) polygalacturonase QRT2-like (A)	pme3017	-1.37932	2-Aminoisobutyric acid	-0.807	1.8501e-06	8
gene-LOC110713997	2.852	K01061 carboxymethylenebutenolidase [EC:3.1.1.45] | (RefSeq) carboxymethylenebutenolidase homolog (A)	pme3017	-1.37932	2-Aminoisobutyric acid	-0.81	1.6377e-06	9
gene-LOC110714036	-0.641	K09872 aquaporin PIP | (RefSeq) probable aquaporin PIP1-4 (A)	pme3017	-1.37932	2-Aminoisobutyric acid	0.809	1.7504e-06	8
gene-LOC110714604	2.476	K14496 abscisic acid receptor PYR/PYL family | (RefSeq) abscisic acid receptor PYL8-like (A)	pme3017	-1.37932	2-Aminoisobutyric acid	-0.801	2.5888e-06	9
gene-LOC110714661	1.784	K09588 cytochrome P450 family 90 subfamily A polypeptide 1 [EC:1.14.-.-] | (RefSeq) cytochrome P450 90A1-like (A)	pme3017	-1.37932	2-Aminoisobutyric acid	-0.822	8.524e-07	9
gene-LOC110716273	0.518	K00873 pyruvate kinase [EC:2.7.1.40] | (RefSeq) pyruvate kinase, cytosolic isozyme (A)	pme3017	-1.37932	2-Aminoisobutyric acid	-0.819	9.925e-07	8
gene-LOC110717674	0.807	--	pme3017	-1.37932	2-Aminoisobutyric acid	-0.814	1.297e-06	8
gene-LOC110718717	0.913	K13082 bifunctional dihydroflavonol 4-reductase/flavanone 4-reductase [EC:1.1.1.219 1.1.1.234] | (RefSeq) dihydroflavonol 4-reductase-like (A)	pme3017	-1.37932	2-Aminoisobutyric acid	-0.816	1.1734e-06	8
gene-LOC110721030	1.736	K03146 cysteine-dependent adenosine diphosphate thiazole synthase [EC:2.4.2.60] | (RefSeq) thiamine thiazole synthase, chloroplastic-like (A)	pme3017	-1.37932	2-Aminoisobutyric acid	-0.826	6.52e-07	9
gene-LOC110723750	1.068	K03146 cysteine-dependent adenosine diphosphate thiazole synthase [EC:2.4.2.60] | (RefSeq) thiamine thiazole synthase, chloroplastic-like (A)	pme3017	-1.37932	2-Aminoisobutyric acid	-0.829	5.69e-07	9
gene-LOC110726835	-0.62	--	pme3017	-1.37932	2-Aminoisobutyric acid	0.85	1.443e-07	8
gene-LOC110728553	-0.795	K04507 calcyclin binding protein | (RefSeq) calcyclin-binding protein-like (A)	pme3017	-1.37932	2-Aminoisobutyric acid	0.823	8.14e-07	8
gene-LOC110729117	-0.583	K03066 26S proteasome regulatory subunit T6 | (RefSeq) 26S proteasome regulatory subunit 8 homolog A (A)	pme3017	-1.37932	2-Aminoisobutyric acid	0.866	4.73e-08	8
gene-LOC110730526	-0.514	K14500 BR-signaling kinase [EC:2.7.11.1] | (RefSeq) uncharacterized protein LOC108834630 (A)	pme3017	-1.37932	2-Aminoisobutyric acid	0.806	1.9483e-06	8
gene-LOC110730590	1.052	K01805 xylose isomerase [EC:5.3.1.5] | (RefSeq) xylose isomerase (A)	pme3017	-1.37932	2-Aminoisobutyric acid	-0.823	7.9e-07	9
gene-LOC110731453	2.59	--	pme3017	-1.37932	2-Aminoisobutyric acid	-0.808	1.7945e-06	9
gene-LOC110731633	0.511	--	pme3017	-1.37932	2-Aminoisobutyric acid	-0.801	2.5961e-06	8
gene-LOC110732405	-0.626	K20222 importin-5 | (RefSeq) importin-5-like isoform X1 (A)	pme3017	-1.37932	2-Aminoisobutyric acid	0.811	1.5356e-06	8
gene-LOC110732782	1.248	--	pme3017	-1.37932	2-Aminoisobutyric acid	-0.808	1.7961e-06	9
gene-LOC110734353	0.602	K17732 mitochondrial-processing peptidase subunit beta [EC:3.4.24.64] | (RefSeq) mitochondrial processing peptidase (A)	pme3017	-1.37932	2-Aminoisobutyric acid	-0.813	1.391e-06	8
gene-LOC110734759	1.202	--	pme3017	-1.37932	2-Aminoisobutyric acid	-0.848	1.718e-07	9
gene-LOC110736027	2.947	K05282 gibberellin-44 dioxygenase [EC:1.14.11.12] | (RefSeq) gibberellin 20 oxidase 2 (A)	pme3017	-1.37932	2-Aminoisobutyric acid	-0.817	1.1079e-06	9
gene-LOC110736339	1.955	--	pme3017	-1.37932	2-Aminoisobutyric acid	-0.817	1.1374e-06	9
gene-LOC110736843	-0.632	K12890 splicing factor, arginine/serine-rich 1 | (RefSeq) serine/arginine-rich splicing factor SR30-like isoform X1 (A)	pme3017	-1.37932	2-Aminoisobutyric acid	0.825	6.94e-07	8
gene-LOC110738798	0.793	K02987 small subunit ribosomal protein S4e | (RefSeq) 40S ribosomal protein S4-C (A)	pme3017	-1.37932	2-Aminoisobutyric acid	-0.851	1.378e-07	8
gene-LOC110682171	1.545	K06123 1-acylglycerone phosphate reductase [EC:1.1.1.101] | (RefSeq) hypothetical protein (A)	pmb0484	-1.123	Choline	-0.822	8.414e-07	9
gene-LOC110682409	0.87	--	pmb0484	-1.123	Choline	-0.801	2.5672e-06	8
gene-LOC110683095	2.13	K13066 caffeic acid 3-O-methyltransferase [EC:2.1.1.68] | (RefSeq) COMT1-2; caffeic acid O-methyltransferase (A)	pmb0484	-1.123	Choline	-0.835	3.8e-07	9
gene-LOC110683422	1.558	K03147 phosphomethylpyrimidine synthase [EC:4.1.99.17] | (RefSeq) phosphomethylpyrimidine synthase, chloroplastic-like isoform X1 (A)	pmb0484	-1.123	Choline	-0.807	1.9305e-06	9
gene-LOC110683476	1.816	--	pmb0484	-1.123	Choline	-0.822	8.363e-07	9
gene-LOC110683732	1.748	K03231 elongation factor 1-alpha | (RefSeq) elongation factor 1-alpha-like (A)	pmb0484	-1.123	Choline	-0.805	2.0638e-06	9
gene-LOC110684801	-0.949	K13464 jasmonate ZIM domain-containing protein | (RefSeq) hypothetical protein (A)	pmb0484	-1.123	Choline	0.806	1.9597e-06	8
gene-LOC110687236	1.331	K20606 mitogen-activated protein kinase kinase kinase ANP1 [EC:2.7.11.25] | (RefSeq) receptor-like serine/threonine-protein kinase SD1-7 isoform X1 (A)	pmb0484	-1.123	Choline	-0.802	2.4252e-06	9
gene-LOC110687390	0.955	K13347 peroxisomal membrane protein 2 | (RefSeq) peroxisomal membrane protein PMP22-like (A)	pmb0484	-1.123	Choline	-0.805	2.1269e-06	8
gene-LOC110687821	1.523	--	pmb0484	-1.123	Choline	-0.815	1.2207e-06	9
gene-LOC110688094	1.477	--	pmb0484	-1.123	Choline	-0.805	2.1362e-06	9
gene-LOC110688095	1.958	--	pmb0484	-1.123	Choline	-0.812	1.4311e-06	9
gene-LOC110689177	-0.742	K12900 FUS-interacting serine-arginine-rich protein 1 | (RefSeq) serine/arginine-rich SC35-like splicing factor SCL33 (A)	pmb0484	-1.123	Choline	0.844	2.15e-07	8
gene-LOC110690832	-0.647	K00327 NADPH-ferrihemoprotein reductase [EC:1.6.2.4] | (RefSeq) NADPH--cytochrome P450 reductase-like (A)	pmb0484	-1.123	Choline	0.826	6.543e-07	8
gene-LOC110690850	0.776	K12115 clock-associated PAS protein ZTL | (RefSeq) adagio protein 1-like (A)	pmb0484	-1.123	Choline	-0.818	1.0247e-06	8
gene-LOC110692247	-0.982	K00327 NADPH-ferrihemoprotein reductase [EC:1.6.2.4] | (RefSeq) NADPH--cytochrome P450 reductase-like (A)	pmb0484	-1.123	Choline	0.805	2.1038e-06	8
gene-LOC110692264	0.917	K12115 clock-associated PAS protein ZTL | (RefSeq) adagio protein 1-like (A)	pmb0484	-1.123	Choline	-0.808	1.8385e-06	8
gene-LOC110692269	2.127	K01535 H+-transporting ATPase [EC:7.1.2.1] | (RefSeq) plasma membrane ATPase 4-like isoform X1 (A)	pmb0484	-1.123	Choline	-0.8	2.6568e-06	9
gene-LOC110692653	1.15	K15405 midchain alkane hydroxylase | (RefSeq) alkane hydroxylase MAH1 (A)	pmb0484	-1.123	Choline	-0.823	8.142e-07	9
gene-LOC110693612	-0.512	--	pmb0484	-1.123	Choline	0.859	7.69e-08	8
gene-LOC110698459	2.777	K13195 cold-inducible RNA-binding protein | (RefSeq) glycine-rich RNA-binding, abscisic acid-inducible protein-like (A)	pmb0484	-1.123	Choline	-0.816	1.1962e-06	9
gene-LOC110699358	1.867	--	pmb0484	-1.123	Choline	-0.813	1.4033e-06	9
gene-LOC110699634	-0.834	K03063 26S proteasome regulatory subunit T3 | (RefSeq) 26S protease regulatory subunit 6B homolog (A)	pmb0484	-1.123	Choline	0.859	7.49e-08	8
gene-LOC110699724	4.676	--	pmb0484	-1.123	Choline	-0.81	1.6475e-06	9
gene-LOC110699924	3.939	K01840 phosphomannomutase [EC:5.4.2.8] | (RefSeq) uncharacterized protein LOC107434468 (A)	pmb0484	-1.123	Choline	-0.828	5.965e-07	9
gene-LOC110700139	-0.26	K14498 serine/threonine-protein kinase SRK2 [EC:2.7.11.1] | (RefSeq) serine/threonine-protein kinase SRK2H-like (A)	pmb0484	-1.123	Choline	0.807	1.8784e-06	8
gene-LOC110701000	2.01	K11886 proteasome component ECM29 | (RefSeq) proteasome-associated protein ECM29 homolog (A)	pmb0484	-1.123	Choline	-0.832	4.59e-07	9
gene-LOC110702767	1.009	K12135 zinc finger protein CONSTANS | (RefSeq) zinc finger protein CONSTANS-LIKE 2-like (A)	pmb0484	-1.123	Choline	-0.819	1.0179e-06	9
gene-LOC110705093	2.129	--	pmb0484	-1.123	Choline	-0.825	7.225e-07	9
gene-LOC110705511	0.509	K03093 RNA polymerase sigma factor | (RefSeq) RNA polymerase sigma factor sigC-like (A)	pmb0484	-1.123	Choline	-0.827	6.24e-07	8
gene-LOC110706239	0.415	K00856 adenosine kinase [EC:2.7.1.20] | (RefSeq) adenosine kinase 2-like (A)	pmb0484	-1.123	Choline	-0.809	1.7026e-06	8
gene-LOC110706605	0.923	K21374 7-deoxyloganetin glucosyltransferase [EC:2.4.1.324] | (RefSeq) 7-deoxyloganetin glucosyltransferase (A)	pmb0484	-1.123	Choline	-0.832	4.653e-07	8
gene-LOC110706685	-0.842	K19839 Rho-type GTPase-activating protein 1/2 | (RefSeq) probable Rho-type GTPase-activating protein 3 (A)	pmb0484	-1.123	Choline	0.842	2.423e-07	8
gene-LOC110706815	3.244	K12486 stromal membrane-associated protein | (RefSeq) probable ADP-ribosylation factor GTPase-activating protein AGD5 (A)	pmb0484	-1.123	Choline	-0.849	1.522e-07	9
gene-LOC110708743	0.833	K17609 nucleoredoxin [EC:1.8.1.8] | (RefSeq) probable nucleoredoxin 1 (A)	pmb0484	-1.123	Choline	-0.847	1.748e-07	8
gene-LOC110709177	1.658	K08244 alpha-glucan, water dikinase [EC:2.7.9.4] | (RefSeq) alpha-glucan water dikinase, chloroplastic-like (A)	pmb0484	-1.123	Choline	-0.814	1.3183e-06	9
gene-LOC110709737	-0.76	--	pmb0484	-1.123	Choline	0.813	1.394e-06	8
gene-LOC110712360	-0.906	K07393 glutathionyl-hydroquinone reductase [EC:1.8.5.7] | (RefSeq) uncharacterized protein LOC103645645 (A)	pmb0484	-1.123	Choline	0.808	1.7533e-06	8
gene-LOC110713997	2.852	K01061 carboxymethylenebutenolidase [EC:3.1.1.45] | (RefSeq) carboxymethylenebutenolidase homolog (A)	pmb0484	-1.123	Choline	-0.818	1.0392e-06	9
gene-LOC110714036	-0.641	K09872 aquaporin PIP | (RefSeq) probable aquaporin PIP1-4 (A)	pmb0484	-1.123	Choline	0.801	2.6113e-06	8
gene-LOC110714661	1.784	K09588 cytochrome P450 family 90 subfamily A polypeptide 1 [EC:1.14.-.-] | (RefSeq) cytochrome P450 90A1-like (A)	pmb0484	-1.123	Choline	-0.804	2.2396e-06	9
gene-LOC110716273	0.518	K00873 pyruvate kinase [EC:2.7.1.40] | (RefSeq) pyruvate kinase, cytosolic isozyme (A)	pmb0484	-1.123	Choline	-0.824	7.658e-07	8
gene-LOC110718717	0.913	K13082 bifunctional dihydroflavonol 4-reductase/flavanone 4-reductase [EC:1.1.1.219 1.1.1.234] | (RefSeq) dihydroflavonol 4-reductase-like (A)	pmb0484	-1.123	Choline	-0.802	2.4351e-06	8
gene-LOC110721030	1.736	K03146 cysteine-dependent adenosine diphosphate thiazole synthase [EC:2.4.2.60] | (RefSeq) thiamine thiazole synthase, chloroplastic-like (A)	pmb0484	-1.123	Choline	-0.807	1.8504e-06	9
gene-LOC110723279	0.665	K03665 GTPase | (RefSeq) uncharacterized protein LOC110723279 (A)	pmb0484	-1.123	Choline	-0.809	1.6974e-06	8
gene-LOC110723750	1.068	K03146 cysteine-dependent adenosine diphosphate thiazole synthase [EC:2.4.2.60] | (RefSeq) thiamine thiazole synthase, chloroplastic-like (A)	pmb0484	-1.123	Choline	-0.814	1.3115e-06	9
gene-LOC110725140	-0.96	K09775 uncharacterized protein | (RefSeq) hypothetical protein (A)	pmb0484	-1.123	Choline	0.824	7.62e-07	8
gene-LOC110726835	-0.62	--	pmb0484	-1.123	Choline	0.864	5.45e-08	8
gene-LOC110729117	-0.583	K03066 26S proteasome regulatory subunit T6 | (RefSeq) 26S proteasome regulatory subunit 8 homolog A (A)	pmb0484	-1.123	Choline	0.871	3.09e-08	8
gene-LOC110730526	-0.514	K14500 BR-signaling kinase [EC:2.7.11.1] | (RefSeq) uncharacterized protein LOC108834630 (A)	pmb0484	-1.123	Choline	0.843	2.345e-07	8
gene-LOC110730590	1.052	K01805 xylose isomerase [EC:5.3.1.5] | (RefSeq) xylose isomerase (A)	pmb0484	-1.123	Choline	-0.813	1.3884e-06	9
gene-LOC110731453	2.59	--	pmb0484	-1.123	Choline	-0.821	9.113e-07	9
gene-LOC110732405	-0.626	K20222 importin-5 | (RefSeq) importin-5-like isoform X1 (A)	pmb0484	-1.123	Choline	0.835	3.942e-07	8
gene-LOC110734353	0.602	K17732 mitochondrial-processing peptidase subunit beta [EC:3.4.24.64] | (RefSeq) mitochondrial processing peptidase (A)	pmb0484	-1.123	Choline	-0.813	1.3977e-06	8
gene-LOC110734759	1.202	--	pmb0484	-1.123	Choline	-0.824	7.616e-07	9
gene-LOC110735310	0.908	K19073 divinyl chlorophyllide a 8-vinyl-reductase [EC:1.3.1.75] | (RefSeq) divinyl chlorophyllide a 8-vinyl-reductase, chloroplastic-like (A)	pmb0484	-1.123	Choline	-0.828	5.804e-07	8
gene-LOC110736027	2.947	K05282 gibberellin-44 dioxygenase [EC:1.14.11.12] | (RefSeq) gibberellin 20 oxidase 2 (A)	pmb0484	-1.123	Choline	-0.839	2.99e-07	9
gene-LOC110736843	-0.632	K12890 splicing factor, arginine/serine-rich 1 | (RefSeq) serine/arginine-rich splicing factor SR30-like isoform X1 (A)	pmb0484	-1.123	Choline	0.819	9.687e-07	8
gene-LOC110737049	-0.696	K12951 cobalt/nickel-transporting P-type ATPase D [EC:3.6.3.-] | (RefSeq) hypothetical protein (A)	pmb0484	-1.123	Choline	0.807	1.8479e-06	8
gene-LOC110737054	0.681	K08867 WNK lysine deficient protein kinase [EC:2.7.11.1] | (RefSeq) probable serine/threonine-protein kinase WNK9 isoform X1 (A)	pmb0484	-1.123	Choline	-0.81	1.5977e-06	8
gene-LOC110738798	0.793	K02987 small subunit ribosomal protein S4e | (RefSeq) 40S ribosomal protein S4-C (A)	pmb0484	-1.123	Choline	-0.849	1.584e-07	8
gene-LOC110700433	3.407	K07426 cytochrome P450 family 4 subfamily B polypeptide 1 [EC:1.14.14.1] | (RefSeq) cytochrome P450 CYP72A219-like (A)	mws0574	-0.400565	2-Hydroxyisobutyric acid	-0.837	3.367e-07	6
gene-LOC110719207	1.061	K12135 zinc finger protein CONSTANS | (RefSeq) zinc finger protein CONSTANS-LIKE 2-like (A)	pme1975	0.305664	Malonic acid	0.838	3.142e-07	6
gene-LOC110715847	1.492	--	pme0006	-0.490137	L-Proline	-0.821	8.752e-07	6
gene-LOC110723278	3.281	--	pme0006	-0.490137	L-Proline	-0.802	2.3882e-06	6
gene-LOC110681596	1.253	K00815 tyrosine aminotransferase [EC:2.6.1.5] | (RefSeq) probable aminotransferase TAT2 (A)	pme0275	-1.19182	4-Oxopentanoic Acid	-0.819	1.0087e-06	9
gene-LOC110685411	-0.677	--	pme0275	-1.19182	4-Oxopentanoic Acid	0.973	0	8
gene-LOC110685414	-0.6	--	pme0275	-1.19182	4-Oxopentanoic Acid	0.933	0	8
gene-LOC110686155	-0.563	--	pme0275	-1.19182	4-Oxopentanoic Acid	0.917	3e-10	8
gene-LOC110687643	-0.479	K01593 aromatic-L-amino-acid/L-tryptophan decarboxylase [EC:4.1.1.28 4.1.1.105] | (RefSeq) tyrosine/DOPA decarboxylase (A)	pme0275	-1.19182	4-Oxopentanoic Acid	0.934	0	8
gene-LOC110688347	0.349	--	pme0275	-1.19182	4-Oxopentanoic Acid	0.859	7.51e-08	8
gene-LOC110689827	-0.463	--	pme0275	-1.19182	4-Oxopentanoic Acid	0.954	0	8
gene-LOC110690742	-0.075	K22450 aralkylamine N-acetyltransferase [EC:2.3.1.87] | (RefSeq) acetyltransferase NSI-like (A)	pme0275	-1.19182	4-Oxopentanoic Acid	0.82	9.563e-07	8
gene-LOC110693417	1.537	K06943 nucleolar GTP-binding protein | (RefSeq) uncharacterized protein LOC108835530 (A)	pme0275	-1.19182	4-Oxopentanoic Acid	-0.821	9.121e-07	9
gene-LOC110694461	-0.383	--	pme0275	-1.19182	4-Oxopentanoic Acid	0.96	0	8
gene-LOC110694534	0.763	K01674 carbonic anhydrase [EC:4.2.1.1] | (RefSeq) LOC109772606; alpha carbonic anhydrase 1, chloroplastic-like (A)	pme0275	-1.19182	4-Oxopentanoic Acid	-0.959	0	8
gene-LOC110696876	-0.175	--	pme0275	-1.19182	4-Oxopentanoic Acid	0.957	0	8
gene-LOC110697141	0.522	--	pme0275	-1.19182	4-Oxopentanoic Acid	-0.961	0	8
gene-LOC110700981	-0.277	K13412 calcium-dependent protein kinase [EC:2.7.11.1] | (RefSeq) calcium-dependent protein kinase 17-like (A)	pme0275	-1.19182	4-Oxopentanoic Acid	0.877	1.96e-08	8
gene-LOC110702362	-0.169	--	pme0275	-1.19182	4-Oxopentanoic Acid	0.954	0	8
gene-LOC110704015	-0.652	--	pme0275	-1.19182	4-Oxopentanoic Acid	0.808	1.8274e-06	8
gene-LOC110705204	0.543	K00161 pyruvate dehydrogenase E1 component alpha subunit [EC:1.2.4.1] | (RefSeq) pyruvate dehydrogenase E1 component subunit alpha-3, chloroplastic-like (A)	pme0275	-1.19182	4-Oxopentanoic Acid	0.907	1e-09	8
gene-LOC110706483	-0.691	K15382 solute carrier family 50 (sugar transporter) | (RefSeq) bidirectional sugar transporter SWEET6b-like isoform X1 (A)	pme0275	-1.19182	4-Oxopentanoic Acid	0.853	1.213e-07	8
gene-LOC110709218	1.525	K16302 metal transporter CNNM | (RefSeq) DUF21 domain-containing protein At2g14520-like (A)	pme0275	-1.19182	4-Oxopentanoic Acid	-0.833	4.421e-07	9
gene-LOC110711596	0.522	--	pme0275	-1.19182	4-Oxopentanoic Acid	-0.961	0	8
gene-LOC110712870	-0.282	K01893 asparaginyl-tRNA synthetase [EC:6.1.1.22] | (RefSeq) asparagine--tRNA ligase, chloroplastic/mitochondrial-like isoform X1 (A)	pme0275	-1.19182	4-Oxopentanoic Acid	0.907	1.1e-09	8
gene-LOC110713533	0.522	--	pme0275	-1.19182	4-Oxopentanoic Acid	-0.961	0	8
gene-LOC110721140	0.522	K21596 calmodulin-binding transcription activator | (RefSeq) calmodulin-binding transcription activator 6-like (A)	pme0275	-1.19182	4-Oxopentanoic Acid	-0.961	0	8
gene-LOC110723679	0.155	K10418 dynein light chain LC8-type | (RefSeq) dynein light chain 2, cytoplasmic (A)	pme0275	-1.19182	4-Oxopentanoic Acid	0.828	5.77e-07	8
gene-LOC110731761	-0.78	K20728 vegetative storage protein 2 | (RefSeq) vegetative storage protein 2-like (A)	pme0275	-1.19182	4-Oxopentanoic Acid	0.939	0	8
gene-LOC110734206	-0.381	K01465 dihydroorotase [EC:3.5.2.3] | (RefSeq) dihydroorotase, mitochondrial-like (A)	pme0275	-1.19182	4-Oxopentanoic Acid	0.965	0	8
gene-LOC110739582	0.09	--	pme0275	-1.19182	4-Oxopentanoic Acid	0.902	1.8e-09	8
gene-LOC110739834	0.763	--	pme0275	-1.19182	4-Oxopentanoic Acid	-0.959	0	8
gene-LOC110725291	1.004	K13416 brassinosteroid insensitive 1-associated receptor kinase 1 [EC:2.7.10.1 2.7.11.1] | (RefSeq) BRASSINOSTEROID INSENSITIVE 1-associated receptor kinase 1-like (A)	mws0191	-0.283121	Betaine	-0.816	1.1582e-06	6
gene-LOC110682146	1.683	K13116 ATP-dependent RNA helicase DDX41 [EC:3.6.4.13] | (RefSeq) uncharacterized protein LOC110093888 isoform X1 (A)	pme1730	-0.728486	D-Erythronolactone	-0.813	1.3599e-06	6
gene-LOC110716376	2.328	K21919 BTB/POZ domain-containing protein KCTD9 | (RefSeq) FH protein interacting protein FIP2-like (A)	pme1730	-0.728486	D-Erythronolactone	-0.806	1.9459e-06	6
gene-LOC110729081	1.154	--	pme1730	-0.728486	D-Erythronolactone	-0.853	1.157e-07	6
gene-LOC110682146	1.683	K13116 ATP-dependent RNA helicase DDX41 [EC:3.6.4.13] | (RefSeq) uncharacterized protein LOC110093888 isoform X1 (A)	mws0147	-1.69068	β-Hydroxyisovaleric acid	-0.822	8.268e-07	9
gene-LOC110682258	-0.868	K15223 upstream activation factor subunit UAF30 | (RefSeq) upstream activation factor subunit spp27-like (A)	mws0147	-1.69068	β-Hydroxyisovaleric acid	0.833	4.43e-07	8
gene-LOC110684642	-0.955	K00487 trans-cinnamate 4-monooxygenase [EC:1.14.14.91] | (RefSeq) trans-cinnamate 4-monooxygenase (A)	mws0147	-1.69068	β-Hydroxyisovaleric acid	0.81	1.636e-06	8
gene-LOC110688068	-0.639	K13806 sn1-specific diacylglycerol lipase [EC:3.1.1.-] | (RefSeq) uncharacterized LOC100810158 (A)	mws0147	-1.69068	β-Hydroxyisovaleric acid	0.813	1.3947e-06	8
gene-LOC110691094	0.56	K01805 xylose isomerase [EC:5.3.1.5] | (RefSeq) xylose isomerase (A)	mws0147	-1.69068	β-Hydroxyisovaleric acid	-0.866	4.66e-08	8
gene-LOC110699737	0.919	K08288 protein kinase C substrate 80K-H | (RefSeq) glucosidase 2 subunit beta-like (A)	mws0147	-1.69068	β-Hydroxyisovaleric acid	-0.817	1.0963e-06	8
gene-LOC110700589	1.2	K00799 glutathione S-transferase [EC:2.5.1.18] | (RefSeq) glutathione S-transferase U9-like (A)	mws0147	-1.69068	β-Hydroxyisovaleric acid	-0.808	1.7894e-06	9
gene-LOC110702135	1.839	--	mws0147	-1.69068	β-Hydroxyisovaleric acid	-0.801	2.5141e-06	9
gene-LOC110702169	3.279	--	mws0147	-1.69068	β-Hydroxyisovaleric acid	-0.815	1.2613e-06	9
gene-LOC110702217	1.861	K08999 uncharacterized protein | (RefSeq) bifunctional nuclease 2-like (A)	mws0147	-1.69068	β-Hydroxyisovaleric acid	-0.804	2.1751e-06	9
gene-LOC110702421	2.367	--	mws0147	-1.69068	β-Hydroxyisovaleric acid	-0.878	1.74e-08	9
gene-LOC110704771	1.322	--	mws0147	-1.69068	β-Hydroxyisovaleric acid	-0.827	6.205e-07	9
gene-LOC110706918	0.746	K01968 3-methylcrotonyl-CoA carboxylase alpha subunit [EC:6.4.1.4] | (RefSeq) methylcrotonoyl-CoA carboxylase subunit alpha, mitochondrial (A)	mws0147	-1.69068	β-Hydroxyisovaleric acid	-0.813	1.3923e-06	8
gene-LOC110711783	-0.421	K00924 kinase [EC:2.7.1.-] | (RefSeq) CDPK-related kinase 7-like (A)	mws0147	-1.69068	β-Hydroxyisovaleric acid	0.816	1.1573e-06	8
gene-LOC110714036	-0.641	K09872 aquaporin PIP | (RefSeq) probable aquaporin PIP1-4 (A)	mws0147	-1.69068	β-Hydroxyisovaleric acid	0.839	3.094e-07	8
gene-LOC110723246	0.42	K03884 NADH-ubiquinone oxidoreductase chain 6 [EC:7.1.1.2] | (RefSeq) uncharacterized protein LOC109243048 (A)	mws0147	-1.69068	β-Hydroxyisovaleric acid	-0.814	1.277e-06	8
gene-LOC110723279	0.665	K03665 GTPase | (RefSeq) uncharacterized protein LOC110723279 (A)	mws0147	-1.69068	β-Hydroxyisovaleric acid	-0.827	6.44e-07	8
gene-LOC110725291	1.004	K13416 brassinosteroid insensitive 1-associated receptor kinase 1 [EC:2.7.10.1 2.7.11.1] | (RefSeq) BRASSINOSTEROID INSENSITIVE 1-associated receptor kinase 1-like (A)	mws0147	-1.69068	β-Hydroxyisovaleric acid	-0.829	5.621e-07	9
gene-LOC110728529	1.216	K14003 prolactin regulatory element-binding protein | (RefSeq) SEC12-like protein 1 (A)	mws0147	-1.69068	β-Hydroxyisovaleric acid	-0.816	1.1656e-06	9
gene-LOC110729180	1.996	K00326 cytochrome-b5 reductase [EC:1.6.2.2] | (RefSeq) NADH-cytochrome b5 reductase-like protein (A)	mws0147	-1.69068	β-Hydroxyisovaleric acid	-0.867	4.33e-08	9
gene-LOC110733113	0.555	K17732 mitochondrial-processing peptidase subunit beta [EC:3.4.24.64] | (RefSeq) mitochondrial processing peptidase (A)	mws0147	-1.69068	β-Hydroxyisovaleric acid	-0.809	1.7097e-06	8
gene-LOC110736543	0.982	K01304 pyroglutamyl-peptidase [EC:3.4.19.3] | (RefSeq) uncharacterized protein LOC110736543 (A)	mws0147	-1.69068	β-Hydroxyisovaleric acid	-0.829	5.732e-07	8
gene-LOC110737742	1.431	K05658 ATP-binding cassette, subfamily B (MDR/TAP), member 1 [EC:3.6.3.44] | (RefSeq) ABC transporter B family member 13-like (A)	mws0147	-1.69068	β-Hydroxyisovaleric acid	-0.819	9.971e-07	9
gene-LOC110739100	4.432	K09838 zeaxanthin epoxidase [EC:1.14.15.21] | (RefSeq) zeaxanthin epoxidase, chloroplastic (A)	mws0147	-1.69068	β-Hydroxyisovaleric acid	-0.81	1.6195e-06	9
gene-LOC110682043	1.417	--	mws0230	0.299246	L-Threonine	0.802	2.3988e-06	6
gene-LOC110688856	2.201	--	mws0230	0.299246	L-Threonine	0.802	2.4495e-06	6
gene-LOC110693165	1.378	--	mws0230	0.299246	L-Threonine	0.819	9.718e-07	6
gene-LOC110698570	1.103	K15223 upstream activation factor subunit UAF30 | (RefSeq) upstream activation factor subunit spp27-like isoform X1 (A)	mws0230	0.299246	L-Threonine	0.813	1.3656e-06	6
gene-LOC110698625	1.038	K00864 glycerol kinase [EC:2.7.1.30] | (RefSeq) glycerol kinase-like (A)	mws0230	0.299246	L-Threonine	0.822	8.558e-07	6
gene-LOC110706906	2.531	K10666 E3 ubiquitin-protein ligase RNF5 [EC:2.3.2.27] | (RefSeq) E3 ubiquitin-protein ligase RMA1H1-like (A)	mws0230	0.299246	L-Threonine	0.844	2.183e-07	6
gene-LOC110708798	1.071	K15363 fanconi-associated nuclease 1 [EC:3.1.21.- 3.1.4.1] | (RefSeq) fanconi-associated nuclease 1 homolog (A)	mws0230	0.299246	L-Threonine	0.812	1.4165e-06	6
gene-LOC110709587	2.311	--	mws0230	0.299246	L-Threonine	0.824	7.44e-07	6
gene-LOC110726910	2.995	K00306 sarcosine oxidase / L-pipecolate oxidase [EC:1.5.3.1 1.5.3.7] | (RefSeq) probable sarcosine oxidase (A)	mws0230	0.299246	L-Threonine	0.804	2.1978e-06	6
gene-LOC110728529	1.216	K14003 prolactin regulatory element-binding protein | (RefSeq) SEC12-like protein 1 (A)	mws0230	0.299246	L-Threonine	0.804	2.267e-06	6
gene-LOC110735705	1.574	K05841 sterol 3beta-glucosyltransferase [EC:2.4.1.173] | (RefSeq) sterol 3-beta-glucosyltransferase UGT80B1-like (A)	mws0230	0.299246	L-Threonine	0.813	1.3841e-06	6
gene-LOC110736505	1.441	K13416 brassinosteroid insensitive 1-associated receptor kinase 1 [EC:2.7.10.1 2.7.11.1] | (RefSeq) BRASSINOSTEROID INSENSITIVE 1-associated receptor kinase 1-like (A)	mws0230	0.299246	L-Threonine	0.81	1.6032e-06	6
gene-LOC110736749	1.302	K07893 Ras-related protein Rab-6A | (RefSeq) ras-related protein RABH1b-like (A)	mws0230	0.299246	L-Threonine	0.819	9.748e-07	6
gene-LOC110738903	1.072	--	mws0230	0.299246	L-Threonine	0.815	1.2609e-06	6
gene-LOC110692306	1.822	K20044 phosphatidylinositol-binding clathrin assembly protein | (RefSeq) putative clathrin assembly protein At5g57200 (A)	pmb0069	-0.61487	Benzamide	-0.801	2.6302e-06	6
gene-LOC110702021	1.033	K13457 disease resistance protein RPM1 | (RefSeq) disease resistance protein RPM1 (A)	pmb0069	-0.61487	Benzamide	-0.825	7.215e-07	6
gene-LOC110703602	2.097	--	pmb0069	-0.61487	Benzamide	-0.811	1.552e-06	6
gene-LOC110714652	1.272	K13416 brassinosteroid insensitive 1-associated receptor kinase 1 [EC:2.7.10.1 2.7.11.1] | (RefSeq) BRASSINOSTEROID INSENSITIVE 1-associated receptor kinase 1-like (A)	pmb0069	-0.61487	Benzamide	-0.801	2.5422e-06	6
gene-LOC110702021	1.033	K13457 disease resistance protein RPM1 | (RefSeq) disease resistance protein RPM1 (A)	mws0491	-0.681614	Phenethylamine	-0.827	6.37e-07	6
gene-LOC110703602	2.097	--	mws0491	-0.681614	Phenethylamine	-0.812	1.4732e-06	6
gene-LOC110714652	1.272	K13416 brassinosteroid insensitive 1-associated receptor kinase 1 [EC:2.7.10.1 2.7.11.1] | (RefSeq) BRASSINOSTEROID INSENSITIVE 1-associated receptor kinase 1-like (A)	mws0491	-0.681614	Phenethylamine	-0.81	1.6254e-06	6
gene-LOC110694001	-0.708	--	Lmbn001930	-1.97687	2-Hydroxybenzaldehyde (Salicylaldehyde)	0.838	3.119e-07	8
gene-LOC110703417	-0.317	K08829 male germ cell-associated kinase [EC:2.7.11.22] | (RefSeq) serine/threonine-protein kinase MHK-like isoform X1 (A)	Lmbn001930	-1.97687	2-Hydroxybenzaldehyde (Salicylaldehyde)	0.805	2.153e-06	8
gene-LOC110704016	-0.73	--	Lmbn001930	-1.97687	2-Hydroxybenzaldehyde (Salicylaldehyde)	0.857	8.71e-08	8
gene-LOC110705912	-0.822	K00131 glyceraldehyde-3-phosphate dehydrogenase (NADP+) [EC:1.2.1.9] | (RefSeq) NADP-dependent glyceraldehyde-3-phosphate dehydrogenase (A)	Lmbn001930	-1.97687	2-Hydroxybenzaldehyde (Salicylaldehyde)	0.802	2.502e-06	8
gene-LOC110707780	-0.72	K17710 pentatricopeptide repeat domain-containing protein 1 | (RefSeq) pentatricopeptide repeat-containing protein At5g25630-like (A)	Lmbn001930	-1.97687	2-Hydroxybenzaldehyde (Salicylaldehyde)	0.821	9.06e-07	8
gene-LOC110712673	-0.818	--	Lmbn001930	-1.97687	2-Hydroxybenzaldehyde (Salicylaldehyde)	0.856	9.8e-08	8
gene-LOC110728937	-0.595	--	Lmbn001930	-1.97687	2-Hydroxybenzaldehyde (Salicylaldehyde)	0.821	8.76e-07	8
gene-LOC110738365	-0.621	--	Lmbn001930	-1.97687	2-Hydroxybenzaldehyde (Salicylaldehyde)	0.808	1.7815e-06	8
gene-LOC110702021	1.033	K13457 disease resistance protein RPM1 | (RefSeq) disease resistance protein RPM1 (A)	ML10179289	-0.647816	2-Phenylethanol	-0.828	5.933e-07	6
gene-LOC110703602	2.097	--	ML10179289	-0.647816	2-Phenylethanol	-0.814	1.2815e-06	6
gene-LOC110714652	1.272	K13416 brassinosteroid insensitive 1-associated receptor kinase 1 [EC:2.7.10.1 2.7.11.1] | (RefSeq) BRASSINOSTEROID INSENSITIVE 1-associated receptor kinase 1-like (A)	ML10179289	-0.647816	2-Phenylethanol	-0.808	1.7702e-06	6
gene-LOC110681798	-0.389	--	pmp000509	-1.87581	Maltol	0.875	2.31e-08	8
gene-LOC110682167	-0.122	K19041 E3 ubiquitin-protein ligase RNF38/44 [EC:2.3.2.27] | (RefSeq) E3 ubiquitin-protein ligase MBR2 (A)	pmp000509	-1.87581	Maltol	0.807	1.8661e-06	8
gene-LOC110682490	0.122	K07943 ADP-ribosylation factor-like protein 2 | (RefSeq) ADP-ribosylation factor-like protein 2 (A)	pmp000509	-1.87581	Maltol	-0.811	1.5696e-06	8
gene-LOC110683232	-0.375	--	pmp000509	-1.87581	Maltol	0.989	0	8
gene-LOC110683728	-0.571	--	pmp000509	-1.87581	Maltol	0.887	7.9e-09	8
gene-LOC110683874	-0.566	--	pmp000509	-1.87581	Maltol	0.814	1.3393e-06	8
gene-LOC110683929	-0.352	--	pmp000509	-1.87581	Maltol	0.935	0	8
gene-LOC110684941	1.662	--	pmp000509	-1.87581	Maltol	-0.894	4.1e-09	9
gene-LOC110685351	0.828	--	pmp000509	-1.87581	Maltol	-0.801	2.5216e-06	8
gene-LOC110685484	-0.84	--	pmp000509	-1.87581	Maltol	0.879	1.6e-08	8
gene-LOC110685917	-0.973	--	pmp000509	-1.87581	Maltol	0.906	1.2e-09	8
gene-LOC110685920	-0.948	--	pmp000509	-1.87581	Maltol	0.91	7e-10	8
gene-LOC110686136	-0.402	K06630 14-3-3 protein epsilon | (RefSeq) 14-3-3-like protein D (A)	pmp000509	-1.87581	Maltol	0.855	1.036e-07	8
gene-LOC110686367	-0.497	--	pmp000509	-1.87581	Maltol	0.827	6.355e-07	8
gene-LOC110686490	-0.763	--	pmp000509	-1.87581	Maltol	0.828	5.799e-07	8
gene-LOC110686497	-0.258	--	pmp000509	-1.87581	Maltol	0.819	1.0187e-06	8
gene-LOC110686715	0.567	K04079 molecular chaperone HtpG | (RefSeq) F-box/kelch-repeat protein At3g06240-like (A)	pmp000509	-1.87581	Maltol	-0.849	1.579e-07	8
gene-LOC110686793	0.331	--	pmp000509	-1.87581	Maltol	-0.865	4.85e-08	8
gene-LOC110686841	0.546	--	pmp000509	-1.87581	Maltol	-0.871	3.16e-08	8
gene-LOC110686899	0.172	K00012 UDPglucose 6-dehydrogenase [EC:1.1.1.22] | (RefSeq) UDP-glucose 6-dehydrogenase 3-like (A)	pmp000509	-1.87581	Maltol	0.804	2.2434e-06	8
gene-LOC110686989	-0.648	K02111 F-type H+/Na+-transporting ATPase subunit alpha [EC:7.1.2.2 7.2.2.1] | (RefSeq) LOW QUALITY PROTEIN: uncharacterized protein LOC114822316 (A)	pmp000509	-1.87581	Maltol	0.914	4e-10	8
gene-LOC110686990	1.736	K03549 KUP system potassium uptake protein | (RefSeq) potassium transporter 19-like (A)	pmp000509	-1.87581	Maltol	-0.818	1.0549e-06	9
gene-LOC110687213	-0.461	--	pmp000509	-1.87581	Maltol	0.821	8.67e-07	8
gene-LOC110689244	-0.541	K10256 omega-6 fatty acid desaturase / acyl-lipid omega-6 desaturase (Delta-12 desaturase) [EC:1.14.19.6 1.14.19.22] | (RefSeq) delta(12)-fatty-acid desaturase FAD2-like (A)	pmp000509	-1.87581	Maltol	0.811	1.5515e-06	8
gene-LOC110689566	1.689	K15255 ATP-dependent DNA helicase PIF1 [EC:3.6.4.12] | (RefSeq) uncharacterized protein LOC110722526 (A)	pmp000509	-1.87581	Maltol	-0.87	3.33e-08	9
gene-LOC110689835	-0.952	K11096 small nuclear ribonucleoprotein D2 | (RefSeq) small nuclear ribonucleoprotein Sm D2-like (A)	pmp000509	-1.87581	Maltol	0.851	1.339e-07	8
gene-LOC110689984	0.654	K17086 transmembrane 9 superfamily member 2/4 | (RefSeq) uncharacterized LOC101300290 (A)	pmp000509	-1.87581	Maltol	-0.958	0	8
gene-LOC110690235	-0.962	--	pmp000509	-1.87581	Maltol	0.825	6.951e-07	8
gene-LOC110690988	-0.982	K14484 auxin-responsive protein IAA | (RefSeq) auxin-responsive protein IAA27-like (A)	pmp000509	-1.87581	Maltol	0.802	2.4351e-06	8
gene-LOC110691429	-0.657	--	pmp000509	-1.87581	Maltol	0.809	1.6649e-06	8
gene-LOC110691765	-0.27	--	pmp000509	-1.87581	Maltol	0.815	1.2231e-06	8
gene-LOC110691855	-0.307	K13118 protein DGCR14 | (RefSeq) protein DGCR14-like (A)	pmp000509	-1.87581	Maltol	0.802	2.4639e-06	8
gene-LOC110693285	-0.658	K10775 phenylalanine ammonia-lyase [EC:4.3.1.24] | (RefSeq) phenylalanine ammonia-lyase-like (A)	pmp000509	-1.87581	Maltol	0.807	1.936e-06	8
gene-LOC110693522	0.265	K23280 rhamnogalacturonan I rhamnosyltransferase [EC:2.4.1.351] | (RefSeq) uncharacterized protein LOC101257103 isoform X1 (A)	pmp000509	-1.87581	Maltol	-0.875	2.32e-08	8
gene-LOC110693951	0.399	--	pmp000509	-1.87581	Maltol	-0.874	2.39e-08	8
gene-LOC110694119	0.311	K01381 saccharopepsin [EC:3.4.23.25] | (RefSeq) aspartic proteinase CDR1-like (A)	pmp000509	-1.87581	Maltol	0.833	4.465e-07	8
gene-LOC110694772	0.454	K13430 serine/threonine-protein kinase PBS1 [EC:2.7.11.1] | (RefSeq) serine/threonine-protein kinase CDL1 (A)	pmp000509	-1.87581	Maltol	-0.838	3.155e-07	8
gene-LOC110694775	0.2	K15078 structure-specific endonuclease subunit SLX1 [EC:3.6.1.-] | (RefSeq) putative disease resistance protein RGA1 (A)	pmp000509	-1.87581	Maltol	0.812	1.488e-06	8
gene-LOC110695272	-0.627	K22759 coiled-coil-helix-coiled-coil-helix domain-containing protein 10 | (RefSeq) coiled-coil-helix-coiled-coil-helix domain-containing protein 10, mitochondrial-like (A)	pmp000509	-1.87581	Maltol	0.903	1.5e-09	8
gene-LOC110695438	0.6	--	pmp000509	-1.87581	Maltol	-0.99	0	8
gene-LOC110695445	1.094	--	pmp000509	-1.87581	Maltol	-0.99	0	9
gene-LOC110695563	-0.546	--	pmp000509	-1.87581	Maltol	0.819	9.795e-07	8
gene-LOC110695627	-0.586	K07893 Ras-related protein Rab-6A | (RefSeq) ras-related protein RABH1e-like isoform X1 (A)	pmp000509	-1.87581	Maltol	0.809	1.7243e-06	8
gene-LOC110695643	-0.238	K22071 ferredoxin-2, mitochondrial | (RefSeq) adrenodoxin-like protein 2, mitochondrial (A)	pmp000509	-1.87581	Maltol	0.874	2.46e-08	8
gene-LOC110695644	0.096	--	pmp000509	-1.87581	Maltol	0.878	1.79e-08	8
gene-LOC110695895	-0.108	--	pmp000509	-1.87581	Maltol	0.984	0	8
gene-LOC110695896	-0.234	--	pmp000509	-1.87581	Maltol	0.949	0	8
gene-LOC110695901	0.427	K01895 acetyl-CoA synthetase [EC:6.2.1.1] | (RefSeq) acetyl-coenzyme A synthetase, chloroplastic/glyoxysomal-like (A)	pmp000509	-1.87581	Maltol	-0.815	1.2068e-06	8
gene-LOC110696048	-0.231	--	pmp000509	-1.87581	Maltol	0.831	4.916e-07	8
gene-LOC110696094	0.147	K14490 histidine-containing phosphotransfer peotein | (RefSeq) LOW QUALITY PROTEIN: histidine-containing phosphotransfer protein 1-like (A)	pmp000509	-1.87581	Maltol	-0.805	2.0923e-06	8
gene-LOC110696242	-0.815	--	pmp000509	-1.87581	Maltol	0.874	2.45e-08	8
gene-LOC110696387	-0.34	--	pmp000509	-1.87581	Maltol	0.876	2.06e-08	8
gene-LOC110696451	0.379	K08869 aarF domain-containing kinase | (RefSeq) LOW QUALITY PROTEIN: uncharacterized aarF domain-containing protein kinase At1g71810, chloroplastic-like (A)	pmp000509	-1.87581	Maltol	-0.822	8.358e-07	8
gene-LOC110696470	-0.841	--	pmp000509	-1.87581	Maltol	0.87	3.33e-08	8
gene-LOC110696601	-0.633	--	pmp000509	-1.87581	Maltol	0.824	7.623e-07	8
gene-LOC110696626	-0.806	--	pmp000509	-1.87581	Maltol	0.834	4.123e-07	8
gene-LOC110696816	0.688	K13422 transcription factor MYC2 | (RefSeq) uncharacterized protein LOC112027245 (A)	pmp000509	-1.87581	Maltol	0.906	1.1e-09	8
gene-LOC110696826	1.681	--	pmp000509	-1.87581	Maltol	-0.899	2.3e-09	9
gene-LOC110696833	0.574	--	pmp000509	-1.87581	Maltol	0.862	6.3e-08	8
gene-LOC110697506	-0.702	K00161 pyruvate dehydrogenase E1 component alpha subunit [EC:1.2.4.1] | (RefSeq) pyruvate dehydrogenase E1 component subunit alpha-3, chloroplastic-like (A)	pmp000509	-1.87581	Maltol	0.821	8.947e-07	8
gene-LOC110697753	0.103	--	pmp000509	-1.87581	Maltol	0.822	8.29e-07	8
gene-LOC110698050	0.389	--	pmp000509	-1.87581	Maltol	0.811	1.5179e-06	8
gene-LOC110698379	-0.861	--	pmp000509	-1.87581	Maltol	0.875	2.26e-08	8
gene-LOC110699103	1.13	--	pmp000509	-1.87581	Maltol	-0.838	3.301e-07	9
gene-LOC110699198	1.056	K13493 cytokinin-N-glucosyltransferase [EC:2.4.1.-] | (RefSeq) UDP-glycosyltransferase 76C2 (A)	pmp000509	-1.87581	Maltol	-0.801	2.5275e-06	9
gene-LOC110699489	-0.564	K23200 putative arabinosyltransferase [EC:2.4.2.-] | (RefSeq) probable arabinosyltransferase ARAD1 isoform X1 (A)	pmp000509	-1.87581	Maltol	0.822	8.219e-07	8
gene-LOC110699918	-0.615	--	pmp000509	-1.87581	Maltol	0.876	2.04e-08	8
gene-LOC110699925	0.643	K12486 stromal membrane-associated protein | (RefSeq) probable ADP-ribosylation factor GTPase-activating protein AGD13 (A)	pmp000509	-1.87581	Maltol	0.816	1.1401e-06	8
gene-LOC110700184	-0.641	--	pmp000509	-1.87581	Maltol	0.828	6.013e-07	8
gene-LOC110700355	0.318	K20606 mitogen-activated protein kinase kinase kinase ANP1 [EC:2.7.11.25] | (RefSeq) receptor-like serine/threonine-protein kinase SD1-7 isoform X1 (A)	pmp000509	-1.87581	Maltol	-0.856	9.75e-08	8
gene-LOC110700963	-0.2	--	pmp000509	-1.87581	Maltol	-0.82	9.341e-07	8
gene-LOC110701327	0.231	--	pmp000509	-1.87581	Maltol	-0.819	9.816e-07	8
gene-LOC110701367	0.055	--	pmp000509	-1.87581	Maltol	-0.857	9.14e-08	8
gene-LOC110701403	0.659	K03320 ammonium transporter, Amt family | (RefSeq) ammonium transporter 1 member 2-like (A)	pmp000509	-1.87581	Maltol	-0.801	2.5338e-06	8
gene-LOC110701709	-0.573	--	pmp000509	-1.87581	Maltol	0.834	4.14e-07	8
gene-LOC110701771	0.491	K14175 (3S,6E)-nerolidol synthase [EC:4.2.3.48] | (RefSeq) (3S,6E)-nerolidol synthase 1-like (A)	pmp000509	-1.87581	Maltol	-0.803	2.3851e-06	8
gene-LOC110701929	0.296	--	pmp000509	-1.87581	Maltol	-0.807	1.867e-06	8
gene-LOC110702054	-0.877	K12447 UDP-sugar pyrophosphorylase [EC:2.7.7.64] | (RefSeq) uncharacterized protein LOC104808371 (A)	pmp000509	-1.87581	Maltol	-0.878	1.71e-08	8
gene-LOC110702358	-0.055	K03283 heat shock 70kDa protein 1/2/6/8 | (RefSeq) heat shock 70 kDa protein 18-like (A)	pmp000509	-1.87581	Maltol	-0.819	9.693e-07	8
gene-LOC110702461	-0.364	K17679 ATP-dependent RNA helicase MSS116, mitochondrial [EC:3.6.4.13] | (RefSeq) DEAD-box ATP-dependent RNA helicase 31 (A)	pmp000509	-1.87581	Maltol	0.815	1.2086e-06	8
gene-LOC110702554	-0.02	K08099 chlorophyllase [EC:3.1.1.14] | (RefSeq) LOW QUALITY PROTEIN: chlorophyllase type 0-like (A)	pmp000509	-1.87581	Maltol	-0.834	4.253e-07	8
gene-LOC110702867	-0.126	K17499 protein phosphatase 1G [EC:3.1.3.16] | (RefSeq) probable protein phosphatase 2C 11 isoform X1 (A)	pmp000509	-1.87581	Maltol	0.904	1.4e-09	8
gene-LOC110702915	0.223	K15078 structure-specific endonuclease subunit SLX1 [EC:3.6.1.-] | (RefSeq) putative disease resistance protein RGA3 (A)	pmp000509	-1.87581	Maltol	-0.811	1.5277e-06	8
gene-LOC110703118	2.49	K16613 ornithine decarboxylase antizyme 2 | (RefSeq) uncharacterized protein LOC109224355 (A)	pmp000509	-1.87581	Maltol	-0.847	1.79e-07	9
gene-LOC110703467	0.478	K08472 mlo protein | (RefSeq) MLO-like protein 10 (A)	pmp000509	-1.87581	Maltol	-0.81	1.6024e-06	8
gene-LOC110703493	-0.569	K11649 SWI/SNF related-matrix-associated actin-dependent regulator of chromatin subfamily C | (RefSeq) CHB3501; predicted protein (A)	pmp000509	-1.87581	Maltol	0.885	9.7e-09	8
gene-LOC110703841	-0.634	--	pmp000509	-1.87581	Maltol	0.882	1.25e-08	8
gene-LOC110704017	-0.436	--	pmp000509	-1.87581	Maltol	0.801	2.5568e-06	8
gene-LOC110704025	2.157	--	pmp000509	-1.87581	Maltol	-0.811	1.571e-06	9
gene-LOC110704242	1.569	K00430 peroxidase [EC:1.11.1.7] | (RefSeq) peroxidase 12-like (A)	pmp000509	-1.87581	Maltol	0.829	5.422e-07	9
gene-LOC110704341	-0.67	--	pmp000509	-1.87581	Maltol	0.87	3.34e-08	8
gene-LOC110704353	1.083	K01193 beta-fructofuranosidase [EC:3.2.1.26] | (RefSeq) LOC109747879; beta-fructofuranosidase, insoluble isoenzyme 3-like (A)	pmp000509	-1.87581	Maltol	-0.912	6e-10	9
gene-LOC110704358	-0.939	--	pmp000509	-1.87581	Maltol	0.82	9.545e-07	8
gene-LOC110704497	0.149	K01193 beta-fructofuranosidase [EC:3.2.1.26] | (RefSeq) LOC109747879; beta-fructofuranosidase, insoluble isoenzyme 3-like (A)	pmp000509	-1.87581	Maltol	-0.843	2.41e-07	8
gene-LOC110704498	-0.103	--	pmp000509	-1.87581	Maltol	-0.813	1.4106e-06	8
gene-LOC110704499	-0.39	K12173 BRCA1-A complex subunit BRE | (RefSeq) BRCA1-A complex subunit BRE-like (A)	pmp000509	-1.87581	Maltol	-0.832	4.703e-07	8
gene-LOC110704708	-0.491	--	pmp000509	-1.87581	Maltol	0.827	6.309e-07	8
gene-LOC110704903	-0.523	K13258 2-hydroxyisoflavanone dehydratase [EC:4.2.1.105] | (RefSeq) 2-hydroxyisoflavanone dehydratase (A)	pmp000509	-1.87581	Maltol	-0.807	1.855e-06	8
gene-LOC110705079	0.438	--	pmp000509	-1.87581	Maltol	-0.833	4.317e-07	8
gene-LOC110705112	0.818	K00975 glucose-1-phosphate adenylyltransferase [EC:2.7.7.27] | (RefSeq) glucose-1-phosphate adenylyltransferase large subunit 1-like (A)	pmp000509	-1.87581	Maltol	-0.803	2.3043e-06	8
gene-LOC110705234	-0.204	--	pmp000509	-1.87581	Maltol	0.876	2.03e-08	8
gene-LOC110706074	-0.263	K12129 pseudo-response regulator 7 | (RefSeq) two-component response regulator-like PRR73 (A)	pmp000509	-1.87581	Maltol	0.854	1.136e-07	8
gene-LOC110706117	0.462	K22759 coiled-coil-helix-coiled-coil-helix domain-containing protein 10 | (RefSeq) coiled-coil-helix-coiled-coil-helix domain-containing protein 10, mitochondrial-like (A)	pmp000509	-1.87581	Maltol	-0.803	2.2946e-06	8
gene-LOC110706248	0.061	--	pmp000509	-1.87581	Maltol	0.823	7.754e-07	8
gene-LOC110706543	-0.502	--	pmp000509	-1.87581	Maltol	0.893	4.3e-09	8
gene-LOC110706629	0.645	--	pmp000509	-1.87581	Maltol	0.806	2.0369e-06	8
gene-LOC110706638	-0.349	K11294 nucleolin | (RefSeq) RNA-binding protein CP33, chloroplastic (A)	pmp000509	-1.87581	Maltol	0.849	1.583e-07	8
gene-LOC110706772	0.022	--	pmp000509	-1.87581	Maltol	-0.867	4.25e-08	8
gene-LOC110706820	0.423	--	pmp000509	-1.87581	Maltol	-0.808	1.7618e-06	8
gene-LOC110706840	-0.1	--	pmp000509	-1.87581	Maltol	-0.86	7.01e-08	8
gene-LOC110706858	0.178	K11548 kinetochore protein Nuf2 | (RefSeq) probable kinetochore protein NUF2 (A)	pmp000509	-1.87581	Maltol	-0.899	2.5e-09	8
gene-LOC110707273	0.459	K03549 KUP system potassium uptake protein | (RefSeq) potassium transporter 19-like (A)	pmp000509	-1.87581	Maltol	0.812	1.4197e-06	8
gene-LOC110707274	0.179	--	pmp000509	-1.87581	Maltol	0.824	7.588e-07	8
gene-LOC110707567	-0.409	--	pmp000509	-1.87581	Maltol	0.81	1.5895e-06	8
gene-LOC110708015	0.086	K22390 acid phosphatase type 7 | (RefSeq) bifunctional purple acid phosphatase 26-like (A)	pmp000509	-1.87581	Maltol	0.809	1.7044e-06	8
gene-LOC110708253	1.155	--	pmp000509	-1.87581	Maltol	-0.806	2.0352e-06	9
gene-LOC110708432	0.055	--	pmp000509	-1.87581	Maltol	0.836	3.55e-07	8
gene-LOC110708523	0.375	K14495 F-box protein GID2 | (RefSeq) F-box protein GID2-like (A)	pmp000509	-1.87581	Maltol	-0.831	4.897e-07	8
gene-LOC110708580	-0.029	--	pmp000509	-1.87581	Maltol	0.906	1.1e-09	8
gene-LOC110708589	0.803	K14724 solute carrier family 9 (sodium/hydrogen exchanger), member 8 | (RefSeq) sodium/hydrogen exchanger 1-like (A)	pmp000509	-1.87581	Maltol	-0.808	1.7781e-06	8
gene-LOC110708607	-0.339	K01426 amidase [EC:3.5.1.4] | (RefSeq) amidase 1-like (A)	pmp000509	-1.87581	Maltol	0.804	2.199e-06	8
gene-LOC110708679	0.05	K23222 nuclease HARBI1 [EC:3.1.-.-] | (RefSeq) uncharacterized protein LOC111367135 isoform X1 (A)	pmp000509	-1.87581	Maltol	-0.826	6.782e-07	8
gene-LOC110708746	0.191	--	pmp000509	-1.87581	Maltol	-0.861	6.91e-08	8
gene-LOC110708777	0.338	--	pmp000509	-1.87581	Maltol	-0.817	1.1363e-06	8
gene-LOC110708784	-0.458	K01179 endoglucanase [EC:3.2.1.4] | (RefSeq) endoglucanase 3 (A)	pmp000509	-1.87581	Maltol	-0.848	1.733e-07	8
gene-LOC110708964	1.825	K17710 pentatricopeptide repeat domain-containing protein 1 | (RefSeq) pentatricopeptide repeat-containing protein At1g12620-like (A)	pmp000509	-1.87581	Maltol	-0.841	2.607e-07	9
gene-LOC110708991	-0.61	--	pmp000509	-1.87581	Maltol	0.827	6.102e-07	8
gene-LOC110708992	0.296	K14301 nuclear pore complex protein Nup107 | (RefSeq) nuclear pore complex protein NUP107-like (A)	pmp000509	-1.87581	Maltol	-0.874	2.49e-08	8
gene-LOC110709130	-0.302	K08956 AFG3 family protein [EC:3.4.24.-] | (RefSeq) ATP-dependent zinc metalloprotease FTSH 10, mitochondrial (A)	pmp000509	-1.87581	Maltol	0.877	1.85e-08	8
gene-LOC110709131	1.637	--	pmp000509	-1.87581	Maltol	-0.99	0	9
gene-LOC110709473	0.828	K08246 cycloeucalenol cycloisomerase [EC:5.5.1.9] | (RefSeq) cycloeucalenol cycloisomerase-like isoform X1 (A)	pmp000509	-1.87581	Maltol	-0.952	0	8
gene-LOC110709487	1.356	--	pmp000509	-1.87581	Maltol	-0.81	1.5982e-06	9
gene-LOC110709508	-0.372	K01601 ribulose-bisphosphate carboxylase large chain [EC:4.1.1.39] | (RefSeq) uncharacterized protein LOC107627247 (A)	pmp000509	-1.87581	Maltol	0.991	0	8
gene-LOC110709511	0.56	--	pmp000509	-1.87581	Maltol	-0.942	0	8
gene-LOC110709526	-0.562	--	pmp000509	-1.87581	Maltol	0.994	0	8
gene-LOC110709595	-0.116	K22596 gamma-glutamylcyclotransferase, plant [EC:4.3.2.9] | (RefSeq) gamma-glutamylcyclotransferase 2-3-like isoform X1 (A)	pmp000509	-1.87581	Maltol	0.925	1e-10	8
gene-LOC110709659	-0.501	K00020 3-hydroxyisobutyrate dehydrogenase [EC:1.1.1.31] | (RefSeq) 6-phosphogluconate dehydrogenase-like protein (A)	pmp000509	-1.87581	Maltol	0.877	1.82e-08	8
gene-LOC110709788	-0.199	K02206 cyclin-dependent kinase 2 [EC:2.7.11.22] | (RefSeq) cell division control protein 2 homolog (A)	pmp000509	-1.87581	Maltol	0.805	2.1109e-06	8
gene-LOC110709825	0.161	K18195 rhamnogalacturonan endolyase [EC:4.2.2.23] | (RefSeq) probable rhamnogalacturonate lyase B isoform X1 (A)	pmp000509	-1.87581	Maltol	-0.839	2.989e-07	8
gene-LOC110710061	-0.743	--	pmp000509	-1.87581	Maltol	0.907	1e-09	8
gene-LOC110710120	0.642	--	pmp000509	-1.87581	Maltol	-0.851	1.391e-07	8
gene-LOC110710170	4.288	K17968 TRIAP1/MDM35 family protein | (RefSeq) uncharacterized protein At4g33100-like (A)	pmp000509	-1.87581	Maltol	-0.813	1.4133e-06	9
gene-LOC110710214	0.504	K15078 structure-specific endonuclease subunit SLX1 [EC:3.6.1.-] | (RefSeq) putative disease resistance protein RGA1 (A)	pmp000509	-1.87581	Maltol	-0.807	1.8825e-06	8
gene-LOC110710244	0.188	K22379 E3 ubiquitin-protein ligase RNFT1 [EC:2.3.2.27] | (RefSeq) E3 ubiquitin-protein ligase RNFT1-like (A)	pmp000509	-1.87581	Maltol	-0.806	1.9884e-06	8
gene-LOC110710733	-0.026	--	pmp000509	-1.87581	Maltol	-0.808	1.7514e-06	8
gene-LOC110710790	0.265	K22684 metacaspase-1 [EC:3.4.22.-] | (RefSeq) metacaspase-1-like (A)	pmp000509	-1.87581	Maltol	-0.855	1.003e-07	8
gene-LOC110710855	0.556	--	pmp000509	-1.87581	Maltol	-0.896	3.3e-09	8
gene-LOC110710964	-0.664	K07213 copper chaperone | (RefSeq) copper transport protein ATX1-like (A)	pmp000509	-1.87581	Maltol	0.875	2.32e-08	8
gene-LOC110710988	-0.286	K06617 raffinose synthase [EC:2.4.1.82] | (RefSeq) LOW QUALITY PROTEIN: probable galactinol--sucrose galactosyltransferase 1 (A)	pmp000509	-1.87581	Maltol	0.853	1.184e-07	8
gene-LOC110711142	-0.388	--	pmp000509	-1.87581	Maltol	0.86	6.99e-08	8
gene-LOC110711177	-0.5	--	pmp000509	-1.87581	Maltol	0.874	2.33e-08	8
gene-LOC110711868	-0.065	K02183 calmodulin | (RefSeq) calmodulin-7-like (A)	pmp000509	-1.87581	Maltol	0.841	2.686e-07	8
gene-LOC110712202	0.67	K05391 cyclic nucleotide gated channel, plant | (RefSeq) cyclic nucleotide-gated ion channel 1-like (A)	pmp000509	-1.87581	Maltol	-0.848	1.681e-07	8
gene-LOC110712305	0.964	--	pmp000509	-1.87581	Maltol	-0.889	6.3e-09	8
gene-LOC110712390	-0.774	--	pmp000509	-1.87581	Maltol	0.978	0	8
gene-LOC110712547	1.797	--	pmp000509	-1.87581	Maltol	0.811	1.5458e-06	9
gene-LOC110712597	0.316	K23280 rhamnogalacturonan I rhamnosyltransferase [EC:2.4.1.351] | (RefSeq) uncharacterized protein LOC101257103 isoform X1 (A)	pmp000509	-1.87581	Maltol	-0.821	8.852e-07	8
gene-LOC110712683	-0.272	--	pmp000509	-1.87581	Maltol	0.807	1.9368e-06	8
gene-LOC110712699	0.722	--	pmp000509	-1.87581	Maltol	-0.89	5.6e-09	8
gene-LOC110712726	0.077	K19891 glucan endo-1,3-beta-glucosidase 1/2/3 [EC:3.2.1.39] | (RefSeq) glucan endo-1,3-beta-glucosidase 3-like (A)	pmp000509	-1.87581	Maltol	-0.822	8.355e-07	8
gene-LOC110712941	-0.467	--	pmp000509	-1.87581	Maltol	0.869	3.57e-08	8
gene-LOC110712968	-0.199	K23222 nuclease HARBI1 [EC:3.1.-.-] | (RefSeq) putative nuclease HARBI1 (A)	pmp000509	-1.87581	Maltol	0.838	3.144e-07	8
gene-LOC110713153	-0.24	--	pmp000509	-1.87581	Maltol	-0.81	1.618e-06	8
gene-LOC110713162	0.017	K01303 acylaminoacyl-peptidase [EC:3.4.19.1] | (RefSeq) uncharacterized LOC101311565 (A)	pmp000509	-1.87581	Maltol	-0.807	1.937e-06	8
gene-LOC110713208	-0.462	--	pmp000509	-1.87581	Maltol	-0.802	2.4933e-06	8
gene-LOC110713212	0.409	--	pmp000509	-1.87581	Maltol	-0.866	4.67e-08	8
gene-LOC110713249	0.705	--	pmp000509	-1.87581	Maltol	0.822	8.403e-07	8
gene-LOC110713549	-0.71	--	pmp000509	-1.87581	Maltol	0.823	8.139e-07	8
gene-LOC110713578	0.033	K01599 uroporphyrinogen decarboxylase [EC:4.1.1.37] | (RefSeq) uroporphyrinogen decarboxylase 1, chloroplastic-like (A)	pmp000509	-1.87581	Maltol	-0.828	6.082e-07	8
gene-LOC110713610	-0.668	--	pmp000509	-1.87581	Maltol	-0.859	7.65e-08	8
gene-LOC110713626	0.355	K02218 casein kinase 1 [EC:2.7.11.1] | (RefSeq) uncharacterized protein LOC8069780 (A)	pmp000509	-1.87581	Maltol	-0.828	5.992e-07	8
gene-LOC110713632	-0.536	--	pmp000509	-1.87581	Maltol	-0.821	8.775e-07	8
gene-LOC110713666	-0.106	--	pmp000509	-1.87581	Maltol	-0.876	2.05e-08	8
gene-LOC110713692	0.245	--	pmp000509	-1.87581	Maltol	-0.877	1.95e-08	8
gene-LOC110713693	-0.358	--	pmp000509	-1.87581	Maltol	-0.894	4e-09	8
gene-LOC110713711	-0.009	--	pmp000509	-1.87581	Maltol	-0.822	8.563e-07	8
gene-LOC110713715	0.061	K03511 DNA polymerase kappa [EC:2.7.7.7] | (RefSeq) DNA polymerase kappa-like isoform X1 (A)	pmp000509	-1.87581	Maltol	-0.985	0	8
gene-LOC110713717	-0.162	--	pmp000509	-1.87581	Maltol	-0.822	8.274e-07	8
gene-LOC110713747	0.554	K00384 thioredoxin reductase (NADPH) [EC:1.8.1.9] | (RefSeq) thioredoxin reductase 2 (A)	pmp000509	-1.87581	Maltol	-0.81	1.6065e-06	8
gene-LOC110713806	-0.558	K16040 trans-resveratrol di-O-methyltransferase [EC:2.1.1.240] | (RefSeq) trans-resveratrol di-O-methyltransferase-like (A)	pmp000509	-1.87581	Maltol	-0.869	3.52e-08	8
gene-LOC110713837	-0.948	--	pmp000509	-1.87581	Maltol	-0.865	4.85e-08	8
gene-LOC110714025	-0.6	--	pmp000509	-1.87581	Maltol	-0.851	1.361e-07	8
gene-LOC110714221	-0.239	K03236 translation initiation factor 1A | (RefSeq) eukaryotic translation initiation factor 1A-like (A)	pmp000509	-1.87581	Maltol	0.815	1.2368e-06	8
gene-LOC110714693	-0.046	K17604 zinc finger SWIM domain-containing protein 3 | (RefSeq) protein FAR1-RELATED SEQUENCE 6-like (A)	pmp000509	-1.87581	Maltol	0.861	6.7e-08	8
gene-LOC110714862	-0.066	--	pmp000509	-1.87581	Maltol	0.843	2.406e-07	8
gene-LOC110714988	-0.447	K00434 L-ascorbate peroxidase [EC:1.11.1.11] | (RefSeq) putative heme-binding peroxidase (A)	pmp000509	-1.87581	Maltol	0.871	3e-08	8
gene-LOC110715905	0.47	--	pmp000509	-1.87581	Maltol	0.819	1.0068e-06	8
gene-LOC110716075	1.438	--	pmp000509	-1.87581	Maltol	-0.832	4.744e-07	9
gene-LOC110716135	-0.939	--	pmp000509	-1.87581	Maltol	0.846	1.909e-07	8
gene-LOC110716740	-0.32	--	pmp000509	-1.87581	Maltol	0.862	6.16e-08	8
gene-LOC110716929	-0.535	--	pmp000509	-1.87581	Maltol	0.82	9.343e-07	8
gene-LOC110717115	1.256	--	pmp000509	-1.87581	Maltol	-0.813	1.3791e-06	9
gene-LOC110717116	-0.972	--	pmp000509	-1.87581	Maltol	0.828	6.031e-07	8
gene-LOC110717300	0.218	K01303 acylaminoacyl-peptidase [EC:3.4.19.1] | (RefSeq) uncharacterized LOC101311565 (A)	pmp000509	-1.87581	Maltol	0.815	1.2087e-06	8
gene-LOC110718648	0.404	--	pmp000509	-1.87581	Maltol	-0.805	2.1152e-06	8
gene-LOC110719079	0.31	--	pmp000509	-1.87581	Maltol	-0.903	1.5e-09	8
gene-LOC110719278	1.478	K03327 multidrug resistance protein, MATE family | (RefSeq) protein DETOXIFICATION 49-like (A)	pmp000509	-1.87581	Maltol	-0.842	2.566e-07	9
gene-LOC110719333	0.315	K04564 superoxide dismutase, Fe-Mn family [EC:1.15.1.1] | (RefSeq) superoxide dismutase [Fe], chloroplastic-like (A)	pmp000509	-1.87581	Maltol	-0.835	3.855e-07	8
gene-LOC110719403	0.813	--	pmp000509	-1.87581	Maltol	-0.978	0	8
gene-LOC110719421	0.324	--	pmp000509	-1.87581	Maltol	-0.831	4.917e-07	8
gene-LOC110719899	-0.56	K02111 F-type H+/Na+-transporting ATPase subunit alpha [EC:7.1.2.2 7.2.2.1] | (RefSeq) LOW QUALITY PROTEIN: uncharacterized protein LOC114822316 (A)	pmp000509	-1.87581	Maltol	-0.817	1.1063e-06	8
gene-LOC110719998	-0.351	K14207 solute carrier family 38 (sodium-coupled neutral amino acid transporter), member 2 | (RefSeq) amino acid transporter AVT6A-like (A)	pmp000509	-1.87581	Maltol	0.847	1.845e-07	8
gene-LOC110720003	-0.453	K06228 fused [EC:2.7.11.1] | (RefSeq) serine/threonine-protein kinase TIO (A)	pmp000509	-1.87581	Maltol	0.837	3.333e-07	8
gene-LOC110720006	-0.732	--	pmp000509	-1.87581	Maltol	0.874	2.46e-08	8
gene-LOC110720020	-0.7	--	pmp000509	-1.87581	Maltol	0.814	1.3231e-06	8
gene-LOC110720166	0.182	--	pmp000509	-1.87581	Maltol	-0.804	2.1666e-06	8
gene-LOC110720895	0.234	K08911 light-harvesting complex I chlorophyll a/b binding protein 5 | (RefSeq) photosystem I chlorophyll a/b-binding protein 5, chloroplastic-like (A)	pmp000509	-1.87581	Maltol	0.855	1.029e-07	8
gene-LOC110721222	0.53	K12447 UDP-sugar pyrophosphorylase [EC:2.7.7.64] | (RefSeq) uncharacterized protein LOC104808371 (A)	pmp000509	-1.87581	Maltol	-0.878	1.67e-08	8
gene-LOC110721223	1.506	K13420 LRR receptor-like serine/threonine-protein kinase FLS2 [EC:2.7.11.1] | (RefSeq) LRR receptor-like serine/threonine-protein kinase FLS2 (A)	pmp000509	-1.87581	Maltol	-0.9	2.2e-09	9
gene-LOC110721461	-0.515	--	pmp000509	-1.87581	Maltol	0.838	3.263e-07	8
gene-LOC110721782	0.599	K06173 tRNA pseudouridine38-40 synthase [EC:5.4.99.12] | (RefSeq) uncharacterized protein LOC110721782 isoform X1 (A)	pmp000509	-1.87581	Maltol	-0.843	2.27e-07	8
gene-LOC110721965	-0.382	--	pmp000509	-1.87581	Maltol	0.811	1.5227e-06	8
gene-LOC110721977	-0.931	--	pmp000509	-1.87581	Maltol	0.802	2.4341e-06	8
gene-LOC110722401	-0.753	--	pmp000509	-1.87581	Maltol	0.826	6.653e-07	8
gene-LOC110722410	-0.771	K02961 small subunit ribosomal protein S17 | (RefSeq) uncharacterized protein LOC110611567 (A)	pmp000509	-1.87581	Maltol	0.889	6.5e-09	8
gene-LOC110723014	-0.602	K13427 nitric-oxide synthase, plant [EC:1.14.13.39] | (RefSeq) putative nitric oxide synthase (A)	pmp000509	-1.87581	Maltol	0.804	2.2326e-06	8
gene-LOC110723024	-0.014	--	pmp000509	-1.87581	Maltol	0.853	1.215e-07	8
gene-LOC110723190	-0.572	K09264 MADS-box transcription factor, plant | (RefSeq) MADS-box protein FLOWERING LOCUS C-like (A)	pmp000509	-1.87581	Maltol	0.807	1.9247e-06	8
gene-LOC110723398	2.071	--	pmp000509	-1.87581	Maltol	-0.846	1.973e-07	9
gene-LOC110723399	1.904	--	pmp000509	-1.87581	Maltol	-0.836	3.692e-07	9
gene-LOC110724568	-0.348	K09591 steroid 5-alpha-reductase [EC:1.3.1.22] | (RefSeq) steroid 5-alpha-reductase DET2 isoform X1 (A)	pmp000509	-1.87581	Maltol	0.808	1.7611e-06	8
gene-LOC110724738	-0.7	--	pmp000509	-1.87581	Maltol	0.86	7.46e-08	8
gene-LOC110724785	0.113	K02433 aspartyl-tRNA(Asn)/glutamyl-tRNA(Gln) amidotransferase subunit A [EC:6.3.5.6 6.3.5.7] | (RefSeq) Glutamyl-tRNA(Gln) amidotransferase subunit A (A)	pmp000509	-1.87581	Maltol	-0.813	1.4039e-06	8
gene-LOC110724837	-0.546	--	pmp000509	-1.87581	Maltol	0.92	2e-10	8
gene-LOC110725320	-0.164	K23566 membrane magnesium transporter 1 | (RefSeq) membrane magnesium transporter-like (A)	pmp000509	-1.87581	Maltol	0.868	4e-08	8
gene-LOC110725512	-0.347	--	pmp000509	-1.87581	Maltol	0.981	0	8
gene-LOC110725514	-0.646	--	pmp000509	-1.87581	Maltol	0.89	6.1e-09	8
gene-LOC110725707	-0.967	--	pmp000509	-1.87581	Maltol	0.854	1.076e-07	8
gene-LOC110726143	0.762	K15255 ATP-dependent DNA helicase PIF1 [EC:3.6.4.12] | (RefSeq) uncharacterized protein LOC107022360 (A)	pmp000509	-1.87581	Maltol	-0.828	5.986e-07	8
gene-LOC110726320	-0.266	--	pmp000509	-1.87581	Maltol	-0.819	9.848e-07	8
gene-LOC110726541	0.66	--	pmp000509	-1.87581	Maltol	-0.867	4.16e-08	8
gene-LOC110726648	0.051	K15813 beta-amyrin synthase [EC:5.4.99.39] | (RefSeq) beta-amyrin synthase-like (A)	pmp000509	-1.87581	Maltol	0.814	1.3218e-06	8
gene-LOC110726778	-0.115	K07977 Arf/Sar family, other | (RefSeq) ADP-ribosylation factor 1-like 2 (A)	pmp000509	-1.87581	Maltol	0.814	1.2803e-06	8
gene-LOC110726855	-0.06	--	pmp000509	-1.87581	Maltol	-0.803	2.345e-06	8
gene-LOC110726974	-0.16	--	pmp000509	-1.87581	Maltol	0.844	2.252e-07	8
gene-LOC110727034	-0.907	K12447 UDP-sugar pyrophosphorylase [EC:2.7.7.64] | (RefSeq) uncharacterized protein LOC104808371 (A)	pmp000509	-1.87581	Maltol	0.984	0	8
gene-LOC110727082	0.294	K01069 hydroxyacylglutathione hydrolase [EC:3.1.2.6] | (RefSeq) hydroxyacylglutathione hydrolase cytoplasmic-like (A)	pmp000509	-1.87581	Maltol	-0.82	9.137e-07	8
gene-LOC110727144	0.151	K01867 tryptophanyl-tRNA synthetase [EC:6.1.1.2] | (RefSeq) tryptophan--tRNA ligase, chloroplastic/mitochondrial (A)	pmp000509	-1.87581	Maltol	-0.82	9.292e-07	8
gene-LOC110727181	-0.516	--	pmp000509	-1.87581	Maltol	0.821	9.077e-07	8
gene-LOC110727428	0.004	--	pmp000509	-1.87581	Maltol	0.912	5e-10	8
gene-LOC110727447	-0.361	K14486 auxin response factor | (RefSeq) uncharacterized protein LOC110640186 (A)	pmp000509	-1.87581	Maltol	0.818	1.056e-06	8
gene-LOC110727536	0.337	K13699 abhydrolase domain-containing protein 5 [EC:2.3.1.51] | (RefSeq) probable 1-acylglycerol-3-phosphate O-acyltransferase (A)	pmp000509	-1.87581	Maltol	-0.827	6.338e-07	8
gene-LOC110727542	2.139	--	pmp000509	-1.87581	Maltol	-0.831	4.978e-07	9
gene-LOC110727686	1.05	--	pmp000509	-1.87581	Maltol	-0.82	9.358e-07	9
gene-LOC110727871	2.193	--	pmp000509	-1.87581	Maltol	0.812	1.4746e-06	9
gene-LOC110728361	-0.883	K08790 serine/threonine kinase 38 [EC:2.7.11.1] | (RefSeq) serine/threonine-protein kinase tricorner-like isoform X1 (A)	pmp000509	-1.87581	Maltol	0.982	0	8
gene-LOC110728598	-0.169	K01256 aminopeptidase N [EC:3.4.11.2] | (RefSeq) hypothetical protein (A)	pmp000509	-1.87581	Maltol	0.802	2.4326e-06	8
gene-LOC110728739	0.506	--	pmp000509	-1.87581	Maltol	0.831	4.903e-07	8
gene-LOC110729070	0.324	--	pmp000509	-1.87581	Maltol	-0.87	3.24e-08	8
gene-LOC110730809	-0.306	K19891 glucan endo-1,3-beta-glucosidase 1/2/3 [EC:3.2.1.39] | (RefSeq) glucan endo-1,3-beta-glucosidase 1-like (A)	pmp000509	-1.87581	Maltol	0.876	2.11e-08	8
gene-LOC110730884	-0.663	--	pmp000509	-1.87581	Maltol	0.868	3.93e-08	8
gene-LOC110731371	-0.458	--	pmp000509	-1.87581	Maltol	0.82	9.616e-07	8
gene-LOC110731446	0.622	K14850 ribosomal RNA-processing protein 8 [EC:2.1.1.287] | (RefSeq) ribosomal RNA-processing protein 8-like (A)	pmp000509	-1.87581	Maltol	-0.814	1.3146e-06	8
gene-LOC110731534	-0.939	--	pmp000509	-1.87581	Maltol	0.84	2.865e-07	8
gene-LOC110731885	0.086	K00924 kinase [EC:2.7.1.-] | (RefSeq) receptor protein kinase CLAVATA1-like (A)	pmp000509	-1.87581	Maltol	0.912	6e-10	8
gene-LOC110732139	-0.657	--	pmp000509	-1.87581	Maltol	0.926	1e-10	8
gene-LOC110732157	-0.395	--	pmp000509	-1.87581	Maltol	0.831	5.086e-07	8
gene-LOC110732491	0.489	K00430 peroxidase [EC:1.11.1.7] | (RefSeq) peroxidase 20-like isoform X1 (A)	pmp000509	-1.87581	Maltol	-0.831	4.831e-07	8
gene-LOC110732532	-0.757	--	pmp000509	-1.87581	Maltol	0.961	0	8
gene-LOC110732539	1.349	--	pmp000509	-1.87581	Maltol	-0.803	2.2905e-06	9
gene-LOC110732641	-0.69	--	pmp000509	-1.87581	Maltol	0.834	4.006e-07	8
gene-LOC110733180	0.904	--	pmp000509	-1.87581	Maltol	-0.849	1.588e-07	8
gene-LOC110733250	-0.625	--	pmp000509	-1.87581	Maltol	0.93	0	8
gene-LOC110733581	1.26	--	pmp000509	-1.87581	Maltol	0.803	2.3663e-06	9
gene-LOC110733834	0.876	K03424 TatD DNase family protein [EC:3.1.21.-] | (RefSeq) putative deoxyribonuclease TATDN1 (A)	pmp000509	-1.87581	Maltol	-0.851	1.332e-07	8
gene-LOC110733857	-0.645	--	pmp000509	-1.87581	Maltol	0.985	0	8
gene-LOC110733862	-0.313	--	pmp000509	-1.87581	Maltol	0.821	8.976e-07	8
gene-LOC110733874	-0.008	K07253 phenylpyruvate tautomerase [EC:5.3.2.1] | (RefSeq) macrophage migration inhibitory factor homolog isoform X1 (A)	pmp000509	-1.87581	Maltol	0.832	4.707e-07	8
gene-LOC110733903	-0.017	--	pmp000509	-1.87581	Maltol	-0.92	2e-10	8
gene-LOC110733905	0.751	K10863 aprataxin [EC:3.1.11.7 3.1.11.8 3.1.12.2] | (RefSeq) transcription factor bHLH140-like isoform X1 (A)	pmp000509	-1.87581	Maltol	-0.894	4.1e-09	8
gene-LOC110733907	0.857	K13412 calcium-dependent protein kinase [EC:2.7.11.1] | (RefSeq) calcium-dependent protein kinase 13-like (A)	pmp000509	-1.87581	Maltol	-0.836	3.61e-07	8
gene-LOC110733918	0.904	--	pmp000509	-1.87581	Maltol	-0.812	1.4353e-06	8
gene-LOC110734040	-0.945	--	pmp000509	-1.87581	Maltol	0.916	3e-10	8
gene-LOC110734120	-0.435	--	pmp000509	-1.87581	Maltol	0.92	2e-10	8
gene-LOC110734178	1.184	K05658 ATP-binding cassette, subfamily B (MDR/TAP), member 1 [EC:7.6.2.2] | (RefSeq) ABC transporter B family member 11-like (A)	pmp000509	-1.87581	Maltol	-0.939	0	9
gene-LOC110734181	0.39	K05389 potassium channel subfamily K, other eukaryote | (RefSeq) two-pore potassium channel 5-like (A)	pmp000509	-1.87581	Maltol	-0.912	5e-10	8
gene-LOC110734187	-0.816	--	pmp000509	-1.87581	Maltol	0.988	0	8
gene-LOC110734190	-0.246	K13412 calcium-dependent protein kinase [EC:2.7.11.1] | (RefSeq) calcium-dependent protein kinase 1 (A)	pmp000509	-1.87581	Maltol	0.894	4e-09	8
gene-LOC110734222	0.675	K09648 mitochondrial inner membrane protease subunit 2 [EC:3.4.21.-] | (RefSeq) uncharacterized protein LOC110762209 isoform X1 (A)	pmp000509	-1.87581	Maltol	-0.919	2e-10	8
gene-LOC110734227	-0.686	K01213 galacturan 1,4-alpha-galacturonidase [EC:3.2.1.67] | (RefSeq) polygalacturonase At1g48100-like (A)	pmp000509	-1.87581	Maltol	0.807	1.9088e-06	8
gene-LOC110734254	0.906	K15255 ATP-dependent DNA helicase PIF1 [EC:3.6.4.12] | (RefSeq) uncharacterized protein LOC109945102 (A)	pmp000509	-1.87581	Maltol	-0.989	0	8
gene-LOC110734255	0.748	--	pmp000509	-1.87581	Maltol	-0.824	7.501e-07	8
gene-LOC110734256	0.891	--	pmp000509	-1.87581	Maltol	-0.828	6.024e-07	8
gene-LOC110734257	-0.208	--	pmp000509	-1.87581	Maltol	0.83	5.122e-07	8
gene-LOC110734258	-0.709	--	pmp000509	-1.87581	Maltol	0.85	1.485e-07	8
gene-LOC110734389	-0.06	K13422 transcription factor MYC2 | (RefSeq) transcription factor MYC2-like (A)	pmp000509	-1.87581	Maltol	0.821	8.771e-07	8
gene-LOC110734390	1.8	--	pmp000509	-1.87581	Maltol	-0.828	5.802e-07	9
gene-LOC110734502	-0.834	--	pmp000509	-1.87581	Maltol	0.838	3.148e-07	8
gene-LOC110734517	-0.826	K14677 aminoacylase [EC:3.5.1.14] | (RefSeq) uncharacterized protein LOC107892630 (A)	pmp000509	-1.87581	Maltol	0.836	3.736e-07	8
gene-LOC110734706	-0.723	--	pmp000509	-1.87581	Maltol	0.806	2.0105e-06	8
gene-LOC110735285	-0.402	--	pmp000509	-1.87581	Maltol	0.806	2.0393e-06	8
gene-LOC110735466	1.095	K17046 protein DEK | (RefSeq) protein DEK-like (A)	pmp000509	-1.87581	Maltol	-0.894	3.8e-09	9
gene-LOC110735469	1.565	K05389 potassium channel subfamily K, other eukaryote | (RefSeq) two-pore potassium channel 1-like (A)	pmp000509	-1.87581	Maltol	-0.903	1.6e-09	9
gene-LOC110735470	1.432	K05389 potassium channel subfamily K, other eukaryote | (RefSeq) two-pore potassium channel 1-like (A)	pmp000509	-1.87581	Maltol	-0.812	1.4752e-06	9
gene-LOC110735471	3.299	K05389 potassium channel subfamily K, other eukaryote | (RefSeq) two-pore potassium channel 1-like (A)	pmp000509	-1.87581	Maltol	-0.844	2.205e-07	9
gene-LOC110735472	2.447	--	pmp000509	-1.87581	Maltol	-0.878	1.72e-08	9
gene-LOC110735473	1.73	K02937 large subunit ribosomal protein L7e | (RefSeq) 60S ribosomal protein L7-1-like (A)	pmp000509	-1.87581	Maltol	-0.879	1.62e-08	9
gene-LOC110735475	0.463	--	pmp000509	-1.87581	Maltol	-0.98	0	8
gene-LOC110735487	-0.837	--	pmp000509	-1.87581	Maltol	0.908	9e-10	8
gene-LOC110735489	-0.464	K05389 potassium channel subfamily K, other eukaryote | (RefSeq) two-pore potassium channel 1-like (A)	pmp000509	-1.87581	Maltol	0.89	5.8e-09	8
gene-LOC110735491	-0.461	K05389 potassium channel subfamily K, other eukaryote | (RefSeq) two-pore potassium channel 1-like (A)	pmp000509	-1.87581	Maltol	0.871	3.04e-08	8
gene-LOC110735495	-0.916	K01738 cysteine synthase [EC:2.5.1.47] | (RefSeq) cysteine synthase 2-like (A)	pmp000509	-1.87581	Maltol	0.873	2.72e-08	8
gene-LOC110735497	-0.948	K17046 protein DEK | (RefSeq) LOW QUALITY PROTEIN: protein DEK (A)	pmp000509	-1.87581	Maltol	0.9	2.1e-09	8
gene-LOC110735532	2.598	K19613 leucine-rich repeat protein SHOC2 | (RefSeq) hypothetical protein (A)	pmp000509	-1.87581	Maltol	-0.9	2.2e-09	9
gene-LOC110735556	-0.803	--	pmp000509	-1.87581	Maltol	0.825	7.11e-07	8
gene-LOC110735574	2.262	K14318 nuclear pore complex protein Nup88 | (RefSeq) LOW QUALITY PROTEIN: nuclear pore complex protein NUP88 (A)	pmp000509	-1.87581	Maltol	-0.809	1.7247e-06	9
gene-LOC110736102	-0.468	K13863 solute carrier family 7 (cationic amino acid transporter), member 1 | (RefSeq) cationic amino acid transporter 4, vacuolar-like (A)	pmp000509	-1.87581	Maltol	0.822	8.187e-07	8
gene-LOC110736237	-0.322	--	pmp000509	-1.87581	Maltol	0.82	9.228e-07	8
gene-LOC110736464	-0.748	K01832 thromboxane-A synthase [EC:5.3.99.5] | (RefSeq) hypothetical protein (A)	pmp000509	-1.87581	Maltol	0.914	5e-10	8
gene-LOC110736621	-0.752	--	pmp000509	-1.87581	Maltol	0.917	3e-10	8
gene-LOC110737118	-0.495	--	pmp000509	-1.87581	Maltol	0.833	4.517e-07	8
gene-LOC110737714	1.187	K11253 histone H3 | (RefSeq) uncharacterized protein LOC110788621 (A)	pmp000509	-1.87581	Maltol	-0.828	5.857e-07	9
gene-LOC110737737	-0.909	--	pmp000509	-1.87581	Maltol	0.877	1.91e-08	8
gene-LOC110737850	-0.202	--	pmp000509	-1.87581	Maltol	0.809	1.6861e-06	8
gene-LOC110737891	-0.068	K01859 chalcone isomerase [EC:5.5.1.6] | (RefSeq) probable chalcone--flavonone isomerase 3 (A)	pmp000509	-1.87581	Maltol	0.858	8.51e-08	8
gene-LOC110738106	1.216	--	pmp000509	-1.87581	Maltol	-0.988	0	9
gene-LOC110738171	-0.763	K16302 metal transporter CNNM | (RefSeq) DUF21 domain-containing protein At2g14520-like (A)	pmp000509	-1.87581	Maltol	0.877	1.93e-08	8
gene-LOC110738439	-0.188	K18065 Cdc25 family phosphatase [EC:3.1.3.48 1.20.4.1] | (RefSeq) dual specificity phosphatase Cdc25-like (A)	pmp000509	-1.87581	Maltol	0.828	5.976e-07	8
gene-LOC110738471	-0.541	K01303 acylaminoacyl-peptidase [EC:3.4.19.1] | (RefSeq) uncharacterized LOC101311565 (A)	pmp000509	-1.87581	Maltol	0.874	2.4e-08	8
gene-LOC110738988	-0.901	K02111 F-type H+/Na+-transporting ATPase subunit alpha [EC:7.1.2.2 7.2.2.1] | (RefSeq) LOW QUALITY PROTEIN: uncharacterized protein LOC114822316 (A)	pmp000509	-1.87581	Maltol	0.94	0	8
gene-LOC110739146	0.017	--	pmp000509	-1.87581	Maltol	0.842	2.425e-07	8
gene-LOC110739443	0.119	--	pmp000509	-1.87581	Maltol	0.825	7.132e-07	8
gene-LOC110739527	-0.394	--	pmp000509	-1.87581	Maltol	0.898	2.6e-09	8
gene-LOC110739607	0.557	K01303 acylaminoacyl-peptidase [EC:3.4.19.1] | (RefSeq) uncharacterized LOC101311565 (A)	pmp000509	-1.87581	Maltol	-0.952	0	8
gene-LOC110739699	-0.181	--	pmp000509	-1.87581	Maltol	0.817	1.1369e-06	8
gene-LOC110739848	0.148	K00102 D-lactate dehydrogenase (cytochrome) [EC:1.1.2.4] | (RefSeq) D-lactate dehydrogenase [cytochrome], mitochondrial-like (A)	pmp000509	-1.87581	Maltol	-0.899	2.4e-09	8
gene-LOC110739860	-0.352	--	pmp000509	-1.87581	Maltol	0.986	0	8
gene-LOC110739861	1.234	K15083 DNA repair protein RAD16 | (RefSeq) DNA repair protein RAD16-like (A)	pmp000509	-1.87581	Maltol	-0.921	2e-10	9
gene-LOC110739862	0.984	--	pmp000509	-1.87581	Maltol	-0.989	0	8
gene-LOC110739902	0.777	K08857 NIMA (never in mitosis gene a)-related kinase 1/4/5 [EC:2.7.11.1] | (RefSeq) serine/threonine-protein kinase Nek6-like (A)	pmp000509	-1.87581	Maltol	-0.841	2.607e-07	8
gene-LOC110740321	-0.307	--	pmp000509	-1.87581	Maltol	-0.815	1.2394e-06	8
gene-LOC110689934	1.255	--	mws0251	0.632226	Thymine	-0.947	0	6
gene-LOC110720130	1.255	--	mws0251	0.632226	Thymine	-0.947	0	6
gene-LOC110733980	1.003	K21919 BTB/POZ domain-containing protein KCTD9 | (RefSeq) FH protein interacting protein FIP2-like (A)	mws0251	0.632226	Thymine	-0.947	0	6
gene-LOC110732261	1.099	K14494 DELLA protein | (RefSeq) DELLA protein GAIP-B-like (A)	mws0263	-0.620215	5-Oxo-L-Proline	0.81	1.6381e-06	6
gene-LOC110686119	1.735	--	ML10181668	-0.976126	Cycloleucine*	-0.819	9.791e-07	6
gene-LOC110690741	1.368	K13430 serine/threonine-protein kinase PBS1 [EC:2.7.11.1] | (RefSeq) serine/threonine-protein kinase PBS1-like (A)	ML10181668	-0.976126	Cycloleucine*	-0.831	4.885e-07	6
gene-LOC110708446	1.209	--	ML10181668	-0.976126	Cycloleucine*	-0.816	1.1594e-06	6
gene-LOC110730032	1.207	K15078 structure-specific endonuclease subunit SLX1 [EC:3.6.1.-] | (RefSeq) putative disease resistance protein RGA1 (A)	ML10181668	-0.976126	Cycloleucine*	-0.843	2.383e-07	6
gene-LOC110686119	1.735	--	Rfmb319	-1.55931	Pipecolic acid*	-0.829	5.587e-07	9
gene-LOC110690741	1.368	K13430 serine/threonine-protein kinase PBS1 [EC:2.7.11.1] | (RefSeq) serine/threonine-protein kinase PBS1-like (A)	Rfmb319	-1.55931	Pipecolic acid*	-0.834	4.128e-07	9
gene-LOC110702421	2.367	--	Rfmb319	-1.55931	Pipecolic acid*	-0.819	9.766e-07	9
gene-LOC110705104	1.679	--	Rfmb319	-1.55931	Pipecolic acid*	-0.804	2.1955e-06	9
gene-LOC110708446	1.209	--	Rfmb319	-1.55931	Pipecolic acid*	-0.831	4.913e-07	9
gene-LOC110711783	-0.421	K00924 kinase [EC:2.7.1.-] | (RefSeq) CDPK-related kinase 7-like (A)	Rfmb319	-1.55931	Pipecolic acid*	0.824	7.598e-07	8
gene-LOC110725291	1.004	K13416 brassinosteroid insensitive 1-associated receptor kinase 1 [EC:2.7.10.1 2.7.11.1] | (RefSeq) BRASSINOSTEROID INSENSITIVE 1-associated receptor kinase 1-like (A)	Rfmb319	-1.55931	Pipecolic acid*	-0.824	7.672e-07	9
gene-LOC110730032	1.207	K15078 structure-specific endonuclease subunit SLX1 [EC:3.6.1.-] | (RefSeq) putative disease resistance protein RGA1 (A)	Rfmb319	-1.55931	Pipecolic acid*	-0.866	4.75e-08	9
gene-LOC110736505	1.441	K13416 brassinosteroid insensitive 1-associated receptor kinase 1 [EC:2.7.10.1 2.7.11.1] | (RefSeq) BRASSINOSTEROID INSENSITIVE 1-associated receptor kinase 1-like (A)	Rfmb319	-1.55931	Pipecolic acid*	-0.801	2.5666e-06	9
gene-LOC110739100	4.432	K09838 zeaxanthin epoxidase [EC:1.14.15.21] | (RefSeq) zeaxanthin epoxidase, chloroplastic (A)	Rfmb319	-1.55931	Pipecolic acid*	-0.822	8.613e-07	9
gene-LOC110687169	1.694	K20606 mitogen-activated protein kinase kinase kinase ANP1 [EC:2.7.11.25] | (RefSeq) receptor-like serine/threonine-protein kinase SD1-7 isoform X1 (A)	Zmpn000638	-0.530159	3-Guanidinopropionic acid	-0.812	1.4671e-06	6
gene-LOC110698570	1.103	K15223 upstream activation factor subunit UAF30 | (RefSeq) upstream activation factor subunit spp27-like isoform X1 (A)	Zmpn000638	-0.530159	3-Guanidinopropionic acid	-0.803	2.3689e-06	6
gene-LOC110721413	1.626	K13448 calcium-binding protein CML | (RefSeq) probable calcium-binding protein CML25 (A)	pme0243	-0.694066	Glutaric acid	-0.817	1.1114e-06	6
gene-LOC110725292	1.564	K13416 brassinosteroid insensitive 1-associated receptor kinase 1 [EC:2.7.10.1 2.7.11.1] | (RefSeq) BRASSINOSTEROID INSENSITIVE 1-associated receptor kinase 1-like (A)	pme0243	-0.694066	Glutaric acid	-0.81	1.5982e-06	6
gene-LOC110682482	-0.738	K14399 polyribonucleotide 5'-hydroxyl-kinase [EC:2.7.1.78] | (RefSeq) Clp1-domain-containing protein (A)	Lmmn000806	-2.8388	Dimethylmalonic acid*	0.834	4.12e-07	8
gene-LOC110683095	2.13	K13066 caffeic acid 3-O-methyltransferase [EC:2.1.1.68] | (RefSeq) COMT1-2; caffeic acid O-methyltransferase (A)	Lmmn000806	-2.8388	Dimethylmalonic acid*	-0.801	2.5576e-06	9
gene-LOC110683732	1.748	K03231 elongation factor 1-alpha | (RefSeq) elongation factor 1-alpha-like (A)	Lmmn000806	-2.8388	Dimethylmalonic acid*	-0.837	3.484e-07	9
gene-LOC110688327	4.21	--	Lmmn000806	-2.8388	Dimethylmalonic acid*	-0.845	2.06e-07	9
gene-LOC110689228	1.115	K18453 ADP-ribose/FAD diphosphatase [EC:3.6.1.13 3.6.1.18] | (RefSeq) nudix hydrolase 23, chloroplastic-like (A)	Lmmn000806	-2.8388	Dimethylmalonic acid*	-0.801	2.5526e-06	9
gene-LOC110691094	0.56	K01805 xylose isomerase [EC:5.3.1.5] | (RefSeq) xylose isomerase (A)	Lmmn000806	-2.8388	Dimethylmalonic acid*	-0.843	2.387e-07	8
gene-LOC110693612	-0.512	--	Lmmn000806	-2.8388	Dimethylmalonic acid*	0.819	9.848e-07	8
gene-LOC110693868	-0.83	K15746 beta-carotene 3-hydroxylase [EC:1.14.15.24] | (RefSeq) beta-carotene hydroxylase 2, chloroplastic-like (A)	Lmmn000806	-2.8388	Dimethylmalonic acid*	0.838	3.184e-07	8
gene-LOC110698459	2.777	K13195 cold-inducible RNA-binding protein | (RefSeq) glycine-rich RNA-binding, abscisic acid-inducible protein-like (A)	Lmmn000806	-2.8388	Dimethylmalonic acid*	-0.829	5.455e-07	9
gene-LOC110699358	1.867	--	Lmmn000806	-2.8388	Dimethylmalonic acid*	-0.829	5.512e-07	9
gene-LOC110699924	3.939	K01840 phosphomannomutase [EC:5.4.2.8] | (RefSeq) uncharacterized protein LOC107434468 (A)	Lmmn000806	-2.8388	Dimethylmalonic acid*	-0.839	3.073e-07	9
gene-LOC110700589	1.2	K00799 glutathione S-transferase [EC:2.5.1.18] | (RefSeq) glutathione S-transferase U9-like (A)	Lmmn000806	-2.8388	Dimethylmalonic acid*	-0.802	2.4062e-06	9
gene-LOC110701000	2.01	K11886 proteasome component ECM29 | (RefSeq) proteasome-associated protein ECM29 homolog (A)	Lmmn000806	-2.8388	Dimethylmalonic acid*	-0.802	2.4734e-06	9
gene-LOC110701263	-0.908	K19882 O-palmitoleoyl-L-serine hydrolase [EC:3.1.1.98] | (RefSeq) pectin acetylesterase 6-like (A)	Lmmn000806	-2.8388	Dimethylmalonic acid*	0.829	5.744e-07	8
gene-LOC110702135	1.839	--	Lmmn000806	-2.8388	Dimethylmalonic acid*	-0.801	2.5449e-06	9
gene-LOC110702421	2.367	--	Lmmn000806	-2.8388	Dimethylmalonic acid*	-0.822	8.452e-07	9
gene-LOC110705093	2.129	--	Lmmn000806	-2.8388	Dimethylmalonic acid*	-0.842	2.467e-07	9
gene-LOC110705619	1.103	K11996 adenylyltransferase and sulfurtransferase [EC:2.7.7.80 2.8.1.11] | (RefSeq) adenylyltransferase and sulfurtransferase MOCS3-like (A)	Lmmn000806	-2.8388	Dimethylmalonic acid*	-0.83	5.223e-07	9
gene-LOC110705912	-0.822	K00131 glyceraldehyde-3-phosphate dehydrogenase (NADP+) [EC:1.2.1.9] | (RefSeq) NADP-dependent glyceraldehyde-3-phosphate dehydrogenase (A)	Lmmn000806	-2.8388	Dimethylmalonic acid*	0.803	2.3844e-06	8
gene-LOC110706375	4.692	--	Lmmn000806	-2.8388	Dimethylmalonic acid*	-0.815	1.2369e-06	9
gene-LOC110706902	-0.754	--	Lmmn000806	-2.8388	Dimethylmalonic acid*	0.81	1.6439e-06	8
gene-LOC110706918	0.746	K01968 3-methylcrotonyl-CoA carboxylase alpha subunit [EC:6.4.1.4] | (RefSeq) methylcrotonoyl-CoA carboxylase subunit alpha, mitochondrial (A)	Lmmn000806	-2.8388	Dimethylmalonic acid*	-0.824	7.451e-07	8
gene-LOC110707527	1.271	--	Lmmn000806	-2.8388	Dimethylmalonic acid*	-0.827	6.289e-07	9
gene-LOC110708131	1.945	K00326 cytochrome-b5 reductase [EC:1.6.2.2] | (RefSeq) NADH-cytochrome b5 reductase-like protein (A)	Lmmn000806	-2.8388	Dimethylmalonic acid*	-0.87	3.47e-08	9
gene-LOC110708798	1.071	K15363 fanconi-associated nuclease 1 [EC:3.1.21.- 3.1.4.1] | (RefSeq) fanconi-associated nuclease 1 homolog (A)	Lmmn000806	-2.8388	Dimethylmalonic acid*	-0.807	1.8573e-06	9
gene-LOC110710251	2.639	K03231 elongation factor 1-alpha | (RefSeq) elongation factor 1-alpha (A)	Lmmn000806	-2.8388	Dimethylmalonic acid*	-0.844	2.119e-07	9
gene-LOC110713027	-0.904	K08869 aarF domain-containing kinase | (RefSeq) predicted protein (A)	Lmmn000806	-2.8388	Dimethylmalonic acid*	0.826	6.699e-07	8
gene-LOC110714036	-0.641	K09872 aquaporin PIP | (RefSeq) probable aquaporin PIP1-4 (A)	Lmmn000806	-2.8388	Dimethylmalonic acid*	0.846	1.976e-07	8
gene-LOC110714377	2.049	K13420 LRR receptor-like serine/threonine-protein kinase FLS2 [EC:2.7.11.1] | (RefSeq) LRR receptor-like serine/threonine-protein kinase FLS2 (A)	Lmmn000806	-2.8388	Dimethylmalonic acid*	-0.828	6.054e-07	9
gene-LOC110714547	-0.978	K12133 MYB-related transcription factor LHY | (RefSeq) uncharacterized protein LOC112280611 (A)	Lmmn000806	-2.8388	Dimethylmalonic acid*	0.808	1.825e-06	8
gene-LOC110717105	-0.921	K19984 exocyst complex component 5 | (RefSeq) uncharacterized protein LOC112294431 (A)	Lmmn000806	-2.8388	Dimethylmalonic acid*	0.837	3.489e-07	8
gene-LOC110717428	-0.93	K00924 kinase [EC:2.7.1.-] | (RefSeq) aspartic proteinase-like protein 2 (A)	Lmmn000806	-2.8388	Dimethylmalonic acid*	0.824	7.334e-07	8
gene-LOC110718697	-0.916	--	Lmmn000806	-2.8388	Dimethylmalonic acid*	0.803	2.3033e-06	8
gene-LOC110720363	3.303	K13418 somatic embryogenesis receptor kinase 1 [EC:2.7.10.1 2.7.11.1] | (RefSeq) hypothetical protein (A)	Lmmn000806	-2.8388	Dimethylmalonic acid*	-0.815	1.2505e-06	9
gene-LOC110720846	-0.94	--	Lmmn000806	-2.8388	Dimethylmalonic acid*	0.826	6.479e-07	8
gene-LOC110721413	1.626	K13448 calcium-binding protein CML | (RefSeq) probable calcium-binding protein CML25 (A)	Lmmn000806	-2.8388	Dimethylmalonic acid*	-0.805	2.1151e-06	9
gene-LOC110723279	0.665	K03665 GTPase | (RefSeq) uncharacterized protein LOC110723279 (A)	Lmmn000806	-2.8388	Dimethylmalonic acid*	-0.844	2.203e-07	8
gene-LOC110724300	3.41	--	Lmmn000806	-2.8388	Dimethylmalonic acid*	-0.81	1.6367e-06	9
gene-LOC110724772	-0.793	--	Lmmn000806	-2.8388	Dimethylmalonic acid*	0.808	1.7907e-06	8
gene-LOC110728529	1.216	K14003 prolactin regulatory element-binding protein | (RefSeq) SEC12-like protein 1 (A)	Lmmn000806	-2.8388	Dimethylmalonic acid*	-0.838	3.215e-07	9
gene-LOC110729180	1.996	K00326 cytochrome-b5 reductase [EC:1.6.2.2] | (RefSeq) NADH-cytochrome b5 reductase-like protein (A)	Lmmn000806	-2.8388	Dimethylmalonic acid*	-0.887	7.9e-09	9
gene-LOC110730872	0.567	K04565 superoxide dismutase, Cu-Zn family [EC:1.15.1.1] | (RefSeq) superoxide dismutase [Cu-Zn], chloroplastic (A)	Lmmn000806	-2.8388	Dimethylmalonic acid*	-0.811	1.5435e-06	8
gene-LOC110731527	-0.304	--	Lmmn000806	-2.8388	Dimethylmalonic acid*	0.822	8.25e-07	8
gene-LOC110732782	1.248	--	Lmmn000806	-2.8388	Dimethylmalonic acid*	-0.815	1.2375e-06	9
gene-LOC110733113	0.555	K17732 mitochondrial-processing peptidase subunit beta [EC:3.4.24.64] | (RefSeq) mitochondrial processing peptidase (A)	Lmmn000806	-2.8388	Dimethylmalonic acid*	-0.872	2.92e-08	8
gene-LOC110733370	2.113	K13493 cytokinin-N-glucosyltransferase [EC:2.4.1.-] | (RefSeq) hypothetical protein (A)	Lmmn000806	-2.8388	Dimethylmalonic acid*	-0.819	1.0016e-06	9
gene-LOC110733516	2.387	--	Lmmn000806	-2.8388	Dimethylmalonic acid*	-0.819	9.908e-07	9
gene-LOC110734057	1.862	K22262 WD repeat and FYVE domain-containing protein 3 | (RefSeq) protein SPIRRIG (A)	Lmmn000806	-2.8388	Dimethylmalonic acid*	-0.802	2.4275e-06	9
gene-LOC110734501	-0.872	--	Lmmn000806	-2.8388	Dimethylmalonic acid*	0.828	6.07e-07	8
gene-LOC110736543	0.982	K01304 pyroglutamyl-peptidase [EC:3.4.19.3] | (RefSeq) uncharacterized protein LOC110736543 (A)	Lmmn000806	-2.8388	Dimethylmalonic acid*	-0.819	9.73e-07	8
gene-LOC110736754	-0.933	K10260 F-box and WD-40 domain protein 7 | (RefSeq) WD40 repeat protein (A)	Lmmn000806	-2.8388	Dimethylmalonic acid*	0.806	2.0383e-06	8
gene-LOC110736853	2.107	K13511 monolysocardiolipin acyltransferase [EC:2.3.1.-] | (RefSeq) uncharacterized protein LOC110736853 (A)	Lmmn000806	-2.8388	Dimethylmalonic acid*	-0.815	1.2614e-06	9
gene-LOC110738798	0.793	K02987 small subunit ribosomal protein S4e | (RefSeq) 40S ribosomal protein S4-C (A)	Lmmn000806	-2.8388	Dimethylmalonic acid*	-0.807	1.8464e-06	8
gene-LOC110738972	-0.617	K11667 INO80 complex subunit C | (RefSeq) INO80 complex subunit C-like (A)	Lmmn000806	-2.8388	Dimethylmalonic acid*	0.81	1.6138e-06	8
gene-LOC110740087	-0.936	K01673 carbonic anhydrase [EC:4.2.1.1] | (RefSeq) beta carbonic anhydrase 5, chloroplastic-like isoform X1 (A)	Lmmn000806	-2.8388	Dimethylmalonic acid*	0.805	2.1176e-06	8
gene-LOC110682157	1.09	K14209 solute carrier family 36 (proton-coupled amino acid transporter) | (RefSeq) amino acid transporter AVT3C-like (A)	Lmbn001364	-2.62598	4-Hydroxy-2-Oxopentanoic Acid*	-0.809	1.7418e-06	9
gene-LOC110682217	1.297	K21596 calmodulin-binding transcription activator | (RefSeq) calmodulin-binding transcription activator 3-like isoform X1 (A)	Lmbn001364	-2.62598	4-Hydroxy-2-Oxopentanoic Acid*	-0.809	1.7379e-06	9
gene-LOC110682482	-0.738	K14399 polyribonucleotide 5'-hydroxyl-kinase [EC:2.7.1.78] | (RefSeq) Clp1-domain-containing protein (A)	Lmbn001364	-2.62598	4-Hydroxy-2-Oxopentanoic Acid*	0.818	1.0445e-06	8
gene-LOC110683095	2.13	K13066 caffeic acid 3-O-methyltransferase [EC:2.1.1.68] | (RefSeq) COMT1-2; caffeic acid O-methyltransferase (A)	Lmbn001364	-2.62598	4-Hydroxy-2-Oxopentanoic Acid*	-0.821	8.717e-07	9
gene-LOC110683732	1.748	K03231 elongation factor 1-alpha | (RefSeq) elongation factor 1-alpha-like (A)	Lmbn001364	-2.62598	4-Hydroxy-2-Oxopentanoic Acid*	-0.851	1.346e-07	9
gene-LOC110684204	-0.461	--	Lmbn001364	-2.62598	4-Hydroxy-2-Oxopentanoic Acid*	0.806	1.9495e-06	8
gene-LOC110684801	-0.949	K13464 jasmonate ZIM domain-containing protein | (RefSeq) hypothetical protein (A)	Lmbn001364	-2.62598	4-Hydroxy-2-Oxopentanoic Acid*	0.802	2.4131e-06	8
gene-LOC110688327	4.21	--	Lmbn001364	-2.62598	4-Hydroxy-2-Oxopentanoic Acid*	-0.857	9.17e-08	9
gene-LOC110689228	1.115	K18453 ADP-ribose/FAD diphosphatase [EC:3.6.1.13 3.6.1.18] | (RefSeq) nudix hydrolase 23, chloroplastic-like (A)	Lmbn001364	-2.62598	4-Hydroxy-2-Oxopentanoic Acid*	-0.821	8.892e-07	9
gene-LOC110691094	0.56	K01805 xylose isomerase [EC:5.3.1.5] | (RefSeq) xylose isomerase (A)	Lmbn001364	-2.62598	4-Hydroxy-2-Oxopentanoic Acid*	-0.835	3.887e-07	8
gene-LOC110691411	2.302	K01188 beta-glucosidase [EC:3.2.1.21] | (RefSeq) beta-glucosidase 12-like (A)	Lmbn001364	-2.62598	4-Hydroxy-2-Oxopentanoic Acid*	-0.803	2.2895e-06	9
gene-LOC110691437	1.152	K01184 polygalacturonase [EC:3.2.1.15] | (RefSeq) LOC109764960; polygalacturonase ADPG1-like (A)	Lmbn001364	-2.62598	4-Hydroxy-2-Oxopentanoic Acid*	-0.825	7.1e-07	9
gene-LOC110693165	1.378	--	Lmbn001364	-2.62598	4-Hydroxy-2-Oxopentanoic Acid*	-0.8	2.6396e-06	9
gene-LOC110693612	-0.512	--	Lmbn001364	-2.62598	4-Hydroxy-2-Oxopentanoic Acid*	0.842	2.45e-07	8
gene-LOC110693691	1.385	--	Lmbn001364	-2.62598	4-Hydroxy-2-Oxopentanoic Acid*	-0.808	1.7665e-06	9
gene-LOC110693821	2.493	K23717 solute carrier family 23 (nucleobase transporter), member 2 | (RefSeq) nucleobase-ascorbate transporter 4-like (A)	Lmbn001364	-2.62598	4-Hydroxy-2-Oxopentanoic Acid*	-0.814	1.3054e-06	9
gene-LOC110693868	-0.83	K15746 beta-carotene 3-hydroxylase [EC:1.14.15.24] | (RefSeq) beta-carotene hydroxylase 2, chloroplastic-like (A)	Lmbn001364	-2.62598	4-Hydroxy-2-Oxopentanoic Acid*	0.813	1.3955e-06	8
gene-LOC110698459	2.777	K13195 cold-inducible RNA-binding protein | (RefSeq) glycine-rich RNA-binding, abscisic acid-inducible protein-like (A)	Lmbn001364	-2.62598	4-Hydroxy-2-Oxopentanoic Acid*	-0.845	2.096e-07	9
gene-LOC110698649	2.633	--	Lmbn001364	-2.62598	4-Hydroxy-2-Oxopentanoic Acid*	-0.825	6.869e-07	9
gene-LOC110699358	1.867	--	Lmbn001364	-2.62598	4-Hydroxy-2-Oxopentanoic Acid*	-0.849	1.545e-07	9
gene-LOC110699485	3.779	--	Lmbn001364	-2.62598	4-Hydroxy-2-Oxopentanoic Acid*	-0.806	2.0032e-06	9
gene-LOC110699924	3.939	K01840 phosphomannomutase [EC:5.4.2.8] | (RefSeq) uncharacterized protein LOC107434468 (A)	Lmbn001364	-2.62598	4-Hydroxy-2-Oxopentanoic Acid*	-0.866	4.41e-08	9
gene-LOC110700589	1.2	K00799 glutathione S-transferase [EC:2.5.1.18] | (RefSeq) glutathione S-transferase U9-like (A)	Lmbn001364	-2.62598	4-Hydroxy-2-Oxopentanoic Acid*	-0.804	2.1976e-06	9
gene-LOC110701000	2.01	K11886 proteasome component ECM29 | (RefSeq) proteasome-associated protein ECM29 homolog (A)	Lmbn001364	-2.62598	4-Hydroxy-2-Oxopentanoic Acid*	-0.808	1.8317e-06	9
gene-LOC110701122	0.844	K05391 cyclic nucleotide gated channel, plant | (RefSeq) cyclic nucleotide-gated ion channel 1 isoform X1 (A)	Lmbn001364	-2.62598	4-Hydroxy-2-Oxopentanoic Acid*	-0.806	2.0102e-06	8
gene-LOC110701263	-0.908	K19882 O-palmitoleoyl-L-serine hydrolase [EC:3.1.1.98] | (RefSeq) pectin acetylesterase 6-like (A)	Lmbn001364	-2.62598	4-Hydroxy-2-Oxopentanoic Acid*	0.823	8.003e-07	8
gene-LOC110701482	1.629	--	Lmbn001364	-2.62598	4-Hydroxy-2-Oxopentanoic Acid*	-0.812	1.4806e-06	9
gene-LOC110702130	1.44	K11996 adenylyltransferase and sulfurtransferase [EC:2.7.7.80 2.8.1.11] | (RefSeq) adenylyltransferase and sulfurtransferase MOCS3-like (A)	Lmbn001364	-2.62598	4-Hydroxy-2-Oxopentanoic Acid*	-0.829	5.43e-07	9
gene-LOC110702135	1.839	--	Lmbn001364	-2.62598	4-Hydroxy-2-Oxopentanoic Acid*	-0.823	7.902e-07	9
gene-LOC110702421	2.367	--	Lmbn001364	-2.62598	4-Hydroxy-2-Oxopentanoic Acid*	-0.809	1.6857e-06	9
gene-LOC110703237	2.466	--	Lmbn001364	-2.62598	4-Hydroxy-2-Oxopentanoic Acid*	-0.817	1.084e-06	9
gene-LOC110704800	0.968	K14003 prolactin regulatory element-binding protein | (RefSeq) SEC12-like protein 1 (A)	Lmbn001364	-2.62598	4-Hydroxy-2-Oxopentanoic Acid*	-0.809	1.7204e-06	8
gene-LOC110705093	2.129	--	Lmbn001364	-2.62598	4-Hydroxy-2-Oxopentanoic Acid*	-0.855	1.022e-07	9
gene-LOC110705511	0.509	K03093 RNA polymerase sigma factor | (RefSeq) RNA polymerase sigma factor sigC-like (A)	Lmbn001364	-2.62598	4-Hydroxy-2-Oxopentanoic Acid*	-0.801	2.6283e-06	8
gene-LOC110705619	1.103	K11996 adenylyltransferase and sulfurtransferase [EC:2.7.7.80 2.8.1.11] | (RefSeq) adenylyltransferase and sulfurtransferase MOCS3-like (A)	Lmbn001364	-2.62598	4-Hydroxy-2-Oxopentanoic Acid*	-0.842	2.486e-07	9
gene-LOC110706375	4.692	--	Lmbn001364	-2.62598	4-Hydroxy-2-Oxopentanoic Acid*	-0.823	7.912e-07	9
gene-LOC110706902	-0.754	--	Lmbn001364	-2.62598	4-Hydroxy-2-Oxopentanoic Acid*	0.809	1.6784e-06	8
gene-LOC110706918	0.746	K01968 3-methylcrotonyl-CoA carboxylase alpha subunit [EC:6.4.1.4] | (RefSeq) methylcrotonoyl-CoA carboxylase subunit alpha, mitochondrial (A)	Lmbn001364	-2.62598	4-Hydroxy-2-Oxopentanoic Acid*	-0.834	4.135e-07	8
gene-LOC110707527	1.271	--	Lmbn001364	-2.62598	4-Hydroxy-2-Oxopentanoic Acid*	-0.826	6.717e-07	9
gene-LOC110708131	1.945	K00326 cytochrome-b5 reductase [EC:1.6.2.2] | (RefSeq) NADH-cytochrome b5 reductase-like protein (A)	Lmbn001364	-2.62598	4-Hydroxy-2-Oxopentanoic Acid*	-0.889	6.3e-09	9
gene-LOC110708798	1.071	K15363 fanconi-associated nuclease 1 [EC:3.1.21.- 3.1.4.1] | (RefSeq) fanconi-associated nuclease 1 homolog (A)	Lmbn001364	-2.62598	4-Hydroxy-2-Oxopentanoic Acid*	-0.844	2.164e-07	9
gene-LOC110709444	0.558	K05665 ATP-binding cassette, subfamily C (CFTR/MRP), member 1 [EC:7.6.2.3] | (RefSeq) ABC transporter C family member 2-like (A)	Lmbn001364	-2.62598	4-Hydroxy-2-Oxopentanoic Acid*	-0.811	1.5386e-06	8
gene-LOC110709820	-0.759	K10355 actin, other eukaryote | (RefSeq) actin-7-like (A)	Lmbn001364	-2.62598	4-Hydroxy-2-Oxopentanoic Acid*	0.801	2.5576e-06	8
gene-LOC110710251	2.639	K03231 elongation factor 1-alpha | (RefSeq) elongation factor 1-alpha (A)	Lmbn001364	-2.62598	4-Hydroxy-2-Oxopentanoic Acid*	-0.861	6.89e-08	9
gene-LOC110710334	-0.753	K16297 serine carboxypeptidase-like clade II [EC:3.4.16.-] | (RefSeq) serine carboxypeptidase-like 27 (A)	Lmbn001364	-2.62598	4-Hydroxy-2-Oxopentanoic Acid*	0.805	2.0708e-06	8
gene-LOC110712238	1.25	--	Lmbn001364	-2.62598	4-Hydroxy-2-Oxopentanoic Acid*	-0.814	1.3241e-06	9
gene-LOC110713027	-0.904	K08869 aarF domain-containing kinase | (RefSeq) predicted protein (A)	Lmbn001364	-2.62598	4-Hydroxy-2-Oxopentanoic Acid*	0.861	6.46e-08	8
gene-LOC110713150	4.123	--	Lmbn001364	-2.62598	4-Hydroxy-2-Oxopentanoic Acid*	-0.809	1.6663e-06	9
gene-LOC110714036	-0.641	K09872 aquaporin PIP | (RefSeq) probable aquaporin PIP1-4 (A)	Lmbn001364	-2.62598	4-Hydroxy-2-Oxopentanoic Acid*	0.896	3.3e-09	8
gene-LOC110714377	2.049	K13420 LRR receptor-like serine/threonine-protein kinase FLS2 [EC:2.7.11.1] | (RefSeq) LRR receptor-like serine/threonine-protein kinase FLS2 (A)	Lmbn001364	-2.62598	4-Hydroxy-2-Oxopentanoic Acid*	-0.843	2.338e-07	9
gene-LOC110714547	-0.978	K12133 MYB-related transcription factor LHY | (RefSeq) uncharacterized protein LOC112280611 (A)	Lmbn001364	-2.62598	4-Hydroxy-2-Oxopentanoic Acid*	0.822	8.598e-07	8
gene-LOC110714604	2.476	K14496 abscisic acid receptor PYR/PYL family | (RefSeq) abscisic acid receptor PYL8-like (A)	Lmbn001364	-2.62598	4-Hydroxy-2-Oxopentanoic Acid*	-0.806	2.0031e-06	9
gene-LOC110714661	1.784	K09588 cytochrome P450 family 90 subfamily A polypeptide 1 [EC:1.14.-.-] | (RefSeq) cytochrome P450 90A1-like (A)	Lmbn001364	-2.62598	4-Hydroxy-2-Oxopentanoic Acid*	-0.832	4.645e-07	9
gene-LOC110717105	-0.921	K19984 exocyst complex component 5 | (RefSeq) uncharacterized protein LOC112294431 (A)	Lmbn001364	-2.62598	4-Hydroxy-2-Oxopentanoic Acid*	0.817	1.1242e-06	8
gene-LOC110717428	-0.93	K00924 kinase [EC:2.7.1.-] | (RefSeq) aspartic proteinase-like protein 2 (A)	Lmbn001364	-2.62598	4-Hydroxy-2-Oxopentanoic Acid*	0.832	4.548e-07	8
gene-LOC110719612	-0.343	--	Lmbn001364	-2.62598	4-Hydroxy-2-Oxopentanoic Acid*	0.802	2.4461e-06	8
gene-LOC110719975	0.724	K01265 methionyl aminopeptidase [EC:3.4.11.18] | (RefSeq) methionine aminopeptidase 1B, chloroplastic-like (A)	Lmbn001364	-2.62598	4-Hydroxy-2-Oxopentanoic Acid*	-0.8	2.7009e-06	8
gene-LOC110720329	1.529	--	Lmbn001364	-2.62598	4-Hydroxy-2-Oxopentanoic Acid*	-0.821	8.92e-07	9
gene-LOC110720363	3.303	K13418 somatic embryogenesis receptor kinase 1 [EC:2.7.10.1 2.7.11.1] | (RefSeq) hypothetical protein (A)	Lmbn001364	-2.62598	4-Hydroxy-2-Oxopentanoic Acid*	-0.833	4.506e-07	9
gene-LOC110720645	1.221	K21989 calcium permeable stress-gated cation channel | (RefSeq) CSC1-like protein RXW8 (A)	Lmbn001364	-2.62598	4-Hydroxy-2-Oxopentanoic Acid*	-0.803	2.3488e-06	9
gene-LOC110720846	-0.94	--	Lmbn001364	-2.62598	4-Hydroxy-2-Oxopentanoic Acid*	0.808	1.7619e-06	8
gene-LOC110721413	1.626	K13448 calcium-binding protein CML | (RefSeq) probable calcium-binding protein CML25 (A)	Lmbn001364	-2.62598	4-Hydroxy-2-Oxopentanoic Acid*	-0.82	9.228e-07	9
gene-LOC110723058	0.857	K17499 protein phosphatase 1G [EC:3.1.3.16] | (RefSeq) probable protein phosphatase 2C 60 isoform X1 (A)	Lmbn001364	-2.62598	4-Hydroxy-2-Oxopentanoic Acid*	-0.818	1.0226e-06	8
gene-LOC110723278	3.281	--	Lmbn001364	-2.62598	4-Hydroxy-2-Oxopentanoic Acid*	-0.805	2.1546e-06	9
gene-LOC110723279	0.665	K03665 GTPase | (RefSeq) uncharacterized protein LOC110723279 (A)	Lmbn001364	-2.62598	4-Hydroxy-2-Oxopentanoic Acid*	-0.884	1.04e-08	8
gene-LOC110724300	3.41	--	Lmbn001364	-2.62598	4-Hydroxy-2-Oxopentanoic Acid*	-0.834	4.162e-07	9
gene-LOC110724752	0.924	K12309 beta-galactosidase [EC:3.2.1.23] | (RefSeq) beta-galactosidase 2 isoform X1 (A)	Lmbn001364	-2.62598	4-Hydroxy-2-Oxopentanoic Acid*	-0.813	1.3876e-06	8
gene-LOC110724858	-0.638	K15889 prenylcysteine alpha-carboxyl methylesterase [EC:3.1.1.-] | (RefSeq) isoprenylcysteine alpha-carbonyl methylesterase ICME-like (A)	Lmbn001364	-2.62598	4-Hydroxy-2-Oxopentanoic Acid*	0.802	2.462e-06	8
gene-LOC110728529	1.216	K14003 prolactin regulatory element-binding protein | (RefSeq) SEC12-like protein 1 (A)	Lmbn001364	-2.62598	4-Hydroxy-2-Oxopentanoic Acid*	-0.848	1.724e-07	9
gene-LOC110729180	1.996	K00326 cytochrome-b5 reductase [EC:1.6.2.2] | (RefSeq) NADH-cytochrome b5 reductase-like protein (A)	Lmbn001364	-2.62598	4-Hydroxy-2-Oxopentanoic Acid*	-0.903	1.6e-09	9
gene-LOC110729478	1.568	--	Lmbn001364	-2.62598	4-Hydroxy-2-Oxopentanoic Acid*	-0.806	2.005e-06	9
gene-LOC110730222	1.556	--	Lmbn001364	-2.62598	4-Hydroxy-2-Oxopentanoic Acid*	-0.844	2.16e-07	9
gene-LOC110730872	0.567	K04565 superoxide dismutase, Cu-Zn family [EC:1.15.1.1] | (RefSeq) superoxide dismutase [Cu-Zn], chloroplastic (A)	Lmbn001364	-2.62598	4-Hydroxy-2-Oxopentanoic Acid*	-0.842	2.447e-07	8
gene-LOC110732782	1.248	--	Lmbn001364	-2.62598	4-Hydroxy-2-Oxopentanoic Acid*	-0.833	4.446e-07	9
gene-LOC110733113	0.555	K17732 mitochondrial-processing peptidase subunit beta [EC:3.4.24.64] | (RefSeq) mitochondrial processing peptidase (A)	Lmbn001364	-2.62598	4-Hydroxy-2-Oxopentanoic Acid*	-0.88	1.43e-08	8
gene-LOC110733370	2.113	K13493 cytokinin-N-glucosyltransferase [EC:2.4.1.-] | (RefSeq) hypothetical protein (A)	Lmbn001364	-2.62598	4-Hydroxy-2-Oxopentanoic Acid*	-0.843	2.344e-07	9
gene-LOC110733516	2.387	--	Lmbn001364	-2.62598	4-Hydroxy-2-Oxopentanoic Acid*	-0.816	1.2023e-06	9
gene-LOC110734057	1.862	K22262 WD repeat and FYVE domain-containing protein 3 | (RefSeq) protein SPIRRIG (A)	Lmbn001364	-2.62598	4-Hydroxy-2-Oxopentanoic Acid*	-0.821	9.073e-07	9
gene-LOC110734501	-0.872	--	Lmbn001364	-2.62598	4-Hydroxy-2-Oxopentanoic Acid*	0.843	2.353e-07	8
gene-LOC110736543	0.982	K01304 pyroglutamyl-peptidase [EC:3.4.19.3] | (RefSeq) uncharacterized protein LOC110736543 (A)	Lmbn001364	-2.62598	4-Hydroxy-2-Oxopentanoic Acid*	-0.826	6.707e-07	8
gene-LOC110736797	2.587	K09510 DnaJ homolog subfamily B member 4 | (RefSeq) dnaJ homolog subfamily B member 4-like (A)	Lmbn001364	-2.62598	4-Hydroxy-2-Oxopentanoic Acid*	-0.813	1.354e-06	9
gene-LOC110736853	2.107	K13511 monolysocardiolipin acyltransferase [EC:2.3.1.-] | (RefSeq) uncharacterized protein LOC110736853 (A)	Lmbn001364	-2.62598	4-Hydroxy-2-Oxopentanoic Acid*	-0.842	2.423e-07	9
gene-LOC110737093	-0.717	K10046 GDP-D-mannose 3', 5'-epimerase [EC:5.1.3.18 5.1.3.-] | (RefSeq) GDP-mannose 3,5-epimerase 2 (A)	Lmbn001364	-2.62598	4-Hydroxy-2-Oxopentanoic Acid*	0.803	2.3846e-06	8
gene-LOC110738606	1.921	K01081 5'-nucleotidase [EC:3.1.3.5] | (RefSeq) HAD-superfamily hydrolase, subfamily IG,5'-nucleotidase (A)	Lmbn001364	-2.62598	4-Hydroxy-2-Oxopentanoic Acid*	-0.809	1.7247e-06	9
gene-LOC110738798	0.793	K02987 small subunit ribosomal protein S4e | (RefSeq) 40S ribosomal protein S4-C (A)	Lmbn001364	-2.62598	4-Hydroxy-2-Oxopentanoic Acid*	-0.848	1.647e-07	8
gene-LOC110738972	-0.617	K11667 INO80 complex subunit C | (RefSeq) INO80 complex subunit C-like (A)	Lmbn001364	-2.62598	4-Hydroxy-2-Oxopentanoic Acid*	0.842	2.565e-07	8
gene-LOC110682043	1.417	--	Lmbn001288	-2.72845	2-Hydroxy-2-methyl-3-oxobutanoic acid*	-0.82	9.261e-07	9
gene-LOC110682157	1.09	K14209 solute carrier family 36 (proton-coupled amino acid transporter) | (RefSeq) amino acid transporter AVT3C-like (A)	Lmbn001288	-2.72845	2-Hydroxy-2-methyl-3-oxobutanoic acid*	-0.824	7.415e-07	9
gene-LOC110682482	-0.738	K14399 polyribonucleotide 5'-hydroxyl-kinase [EC:2.7.1.78] | (RefSeq) Clp1-domain-containing protein (A)	Lmbn001288	-2.72845	2-Hydroxy-2-methyl-3-oxobutanoic acid*	0.83	5.286e-07	8
gene-LOC110683095	2.13	K13066 caffeic acid 3-O-methyltransferase [EC:2.1.1.68] | (RefSeq) COMT1-2; caffeic acid O-methyltransferase (A)	Lmbn001288	-2.72845	2-Hydroxy-2-methyl-3-oxobutanoic acid*	-0.835	3.949e-07	9
gene-LOC110683732	1.748	K03231 elongation factor 1-alpha | (RefSeq) elongation factor 1-alpha-like (A)	Lmbn001288	-2.72845	2-Hydroxy-2-methyl-3-oxobutanoic acid*	-0.871	3.16e-08	9
gene-LOC110684204	-0.461	--	Lmbn001288	-2.72845	2-Hydroxy-2-methyl-3-oxobutanoic acid*	0.811	1.5412e-06	8
gene-LOC110688327	4.21	--	Lmbn001288	-2.72845	2-Hydroxy-2-methyl-3-oxobutanoic acid*	-0.863	5.86e-08	9
gene-LOC110689228	1.115	K18453 ADP-ribose/FAD diphosphatase [EC:3.6.1.13 3.6.1.18] | (RefSeq) nudix hydrolase 23, chloroplastic-like (A)	Lmbn001288	-2.72845	2-Hydroxy-2-methyl-3-oxobutanoic acid*	-0.827	6.404e-07	9
gene-LOC110691094	0.56	K01805 xylose isomerase [EC:5.3.1.5] | (RefSeq) xylose isomerase (A)	Lmbn001288	-2.72845	2-Hydroxy-2-methyl-3-oxobutanoic acid*	-0.813	1.3654e-06	8
gene-LOC110691437	1.152	K01184 polygalacturonase [EC:3.2.1.15] | (RefSeq) LOC109764960; polygalacturonase ADPG1-like (A)	Lmbn001288	-2.72845	2-Hydroxy-2-methyl-3-oxobutanoic acid*	-0.822	8.532e-07	9
gene-LOC110693165	1.378	--	Lmbn001288	-2.72845	2-Hydroxy-2-methyl-3-oxobutanoic acid*	-0.806	2.0331e-06	9
gene-LOC110693612	-0.512	--	Lmbn001288	-2.72845	2-Hydroxy-2-methyl-3-oxobutanoic acid*	0.838	3.318e-07	8
gene-LOC110693691	1.385	--	Lmbn001288	-2.72845	2-Hydroxy-2-methyl-3-oxobutanoic acid*	-0.822	8.263e-07	9
gene-LOC110693821	2.493	K23717 solute carrier family 23 (nucleobase transporter), member 2 | (RefSeq) nucleobase-ascorbate transporter 4-like (A)	Lmbn001288	-2.72845	2-Hydroxy-2-methyl-3-oxobutanoic acid*	-0.824	7.565e-07	9
gene-LOC110693868	-0.83	K15746 beta-carotene 3-hydroxylase [EC:1.14.15.24] | (RefSeq) beta-carotene hydroxylase 2, chloroplastic-like (A)	Lmbn001288	-2.72845	2-Hydroxy-2-methyl-3-oxobutanoic acid*	0.831	4.843e-07	8
gene-LOC110695216	0.838	K14525 ribonucleases P/MRP protein subunit RPP25 [EC:3.1.26.5] | (RefSeq) ribonuclease P protein subunit p25-like protein (A)	Lmbn001288	-2.72845	2-Hydroxy-2-methyl-3-oxobutanoic acid*	-0.809	1.7018e-06	8
gene-LOC110698459	2.777	K13195 cold-inducible RNA-binding protein | (RefSeq) glycine-rich RNA-binding, abscisic acid-inducible protein-like (A)	Lmbn001288	-2.72845	2-Hydroxy-2-methyl-3-oxobutanoic acid*	-0.852	1.29e-07	9
gene-LOC110698649	2.633	--	Lmbn001288	-2.72845	2-Hydroxy-2-methyl-3-oxobutanoic acid*	-0.832	4.63e-07	9
gene-LOC110699358	1.867	--	Lmbn001288	-2.72845	2-Hydroxy-2-methyl-3-oxobutanoic acid*	-0.852	1.247e-07	9
gene-LOC110699485	3.779	--	Lmbn001288	-2.72845	2-Hydroxy-2-methyl-3-oxobutanoic acid*	-0.812	1.4645e-06	9
gene-LOC110699924	3.939	K01840 phosphomannomutase [EC:5.4.2.8] | (RefSeq) uncharacterized protein LOC107434468 (A)	Lmbn001288	-2.72845	2-Hydroxy-2-methyl-3-oxobutanoic acid*	-0.875	2.21e-08	9
gene-LOC110700064	3.082	--	Lmbn001288	-2.72845	2-Hydroxy-2-methyl-3-oxobutanoic acid*	-0.802	2.4885e-06	9
gene-LOC110700589	1.2	K00799 glutathione S-transferase [EC:2.5.1.18] | (RefSeq) glutathione S-transferase U9-like (A)	Lmbn001288	-2.72845	2-Hydroxy-2-methyl-3-oxobutanoic acid*	-0.803	2.3534e-06	9
gene-LOC110701000	2.01	K11886 proteasome component ECM29 | (RefSeq) proteasome-associated protein ECM29 homolog (A)	Lmbn001288	-2.72845	2-Hydroxy-2-methyl-3-oxobutanoic acid*	-0.817	1.1379e-06	9
gene-LOC110701122	0.844	K05391 cyclic nucleotide gated channel, plant | (RefSeq) cyclic nucleotide-gated ion channel 1 isoform X1 (A)	Lmbn001288	-2.72845	2-Hydroxy-2-methyl-3-oxobutanoic acid*	-0.814	1.3095e-06	8
gene-LOC110701263	-0.908	K19882 O-palmitoleoyl-L-serine hydrolase [EC:3.1.1.98] | (RefSeq) pectin acetylesterase 6-like (A)	Lmbn001288	-2.72845	2-Hydroxy-2-methyl-3-oxobutanoic acid*	0.832	4.569e-07	8
gene-LOC110701482	1.629	--	Lmbn001288	-2.72845	2-Hydroxy-2-methyl-3-oxobutanoic acid*	-0.828	5.854e-07	9
gene-LOC110702130	1.44	K11996 adenylyltransferase and sulfurtransferase [EC:2.7.7.80 2.8.1.11] | (RefSeq) adenylyltransferase and sulfurtransferase MOCS3-like (A)	Lmbn001288	-2.72845	2-Hydroxy-2-methyl-3-oxobutanoic acid*	-0.828	5.792e-07	9
gene-LOC110702135	1.839	--	Lmbn001288	-2.72845	2-Hydroxy-2-methyl-3-oxobutanoic acid*	-0.817	1.0935e-06	9
gene-LOC110702421	2.367	--	Lmbn001288	-2.72845	2-Hydroxy-2-methyl-3-oxobutanoic acid*	-0.807	1.861e-06	9
gene-LOC110703237	2.466	--	Lmbn001288	-2.72845	2-Hydroxy-2-methyl-3-oxobutanoic acid*	-0.825	7.006e-07	9
gene-LOC110704800	0.968	K14003 prolactin regulatory element-binding protein | (RefSeq) SEC12-like protein 1 (A)	Lmbn001288	-2.72845	2-Hydroxy-2-methyl-3-oxobutanoic acid*	-0.833	4.469e-07	8
gene-LOC110705093	2.129	--	Lmbn001288	-2.72845	2-Hydroxy-2-methyl-3-oxobutanoic acid*	-0.863	5.91e-08	9
gene-LOC110705511	0.509	K03093 RNA polymerase sigma factor | (RefSeq) RNA polymerase sigma factor sigC-like (A)	Lmbn001288	-2.72845	2-Hydroxy-2-methyl-3-oxobutanoic acid*	-0.807	1.8511e-06	8
gene-LOC110705619	1.103	K11996 adenylyltransferase and sulfurtransferase [EC:2.7.7.80 2.8.1.11] | (RefSeq) adenylyltransferase and sulfurtransferase MOCS3-like (A)	Lmbn001288	-2.72845	2-Hydroxy-2-methyl-3-oxobutanoic acid*	-0.851	1.409e-07	9
gene-LOC110705912	-0.822	K00131 glyceraldehyde-3-phosphate dehydrogenase (NADP+) [EC:1.2.1.9] | (RefSeq) NADP-dependent glyceraldehyde-3-phosphate dehydrogenase (A)	Lmbn001288	-2.72845	2-Hydroxy-2-methyl-3-oxobutanoic acid*	0.823	8.032e-07	8
gene-LOC110706375	4.692	--	Lmbn001288	-2.72845	2-Hydroxy-2-methyl-3-oxobutanoic acid*	-0.84	2.903e-07	9
gene-LOC110706902	-0.754	--	Lmbn001288	-2.72845	2-Hydroxy-2-methyl-3-oxobutanoic acid*	0.803	2.2897e-06	8
gene-LOC110706918	0.746	K01968 3-methylcrotonyl-CoA carboxylase alpha subunit [EC:6.4.1.4] | (RefSeq) methylcrotonoyl-CoA carboxylase subunit alpha, mitochondrial (A)	Lmbn001288	-2.72845	2-Hydroxy-2-methyl-3-oxobutanoic acid*	-0.833	4.335e-07	8
gene-LOC110707527	1.271	--	Lmbn001288	-2.72845	2-Hydroxy-2-methyl-3-oxobutanoic acid*	-0.846	1.95e-07	9
gene-LOC110708131	1.945	K00326 cytochrome-b5 reductase [EC:1.6.2.2] | (RefSeq) NADH-cytochrome b5 reductase-like protein (A)	Lmbn001288	-2.72845	2-Hydroxy-2-methyl-3-oxobutanoic acid*	-0.896	3.3e-09	9
gene-LOC110708798	1.071	K15363 fanconi-associated nuclease 1 [EC:3.1.21.- 3.1.4.1] | (RefSeq) fanconi-associated nuclease 1 homolog (A)	Lmbn001288	-2.72845	2-Hydroxy-2-methyl-3-oxobutanoic acid*	-0.858	8.42e-08	9
gene-LOC110709177	1.658	K08244 alpha-glucan, water dikinase [EC:2.7.9.4] | (RefSeq) alpha-glucan water dikinase, chloroplastic-like (A)	Lmbn001288	-2.72845	2-Hydroxy-2-methyl-3-oxobutanoic acid*	-0.801	2.5718e-06	9
gene-LOC110709444	0.558	K05665 ATP-binding cassette, subfamily C (CFTR/MRP), member 1 [EC:7.6.2.3] | (RefSeq) ABC transporter C family member 2-like (A)	Lmbn001288	-2.72845	2-Hydroxy-2-methyl-3-oxobutanoic acid*	-0.822	8.359e-07	8
gene-LOC110709820	-0.759	K10355 actin, other eukaryote | (RefSeq) actin-7-like (A)	Lmbn001288	-2.72845	2-Hydroxy-2-methyl-3-oxobutanoic acid*	0.818	1.0492e-06	8
gene-LOC110710251	2.639	K03231 elongation factor 1-alpha | (RefSeq) elongation factor 1-alpha (A)	Lmbn001288	-2.72845	2-Hydroxy-2-methyl-3-oxobutanoic acid*	-0.874	2.49e-08	9
gene-LOC110710334	-0.753	K16297 serine carboxypeptidase-like clade II [EC:3.4.16.-] | (RefSeq) serine carboxypeptidase-like 27 (A)	Lmbn001288	-2.72845	2-Hydroxy-2-methyl-3-oxobutanoic acid*	0.829	5.67e-07	8
gene-LOC110711009	0.68	--	Lmbn001288	-2.72845	2-Hydroxy-2-methyl-3-oxobutanoic acid*	-0.804	2.2234e-06	8
gene-LOC110711141	-0.592	K02291 15-cis-phytoene synthase [EC:2.5.1.32] | (RefSeq) phytoene synthase 2, chloroplastic-like (A)	Lmbn001288	-2.72845	2-Hydroxy-2-methyl-3-oxobutanoic acid*	0.808	1.7856e-06	8
gene-LOC110712238	1.25	--	Lmbn001288	-2.72845	2-Hydroxy-2-methyl-3-oxobutanoic acid*	-0.818	1.0345e-06	9
gene-LOC110713027	-0.904	K08869 aarF domain-containing kinase | (RefSeq) predicted protein (A)	Lmbn001288	-2.72845	2-Hydroxy-2-methyl-3-oxobutanoic acid*	0.86	7.19e-08	8
gene-LOC110713150	4.123	--	Lmbn001288	-2.72845	2-Hydroxy-2-methyl-3-oxobutanoic acid*	-0.823	8.127e-07	9
gene-LOC110713997	2.852	K01061 carboxymethylenebutenolidase [EC:3.1.1.45] | (RefSeq) carboxymethylenebutenolidase homolog (A)	Lmbn001288	-2.72845	2-Hydroxy-2-methyl-3-oxobutanoic acid*	-0.809	1.6642e-06	9
gene-LOC110714036	-0.641	K09872 aquaporin PIP | (RefSeq) probable aquaporin PIP1-4 (A)	Lmbn001288	-2.72845	2-Hydroxy-2-methyl-3-oxobutanoic acid*	0.881	1.35e-08	8
gene-LOC110714377	2.049	K13420 LRR receptor-like serine/threonine-protein kinase FLS2 [EC:2.7.11.1] | (RefSeq) LRR receptor-like serine/threonine-protein kinase FLS2 (A)	Lmbn001288	-2.72845	2-Hydroxy-2-methyl-3-oxobutanoic acid*	-0.86	7.19e-08	9
gene-LOC110714547	-0.978	K12133 MYB-related transcription factor LHY | (RefSeq) uncharacterized protein LOC112280611 (A)	Lmbn001288	-2.72845	2-Hydroxy-2-methyl-3-oxobutanoic acid*	0.828	5.917e-07	8
gene-LOC110714604	2.476	K14496 abscisic acid receptor PYR/PYL family | (RefSeq) abscisic acid receptor PYL8-like (A)	Lmbn001288	-2.72845	2-Hydroxy-2-methyl-3-oxobutanoic acid*	-0.821	9.026e-07	9
gene-LOC110714661	1.784	K09588 cytochrome P450 family 90 subfamily A polypeptide 1 [EC:1.14.-.-] | (RefSeq) cytochrome P450 90A1-like (A)	Lmbn001288	-2.72845	2-Hydroxy-2-methyl-3-oxobutanoic acid*	-0.836	3.695e-07	9
gene-LOC110717105	-0.921	K19984 exocyst complex component 5 | (RefSeq) uncharacterized protein LOC112294431 (A)	Lmbn001288	-2.72845	2-Hydroxy-2-methyl-3-oxobutanoic acid*	0.833	4.377e-07	8
gene-LOC110717179	3.798	K19891 glucan endo-1,3-beta-glucosidase 1/2/3 [EC:3.2.1.39] | (RefSeq) glucan endo-1,3-beta-glucosidase 3-like (A)	Lmbn001288	-2.72845	2-Hydroxy-2-methyl-3-oxobutanoic acid*	-0.805	2.0597e-06	9
gene-LOC110717428	-0.93	K00924 kinase [EC:2.7.1.-] | (RefSeq) aspartic proteinase-like protein 2 (A)	Lmbn001288	-2.72845	2-Hydroxy-2-methyl-3-oxobutanoic acid*	0.844	2.153e-07	8
gene-LOC110718697	-0.916	--	Lmbn001288	-2.72845	2-Hydroxy-2-methyl-3-oxobutanoic acid*	0.806	2.002e-06	8
gene-LOC110719612	-0.343	--	Lmbn001288	-2.72845	2-Hydroxy-2-methyl-3-oxobutanoic acid*	0.803	2.3269e-06	8
gene-LOC110719975	0.724	K01265 methionyl aminopeptidase [EC:3.4.11.18] | (RefSeq) methionine aminopeptidase 1B, chloroplastic-like (A)	Lmbn001288	-2.72845	2-Hydroxy-2-methyl-3-oxobutanoic acid*	-0.81	1.5839e-06	8
gene-LOC110720045	-0.507	K22484 transcriptional regulator CBF1 | (RefSeq) transcription factor bHLH106-like (A)	Lmbn001288	-2.72845	2-Hydroxy-2-methyl-3-oxobutanoic acid*	0.801	2.6004e-06	8
gene-LOC110720329	1.529	--	Lmbn001288	-2.72845	2-Hydroxy-2-methyl-3-oxobutanoic acid*	-0.82	9.144e-07	9
gene-LOC110720363	3.303	K13418 somatic embryogenesis receptor kinase 1 [EC:2.7.10.1 2.7.11.1] | (RefSeq) hypothetical protein (A)	Lmbn001288	-2.72845	2-Hydroxy-2-methyl-3-oxobutanoic acid*	-0.847	1.758e-07	9
gene-LOC110720645	1.221	K21989 calcium permeable stress-gated cation channel | (RefSeq) CSC1-like protein RXW8 (A)	Lmbn001288	-2.72845	2-Hydroxy-2-methyl-3-oxobutanoic acid*	-0.806	2.0186e-06	9
gene-LOC110720846	-0.94	--	Lmbn001288	-2.72845	2-Hydroxy-2-methyl-3-oxobutanoic acid*	0.812	1.4735e-06	8
gene-LOC110721413	1.626	K13448 calcium-binding protein CML | (RefSeq) probable calcium-binding protein CML25 (A)	Lmbn001288	-2.72845	2-Hydroxy-2-methyl-3-oxobutanoic acid*	-0.829	5.727e-07	9
gene-LOC110722753	2.939	--	Lmbn001288	-2.72845	2-Hydroxy-2-methyl-3-oxobutanoic acid*	-0.801	2.5451e-06	9
gene-LOC110723058	0.857	K17499 protein phosphatase 1G [EC:3.1.3.16] | (RefSeq) probable protein phosphatase 2C 60 isoform X1 (A)	Lmbn001288	-2.72845	2-Hydroxy-2-methyl-3-oxobutanoic acid*	-0.819	1.0178e-06	8
gene-LOC110723279	0.665	K03665 GTPase | (RefSeq) uncharacterized protein LOC110723279 (A)	Lmbn001288	-2.72845	2-Hydroxy-2-methyl-3-oxobutanoic acid*	-0.868	3.85e-08	8
gene-LOC110724300	3.41	--	Lmbn001288	-2.72845	2-Hydroxy-2-methyl-3-oxobutanoic acid*	-0.851	1.384e-07	9
gene-LOC110724752	0.924	K12309 beta-galactosidase [EC:3.2.1.23] | (RefSeq) beta-galactosidase 2 isoform X1 (A)	Lmbn001288	-2.72845	2-Hydroxy-2-methyl-3-oxobutanoic acid*	-0.813	1.3464e-06	8
gene-LOC110724858	-0.638	K15889 prenylcysteine alpha-carboxyl methylesterase [EC:3.1.1.-] | (RefSeq) isoprenylcysteine alpha-carbonyl methylesterase ICME-like (A)	Lmbn001288	-2.72845	2-Hydroxy-2-methyl-3-oxobutanoic acid*	0.818	1.0489e-06	8
gene-LOC110728529	1.216	K14003 prolactin regulatory element-binding protein | (RefSeq) SEC12-like protein 1 (A)	Lmbn001288	-2.72845	2-Hydroxy-2-methyl-3-oxobutanoic acid*	-0.861	6.64e-08	9
gene-LOC110729180	1.996	K00326 cytochrome-b5 reductase [EC:1.6.2.2] | (RefSeq) NADH-cytochrome b5 reductase-like protein (A)	Lmbn001288	-2.72845	2-Hydroxy-2-methyl-3-oxobutanoic acid*	-0.901	2e-09	9
gene-LOC110729478	1.568	--	Lmbn001288	-2.72845	2-Hydroxy-2-methyl-3-oxobutanoic acid*	-0.802	2.4389e-06	9
gene-LOC110730032	1.207	K15078 structure-specific endonuclease subunit SLX1 [EC:3.6.1.-] | (RefSeq) putative disease resistance protein RGA1 (A)	Lmbn001288	-2.72845	2-Hydroxy-2-methyl-3-oxobutanoic acid*	-0.801	2.6319e-06	9
gene-LOC110730222	1.556	--	Lmbn001288	-2.72845	2-Hydroxy-2-methyl-3-oxobutanoic acid*	-0.839	2.929e-07	9
gene-LOC110730872	0.567	K04565 superoxide dismutase, Cu-Zn family [EC:1.15.1.1] | (RefSeq) superoxide dismutase [Cu-Zn], chloroplastic (A)	Lmbn001288	-2.72845	2-Hydroxy-2-methyl-3-oxobutanoic acid*	-0.845	1.985e-07	8
gene-LOC110731292	0.94	K14012 UBX domain-containing protein 1 | (RefSeq) plant UBX domain-containing protein 4-like (A)	Lmbn001288	-2.72845	2-Hydroxy-2-methyl-3-oxobutanoic acid*	-0.801	2.5261e-06	8
gene-LOC110732782	1.248	--	Lmbn001288	-2.72845	2-Hydroxy-2-methyl-3-oxobutanoic acid*	-0.819	1.0197e-06	9
gene-LOC110733113	0.555	K17732 mitochondrial-processing peptidase subunit beta [EC:3.4.24.64] | (RefSeq) mitochondrial processing peptidase (A)	Lmbn001288	-2.72845	2-Hydroxy-2-methyl-3-oxobutanoic acid*	-0.888	6.9e-09	8
gene-LOC110733370	2.113	K13493 cytokinin-N-glucosyltransferase [EC:2.4.1.-] | (RefSeq) hypothetical protein (A)	Lmbn001288	-2.72845	2-Hydroxy-2-methyl-3-oxobutanoic acid*	-0.856	9.55e-08	9
gene-LOC110733516	2.387	--	Lmbn001288	-2.72845	2-Hydroxy-2-methyl-3-oxobutanoic acid*	-0.836	3.762e-07	9
gene-LOC110734057	1.862	K22262 WD repeat and FYVE domain-containing protein 3 | (RefSeq) protein SPIRRIG (A)	Lmbn001288	-2.72845	2-Hydroxy-2-methyl-3-oxobutanoic acid*	-0.822	8.459e-07	9
gene-LOC110734353	0.602	K17732 mitochondrial-processing peptidase subunit beta [EC:3.4.24.64] | (RefSeq) mitochondrial processing peptidase (A)	Lmbn001288	-2.72845	2-Hydroxy-2-methyl-3-oxobutanoic acid*	-0.806	1.9449e-06	8
gene-LOC110734501	-0.872	--	Lmbn001288	-2.72845	2-Hydroxy-2-methyl-3-oxobutanoic acid*	0.853	1.197e-07	8
gene-LOC110736543	0.982	K01304 pyroglutamyl-peptidase [EC:3.4.19.3] | (RefSeq) uncharacterized protein LOC110736543 (A)	Lmbn001288	-2.72845	2-Hydroxy-2-methyl-3-oxobutanoic acid*	-0.831	4.81e-07	8
gene-LOC110736754	-0.933	K10260 F-box and WD-40 domain protein 7 | (RefSeq) WD40 repeat protein (A)	Lmbn001288	-2.72845	2-Hydroxy-2-methyl-3-oxobutanoic acid*	0.802	2.3917e-06	8
gene-LOC110736797	2.587	K09510 DnaJ homolog subfamily B member 4 | (RefSeq) dnaJ homolog subfamily B member 4-like (A)	Lmbn001288	-2.72845	2-Hydroxy-2-methyl-3-oxobutanoic acid*	-0.825	6.949e-07	9
gene-LOC110736853	2.107	K13511 monolysocardiolipin acyltransferase [EC:2.3.1.-] | (RefSeq) uncharacterized protein LOC110736853 (A)	Lmbn001288	-2.72845	2-Hydroxy-2-methyl-3-oxobutanoic acid*	-0.848	1.725e-07	9
gene-LOC110738606	1.921	K01081 5'-nucleotidase [EC:3.1.3.5] | (RefSeq) HAD-superfamily hydrolase, subfamily IG,5'-nucleotidase (A)	Lmbn001288	-2.72845	2-Hydroxy-2-methyl-3-oxobutanoic acid*	-0.823	7.875e-07	9
gene-LOC110738738	1.875	K10661 E3 ubiquitin-protein ligase MARCH6 [EC:2.3.2.27] | (RefSeq) probable E3 ubiquitin ligase SUD1 (A)	Lmbn001288	-2.72845	2-Hydroxy-2-methyl-3-oxobutanoic acid*	-0.803	2.3844e-06	9
gene-LOC110738798	0.793	K02987 small subunit ribosomal protein S4e | (RefSeq) 40S ribosomal protein S4-C (A)	Lmbn001288	-2.72845	2-Hydroxy-2-methyl-3-oxobutanoic acid*	-0.85	1.514e-07	8
gene-LOC110738972	-0.617	K11667 INO80 complex subunit C | (RefSeq) INO80 complex subunit C-like (A)	Lmbn001288	-2.72845	2-Hydroxy-2-methyl-3-oxobutanoic acid*	0.835	3.911e-07	8
gene-LOC110739982	-0.994	--	Lmbn001288	-2.72845	2-Hydroxy-2-methyl-3-oxobutanoic acid*	0.825	6.986e-07	8
gene-LOC110740087	-0.936	K01673 carbonic anhydrase [EC:4.2.1.1] | (RefSeq) beta carbonic anhydrase 5, chloroplastic-like isoform X1 (A)	Lmbn001288	-2.72845	2-Hydroxy-2-methyl-3-oxobutanoic acid*	0.833	4.51e-07	8
gene-LOC110682043	1.417	--	mws0473	-2.77062	2-Methylsuccinic acid*	-0.802	2.4798e-06	9
gene-LOC110682157	1.09	K14209 solute carrier family 36 (proton-coupled amino acid transporter) | (RefSeq) amino acid transporter AVT3C-like (A)	mws0473	-2.77062	2-Methylsuccinic acid*	-0.835	3.905e-07	9
gene-LOC110682217	1.297	K21596 calmodulin-binding transcription activator | (RefSeq) calmodulin-binding transcription activator 3-like isoform X1 (A)	mws0473	-2.77062	2-Methylsuccinic acid*	-0.815	1.2708e-06	9
gene-LOC110682239	-0.47	K15631 molybdenum cofactor sulfurtransferase [EC:2.8.1.9] | (RefSeq) molybdenum cofactor sulfurase-like (A)	mws0473	-2.77062	2-Methylsuccinic acid*	0.807	1.9417e-06	8
gene-LOC110682258	-0.868	K15223 upstream activation factor subunit UAF30 | (RefSeq) upstream activation factor subunit spp27-like (A)	mws0473	-2.77062	2-Methylsuccinic acid*	0.802	2.4255e-06	8
gene-LOC110682482	-0.738	K14399 polyribonucleotide 5'-hydroxyl-kinase [EC:2.7.1.78] | (RefSeq) Clp1-domain-containing protein (A)	mws0473	-2.77062	2-Methylsuccinic acid*	0.819	9.9e-07	8
gene-LOC110683095	2.13	K13066 caffeic acid 3-O-methyltransferase [EC:2.1.1.68] | (RefSeq) COMT1-2; caffeic acid O-methyltransferase (A)	mws0473	-2.77062	2-Methylsuccinic acid*	-0.841	2.603e-07	9
gene-LOC110683422	1.558	K03147 phosphomethylpyrimidine synthase [EC:4.1.99.17] | (RefSeq) phosphomethylpyrimidine synthase, chloroplastic-like isoform X1 (A)	mws0473	-2.77062	2-Methylsuccinic acid*	-0.812	1.4401e-06	9
gene-LOC110683732	1.748	K03231 elongation factor 1-alpha | (RefSeq) elongation factor 1-alpha-like (A)	mws0473	-2.77062	2-Methylsuccinic acid*	-0.862	6.02e-08	9
gene-LOC110684204	-0.461	--	mws0473	-2.77062	2-Methylsuccinic acid*	0.809	1.6637e-06	8
gene-LOC110684642	-0.955	K00487 trans-cinnamate 4-monooxygenase [EC:1.14.14.91] | (RefSeq) trans-cinnamate 4-monooxygenase (A)	mws0473	-2.77062	2-Methylsuccinic acid*	0.805	2.1279e-06	8
gene-LOC110684699	1.223	K00700 1,4-alpha-glucan branching enzyme [EC:2.4.1.18] | (RefSeq) 1,4-alpha-glucan-branching enzyme 2-2, chloroplastic/amyloplastic-like (A)	mws0473	-2.77062	2-Methylsuccinic acid*	-0.802	2.4196e-06	9
gene-LOC110687339	1.594	K23541 Ca2+/H+ antiporter, TMEM165/GDT1 family | (RefSeq) pentatricopeptide repeat-containing protein At5g04780, mitochondrial-like (A)	mws0473	-2.77062	2-Methylsuccinic acid*	-0.805	2.0962e-06	9
gene-LOC110687865	1.747	K01363 cathepsin B [EC:3.4.22.1] | (RefSeq) cathepsin B-like protease 2 (A)	mws0473	-2.77062	2-Methylsuccinic acid*	-0.801	2.6079e-06	9
gene-LOC110688327	4.21	--	mws0473	-2.77062	2-Methylsuccinic acid*	-0.873	2.67e-08	9
gene-LOC110689228	1.115	K18453 ADP-ribose/FAD diphosphatase [EC:3.6.1.13 3.6.1.18] | (RefSeq) nudix hydrolase 23, chloroplastic-like (A)	mws0473	-2.77062	2-Methylsuccinic acid*	-0.842	2.444e-07	9
gene-LOC110691094	0.56	K01805 xylose isomerase [EC:5.3.1.5] | (RefSeq) xylose isomerase (A)	mws0473	-2.77062	2-Methylsuccinic acid*	-0.842	2.52e-07	8
gene-LOC110691411	2.302	K01188 beta-glucosidase [EC:3.2.1.21] | (RefSeq) beta-glucosidase 12-like (A)	mws0473	-2.77062	2-Methylsuccinic acid*	-0.807	1.8935e-06	9
gene-LOC110691437	1.152	K01184 polygalacturonase [EC:3.2.1.15] | (RefSeq) LOC109764960; polygalacturonase ADPG1-like (A)	mws0473	-2.77062	2-Methylsuccinic acid*	-0.831	4.852e-07	9
gene-LOC110693165	1.378	--	mws0473	-2.77062	2-Methylsuccinic acid*	-0.823	7.891e-07	9
gene-LOC110693612	-0.512	--	mws0473	-2.77062	2-Methylsuccinic acid*	0.836	3.55e-07	8
gene-LOC110693647	5.879	--	mws0473	-2.77062	2-Methylsuccinic acid*	-0.811	1.5656e-06	9
gene-LOC110693691	1.385	--	mws0473	-2.77062	2-Methylsuccinic acid*	-0.822	8.216e-07	9
gene-LOC110693821	2.493	K23717 solute carrier family 23 (nucleobase transporter), member 2 | (RefSeq) nucleobase-ascorbate transporter 4-like (A)	mws0473	-2.77062	2-Methylsuccinic acid*	-0.825	6.924e-07	9
gene-LOC110693868	-0.83	K15746 beta-carotene 3-hydroxylase [EC:1.14.15.24] | (RefSeq) beta-carotene hydroxylase 2, chloroplastic-like (A)	mws0473	-2.77062	2-Methylsuccinic acid*	0.831	4.931e-07	8
gene-LOC110693879	1.432	--	mws0473	-2.77062	2-Methylsuccinic acid*	-0.806	1.9796e-06	9
gene-LOC110695216	0.838	K14525 ribonucleases P/MRP protein subunit RPP25 [EC:3.1.26.5] | (RefSeq) ribonuclease P protein subunit p25-like protein (A)	mws0473	-2.77062	2-Methylsuccinic acid*	-0.806	2.0418e-06	8
gene-LOC110697792	2.33	K11801 WD repeat-containing protein 23 | (RefSeq) LEC14B protein-like (A)	mws0473	-2.77062	2-Methylsuccinic acid*	-0.8	2.646e-06	9
gene-LOC110698459	2.777	K13195 cold-inducible RNA-binding protein | (RefSeq) glycine-rich RNA-binding, abscisic acid-inducible protein-like (A)	mws0473	-2.77062	2-Methylsuccinic acid*	-0.857	9.19e-08	9
gene-LOC110698649	2.633	--	mws0473	-2.77062	2-Methylsuccinic acid*	-0.841	2.619e-07	9
gene-LOC110699354	2.262	--	mws0473	-2.77062	2-Methylsuccinic acid*	-0.803	2.3614e-06	9
gene-LOC110699358	1.867	--	mws0473	-2.77062	2-Methylsuccinic acid*	-0.865	4.8e-08	9
gene-LOC110699485	3.779	--	mws0473	-2.77062	2-Methylsuccinic acid*	-0.829	5.582e-07	9
gene-LOC110699724	4.676	--	mws0473	-2.77062	2-Methylsuccinic acid*	-0.808	1.7924e-06	9
gene-LOC110699749	1.306	K08099 chlorophyllase [EC:3.1.1.14] | (RefSeq) chlorophyllase-2, chloroplastic-like (A)	mws0473	-2.77062	2-Methylsuccinic acid*	-0.811	1.5421e-06	9
gene-LOC110699924	3.939	K01840 phosphomannomutase [EC:5.4.2.8] | (RefSeq) uncharacterized protein LOC107434468 (A)	mws0473	-2.77062	2-Methylsuccinic acid*	-0.872	2.9e-08	9
gene-LOC110700064	3.082	--	mws0473	-2.77062	2-Methylsuccinic acid*	-0.812	1.4808e-06	9
gene-LOC110700589	1.2	K00799 glutathione S-transferase [EC:2.5.1.18] | (RefSeq) glutathione S-transferase U9-like (A)	mws0473	-2.77062	2-Methylsuccinic acid*	-0.823	7.776e-07	9
gene-LOC110700869	2.319	K15692 E3 ubiquitin-protein ligase RNF13 [EC:2.3.2.27] | (RefSeq) RING-H2 finger protein ATL74-like (A)	mws0473	-2.77062	2-Methylsuccinic acid*	-0.801	2.6321e-06	9
gene-LOC110701000	2.01	K11886 proteasome component ECM29 | (RefSeq) proteasome-associated protein ECM29 homolog (A)	mws0473	-2.77062	2-Methylsuccinic acid*	-0.823	8.143e-07	9
gene-LOC110701122	0.844	K05391 cyclic nucleotide gated channel, plant | (RefSeq) cyclic nucleotide-gated ion channel 1 isoform X1 (A)	mws0473	-2.77062	2-Methylsuccinic acid*	-0.82	9.418e-07	8
gene-LOC110701263	-0.908	K19882 O-palmitoleoyl-L-serine hydrolase [EC:3.1.1.98] | (RefSeq) pectin acetylesterase 6-like (A)	mws0473	-2.77062	2-Methylsuccinic acid*	0.836	3.579e-07	8
gene-LOC110701482	1.629	--	mws0473	-2.77062	2-Methylsuccinic acid*	-0.82	9.483e-07	9
gene-LOC110702130	1.44	K11996 adenylyltransferase and sulfurtransferase [EC:2.7.7.80 2.8.1.11] | (RefSeq) adenylyltransferase and sulfurtransferase MOCS3-like (A)	mws0473	-2.77062	2-Methylsuccinic acid*	-0.84	2.78e-07	9
gene-LOC110702135	1.839	--	mws0473	-2.77062	2-Methylsuccinic acid*	-0.84	2.79e-07	9
gene-LOC110702169	3.279	--	mws0473	-2.77062	2-Methylsuccinic acid*	-0.802	2.4814e-06	9
gene-LOC110702217	1.861	K08999 uncharacterized protein | (RefSeq) bifunctional nuclease 2-like (A)	mws0473	-2.77062	2-Methylsuccinic acid*	-0.819	9.927e-07	9
gene-LOC110702421	2.367	--	mws0473	-2.77062	2-Methylsuccinic acid*	-0.846	1.932e-07	9
gene-LOC110703237	2.466	--	mws0473	-2.77062	2-Methylsuccinic acid*	-0.838	3.172e-07	9
gene-LOC110704761	1.197	--	mws0473	-2.77062	2-Methylsuccinic acid*	-0.8	2.6615e-06	9
gene-LOC110704800	0.968	K14003 prolactin regulatory element-binding protein | (RefSeq) SEC12-like protein 1 (A)	mws0473	-2.77062	2-Methylsuccinic acid*	-0.834	4.004e-07	8
gene-LOC110705093	2.129	--	mws0473	-2.77062	2-Methylsuccinic acid*	-0.869	3.75e-08	9
gene-LOC110705104	1.679	--	mws0473	-2.77062	2-Methylsuccinic acid*	-0.808	1.8296e-06	9
gene-LOC110705511	0.509	K03093 RNA polymerase sigma factor | (RefSeq) RNA polymerase sigma factor sigC-like (A)	mws0473	-2.77062	2-Methylsuccinic acid*	-0.816	1.1448e-06	8
gene-LOC110705619	1.103	K11996 adenylyltransferase and sulfurtransferase [EC:2.7.7.80 2.8.1.11] | (RefSeq) adenylyltransferase and sulfurtransferase MOCS3-like (A)	mws0473	-2.77062	2-Methylsuccinic acid*	-0.87	3.48e-08	9
gene-LOC110705912	-0.822	K00131 glyceraldehyde-3-phosphate dehydrogenase (NADP+) [EC:1.2.1.9] | (RefSeq) NADP-dependent glyceraldehyde-3-phosphate dehydrogenase (A)	mws0473	-2.77062	2-Methylsuccinic acid*	0.806	2.0396e-06	8
gene-LOC110706375	4.692	--	mws0473	-2.77062	2-Methylsuccinic acid*	-0.846	1.931e-07	9
gene-LOC110706902	-0.754	--	mws0473	-2.77062	2-Methylsuccinic acid*	0.829	5.684e-07	8
gene-LOC110706918	0.746	K01968 3-methylcrotonyl-CoA carboxylase alpha subunit [EC:6.4.1.4] | (RefSeq) methylcrotonoyl-CoA carboxylase subunit alpha, mitochondrial (A)	mws0473	-2.77062	2-Methylsuccinic acid*	-0.856	9.41e-08	8
gene-LOC110706940	5.741	--	mws0473	-2.77062	2-Methylsuccinic acid*	-0.805	2.0842e-06	9
gene-LOC110707527	1.271	--	mws0473	-2.77062	2-Methylsuccinic acid*	-0.839	2.937e-07	9
gene-LOC110708131	1.945	K00326 cytochrome-b5 reductase [EC:1.6.2.2] | (RefSeq) NADH-cytochrome b5 reductase-like protein (A)	mws0473	-2.77062	2-Methylsuccinic acid*	-0.897	3.1e-09	9
gene-LOC110708737	1.695	K09510 DnaJ homolog subfamily B member 4 | (RefSeq) dnaJ homolog subfamily B member 4-like (A)	mws0473	-2.77062	2-Methylsuccinic acid*	-0.807	1.8598e-06	9
gene-LOC110708798	1.071	K15363 fanconi-associated nuclease 1 [EC:3.1.21.- 3.1.4.1] | (RefSeq) fanconi-associated nuclease 1 homolog (A)	mws0473	-2.77062	2-Methylsuccinic acid*	-0.843	2.409e-07	9
gene-LOC110709177	1.658	K08244 alpha-glucan, water dikinase [EC:2.7.9.4] | (RefSeq) alpha-glucan water dikinase, chloroplastic-like (A)	mws0473	-2.77062	2-Methylsuccinic acid*	-0.801	2.534e-06	9
gene-LOC110709444	0.558	K05665 ATP-binding cassette, subfamily C (CFTR/MRP), member 1 [EC:7.6.2.3] | (RefSeq) ABC transporter C family member 2-like (A)	mws0473	-2.77062	2-Methylsuccinic acid*	-0.811	1.52e-06	8
gene-LOC110709820	-0.759	K10355 actin, other eukaryote | (RefSeq) actin-7-like (A)	mws0473	-2.77062	2-Methylsuccinic acid*	0.822	8.511e-07	8
gene-LOC110710251	2.639	K03231 elongation factor 1-alpha | (RefSeq) elongation factor 1-alpha (A)	mws0473	-2.77062	2-Methylsuccinic acid*	-0.876	2.11e-08	9
gene-LOC110710334	-0.753	K16297 serine carboxypeptidase-like clade II [EC:3.4.16.-] | (RefSeq) serine carboxypeptidase-like 27 (A)	mws0473	-2.77062	2-Methylsuccinic acid*	0.822	8.556e-07	8
gene-LOC110710968	1.058	--	mws0473	-2.77062	2-Methylsuccinic acid*	-0.801	2.5404e-06	9
gene-LOC110711141	-0.592	K02291 15-cis-phytoene synthase [EC:2.5.1.32] | (RefSeq) phytoene synthase 2, chloroplastic-like (A)	mws0473	-2.77062	2-Methylsuccinic acid*	0.805	2.0729e-06	8
gene-LOC110711452	1.655	--	mws0473	-2.77062	2-Methylsuccinic acid*	-0.812	1.4606e-06	9
gene-LOC110712238	1.25	--	mws0473	-2.77062	2-Methylsuccinic acid*	-0.827	6.416e-07	9
gene-LOC110713027	-0.904	K08869 aarF domain-containing kinase | (RefSeq) predicted protein (A)	mws0473	-2.77062	2-Methylsuccinic acid*	0.864	5.14e-08	8
gene-LOC110713150	4.123	--	mws0473	-2.77062	2-Methylsuccinic acid*	-0.831	4.907e-07	9
gene-LOC110713997	2.852	K01061 carboxymethylenebutenolidase [EC:3.1.1.45] | (RefSeq) carboxymethylenebutenolidase homolog (A)	mws0473	-2.77062	2-Methylsuccinic acid*	-0.81	1.6036e-06	9
gene-LOC110714036	-0.641	K09872 aquaporin PIP | (RefSeq) probable aquaporin PIP1-4 (A)	mws0473	-2.77062	2-Methylsuccinic acid*	0.894	4e-09	8
gene-LOC110714377	2.049	K13420 LRR receptor-like serine/threonine-protein kinase FLS2 [EC:2.7.11.1] | (RefSeq) LRR receptor-like serine/threonine-protein kinase FLS2 (A)	mws0473	-2.77062	2-Methylsuccinic acid*	-0.845	2.056e-07	9
gene-LOC110714547	-0.978	K12133 MYB-related transcription factor LHY | (RefSeq) uncharacterized protein LOC112280611 (A)	mws0473	-2.77062	2-Methylsuccinic acid*	0.83	5.234e-07	8
gene-LOC110714604	2.476	K14496 abscisic acid receptor PYR/PYL family | (RefSeq) abscisic acid receptor PYL8-like (A)	mws0473	-2.77062	2-Methylsuccinic acid*	-0.824	7.389e-07	9
gene-LOC110714661	1.784	K09588 cytochrome P450 family 90 subfamily A polypeptide 1 [EC:1.14.-.-] | (RefSeq) cytochrome P450 90A1-like (A)	mws0473	-2.77062	2-Methylsuccinic acid*	-0.841	2.739e-07	9
gene-LOC110717105	-0.921	K19984 exocyst complex component 5 | (RefSeq) uncharacterized protein LOC112294431 (A)	mws0473	-2.77062	2-Methylsuccinic acid*	0.839	3.111e-07	8
gene-LOC110717179	3.798	K19891 glucan endo-1,3-beta-glucosidase 1/2/3 [EC:3.2.1.39] | (RefSeq) glucan endo-1,3-beta-glucosidase 3-like (A)	mws0473	-2.77062	2-Methylsuccinic acid*	-0.817	1.1227e-06	9
gene-LOC110717428	-0.93	K00924 kinase [EC:2.7.1.-] | (RefSeq) aspartic proteinase-like protein 2 (A)	mws0473	-2.77062	2-Methylsuccinic acid*	0.84	2.884e-07	8
gene-LOC110717435	1.412	K10661 E3 ubiquitin-protein ligase MARCH6 [EC:2.3.2.27] | (RefSeq) probable E3 ubiquitin ligase SUD1 (A)	mws0473	-2.77062	2-Methylsuccinic acid*	-0.808	1.7667e-06	9
gene-LOC110718304	1.004	K14209 solute carrier family 36 (proton-coupled amino acid transporter) | (RefSeq) amino acid transporter AVT3C-like (A)	mws0473	-2.77062	2-Methylsuccinic acid*	-0.802	2.403e-06	9
gene-LOC110718697	-0.916	--	mws0473	-2.77062	2-Methylsuccinic acid*	0.805	2.0664e-06	8
gene-LOC110719612	-0.343	--	mws0473	-2.77062	2-Methylsuccinic acid*	0.808	1.8373e-06	8
gene-LOC110719975	0.724	K01265 methionyl aminopeptidase [EC:3.4.11.18] | (RefSeq) methionine aminopeptidase 1B, chloroplastic-like (A)	mws0473	-2.77062	2-Methylsuccinic acid*	-0.811	1.4966e-06	8
gene-LOC110720329	1.529	--	mws0473	-2.77062	2-Methylsuccinic acid*	-0.827	6.174e-07	9
gene-LOC110720363	3.303	K13418 somatic embryogenesis receptor kinase 1 [EC:2.7.10.1 2.7.11.1] | (RefSeq) hypothetical protein (A)	mws0473	-2.77062	2-Methylsuccinic acid*	-0.849	1.594e-07	9
gene-LOC110720645	1.221	K21989 calcium permeable stress-gated cation channel | (RefSeq) CSC1-like protein RXW8 (A)	mws0473	-2.77062	2-Methylsuccinic acid*	-0.825	7.061e-07	9
gene-LOC110720846	-0.94	--	mws0473	-2.77062	2-Methylsuccinic acid*	0.831	4.891e-07	8
gene-LOC110721413	1.626	K13448 calcium-binding protein CML | (RefSeq) probable calcium-binding protein CML25 (A)	mws0473	-2.77062	2-Methylsuccinic acid*	-0.827	6.109e-07	9
gene-LOC110722753	2.939	--	mws0473	-2.77062	2-Methylsuccinic acid*	-0.816	1.1564e-06	9
gene-LOC110723058	0.857	K17499 protein phosphatase 1G [EC:3.1.3.16] | (RefSeq) probable protein phosphatase 2C 60 isoform X1 (A)	mws0473	-2.77062	2-Methylsuccinic acid*	-0.842	2.533e-07	8
gene-LOC110723246	0.42	K03884 NADH-ubiquinone oxidoreductase chain 6 [EC:7.1.1.2] | (RefSeq) uncharacterized protein LOC109243048 (A)	mws0473	-2.77062	2-Methylsuccinic acid*	-0.811	1.5736e-06	8
gene-LOC110723278	3.281	--	mws0473	-2.77062	2-Methylsuccinic acid*	-0.822	8.432e-07	9
gene-LOC110723279	0.665	K03665 GTPase | (RefSeq) uncharacterized protein LOC110723279 (A)	mws0473	-2.77062	2-Methylsuccinic acid*	-0.883	1.1e-08	8
gene-LOC110724300	3.41	--	mws0473	-2.77062	2-Methylsuccinic acid*	-0.845	2.07e-07	9
gene-LOC110724752	0.924	K12309 beta-galactosidase [EC:3.2.1.23] | (RefSeq) beta-galactosidase 2 isoform X1 (A)	mws0473	-2.77062	2-Methylsuccinic acid*	-0.813	1.3836e-06	8
gene-LOC110724858	-0.638	K15889 prenylcysteine alpha-carboxyl methylesterase [EC:3.1.1.-] | (RefSeq) isoprenylcysteine alpha-carbonyl methylesterase ICME-like (A)	mws0473	-2.77062	2-Methylsuccinic acid*	0.808	1.7661e-06	8
gene-LOC110725236	2.097	K09588 cytochrome P450 family 90 subfamily A polypeptide 1 [EC:1.14.-.-] | (RefSeq) cytochrome P450 90A1-like (A)	mws0473	-2.77062	2-Methylsuccinic acid*	-0.808	1.7956e-06	9
gene-LOC110727922	1.935	K08726 soluble epoxide hydrolase / lipid-phosphate phosphatase [EC:3.3.2.10 3.1.3.76] | (RefSeq) uncharacterized protein LOC111482470 isoform X1 (A)	mws0473	-2.77062	2-Methylsuccinic acid*	-0.806	1.9509e-06	9
gene-LOC110728529	1.216	K14003 prolactin regulatory element-binding protein | (RefSeq) SEC12-like protein 1 (A)	mws0473	-2.77062	2-Methylsuccinic acid*	-0.864	5.46e-08	9
gene-LOC110729180	1.996	K00326 cytochrome-b5 reductase [EC:1.6.2.2] | (RefSeq) NADH-cytochrome b5 reductase-like protein (A)	mws0473	-2.77062	2-Methylsuccinic acid*	-0.916	3e-10	9
gene-LOC110729478	1.568	--	mws0473	-2.77062	2-Methylsuccinic acid*	-0.82	9.219e-07	9
gene-LOC110729554	-0.609	K20721 reticulon-1 | (RefSeq) reticulon-like protein B1 (A)	mws0473	-2.77062	2-Methylsuccinic acid*	0.806	2.0402e-06	8
gene-LOC110730032	1.207	K15078 structure-specific endonuclease subunit SLX1 [EC:3.6.1.-] | (RefSeq) putative disease resistance protein RGA1 (A)	mws0473	-2.77062	2-Methylsuccinic acid*	-0.809	1.7487e-06	9
gene-LOC110730222	1.556	--	mws0473	-2.77062	2-Methylsuccinic acid*	-0.852	1.277e-07	9
gene-LOC110730313	-0.966	K20222 importin-5 | (RefSeq) importin-5-like isoform X1 (A)	mws0473	-2.77062	2-Methylsuccinic acid*	0.804	2.1799e-06	8
gene-LOC110730872	0.567	K04565 superoxide dismutase, Cu-Zn family [EC:1.15.1.1] | (RefSeq) superoxide dismutase [Cu-Zn], chloroplastic (A)	mws0473	-2.77062	2-Methylsuccinic acid*	-0.839	3.103e-07	8
gene-LOC110731292	0.94	K14012 UBX domain-containing protein 1 | (RefSeq) plant UBX domain-containing protein 4-like (A)	mws0473	-2.77062	2-Methylsuccinic acid*	-0.82	9.263e-07	8
gene-LOC110731832	2.051	K13993 HSP20 family protein | (RefSeq) hypothetical protein (A)	mws0473	-2.77062	2-Methylsuccinic acid*	-0.801	2.5577e-06	9
gene-LOC110732782	1.248	--	mws0473	-2.77062	2-Methylsuccinic acid*	-0.844	2.234e-07	9
gene-LOC110733020	-0.852	K14709 solute carrier family 39 (zinc transporter), member 1/2/3 | (RefSeq) zinc transporter 6, chloroplastic-like (A)	mws0473	-2.77062	2-Methylsuccinic acid*	0.806	1.9895e-06	8
gene-LOC110733057	7.24	--	mws0473	-2.77062	2-Methylsuccinic acid*	-0.807	1.8562e-06	9
gene-LOC110733113	0.555	K17732 mitochondrial-processing peptidase subunit beta [EC:3.4.24.64] | (RefSeq) mitochondrial processing peptidase (A)	mws0473	-2.77062	2-Methylsuccinic acid*	-0.898	2.7e-09	8
gene-LOC110733344	-0.927	K01930 folylpolyglutamate synthase [EC:6.3.2.17] | (RefSeq) folylpolyglutamate synthase-like (A)	mws0473	-2.77062	2-Methylsuccinic acid*	0.804	2.1573e-06	8
gene-LOC110733370	2.113	K13493 cytokinin-N-glucosyltransferase [EC:2.4.1.-] | (RefSeq) hypothetical protein (A)	mws0473	-2.77062	2-Methylsuccinic acid*	-0.844	2.188e-07	9
gene-LOC110733516	2.387	--	mws0473	-2.77062	2-Methylsuccinic acid*	-0.828	5.896e-07	9
gene-LOC110733519	3.074	--	mws0473	-2.77062	2-Methylsuccinic acid*	-0.805	2.0603e-06	9
gene-LOC110734057	1.862	K22262 WD repeat and FYVE domain-containing protein 3 | (RefSeq) protein SPIRRIG (A)	mws0473	-2.77062	2-Methylsuccinic acid*	-0.838	3.265e-07	9
gene-LOC110734310	4.039	--	mws0473	-2.77062	2-Methylsuccinic acid*	-0.813	1.4103e-06	9
gene-LOC110734501	-0.872	--	mws0473	-2.77062	2-Methylsuccinic acid*	0.851	1.353e-07	8
gene-LOC110736543	0.982	K01304 pyroglutamyl-peptidase [EC:3.4.19.3] | (RefSeq) uncharacterized protein LOC110736543 (A)	mws0473	-2.77062	2-Methylsuccinic acid*	-0.845	2.067e-07	8
gene-LOC110736754	-0.933	K10260 F-box and WD-40 domain protein 7 | (RefSeq) WD40 repeat protein (A)	mws0473	-2.77062	2-Methylsuccinic acid*	0.807	1.8725e-06	8
gene-LOC110736797	2.587	K09510 DnaJ homolog subfamily B member 4 | (RefSeq) dnaJ homolog subfamily B member 4-like (A)	mws0473	-2.77062	2-Methylsuccinic acid*	-0.828	5.89e-07	9
gene-LOC110736853	2.107	K13511 monolysocardiolipin acyltransferase [EC:2.3.1.-] | (RefSeq) uncharacterized protein LOC110736853 (A)	mws0473	-2.77062	2-Methylsuccinic acid*	-0.856	9.5e-08	9
gene-LOC110737093	-0.717	K10046 GDP-D-mannose 3', 5'-epimerase [EC:5.1.3.18 5.1.3.-] | (RefSeq) GDP-mannose 3,5-epimerase 2 (A)	mws0473	-2.77062	2-Methylsuccinic acid*	0.802	2.4349e-06	8
gene-LOC110738606	1.921	K01081 5'-nucleotidase [EC:3.1.3.5] | (RefSeq) HAD-superfamily hydrolase, subfamily IG,5'-nucleotidase (A)	mws0473	-2.77062	2-Methylsuccinic acid*	-0.816	1.1729e-06	9
gene-LOC110738738	1.875	K10661 E3 ubiquitin-protein ligase MARCH6 [EC:2.3.2.27] | (RefSeq) probable E3 ubiquitin ligase SUD1 (A)	mws0473	-2.77062	2-Methylsuccinic acid*	-0.813	1.3629e-06	9
gene-LOC110738798	0.793	K02987 small subunit ribosomal protein S4e | (RefSeq) 40S ribosomal protein S4-C (A)	mws0473	-2.77062	2-Methylsuccinic acid*	-0.853	1.159e-07	8
gene-LOC110738972	-0.617	K11667 INO80 complex subunit C | (RefSeq) INO80 complex subunit C-like (A)	mws0473	-2.77062	2-Methylsuccinic acid*	0.827	6.449e-07	8
gene-LOC110739982	-0.994	--	mws0473	-2.77062	2-Methylsuccinic acid*	0.803	2.2888e-06	8
gene-LOC110740087	-0.936	K01673 carbonic anhydrase [EC:4.2.1.1] | (RefSeq) beta carbonic anhydrase 5, chloroplastic-like isoform X1 (A)	mws0473	-2.77062	2-Methylsuccinic acid*	0.816	1.1464e-06	8
gene-LOC110705162	1.29	K00801 farnesyl-diphosphate farnesyltransferase [EC:2.5.1.21] | (RefSeq) squalene synthase-like (A)	mws0219	-0.5007	L-Aspartic Acid	-0.805	2.0775e-06	6
gene-LOC110738248	2.964	K14491 two-component response regulator ARR-B family | (RefSeq) two-component response regulator ARR12 (A)	mws0219	-0.5007	L-Aspartic Acid	-0.832	4.619e-07	6
gene-LOC110682764	0.103	K05894 12-oxophytodienoic acid reductase [EC:1.3.1.42] | (RefSeq) putative 12-oxophytodienoate reductase 11 isoform X1 (A)	pme0033	-1.88712	Hypoxanthine	-0.801	2.6266e-06	8
gene-LOC110683086	0.163	K00924 kinase [EC:2.7.1.-] | (RefSeq) probable receptor-like protein kinase At3g55450 isoform X1 (A)	pme0033	-1.88712	Hypoxanthine	-0.898	2.8e-09	8
gene-LOC110690277	0.441	--	pme0033	-1.88712	Hypoxanthine	-0.803	2.3815e-06	8
gene-LOC110701898	0.055	K18834 WRKY transcription factor 1 | (RefSeq) probable WRKY transcription factor 58 (A)	pme0033	-1.88712	Hypoxanthine	-0.823	7.713e-07	8
gene-LOC110705375	-0.089	--	pme0033	-1.88712	Hypoxanthine	0.835	3.794e-07	8
gene-LOC110708738	1.078	K21989 calcium permeable stress-gated cation channel | (RefSeq) CSC1-like protein RXW8 (A)	pme0033	-1.88712	Hypoxanthine	-0.802	2.3935e-06	9
gene-LOC110712471	0.333	K12447 UDP-sugar pyrophosphorylase [EC:2.7.7.64] | (RefSeq) uncharacterized protein LOC109127935 (A)	pme0033	-1.88712	Hypoxanthine	-0.802	2.4159e-06	8
gene-LOC110719129	0.398	--	pme0033	-1.88712	Hypoxanthine	-0.808	1.7958e-06	8
gene-LOC110719300	0.2	K05349 beta-glucosidase [EC:3.2.1.21] | (RefSeq) probable beta-glucosidase F (A)	pme0033	-1.88712	Hypoxanthine	-0.806	2.0196e-06	8
gene-LOC110722323	0.26	K16283 E3 ubiquitin-protein ligase SDIR1 [EC:2.3.2.27] | (RefSeq) E3 ubiquitin-protein ligase SDIR1-like isoform X1 (A)	pme0033	-1.88712	Hypoxanthine	-0.843	2.303e-07	8
gene-LOC110730844	1.02	K01897 long-chain acyl-CoA synthetase [EC:6.2.1.3] | (RefSeq) long chain acyl-CoA synthetase 8-like isoform X1 (A)	pme0033	-1.88712	Hypoxanthine	-0.826	6.517e-07	9
gene-LOC110730905	0.719	--	pme0033	-1.88712	Hypoxanthine	-0.805	2.1153e-06	8
gene-LOC110735216	0.45	--	pme0033	-1.88712	Hypoxanthine	-0.819	1.0094e-06	8
gene-LOC110739010	0.435	K12524 bifunctional aspartokinase / homoserine dehydrogenase 1 [EC:2.7.2.4 1.1.1.3] | (RefSeq) bifunctional aspartokinase/homoserine dehydrogenase 2, chloroplastic-like (A)	pme0033	-1.88712	Hypoxanthine	-0.803	2.3083e-06	8
gene-LOC110739013	0.111	--	pme0033	-1.88712	Hypoxanthine	-0.817	1.1261e-06	8
gene-LOC110739762	0.377	--	pme0033	-1.88712	Hypoxanthine	-0.824	7.477e-07	8
gene-LOC110681644	-0.347	K09775 uncharacterized protein | (RefSeq) uncharacterized protein LOC111283728 isoform X1 (A)	Zmyn002919	-1.20303	2-Methylbenzoic acid	0.803	2.3149e-06	8
gene-LOC110684055	0.504	K01803 triosephosphate isomerase (TIM) [EC:5.3.1.1] | (RefSeq) triosephosphate isomerase, cytosolic-like (A)	Zmyn002919	-1.20303	2-Methylbenzoic acid	-0.811	1.5228e-06	8
gene-LOC110685484	-0.84	--	Zmyn002919	-1.20303	2-Methylbenzoic acid	0.815	1.2087e-06	8
gene-LOC110685917	-0.973	--	Zmyn002919	-1.20303	2-Methylbenzoic acid	0.817	1.133e-06	8
gene-LOC110685920	-0.948	--	Zmyn002919	-1.20303	2-Methylbenzoic acid	0.818	1.054e-06	8
gene-LOC110686423	-0.246	K03100 signal peptidase I [EC:3.4.21.89] | (RefSeq) thylakoidal processing peptidase 1, chloroplastic-like (A)	Zmyn002919	-1.20303	2-Methylbenzoic acid	0.824	7.517e-07	8
gene-LOC110686989	-0.648	K02111 F-type H+/Na+-transporting ATPase subunit alpha [EC:7.1.2.2 7.2.2.1] | (RefSeq) LOW QUALITY PROTEIN: uncharacterized protein LOC114822316 (A)	Zmyn002919	-1.20303	2-Methylbenzoic acid	0.823	8.015e-07	8
gene-LOC110688262	3.512	K03260 translation initiation factor 4G | (RefSeq) eukaryotic translation initiation factor-like (A)	Zmyn002919	-1.20303	2-Methylbenzoic acid	-0.82	9.556e-07	9
gene-LOC110690988	-0.982	K14484 auxin-responsive protein IAA | (RefSeq) auxin-responsive protein IAA27-like (A)	Zmyn002919	-1.20303	2-Methylbenzoic acid	0.903	1.5e-09	8
gene-LOC110691791	-0.901	K01456 peptide-N4-(N-acetyl-beta-glucosaminyl)asparagine amidase [EC:3.5.1.52] | (RefSeq) peptide-N(4)-(N-acetyl-beta- glucosaminyl)asparagine amidase isoform X1 (A)	Zmyn002919	-1.20303	2-Methylbenzoic acid	0.891	5.3e-09	8
gene-LOC110693082	3.244	--	Zmyn002919	-1.20303	2-Methylbenzoic acid	-0.829	5.459e-07	9
gene-LOC110693892	-0.762	--	Zmyn002919	-1.20303	2-Methylbenzoic acid	0.804	2.1956e-06	8
gene-LOC110694312	-0.28	K00799 glutathione S-transferase [EC:2.5.1.18] | (RefSeq) glutathione S-transferase F12-like (A)	Zmyn002919	-1.20303	2-Methylbenzoic acid	0.825	6.86e-07	8
gene-LOC110696826	1.681	--	Zmyn002919	-1.20303	2-Methylbenzoic acid	-0.819	9.799e-07	9
gene-LOC110696986	-0.599	K20283 golgin subfamily A member 4 | (RefSeq) myosin-11 (A)	Zmyn002919	-1.20303	2-Methylbenzoic acid	0.822	8.453e-07	8
gene-LOC110706887	8.03	--	Zmyn002919	-1.20303	2-Methylbenzoic acid	-0.802	2.4949e-06	9
gene-LOC110707223	-0.931	K08286 protein-serine/threonine kinase [EC:2.7.11.-] | (RefSeq) receptor-like protein kinase 5 (A)	Zmyn002919	-1.20303	2-Methylbenzoic acid	0.874	2.36e-08	8
gene-LOC110708249	-0.694	K18881 D-lactate dehydratase [EC:4.2.1.130] | (RefSeq) protein DJ-1 homolog D-like (A)	Zmyn002919	-1.20303	2-Methylbenzoic acid	0.801	2.61e-06	8
gene-LOC110708474	0.4	K12951 cobalt/nickel-transporting P-type ATPase D [EC:3.6.3.-] | (RefSeq) hypothetical protein (A)	Zmyn002919	-1.20303	2-Methylbenzoic acid	-0.808	1.8445e-06	8
gene-LOC110709473	0.828	K08246 cycloeucalenol cycloisomerase [EC:5.5.1.9] | (RefSeq) cycloeucalenol cycloisomerase-like isoform X1 (A)	Zmyn002919	-1.20303	2-Methylbenzoic acid	-0.806	1.9689e-06	8
gene-LOC110709659	-0.501	K00020 3-hydroxyisobutyrate dehydrogenase [EC:1.1.1.31] | (RefSeq) 6-phosphogluconate dehydrogenase-like protein (A)	Zmyn002919	-1.20303	2-Methylbenzoic acid	0.832	4.679e-07	8
gene-LOC110710061	-0.743	--	Zmyn002919	-1.20303	2-Methylbenzoic acid	0.819	9.871e-07	8
gene-LOC110710168	-0.729	K20283 golgin subfamily A member 4 | (RefSeq) myosin-11 (A)	Zmyn002919	-1.20303	2-Methylbenzoic acid	0.804	2.1899e-06	8
gene-LOC110710170	4.288	K17968 TRIAP1/MDM35 family protein | (RefSeq) uncharacterized protein At4g33100-like (A)	Zmyn002919	-1.20303	2-Methylbenzoic acid	-0.867	4.31e-08	9
gene-LOC110710214	0.504	K15078 structure-specific endonuclease subunit SLX1 [EC:3.6.1.-] | (RefSeq) putative disease resistance protein RGA1 (A)	Zmyn002919	-1.20303	2-Methylbenzoic acid	-0.802	2.4452e-06	8
gene-LOC110710345	-0.94	K09841 xanthoxin dehydrogenase [EC:1.1.1.288] | (RefSeq) xanthoxin dehydrogenase-like (A)	Zmyn002919	-1.20303	2-Methylbenzoic acid	0.822	8.522e-07	8
gene-LOC110710639	1.06	K04797 prefoldin alpha subunit | (RefSeq) probable prefoldin subunit 5 (A)	Zmyn002919	-1.20303	2-Methylbenzoic acid	-0.849	1.592e-07	9
gene-LOC110710671	2.439	K01187 alpha-glucosidase [EC:3.2.1.20] | (RefSeq) alpha-glucosidase (A)	Zmyn002919	-1.20303	2-Methylbenzoic acid	0.808	1.7642e-06	9
gene-LOC110712941	-0.467	--	Zmyn002919	-1.20303	2-Methylbenzoic acid	0.8	2.7057e-06	8
gene-LOC110713947	1.96	--	Zmyn002919	-1.20303	2-Methylbenzoic acid	-0.924	1e-10	9
gene-LOC110718711	1.926	K13416 brassinosteroid insensitive 1-associated receptor kinase 1 [EC:2.7.10.1 2.7.11.1] | (RefSeq) BRASSINOSTEROID INSENSITIVE 1-associated receptor kinase 1-like (A)	Zmyn002919	-1.20303	2-Methylbenzoic acid	-0.837	3.462e-07	9
gene-LOC110723190	-0.572	K09264 MADS-box transcription factor, plant | (RefSeq) MADS-box protein FLOWERING LOCUS C-like (A)	Zmyn002919	-1.20303	2-Methylbenzoic acid	0.877	1.95e-08	8
gene-LOC110724716	0.582	--	Zmyn002919	-1.20303	2-Methylbenzoic acid	-0.807	1.8752e-06	8
gene-LOC110727511	-0.656	K13691 pathogen-inducible salicylic acid glucosyltransferase [EC:2.4.1.-] | (RefSeq) UDP-glycosyltransferase 74G1-like (A)	Zmyn002919	-1.20303	2-Methylbenzoic acid	0.835	3.797e-07	8
gene-LOC110731239	1.414	K16040 trans-resveratrol di-O-methyltransferase [EC:2.1.1.240] | (RefSeq) trans-resveratrol di-O-methyltransferase-like (A)	Zmyn002919	-1.20303	2-Methylbenzoic acid	-0.882	1.24e-08	9
gene-LOC110731658	1.206	K14689 solute carrier family 30 (zinc transporter), member 2 | (RefSeq) metal tolerance protein 1-like (A)	Zmyn002919	-1.20303	2-Methylbenzoic acid	-0.816	1.1985e-06	9
gene-LOC110731885	0.086	K00924 kinase [EC:2.7.1.-] | (RefSeq) receptor protein kinase CLAVATA1-like (A)	Zmyn002919	-1.20303	2-Methylbenzoic acid	0.823	8.065e-07	8
gene-LOC110732395	-0.754	--	Zmyn002919	-1.20303	2-Methylbenzoic acid	0.839	3.086e-07	8
gene-LOC110733645	0.492	K00811 aspartate aminotransferase, chloroplastic [EC:2.6.1.1] | (RefSeq) aspartate aminotransferase, chloroplastic-like (A)	Zmyn002919	-1.20303	2-Methylbenzoic acid	-0.859	8.03e-08	8
gene-LOC110733905	0.751	K10863 aprataxin [EC:3.1.11.7 3.1.11.8 3.1.12.2] | (RefSeq) transcription factor bHLH140-like isoform X1 (A)	Zmyn002919	-1.20303	2-Methylbenzoic acid	-0.816	1.1674e-06	8
gene-LOC110734227	-0.686	K01213 galacturan 1,4-alpha-galacturonidase [EC:3.2.1.67] | (RefSeq) polygalacturonase At1g48100-like (A)	Zmyn002919	-1.20303	2-Methylbenzoic acid	0.844	2.129e-07	8
gene-LOC110734600	2.049	--	Zmyn002919	-1.20303	2-Methylbenzoic acid	-0.828	5.926e-07	9
gene-LOC110735466	1.095	K17046 protein DEK | (RefSeq) protein DEK-like (A)	Zmyn002919	-1.20303	2-Methylbenzoic acid	-0.806	1.9515e-06	9
gene-LOC110735469	1.565	K05389 potassium channel subfamily K, other eukaryote | (RefSeq) two-pore potassium channel 1-like (A)	Zmyn002919	-1.20303	2-Methylbenzoic acid	-0.831	4.853e-07	9
gene-LOC110735471	3.299	K05389 potassium channel subfamily K, other eukaryote | (RefSeq) two-pore potassium channel 1-like (A)	Zmyn002919	-1.20303	2-Methylbenzoic acid	-0.801	2.5364e-06	9
gene-LOC110735487	-0.837	--	Zmyn002919	-1.20303	2-Methylbenzoic acid	0.81	1.6039e-06	8
gene-LOC110735489	-0.464	K05389 potassium channel subfamily K, other eukaryote | (RefSeq) two-pore potassium channel 1-like (A)	Zmyn002919	-1.20303	2-Methylbenzoic acid	0.806	1.9865e-06	8
gene-LOC110735491	-0.461	K05389 potassium channel subfamily K, other eukaryote | (RefSeq) two-pore potassium channel 1-like (A)	Zmyn002919	-1.20303	2-Methylbenzoic acid	0.824	7.574e-07	8
gene-LOC110735495	-0.916	K01738 cysteine synthase [EC:2.5.1.47] | (RefSeq) cysteine synthase 2-like (A)	Zmyn002919	-1.20303	2-Methylbenzoic acid	0.829	5.728e-07	8
gene-LOC110735497	-0.948	K17046 protein DEK | (RefSeq) LOW QUALITY PROTEIN: protein DEK (A)	Zmyn002919	-1.20303	2-Methylbenzoic acid	0.814	1.3012e-06	8
gene-LOC110735498	-0.324	--	Zmyn002919	-1.20303	2-Methylbenzoic acid	0.8	2.6534e-06	8
gene-LOC110735532	2.598	K19613 leucine-rich repeat protein SHOC2 | (RefSeq) hypothetical protein (A)	Zmyn002919	-1.20303	2-Methylbenzoic acid	-0.818	1.0216e-06	9
gene-LOC110735878	0.801	K07573 exosome complex component CSL4 | (RefSeq) uncharacterized protein LOC110735878 (A)	Zmyn002919	-1.20303	2-Methylbenzoic acid	-0.805	2.096e-06	8
gene-LOC110738437	-0.691	K08235 xyloglucan:xyloglucosyl transferase [EC:2.4.1.207] | (RefSeq) probable xyloglucan endotransglucosylase/hydrolase protein 32 (A)	Zmyn002919	-1.20303	2-Methylbenzoic acid	0.806	2.0369e-06	8
gene-LOC110738988	-0.901	K02111 F-type H+/Na+-transporting ATPase subunit alpha [EC:7.1.2.2 7.2.2.1] | (RefSeq) LOW QUALITY PROTEIN: uncharacterized protein LOC114822316 (A)	Zmyn002919	-1.20303	2-Methylbenzoic acid	0.834	4.033e-07	8
gene-LOC110683095	2.13	K13066 caffeic acid 3-O-methyltransferase [EC:2.1.1.68] | (RefSeq) COMT1-2; caffeic acid O-methyltransferase (A)	mws1078	-1.18015	Anthranilic Acid	-0.814	1.2922e-06	9
gene-LOC110683189	1.265	K05349 beta-glucosidase [EC:3.2.1.21] | (RefSeq) uncharacterized protein LOC110683189 (A)	mws1078	-1.18015	Anthranilic Acid	-0.817	1.0823e-06	9
gene-LOC110683351	1.201	K01176 alpha-amylase [EC:3.2.1.1] | (RefSeq) lectin-domain containing receptor kinase VI.3-like (A)	mws1078	-1.18015	Anthranilic Acid	-0.815	1.2288e-06	9
gene-LOC110685102	1.739	K08139 MFS transporter, SP family, sugar:H+ symporter | (RefSeq) sugar transport protein 1 (A)	mws1078	-1.18015	Anthranilic Acid	-0.837	3.361e-07	9
gene-LOC110687169	1.694	K20606 mitogen-activated protein kinase kinase kinase ANP1 [EC:2.7.11.25] | (RefSeq) receptor-like serine/threonine-protein kinase SD1-7 isoform X1 (A)	mws1078	-1.18015	Anthranilic Acid	-0.853	1.162e-07	9
gene-LOC110687372	1.213	K00703 starch synthase [EC:2.4.1.21] | (RefSeq) starch synthase 3, chloroplastic/amyloplastic-like isoform X1 (A)	mws1078	-1.18015	Anthranilic Acid	-0.831	4.956e-07	9
gene-LOC110689008	5.029	--	mws1078	-1.18015	Anthranilic Acid	-0.835	3.99e-07	9
gene-LOC110689244	-0.541	K10256 omega-6 fatty acid desaturase / acyl-lipid omega-6 desaturase (Delta-12 desaturase) [EC:1.14.19.6 1.14.19.22] | (RefSeq) delta(12)-fatty-acid desaturase FAD2-like (A)	mws1078	-1.18015	Anthranilic Acid	0.803	2.3559e-06	8
gene-LOC110690107	0.64	--	mws1078	-1.18015	Anthranilic Acid	-0.818	1.0653e-06	8
gene-LOC110690514	0.757	K03768 peptidyl-prolyl cis-trans isomerase B (cyclophilin B) [EC:5.2.1.8] | (RefSeq) photosynthetic NDH subunit of lumenal location 5, chloroplastic-like (A)	mws1078	-1.18015	Anthranilic Acid	-0.808	1.7926e-06	8
gene-LOC110690520	-0.907	--	mws1078	-1.18015	Anthranilic Acid	0.802	2.4514e-06	8
gene-LOC110690988	-0.982	K14484 auxin-responsive protein IAA | (RefSeq) auxin-responsive protein IAA27-like (A)	mws1078	-1.18015	Anthranilic Acid	0.84	2.799e-07	8
gene-LOC110691003	-0.843	K02639 ferredoxin | (RefSeq) ferredoxin-2-like (A)	mws1078	-1.18015	Anthranilic Acid	0.808	1.7644e-06	8
gene-LOC110691197	-0.571	K01054 acylglycerol lipase [EC:3.1.1.23] | (RefSeq) caffeoylshikimate esterase-like (A)	mws1078	-1.18015	Anthranilic Acid	0.803	2.2787e-06	8
gene-LOC110691791	-0.901	K01456 peptide-N4-(N-acetyl-beta-glucosaminyl)asparagine amidase [EC:3.5.1.52] | (RefSeq) peptide-N(4)-(N-acetyl-beta- glucosaminyl)asparagine amidase isoform X1 (A)	mws1078	-1.18015	Anthranilic Acid	0.857	8.7e-08	8
gene-LOC110691904	2.67	K05933 aminocyclopropanecarboxylate oxidase [EC:1.14.17.4] | (RefSeq) LOW QUALITY PROTEIN: 1-aminocyclopropane-1-carboxylate oxidase 4-like (A)	mws1078	-1.18015	Anthranilic Acid	-0.808	1.7788e-06	9
gene-LOC110693174	2.806	K15803 (-)-germacrene D synthase [EC:4.2.3.75] | (RefSeq) probable sesquiterpene synthase (A)	mws1078	-1.18015	Anthranilic Acid	-0.851	1.353e-07	9
gene-LOC110693647	5.879	--	mws1078	-1.18015	Anthranilic Acid	-0.804	2.2355e-06	9
gene-LOC110693821	2.493	K23717 solute carrier family 23 (nucleobase transporter), member 2 | (RefSeq) nucleobase-ascorbate transporter 4-like (A)	mws1078	-1.18015	Anthranilic Acid	-0.831	5.074e-07	9
gene-LOC110693923	0.555	K13416 brassinosteroid insensitive 1-associated receptor kinase 1 [EC:2.7.10.1 2.7.11.1] | (RefSeq) hypothetical protein (A)	mws1078	-1.18015	Anthranilic Acid	-0.802	2.5001e-06	8
gene-LOC110694683	0.906	K00924 kinase [EC:2.7.1.-] | (RefSeq) probable serine/threonine-protein kinase CST (A)	mws1078	-1.18015	Anthranilic Acid	-0.82	9.579e-07	8
gene-LOC110695668	-0.246	--	mws1078	-1.18015	Anthranilic Acid	0.82	9.476e-07	8
gene-LOC110697210	0.576	K21596 calmodulin-binding transcription activator | (RefSeq) calmodulin-binding transcription activator 5-like isoform X1 (A)	mws1078	-1.18015	Anthranilic Acid	-0.82	9.178e-07	8
gene-LOC110697506	-0.702	K00161 pyruvate dehydrogenase E1 component alpha subunit [EC:1.2.4.1] | (RefSeq) pyruvate dehydrogenase E1 component subunit alpha-3, chloroplastic-like (A)	mws1078	-1.18015	Anthranilic Acid	0.809	1.7441e-06	8
gene-LOC110698531	1.265	K12189 ESCRT-II complex subunit VPS25 | (RefSeq) vacuolar protein sorting-associated protein 25-like isoform X3 (A)	mws1078	-1.18015	Anthranilic Acid	-0.812	1.4926e-06	9
gene-LOC110698570	1.103	K15223 upstream activation factor subunit UAF30 | (RefSeq) upstream activation factor subunit spp27-like isoform X1 (A)	mws1078	-1.18015	Anthranilic Acid	-0.813	1.3933e-06	9
gene-LOC110699691	1.386	K09646 serine carboxypeptidase 1 [EC:3.4.16.-] | (RefSeq) serine carboxypeptidase-like 51 (A)	mws1078	-1.18015	Anthranilic Acid	-0.817	1.1238e-06	9
gene-LOC110699924	3.939	K01840 phosphomannomutase [EC:5.4.2.8] | (RefSeq) uncharacterized protein LOC107434468 (A)	mws1078	-1.18015	Anthranilic Acid	-0.814	1.3335e-06	9
gene-LOC110700268	-0.495	K06442 23S rRNA (cytidine1920-2'-O)/16S rRNA (cytidine1409-2'-O)-methyltransferase [EC:2.1.1.226 2.1.1.227] | (RefSeq) uncharacterized protein LOC110700268 (A)	mws1078	-1.18015	Anthranilic Acid	0.827	6.339e-07	8
gene-LOC110700333	2.504	K00521 ferric-chelate reductase [EC:1.16.1.7] | (RefSeq) ferric reduction oxidase 8, mitochondrial-like isoform X1 (A)	mws1078	-1.18015	Anthranilic Acid	-0.807	1.8642e-06	9
gene-LOC110700409	0.897	K03188 urease accessory protein | (RefSeq) uncharacterized protein LOC108224146 isoform X1 (A)	mws1078	-1.18015	Anthranilic Acid	-0.832	4.727e-07	8
gene-LOC110701122	0.844	K05391 cyclic nucleotide gated channel, plant | (RefSeq) cyclic nucleotide-gated ion channel 1 isoform X1 (A)	mws1078	-1.18015	Anthranilic Acid	-0.845	2.043e-07	8
gene-LOC110701482	1.629	--	mws1078	-1.18015	Anthranilic Acid	-0.863	5.83e-08	9
gene-LOC110702457	1.225	K12235 serine racemase [EC:5.1.1.18] | (RefSeq) serine racemase-like (A)	mws1078	-1.18015	Anthranilic Acid	-0.804	2.2585e-06	9
gene-LOC110702761	1.464	K07426 cytochrome P450 family 4 subfamily B polypeptide 1 [EC:1.14.14.1] | (RefSeq) cytochrome P450 CYP72A219-like (A)	mws1078	-1.18015	Anthranilic Acid	-0.834	4.148e-07	9
gene-LOC110704943	0.806	K01176 alpha-amylase [EC:3.2.1.1] | (RefSeq) lectin-domain containing receptor kinase VI.3-like (A)	mws1078	-1.18015	Anthranilic Acid	-0.819	9.714e-07	8
gene-LOC110706375	4.692	--	mws1078	-1.18015	Anthranilic Acid	-0.826	6.821e-07	9
gene-LOC110707000	0.584	K01177 beta-amylase [EC:3.2.1.2] | (RefSeq) beta-amylase 3, chloroplastic (A)	mws1078	-1.18015	Anthranilic Acid	-0.804	2.2667e-06	8
gene-LOC110707471	1.332	K00036 glucose-6-phosphate 1-dehydrogenase [EC:1.1.1.49 1.1.1.363] | (RefSeq) glucose-6-phosphate 1-dehydrogenase, cytoplasmic-like (A)	mws1078	-1.18015	Anthranilic Acid	-0.822	8.181e-07	9
gene-LOC110708249	-0.694	K18881 D-lactate dehydratase [EC:4.2.1.130] | (RefSeq) protein DJ-1 homolog D-like (A)	mws1078	-1.18015	Anthranilic Acid	0.848	1.639e-07	8
gene-LOC110708589	0.803	K14724 solute carrier family 9 (sodium/hydrogen exchanger), member 8 | (RefSeq) sodium/hydrogen exchanger 1-like (A)	mws1078	-1.18015	Anthranilic Acid	-0.803	2.3408e-06	8
gene-LOC110709820	-0.759	K10355 actin, other eukaryote | (RefSeq) actin-7-like (A)	mws1078	-1.18015	Anthranilic Acid	0.828	6.029e-07	8
gene-LOC110710170	4.288	K17968 TRIAP1/MDM35 family protein | (RefSeq) uncharacterized protein At4g33100-like (A)	mws1078	-1.18015	Anthranilic Acid	-0.82	9.126e-07	9
gene-LOC110710251	2.639	K03231 elongation factor 1-alpha | (RefSeq) elongation factor 1-alpha (A)	mws1078	-1.18015	Anthranilic Acid	-0.816	1.1548e-06	9
gene-LOC110710981	-0.524	--	mws1078	-1.18015	Anthranilic Acid	0.808	1.8363e-06	8
gene-LOC110711009	0.68	--	mws1078	-1.18015	Anthranilic Acid	-0.82	9.472e-07	8
gene-LOC110711494	0.726	K01209 alpha-L-arabinofuranosidase [EC:3.2.1.55] | (RefSeq) alpha-L-arabinofuranosidase 1-like (A)	mws1078	-1.18015	Anthranilic Acid	-0.822	8.493e-07	8
gene-LOC110711547	1.52	--	mws1078	-1.18015	Anthranilic Acid	-0.867	4.1e-08	9
gene-LOC110711550	1.017	K16297 serine carboxypeptidase-like clade II [EC:3.4.16.-] | (RefSeq) serine carboxypeptidase-like 45 (A)	mws1078	-1.18015	Anthranilic Acid	-0.808	1.8271e-06	9
gene-LOC110714120	1.075	K15406 wax-ester synthase / diacylglycerol O-acyltransferase [EC:2.3.1.75 2.3.1.20] | (RefSeq) O-acyltransferase WSD1 (A)	mws1078	-1.18015	Anthranilic Acid	-0.836	3.552e-07	9
gene-LOC110714604	2.476	K14496 abscisic acid receptor PYR/PYL family | (RefSeq) abscisic acid receptor PYL8-like (A)	mws1078	-1.18015	Anthranilic Acid	-0.829	5.426e-07	9
gene-LOC110715664	1.608	K11418 histone deacetylase 11 [EC:3.5.1.98] | (RefSeq) histone deacetylase 2-like (A)	mws1078	-1.18015	Anthranilic Acid	-0.836	3.718e-07	9
gene-LOC110716794	1.335	K05391 cyclic nucleotide gated channel, plant | (RefSeq) probable cyclic nucleotide-gated ion channel 14 isoform X1 (A)	mws1078	-1.18015	Anthranilic Acid	-0.837	3.419e-07	9
gene-LOC110719649	2.635	--	mws1078	-1.18015	Anthranilic Acid	-0.829	5.65e-07	9
gene-LOC110720128	2.158	K00218 protochlorophyllide reductase [EC:1.3.1.33] | (RefSeq) protochlorophyllide reductase, chloroplastic-like (A)	mws1078	-1.18015	Anthranilic Acid	-0.811	1.5135e-06	9
gene-LOC110720318	0.712	K13435 serine/threonine-protein kinase Pto | (RefSeq) Pto; serine/threonine protein kinase Pto (A)	mws1078	-1.18015	Anthranilic Acid	-0.828	6.065e-07	8
gene-LOC110720363	3.303	K13418 somatic embryogenesis receptor kinase 1 [EC:2.7.10.1 2.7.11.1] | (RefSeq) hypothetical protein (A)	mws1078	-1.18015	Anthranilic Acid	-0.834	4.212e-07	9
gene-LOC110720439	0.934	K14638 solute carrier family 15 (peptide/histidine transporter), member 3/4 | (RefSeq) protein NRT1/ PTR FAMILY 7.3-like (A)	mws1078	-1.18015	Anthranilic Acid	-0.866	4.72e-08	8
gene-LOC110720443	0.678	K00948 ribose-phosphate pyrophosphokinase [EC:2.7.6.1] | (RefSeq) ribose-phosphate pyrophosphokinase 1-like (A)	mws1078	-1.18015	Anthranilic Acid	-0.821	9.005e-07	8
gene-LOC110720505	0.73	K03029 26S proteasome regulatory subunit N10 | (RefSeq) 26S proteasome non-ATPase regulatory subunit 4 homolog (A)	mws1078	-1.18015	Anthranilic Acid	-0.822	8.572e-07	8
gene-LOC110720713	-0.928	K01611 S-adenosylmethionine decarboxylase [EC:4.1.1.50] | (RefSeq) S-adenosylmethionine decarboxylase proenzyme (A)	mws1078	-1.18015	Anthranilic Acid	0.8	2.6863e-06	8
gene-LOC110720882	1.495	K15078 structure-specific endonuclease subunit SLX1 [EC:3.6.1.-] | (RefSeq) putative disease resistance protein RGA3 (A)	mws1078	-1.18015	Anthranilic Acid	-0.805	2.0906e-06	9
gene-LOC110721658	1.781	K20606 mitogen-activated protein kinase kinase kinase ANP1 [EC:2.7.11.25] | (RefSeq) receptor-like serine/threonine-protein kinase SD1-7 isoform X1 (A)	mws1078	-1.18015	Anthranilic Acid	-0.801	2.5745e-06	9
gene-LOC110722122	1.355	--	mws1078	-1.18015	Anthranilic Acid	-0.811	1.5492e-06	9
gene-LOC110722423	-0.333	K01736 chorismate synthase [EC:4.2.3.5] | (RefSeq) chorismate synthase 1, chloroplastic-like (A)	mws1078	-1.18015	Anthranilic Acid	0.806	2.0011e-06	8
gene-LOC110722721	1.477	K20923 mixed-linked glucan synthase [EC:2.4.1.-] | (RAP-DB) Os10g0343400; Cellulose synthase family protein. (A)	mws1078	-1.18015	Anthranilic Acid	-0.819	9.764e-07	9
gene-LOC110723032	0.863	K22683 aspartyl protease family protein [EC:3.4.23.-] | (RefSeq) aspartyl protease family protein 2 (A)	mws1078	-1.18015	Anthranilic Acid	-0.856	9.47e-08	8
gene-LOC110723261	0.837	K14347 solute carrier family 10 (sodium/bile acid cotransporter), member 7 | (RefSeq) probable sodium/metabolite cotransporter BASS4, chloroplastic (A)	mws1078	-1.18015	Anthranilic Acid	-0.821	8.794e-07	8
gene-LOC110723281	0.825	K13430 serine/threonine-protein kinase PBS1 [EC:2.7.11.1] | (RefSeq) serine/threonine-protein kinase CDL1 (A)	mws1078	-1.18015	Anthranilic Acid	-0.843	2.358e-07	8
gene-LOC110724300	3.41	--	mws1078	-1.18015	Anthranilic Acid	-0.865	5.1e-08	9
gene-LOC110724454	1.286	K01800 maleylacetoacetate isomerase [EC:5.2.1.2] | (RefSeq) glutathione S-transferase 2-like (A)	mws1078	-1.18015	Anthranilic Acid	-0.833	4.337e-07	9
gene-LOC110724665	-0.646	K10355 actin, other eukaryote | (RefSeq) actin-7-like (A)	mws1078	-1.18015	Anthranilic Acid	0.818	1.0385e-06	8
gene-LOC110725200	-0.326	K03236 translation initiation factor 1A | (RefSeq) eukaryotic translation initiation factor 1A-like (A)	mws1078	-1.18015	Anthranilic Acid	0.825	6.893e-07	8
gene-LOC110725292	1.564	K13416 brassinosteroid insensitive 1-associated receptor kinase 1 [EC:2.7.10.1 2.7.11.1] | (RefSeq) BRASSINOSTEROID INSENSITIVE 1-associated receptor kinase 1-like (A)	mws1078	-1.18015	Anthranilic Acid	-0.855	1.008e-07	9
gene-LOC110725959	1.185	K08139 MFS transporter, SP family, sugar:H+ symporter | (RefSeq) hypothetical protein (A)	mws1078	-1.18015	Anthranilic Acid	-0.892	4.8e-09	9
gene-LOC110726840	1.169	K10523 speckle-type POZ protein | (RefSeq) hypothetical protein (A)	mws1078	-1.18015	Anthranilic Acid	-0.852	1.319e-07	9
gene-LOC110727511	-0.656	K13691 pathogen-inducible salicylic acid glucosyltransferase [EC:2.4.1.-] | (RefSeq) UDP-glycosyltransferase 74G1-like (A)	mws1078	-1.18015	Anthranilic Acid	0.809	1.6673e-06	8
gene-LOC110729360	1.104	K00700 1,4-alpha-glucan branching enzyme [EC:2.4.1.18] | (RefSeq) 1,4-alpha-glucan-branching enzyme 2-2, chloroplastic/amyloplastic-like isoform X1 (A)	mws1078	-1.18015	Anthranilic Acid	-0.815	1.2644e-06	9
gene-LOC110729895	1.338	K00850 6-phosphofructokinase 1 [EC:2.7.1.11] | (RefSeq) ATP-dependent 6-phosphofructokinase 3-like (A)	mws1078	-1.18015	Anthranilic Acid	-0.832	4.524e-07	9
gene-LOC110730188	-0.86	K15109 solute carrier family 25 (mitochondrial carnitine/acylcarnitine transporter), member 20/29 | (RefSeq) mitochondrial carnitine/acylcarnitine carrier-like protein (A)	mws1078	-1.18015	Anthranilic Acid	0.824	7.467e-07	8
gene-LOC110731315	1.139	K13347 peroxisomal membrane protein 2 | (RefSeq) peroxisomal membrane protein PMP22-like (A)	mws1078	-1.18015	Anthranilic Acid	-0.835	3.85e-07	9
gene-LOC110731561	0.511	--	mws1078	-1.18015	Anthranilic Acid	-0.806	1.9878e-06	8
gene-LOC110732395	-0.754	--	mws1078	-1.18015	Anthranilic Acid	0.853	1.174e-07	8
gene-LOC110732957	-0.645	K00789 S-adenosylmethionine synthetase [EC:2.5.1.6] | (RefSeq) S-adenosylmethionine synthase 2-like (A)	mws1078	-1.18015	Anthranilic Acid	0.806	2.0361e-06	8
gene-LOC110733327	0.795	K21919 BTB/POZ domain-containing protein KCTD9 | (RefSeq) FH protein interacting protein FIP2-like isoform X1 (A)	mws1078	-1.18015	Anthranilic Acid	-0.813	1.416e-06	8
gene-LOC110733370	2.113	K13493 cytokinin-N-glucosyltransferase [EC:2.4.1.-] | (RefSeq) hypothetical protein (A)	mws1078	-1.18015	Anthranilic Acid	-0.819	9.713e-07	9
gene-LOC110733416	3.83	--	mws1078	-1.18015	Anthranilic Acid	-0.818	1.0472e-06	9
gene-LOC110733423	0.477	--	mws1078	-1.18015	Anthranilic Acid	-0.821	8.997e-07	8
gene-LOC110733516	2.387	--	mws1078	-1.18015	Anthranilic Acid	-0.819	9.999e-07	9
gene-LOC110733645	0.492	K00811 aspartate aminotransferase, chloroplastic [EC:2.6.1.1] | (RefSeq) aspartate aminotransferase, chloroplastic-like (A)	mws1078	-1.18015	Anthranilic Acid	-0.806	1.9727e-06	8
gene-LOC110733911	0.782	--	mws1078	-1.18015	Anthranilic Acid	-0.803	2.3218e-06	8
gene-LOC110734353	0.602	K17732 mitochondrial-processing peptidase subunit beta [EC:3.4.24.64] | (RefSeq) mitochondrial processing peptidase (A)	mws1078	-1.18015	Anthranilic Acid	-0.809	1.7035e-06	8
gene-LOC110735495	-0.916	K01738 cysteine synthase [EC:2.5.1.47] | (RefSeq) cysteine synthase 2-like (A)	mws1078	-1.18015	Anthranilic Acid	0.807	1.8816e-06	8
gene-LOC110735878	0.801	K07573 exosome complex component CSL4 | (RefSeq) uncharacterized protein LOC110735878 (A)	mws1078	-1.18015	Anthranilic Acid	-0.868	4.06e-08	8
gene-LOC110736237	-0.322	--	mws1078	-1.18015	Anthranilic Acid	0.831	4.86e-07	8
gene-LOC110736366	0.429	K01099 inositol polyphosphate 5-phosphatase INPP5B/F [EC:3.1.3.36] | (RefSeq) type II inositol 1,4,5-trisphosphate 5-phosphatase FRA3-like isoform X1 (A)	mws1078	-1.18015	Anthranilic Acid	-0.81	1.6554e-06	8
gene-LOC110737375	-0.549	--	mws1078	-1.18015	Anthranilic Acid	0.847	1.775e-07	8
gene-LOC110738412	0.565	K03549 KUP system potassium uptake protein | (RefSeq) probable potassium transporter 13 isoform X1 (A)	mws1078	-1.18015	Anthranilic Acid	-0.802	2.4273e-06	8
gene-LOC110740087	-0.936	K01673 carbonic anhydrase [EC:4.2.1.1] | (RefSeq) beta carbonic anhydrase 5, chloroplastic-like isoform X1 (A)	mws1078	-1.18015	Anthranilic Acid	0.818	1.07e-06	8
gene-LOC110693187	1.065	--	mws0704	-1.22657	O-Phosphorylethanolamine	-0.815	1.2063e-06	9
gene-LOC110696134	-0.259	K00703 starch synthase [EC:2.4.1.21] | (RefSeq) starch synthase 1, chloroplastic/amyloplastic-like (A)	mws0704	-1.22657	O-Phosphorylethanolamine	0.808	1.752e-06	8
gene-LOC110699023	1.275	--	mws0704	-1.22657	O-Phosphorylethanolamine	-0.837	3.511e-07	9
gene-LOC110708765	0.966	K09680 type II pantothenate kinase [EC:2.7.1.33] | (RefSeq) pantothenate kinase 1-like (A)	mws0704	-1.22657	O-Phosphorylethanolamine	-0.802	2.4509e-06	8
gene-LOC110729081	1.154	--	mws0704	-1.22657	O-Phosphorylethanolamine	-0.862	6.28e-08	9
gene-LOC110733832	0.673	--	mws0704	-1.22657	O-Phosphorylethanolamine	-0.809	1.7361e-06	8
gene-TRNAG-UCC-10	-0.848	--	mws0704	-1.22657	O-Phosphorylethanolamine	0.804	2.2545e-06	8
gene-LOC110685873	2.058	--	pma2987	0.847545	Histidinol	0.821	8.684e-07	6
gene-LOC110685889	2.15	K13420 LRR receptor-like serine/threonine-protein kinase FLS2 [EC:2.7.11.1] | (RefSeq) LRR receptor-like serine/threonine-protein kinase FLS2 (A)	pma2987	0.847545	Histidinol	0.848	1.679e-07	6
gene-LOC110686119	1.735	--	pma2987	0.847545	Histidinol	0.826	6.697e-07	6
gene-LOC110688856	2.201	--	pma2987	0.847545	Histidinol	0.836	3.743e-07	6
gene-LOC110716020	3.117	K22683 aspartyl protease family protein [EC:3.4.23.-] | (RefSeq) hypothetical protein (A)	pma2987	0.847545	Histidinol	0.836	3.728e-07	6
gene-LOC110721627	1.207	K00121 S-(hydroxymethyl)glutathione dehydrogenase / alcohol dehydrogenase [EC:1.1.1.284 1.1.1.1] | (RefSeq) alcohol dehydrogenase-like 7 (A)	pma2987	0.847545	Histidinol	0.802	2.4044e-06	6
gene-LOC110729081	1.154	--	pma2987	0.847545	Histidinol	0.902	1.7e-09	6
gene-LOC110734826	1.254	--	pma2987	0.847545	Histidinol	0.816	1.1994e-06	6
gene-LOC110687697	0.143	--	pme2380	-2.1844	α-Ketoglutaric acid	0.851	1.348e-07	8
gene-LOC110692354	1.003	K01426 amidase [EC:3.5.1.4] | (RefSeq) putative amidase C869.01 (A)	pme2380	-2.1844	α-Ketoglutaric acid	-0.927	1e-10	9
gene-LOC110697238	1.003	K14400 pre-mRNA cleavage complex 2 protein Pcf11 | (RefSeq) LOW QUALITY PROTEIN: uncharacterized protein LOC111982967 (A)	pme2380	-2.1844	α-Ketoglutaric acid	-0.927	1e-10	9
gene-LOC110705648	0.848	K15078 structure-specific endonuclease subunit SLX1 [EC:3.6.1.-] | (RefSeq) putative disease resistance protein RGA3 (A)	pme2380	-2.1844	α-Ketoglutaric acid	0.843	2.409e-07	8
gene-LOC110711263	-0.425	--	pme2380	-2.1844	α-Ketoglutaric acid	0.803	2.371e-06	8
gene-LOC110716954	0.522	--	pme2380	-2.1844	α-Ketoglutaric acid	-0.93	0	8
gene-LOC110719592	0.763	K12835 ATP-dependent RNA helicase DDX42 [EC:3.6.4.13] | (RefSeq) DEAD-box ATP-dependent RNA helicase 24 isoform X1 (A)	pme2380	-2.1844	α-Ketoglutaric acid	-0.928	1e-10	8
gene-LOC110728495	0.522	--	pme2380	-2.1844	α-Ketoglutaric acid	-0.93	0	8
gene-LOC110732264	-0.782	K15382 solute carrier family 50 (sugar transporter) | (RefSeq) bidirectional sugar transporter SWEET7-like (A)	pme2380	-2.1844	α-Ketoglutaric acid	0.801	2.588e-06	8
gene-LOC110682410	1.407	K00430 peroxidase [EC:1.11.1.7] | (RefSeq) peroxidase 50-like (A)	mws0208	-1.23005	Adipic Acid*	-0.807	1.8751e-06	9
gene-LOC110682983	-0.544	--	mws0208	-1.23005	Adipic Acid*	0.831	4.886e-07	8
gene-LOC110688574	1.413	K16297 serine carboxypeptidase-like clade II [EC:3.4.16.-] | (RefSeq) uncharacterized protein LOC110761164 (A)	mws0208	-1.23005	Adipic Acid*	-0.828	5.912e-07	9
gene-LOC110693612	-0.512	--	mws0208	-1.23005	Adipic Acid*	0.815	1.2476e-06	8
gene-LOC110699306	0.888	K15400 omega-hydroxypalmitate O-feruloyl transferase [EC:2.3.1.188] | (RefSeq) omega-hydroxypalmitate O-feruloyl transferase-like (A)	mws0208	-1.23005	Adipic Acid*	-0.802	2.3983e-06	8
gene-LOC110700641	-0.518	K09553 stress-induced-phosphoprotein 1 | (RefSeq) stress-induced-phosphoprotein 1 (A)	mws0208	-1.23005	Adipic Acid*	0.838	3.233e-07	8
gene-LOC110701207	-0.829	K12608 CCR4-NOT complex subunit CAF16 | (RefSeq) ABC transporter I family member 20-like (A)	mws0208	-1.23005	Adipic Acid*	0.841	2.624e-07	8
gene-LOC110702021	1.033	K13457 disease resistance protein RPM1 | (RefSeq) disease resistance protein RPM1 (A)	mws0208	-1.23005	Adipic Acid*	-0.823	8.089e-07	9
gene-LOC110704017	-0.436	--	mws0208	-1.23005	Adipic Acid*	0.804	2.245e-06	8
gene-LOC110704764	-0.658	K20102 YTH domain-containing family protein | (RefSeq) uncharacterized protein LOC110704764 (A)	mws0208	-1.23005	Adipic Acid*	0.807	1.9284e-06	8
gene-LOC110705668	-0.624	--	mws0208	-1.23005	Adipic Acid*	0.801	2.6194e-06	8
gene-LOC110708131	1.945	K00326 cytochrome-b5 reductase [EC:1.6.2.2] | (RefSeq) NADH-cytochrome b5 reductase-like protein (A)	mws0208	-1.23005	Adipic Acid*	-0.812	1.4725e-06	9
gene-LOC110711547	1.52	--	mws0208	-1.23005	Adipic Acid*	-0.823	8.142e-07	9
gene-LOC110712040	0.644	K01176 alpha-amylase [EC:3.2.1.1] | (RefSeq) alpha-amylase 3, chloroplastic-like (A)	mws0208	-1.23005	Adipic Acid*	-0.807	1.942e-06	8
gene-LOC110714036	-0.641	K09872 aquaporin PIP | (RefSeq) probable aquaporin PIP1-4 (A)	mws0208	-1.23005	Adipic Acid*	0.853	1.201e-07	8
gene-LOC110714377	2.049	K13420 LRR receptor-like serine/threonine-protein kinase FLS2 [EC:2.7.11.1] | (RefSeq) LRR receptor-like serine/threonine-protein kinase FLS2 (A)	mws0208	-1.23005	Adipic Acid*	-0.838	3.154e-07	9
gene-LOC110716568	-0.475	--	mws0208	-1.23005	Adipic Acid*	0.822	8.579e-07	8
gene-LOC110721413	1.626	K13448 calcium-binding protein CML | (RefSeq) probable calcium-binding protein CML25 (A)	mws0208	-1.23005	Adipic Acid*	-0.849	1.548e-07	9
gene-LOC110723179	0.444	K09264 MADS-box transcription factor, plant | (RefSeq) agamous-like MADS-box protein AGL21 (A)	mws0208	-1.23005	Adipic Acid*	-0.844	2.129e-07	8
gene-LOC110723886	1.12	K18207 protein O-mannose beta-1,4-N-acetylglucosaminyltransferase [EC:2.4.1.312] | (RefSeq) protein O-linked-mannose beta-1,4-N-acetylglucosaminyltransferase 2-like (A)	mws0208	-1.23005	Adipic Acid*	-0.805	2.1468e-06	9
gene-LOC110725292	1.564	K13416 brassinosteroid insensitive 1-associated receptor kinase 1 [EC:2.7.10.1 2.7.11.1] | (RefSeq) BRASSINOSTEROID INSENSITIVE 1-associated receptor kinase 1-like (A)	mws0208	-1.23005	Adipic Acid*	-0.901	1.8e-09	9
gene-LOC110726931	-0.309	K01456 peptide-N4-(N-acetyl-beta-glucosaminyl)asparagine amidase [EC:3.5.1.52] | (RefSeq) peptide-N(4)-(N-acetyl-beta- glucosaminyl)asparagine amidase-like (A)	mws0208	-1.23005	Adipic Acid*	0.824	7.347e-07	8
gene-LOC110729135	-0.257	K14496 abscisic acid receptor PYR/PYL family | (RefSeq) abscisic acid receptor PYL8-like (A)	mws0208	-1.23005	Adipic Acid*	0.825	6.943e-07	8
gene-LOC110730910	0.811	K01177 beta-amylase [EC:3.2.1.2] | (RefSeq) beta-amylase-like isoform X1 (A)	mws0208	-1.23005	Adipic Acid*	-0.815	1.2411e-06	8
gene-LOC110734390	1.8	--	mws0208	-1.23005	Adipic Acid*	-0.801	2.6376e-06	9
gene-LOC110735027	0.684	K00036 glucose-6-phosphate 1-dehydrogenase [EC:1.1.1.49 1.1.1.363] | (RefSeq) glucose-6-phosphate 1-dehydrogenase, cytoplasmic-like (A)	mws0208	-1.23005	Adipic Acid*	-0.817	1.1267e-06	8
gene-LOC110736755	-0.468	--	mws0208	-1.23005	Adipic Acid*	0.836	3.741e-07	8
gene-LOC110738972	-0.617	K11667 INO80 complex subunit C | (RefSeq) INO80 complex subunit C-like (A)	mws0208	-1.23005	Adipic Acid*	0.841	2.657e-07	8
gene-LOC110740087	-0.936	K01673 carbonic anhydrase [EC:4.2.1.1] | (RefSeq) beta carbonic anhydrase 5, chloroplastic-like isoform X1 (A)	mws0208	-1.23005	Adipic Acid*	0.814	1.3171e-06	8
gene-LOC110682410	1.407	K00430 peroxidase [EC:1.11.1.7] | (RefSeq) peroxidase 50-like (A)	Lmbn001609	-1.33006	2-Acetyl-2-Hydroxybutanoic Acid	-0.811	1.5289e-06	9
gene-LOC110682983	-0.544	--	Lmbn001609	-1.33006	2-Acetyl-2-Hydroxybutanoic Acid	0.832	4.544e-07	8
gene-LOC110683523	2.194	K16297 serine carboxypeptidase-like clade II [EC:3.4.16.-] | (RefSeq) serine carboxypeptidase II-3-like (A)	Lmbn001609	-1.33006	2-Acetyl-2-Hydroxybutanoic Acid	-0.805	2.0575e-06	9
gene-LOC110688574	1.413	K16297 serine carboxypeptidase-like clade II [EC:3.4.16.-] | (RefSeq) uncharacterized protein LOC110761164 (A)	Lmbn001609	-1.33006	2-Acetyl-2-Hydroxybutanoic Acid	-0.817	1.1316e-06	9
gene-LOC110693612	-0.512	--	Lmbn001609	-1.33006	2-Acetyl-2-Hydroxybutanoic Acid	0.811	1.5147e-06	8
gene-LOC110700641	-0.518	K09553 stress-induced-phosphoprotein 1 | (RefSeq) stress-induced-phosphoprotein 1 (A)	Lmbn001609	-1.33006	2-Acetyl-2-Hydroxybutanoic Acid	0.826	6.669e-07	8
gene-LOC110701207	-0.829	K12608 CCR4-NOT complex subunit CAF16 | (RefSeq) ABC transporter I family member 20-like (A)	Lmbn001609	-1.33006	2-Acetyl-2-Hydroxybutanoic Acid	0.868	3.99e-08	8
gene-LOC110702021	1.033	K13457 disease resistance protein RPM1 | (RefSeq) disease resistance protein RPM1 (A)	Lmbn001609	-1.33006	2-Acetyl-2-Hydroxybutanoic Acid	-0.815	1.2232e-06	9
gene-LOC110708131	1.945	K00326 cytochrome-b5 reductase [EC:1.6.2.2] | (RefSeq) NADH-cytochrome b5 reductase-like protein (A)	Lmbn001609	-1.33006	2-Acetyl-2-Hydroxybutanoic Acid	-0.806	1.9493e-06	9
gene-LOC110711547	1.52	--	Lmbn001609	-1.33006	2-Acetyl-2-Hydroxybutanoic Acid	-0.825	7.065e-07	9
gene-LOC110714036	-0.641	K09872 aquaporin PIP | (RefSeq) probable aquaporin PIP1-4 (A)	Lmbn001609	-1.33006	2-Acetyl-2-Hydroxybutanoic Acid	0.868	3.83e-08	8
gene-LOC110714377	2.049	K13420 LRR receptor-like serine/threonine-protein kinase FLS2 [EC:2.7.11.1] | (RefSeq) LRR receptor-like serine/threonine-protein kinase FLS2 (A)	Lmbn001609	-1.33006	2-Acetyl-2-Hydroxybutanoic Acid	-0.824	7.586e-07	9
gene-LOC110719649	2.635	--	Lmbn001609	-1.33006	2-Acetyl-2-Hydroxybutanoic Acid	-0.805	2.1316e-06	9
gene-LOC110721413	1.626	K13448 calcium-binding protein CML | (RefSeq) probable calcium-binding protein CML25 (A)	Lmbn001609	-1.33006	2-Acetyl-2-Hydroxybutanoic Acid	-0.83	5.411e-07	9
gene-LOC110723179	0.444	K09264 MADS-box transcription factor, plant | (RefSeq) agamous-like MADS-box protein AGL21 (A)	Lmbn001609	-1.33006	2-Acetyl-2-Hydroxybutanoic Acid	-0.833	4.35e-07	8
gene-LOC110725292	1.564	K13416 brassinosteroid insensitive 1-associated receptor kinase 1 [EC:2.7.10.1 2.7.11.1] | (RefSeq) BRASSINOSTEROID INSENSITIVE 1-associated receptor kinase 1-like (A)	Lmbn001609	-1.33006	2-Acetyl-2-Hydroxybutanoic Acid	-0.887	7.5e-09	9
gene-LOC110729135	-0.257	K14496 abscisic acid receptor PYR/PYL family | (RefSeq) abscisic acid receptor PYL8-like (A)	Lmbn001609	-1.33006	2-Acetyl-2-Hydroxybutanoic Acid	0.805	2.1467e-06	8
gene-LOC110736755	-0.468	--	Lmbn001609	-1.33006	2-Acetyl-2-Hydroxybutanoic Acid	0.818	1.0661e-06	8
gene-LOC110738972	-0.617	K11667 INO80 complex subunit C | (RefSeq) INO80 complex subunit C-like (A)	Lmbn001609	-1.33006	2-Acetyl-2-Hydroxybutanoic Acid	0.856	9.36e-08	8
gene-LOC110682410	1.407	K00430 peroxidase [EC:1.11.1.7] | (RefSeq) peroxidase 50-like (A)	mws0924	-1.26443	2-Methylglutaric acid*	-0.817	1.1081e-06	9
gene-LOC110682983	-0.544	--	mws0924	-1.26443	2-Methylglutaric acid*	0.836	3.751e-07	8
gene-LOC110683351	1.201	K01176 alpha-amylase [EC:3.2.1.1] | (RefSeq) lectin-domain containing receptor kinase VI.3-like (A)	mws0924	-1.26443	2-Methylglutaric acid*	-0.805	2.0484e-06	9
gene-LOC110683523	2.194	K16297 serine carboxypeptidase-like clade II [EC:3.4.16.-] | (RefSeq) serine carboxypeptidase II-3-like (A)	mws0924	-1.26443	2-Methylglutaric acid*	-0.822	8.371e-07	9
gene-LOC110687169	1.694	K20606 mitogen-activated protein kinase kinase kinase ANP1 [EC:2.7.11.25] | (RefSeq) receptor-like serine/threonine-protein kinase SD1-7 isoform X1 (A)	mws0924	-1.26443	2-Methylglutaric acid*	-0.807	1.8494e-06	9
gene-LOC110688574	1.413	K16297 serine carboxypeptidase-like clade II [EC:3.4.16.-] | (RefSeq) uncharacterized protein LOC110761164 (A)	mws0924	-1.26443	2-Methylglutaric acid*	-0.839	3.013e-07	9
gene-LOC110690547	0.497	--	mws0924	-1.26443	2-Methylglutaric acid*	-0.807	1.9233e-06	8
gene-LOC110700641	-0.518	K09553 stress-induced-phosphoprotein 1 | (RefSeq) stress-induced-phosphoprotein 1 (A)	mws0924	-1.26443	2-Methylglutaric acid*	0.848	1.626e-07	8
gene-LOC110701207	-0.829	K12608 CCR4-NOT complex subunit CAF16 | (RefSeq) ABC transporter I family member 20-like (A)	mws0924	-1.26443	2-Methylglutaric acid*	0.842	2.472e-07	8
gene-LOC110701482	1.629	--	mws0924	-1.26443	2-Methylglutaric acid*	-0.808	1.8386e-06	9
gene-LOC110702021	1.033	K13457 disease resistance protein RPM1 | (RefSeq) disease resistance protein RPM1 (A)	mws0924	-1.26443	2-Methylglutaric acid*	-0.84	2.901e-07	9
gene-LOC110704764	-0.658	K20102 YTH domain-containing family protein | (RefSeq) uncharacterized protein LOC110704764 (A)	mws0924	-1.26443	2-Methylglutaric acid*	0.821	8.898e-07	8
gene-LOC110706672	0.999	K13435 serine/threonine-protein kinase Pto | (RefSeq) Pto; serine/threonine protein kinase Pto (A)	mws0924	-1.26443	2-Methylglutaric acid*	-0.81	1.6257e-06	8
gene-LOC110708131	1.945	K00326 cytochrome-b5 reductase [EC:1.6.2.2] | (RefSeq) NADH-cytochrome b5 reductase-like protein (A)	mws0924	-1.26443	2-Methylglutaric acid*	-0.812	1.4684e-06	9
gene-LOC110711547	1.52	--	mws0924	-1.26443	2-Methylglutaric acid*	-0.834	4.031e-07	9
gene-LOC110712040	0.644	K01176 alpha-amylase [EC:3.2.1.1] | (RefSeq) alpha-amylase 3, chloroplastic-like (A)	mws0924	-1.26443	2-Methylglutaric acid*	-0.818	1.0627e-06	8
gene-LOC110714036	-0.641	K09872 aquaporin PIP | (RefSeq) probable aquaporin PIP1-4 (A)	mws0924	-1.26443	2-Methylglutaric acid*	0.841	2.645e-07	8
gene-LOC110714377	2.049	K13420 LRR receptor-like serine/threonine-protein kinase FLS2 [EC:2.7.11.1] | (RefSeq) LRR receptor-like serine/threonine-protein kinase FLS2 (A)	mws0924	-1.26443	2-Methylglutaric acid*	-0.837	3.399e-07	9
gene-LOC110714652	1.272	K13416 brassinosteroid insensitive 1-associated receptor kinase 1 [EC:2.7.10.1 2.7.11.1] | (RefSeq) BRASSINOSTEROID INSENSITIVE 1-associated receptor kinase 1-like (A)	mws0924	-1.26443	2-Methylglutaric acid*	-0.802	2.4976e-06	9
gene-LOC110715238	1.863	K06883 uncharacterized protein | (RefSeq) LOW QUALITY PROTEIN: uncharacterized protein LOC104799061 (A)	mws0924	-1.26443	2-Methylglutaric acid*	-0.801	2.5978e-06	9
gene-LOC110716568	-0.475	--	mws0924	-1.26443	2-Methylglutaric acid*	0.834	4.092e-07	8
gene-LOC110719649	2.635	--	mws0924	-1.26443	2-Methylglutaric acid*	-0.814	1.2897e-06	9
gene-LOC110721413	1.626	K13448 calcium-binding protein CML | (RefSeq) probable calcium-binding protein CML25 (A)	mws0924	-1.26443	2-Methylglutaric acid*	-0.846	1.898e-07	9
gene-LOC110723179	0.444	K09264 MADS-box transcription factor, plant | (RefSeq) agamous-like MADS-box protein AGL21 (A)	mws0924	-1.26443	2-Methylglutaric acid*	-0.831	4.836e-07	8
gene-LOC110723886	1.12	K18207 protein O-mannose beta-1,4-N-acetylglucosaminyltransferase [EC:2.4.1.312] | (RefSeq) protein O-linked-mannose beta-1,4-N-acetylglucosaminyltransferase 2-like (A)	mws0924	-1.26443	2-Methylglutaric acid*	-0.827	6.297e-07	9
gene-LOC110725292	1.564	K13416 brassinosteroid insensitive 1-associated receptor kinase 1 [EC:2.7.10.1 2.7.11.1] | (RefSeq) BRASSINOSTEROID INSENSITIVE 1-associated receptor kinase 1-like (A)	mws0924	-1.26443	2-Methylglutaric acid*	-0.908	9e-10	9
gene-LOC110726931	-0.309	K01456 peptide-N4-(N-acetyl-beta-glucosaminyl)asparagine amidase [EC:3.5.1.52] | (RefSeq) peptide-N(4)-(N-acetyl-beta- glucosaminyl)asparagine amidase-like (A)	mws0924	-1.26443	2-Methylglutaric acid*	0.814	1.3343e-06	8
gene-LOC110729135	-0.257	K14496 abscisic acid receptor PYR/PYL family | (RefSeq) abscisic acid receptor PYL8-like (A)	mws0924	-1.26443	2-Methylglutaric acid*	0.823	8.044e-07	8
gene-LOC110735027	0.684	K00036 glucose-6-phosphate 1-dehydrogenase [EC:1.1.1.49 1.1.1.363] | (RefSeq) glucose-6-phosphate 1-dehydrogenase, cytoplasmic-like (A)	mws0924	-1.26443	2-Methylglutaric acid*	-0.803	2.3335e-06	8
gene-LOC110736755	-0.468	--	mws0924	-1.26443	2-Methylglutaric acid*	0.831	5.014e-07	8
gene-LOC110737344	1.415	--	mws0924	-1.26443	2-Methylglutaric acid*	-0.806	2.0069e-06	9
gene-LOC110738972	-0.617	K11667 INO80 complex subunit C | (RefSeq) INO80 complex subunit C-like (A)	mws0924	-1.26443	2-Methylglutaric acid*	0.832	4.704e-07	8
gene-LOC110740087	-0.936	K01673 carbonic anhydrase [EC:4.2.1.1] | (RefSeq) beta carbonic anhydrase 5, chloroplastic-like isoform X1 (A)	mws0924	-1.26443	2-Methylglutaric acid*	0.814	1.3378e-06	8
gene-LOC110683277	-0.879	--	Lmbn001676	-1.47051	3-Hydroxy-3-Methyl-2-Oxopentanoic Acid	0.893	4.5e-09	8
gene-LOC110683946	-0.576	--	Lmbn001676	-1.47051	3-Hydroxy-3-Methyl-2-Oxopentanoic Acid	0.841	2.688e-07	8
gene-LOC110685708	0.763	K17604 zinc finger SWIM domain-containing protein 3 | (RefSeq) protein FAR1-RELATED SEQUENCE 5-like (A)	Lmbn001676	-1.47051	3-Hydroxy-3-Methyl-2-Oxopentanoic Acid	-0.933	0	8
gene-LOC110689243	0.522	--	Lmbn001676	-1.47051	3-Hydroxy-3-Methyl-2-Oxopentanoic Acid	-0.824	7.589e-07	8
gene-LOC110697910	0.639	--	Lmbn001676	-1.47051	3-Hydroxy-3-Methyl-2-Oxopentanoic Acid	0.802	2.465e-06	8
gene-LOC110701920	-0.647	K22374 3''-deamino-3''-oxonicotianamine reductase [EC:1.1.1.285] | (RefSeq) NAD(P)H-dependent 6'-deoxychalcone synthase isoform X1 (A)	Lmbn001676	-1.47051	3-Hydroxy-3-Methyl-2-Oxopentanoic Acid	0.826	6.756e-07	8
gene-LOC110707558	-0.181	K11517 (S)-2-hydroxy-acid oxidase [EC:1.1.3.15] | (RefSeq) peroxisomal (S)-2-hydroxy-acid oxidase GLO1-like isoform X1 (A)	Lmbn001676	-1.47051	3-Hydroxy-3-Methyl-2-Oxopentanoic Acid	0.901	2e-09	8
gene-LOC110708963	2.119	--	Lmbn001676	-1.47051	3-Hydroxy-3-Methyl-2-Oxopentanoic Acid	-0.813	1.3545e-06	9
gene-LOC110716529	1.255	--	Lmbn001676	-1.47051	3-Hydroxy-3-Methyl-2-Oxopentanoic Acid	-0.934	0	9
gene-LOC110720539	0.522	--	Lmbn001676	-1.47051	3-Hydroxy-3-Methyl-2-Oxopentanoic Acid	-0.934	0	8
gene-LOC110721793	-0.766	K10901 bloom syndrome protein [EC:3.6.4.12] | (RefSeq) ATP-dependent DNA helicase Q-like 3 (A)	Lmbn001676	-1.47051	3-Hydroxy-3-Methyl-2-Oxopentanoic Acid	0.805	2.1216e-06	8
gene-LOC110723188	0.522	K20495 long-chain fatty acid omega-monooxygenase [EC:1.14.13.205] | (RefSeq) cytochrome P450 704B1 (A)	Lmbn001676	-1.47051	3-Hydroxy-3-Methyl-2-Oxopentanoic Acid	-0.934	0	8
gene-LOC110726276	1.891	K12524 bifunctional aspartokinase / homoserine dehydrogenase 1 [EC:2.7.2.4 1.1.1.3] | (RefSeq) bifunctional aspartokinase/homoserine dehydrogenase 2, chloroplastic-like (A)	Lmbn001676	-1.47051	3-Hydroxy-3-Methyl-2-Oxopentanoic Acid	-0.81	1.5853e-06	9
gene-LOC110727654	1.003	K15032 mTERF domain-containing protein, mitochondrial | (RefSeq) transcription termination factor MTERF9, chloroplastic-like (A)	Lmbn001676	-1.47051	3-Hydroxy-3-Methyl-2-Oxopentanoic Acid	-0.934	0	9
gene-LOC110729919	0.522	K12524 bifunctional aspartokinase / homoserine dehydrogenase 1 [EC:2.7.2.4 1.1.1.3] | (RefSeq) bifunctional aspartokinase/homoserine dehydrogenase 2, chloroplastic-like (A)	Lmbn001676	-1.47051	3-Hydroxy-3-Methyl-2-Oxopentanoic Acid	-0.934	0	8
gene-LOC110732854	0.522	K14400 pre-mRNA cleavage complex 2 protein Pcf11 | (RefSeq) LOW QUALITY PROTEIN: uncharacterized protein LOC111982967 (A)	Lmbn001676	-1.47051	3-Hydroxy-3-Methyl-2-Oxopentanoic Acid	-0.934	0	8
gene-LOC110733278	0.763	--	Lmbn001676	-1.47051	3-Hydroxy-3-Methyl-2-Oxopentanoic Acid	-0.933	0	8
gene-LOC110735238	-0.066	K09422 transcription factor MYB, plant | (RefSeq) transcription factor MYB35-like (A)	Lmbn001676	-1.47051	3-Hydroxy-3-Methyl-2-Oxopentanoic Acid	0.894	4.1e-09	8
gene-LOC110737766	0.467	--	Lmbn001676	-1.47051	3-Hydroxy-3-Methyl-2-Oxopentanoic Acid	-0.812	1.4193e-06	8
gene-LOC110721627	1.207	K00121 S-(hydroxymethyl)glutathione dehydrogenase / alcohol dehydrogenase [EC:1.1.1.284 1.1.1.1] | (RefSeq) alcohol dehydrogenase-like 7 (A)	pme1691	0.926998	Acetylcholine	0.811	1.5171e-06	6
gene-LOC110736505	1.441	K13416 brassinosteroid insensitive 1-associated receptor kinase 1 [EC:2.7.10.1 2.7.11.1] | (RefSeq) BRASSINOSTEROID INSENSITIVE 1-associated receptor kinase 1-like (A)	pme1691	0.926998	Acetylcholine	0.83	5.414e-07	6
gene-LOC110738903	1.072	--	pme1691	0.926998	Acetylcholine	0.81	1.6419e-06	6
gene-LOC110691510	-0.458	--	mws2213	-1.4091	Cinnamic acid	0.801	2.6221e-06	8
gene-LOC110697162	-0.092	K20888 xyloglucan galactosyltransferase MUR3 [EC:2.4.1.-] | (RefSeq) xyloglucan galactosyltransferase KATAMARI1 homolog (A)	mws2213	-1.4091	Cinnamic acid	0.827	6.26e-07	8
gene-LOC110709660	0.988	K00020 3-hydroxyisobutyrate dehydrogenase [EC:1.1.1.31] | (RefSeq) 6-phosphogluconate dehydrogenase-like protein (A)	mws2213	-1.4091	Cinnamic acid	-0.811	1.5095e-06	8
gene-LOC110712885	-0.063	K06444 lycopene epsilon-cyclase [EC:5.5.1.18] | (RefSeq) lycopene epsilon cyclase, chloroplastic-like (A)	mws2213	-1.4091	Cinnamic acid	0.803	2.3742e-06	8
gene-LOC110718172	0.835	K14489 arabidopsis histidine kinase 2/3/4 (cytokinin receptor) [EC:2.7.13.3] | (RefSeq) histidine kinase 3-like (A)	mws2213	-1.4091	Cinnamic acid	-0.807	1.9079e-06	8
gene-LOC110682146	1.683	K13116 ATP-dependent RNA helicase DDX41 [EC:3.6.4.13] | (RefSeq) uncharacterized protein LOC110093888 isoform X1 (A)	Lmgp000796	-0.388696	4-Hydroxymandelonitrile	-0.829	5.451e-07	6
gene-LOC110682146	1.683	K13116 ATP-dependent RNA helicase DDX41 [EC:3.6.4.13] | (RefSeq) uncharacterized protein LOC110093888 isoform X1 (A)	pme1210	-0.391898	L-Methionine	-0.835	3.989e-07	6
gene-LOC110729005	3.934	--	pme1210	-0.391898	L-Methionine	-0.806	1.9469e-06	6
gene-LOC110715505	1.817	--	Lmxp001668	0.390303	2-Methoxy-4-ethenylphenol	0.814	1.2892e-06	6
gene-LOC110740327	1.126	K16266 cyanohydrin UDP-glucosyltransferase [EC:2.4.1.-] | (RefSeq) linamarin synthase 2 (A)	Lmxp001668	0.390303	2-Methoxy-4-ethenylphenol	0.82	9.22e-07	6
gene-LOC110693094	1.691	--	mws0458	0.33505	Vanillin	0.827	6.252e-07	6
gene-LOC110700813	1.12	--	mws0458	0.33505	Vanillin	0.81	1.6451e-06	6
gene-LOC110714141	1.8	--	pme0513	-0.379113	Xylitol	-0.805	2.12e-06	6
gene-LOC110721334	1.973	K20628 expansin | (RefSeq) hypothetical protein (A)	pme0513	-0.379113	Xylitol	-0.889	6.3e-09	6
gene-LOC110722560	2.134	--	mws0437	-0.487884	D-Arabitol	-0.843	2.317e-07	6
gene-LOC110707647	0.899	K13434 pathogenesis-related genes transcriptional activator PTI6 | (RefSeq) pathogenesis-related genes transcriptional activator PTI6-like (A)	mws0885	-1.26188	2,4-Dihydroxybenzoic acid	-0.807	1.9178e-06	8
gene-LOC110734008	2.707	K00384 thioredoxin reductase (NADPH) [EC:1.8.1.9] | (RefSeq) thioredoxin reductase 1-like (A)	mws0885	-1.26188	2,4-Dihydroxybenzoic acid	-0.806	2.0049e-06	9
gene-LOC110706014	0.525	--	mws0639	-1.16892	2,3-Dihydroxybenzoic Acid*	-0.804	2.2503e-06	8
gene-LOC110707647	0.899	K13434 pathogenesis-related genes transcriptional activator PTI6 | (RefSeq) pathogenesis-related genes transcriptional activator PTI6-like (A)	mws0639	-1.16892	2,3-Dihydroxybenzoic Acid*	-0.813	1.3693e-06	8
gene-LOC110718671	0.664	K08150 MFS transporter, SP family, solute carrier family 2 (myo-inositol transporter), member 13 | (RefSeq) inositol transporter 4 (A)	mws0639	-1.16892	2,3-Dihydroxybenzoic Acid*	-0.808	1.7582e-06	8
gene-LOC110724440	2.454	K00434 L-ascorbate peroxidase [EC:1.11.1.11] | (RefSeq) L-ascorbate peroxidase 3-like (A)	mws0639	-1.16892	2,3-Dihydroxybenzoic Acid*	-0.81	1.645e-06	9
gene-LOC110734008	2.707	K00384 thioredoxin reductase (NADPH) [EC:1.8.1.9] | (RefSeq) thioredoxin reductase 1-like (A)	mws0639	-1.16892	2,3-Dihydroxybenzoic Acid*	-0.814	1.2931e-06	9
gene-LOC110727917	1.143	--	pmb0819	0.0287626	3-Indoleacetonitrile	0.81	1.6135e-06	6
gene-LOC110688320	1.841	K13430 serine/threonine-protein kinase PBS1 [EC:2.7.11.1] | (RefSeq) serine/threonine-protein kinase CDL1-like (A)	pme0128	-1.67952	L-Alanyl-L-Alanine	-0.807	1.9325e-06	9
gene-LOC110698934	1.228	K18812 cyclin D6, plant | (RefSeq) cyclin-D3-1-like isoform X1 (A)	pme0128	-1.67952	L-Alanyl-L-Alanine	-0.815	1.2562e-06	9
gene-LOC110701199	1.126	K03884 NADH-ubiquinone oxidoreductase chain 6 [EC:7.1.1.2] | (RefSeq) uncharacterized protein LOC109243048 (A)	pme0128	-1.67952	L-Alanyl-L-Alanine	-0.807	1.9394e-06	9
gene-LOC110705018	1.638	K14165 atypical dual specificity phosphatase [EC:3.1.3.16 3.1.3.48] | (RefSeq) similar to dual-specificity phosphatase laforin (A)	pme0128	-1.67952	L-Alanyl-L-Alanine	-0.809	1.7461e-06	9
gene-LOC110711858	1.789	K20536 mitogen-activated protein kinase 3 [EC:2.7.11.24] | (RefSeq) mitogen-activated protein kinase 3-like (A)	pme0128	-1.67952	L-Alanyl-L-Alanine	-0.806	1.9482e-06	9
gene-LOC110714564	2.119	K13229 2,4-dihydroxy-1,4-benzoxazin-3-one-glucoside dioxygenase [EC:1.14.20.2] | (RefSeq) bx6; DIBOA-glucoside dioxygenase BX6 (A)	pme0128	-1.67952	L-Alanyl-L-Alanine	-0.855	1.025e-07	9
gene-LOC110715038	5.232	K06883 uncharacterized protein | (RefSeq) LOW QUALITY PROTEIN: uncharacterized protein LOC104799061 (A)	pme0128	-1.67952	L-Alanyl-L-Alanine	-0.815	1.2234e-06	9
gene-LOC110723788	0.965	K15078 structure-specific endonuclease subunit SLX1 [EC:3.6.1.-] | (RefSeq) putative disease resistance protein RGA3 (A)	pme0128	-1.67952	L-Alanyl-L-Alanine	-0.808	1.7917e-06	8
gene-LOC110726716	1.739	K13459 disease resistance protein RPS2 | (RefSeq) probable disease resistance protein At1g61300 (A)	pme0128	-1.67952	L-Alanyl-L-Alanine	-0.835	3.866e-07	9
gene-LOC110728497	1.613	--	pme0128	-1.67952	L-Alanyl-L-Alanine	-0.828	6.014e-07	9
gene-LOC110735748	2.273	K22395 cinnamyl-alcohol dehydrogenase [EC:1.1.1.195] | (RefSeq) berberine bridge enzyme-like 13 (A)	pme0128	-1.67952	L-Alanyl-L-Alanine	-0.809	1.7034e-06	9
gene-LOC110736527	0.775	K03884 NADH-ubiquinone oxidoreductase chain 6 [EC:7.1.1.2] | (RefSeq) uncharacterized protein LOC109243048 (A)	pme0128	-1.67952	L-Alanyl-L-Alanine	-0.837	3.479e-07	8
gene-LOC110737028	7.738	K03327 multidrug resistance protein, MATE family | (RefSeq) protein DETOXIFICATION 16-like (A)	pme0128	-1.67952	L-Alanyl-L-Alanine	-0.804	2.2075e-06	9
gene-LOC110737659	-0.544	--	pme0128	-1.67952	L-Alanyl-L-Alanine	0.84	2.826e-07	8
gene-LOC110739983	1.29	--	pme0128	-1.67952	L-Alanyl-L-Alanine	-0.808	1.8394e-06	9
gene-LOC110688937	0.119	--	mws0005	-1.86274	Tryptamine	-0.81	1.5975e-06	8
gene-LOC110693612	-0.512	--	mws0005	-1.86274	Tryptamine	0.877	1.85e-08	8
gene-LOC110698447	-0.204	--	mws0005	-1.86274	Tryptamine	0.814	1.3165e-06	8
gene-LOC110703260	1.14	K13390 (R,S)-reticuline 7-O-methyltransferase [EC:2.1.1.291] | (RefSeq) (R,S)-reticuline 7-O-methyltransferase (A)	mws0005	-1.86274	Tryptamine	-0.801	2.5688e-06	9
gene-LOC110708293	-0.375	K13414 mitogen-activated protein kinase kinase kinase 1 [EC:2.7.11.25] | (RefSeq) uncharacterized protein LOC8063411 (A)	mws0005	-1.86274	Tryptamine	0.802	2.503e-06	8
gene-LOC110717674	0.807	--	mws0005	-1.86274	Tryptamine	-0.814	1.3037e-06	8
gene-LOC110721884	-0.177	K17964 leucine-rich PPR motif-containing protein, mitochondrial | (RefSeq) pentatricopeptide repeat-containing protein At5g61990, mitochondrial (A)	mws0005	-1.86274	Tryptamine	0.805	2.0908e-06	8
gene-LOC110727261	-0.488	--	mws0005	-1.86274	Tryptamine	0.819	9.737e-07	8
gene-LOC110728092	-0.366	K01728 pectate lyase [EC:4.2.2.2] | (RefSeq) probable pectate lyase 4 (A)	mws0005	-1.86274	Tryptamine	0.841	2.588e-07	8
gene-LOC110736339	1.955	--	mws0005	-1.86274	Tryptamine	-0.804	2.2582e-06	9
gene-LOC110736915	-0.704	K06085 synovial sarcoma, X breakpoint 2 interacting protein | (RefSeq) afadin- and alpha-actinin-binding protein-like isoform X1 (A)	mws0005	-1.86274	Tryptamine	0.826	6.711e-07	8
gene-LOC110692306	1.822	K20044 phosphatidylinositol-binding clathrin assembly protein | (RefSeq) putative clathrin assembly protein At5g57200 (A)	mws1346	-0.314152	DL-2-Aminoadipic acid	-0.812	1.4525e-06	6
gene-LOC110687193	1.325	K08176 MFS transporter, PHS family, inorganic phosphate transporter | (RefSeq) LOW QUALITY PROTEIN: probable inorganic phosphate transporter 1-10 (A)	pme2914	-0.702166	3-Hydroxy-3-methylpentane-1,5-dioic acid	-0.83	5.28e-07	6
gene-LOC110694932	3.767	--	pme2914	-0.702166	3-Hydroxy-3-methylpentane-1,5-dioic acid	-0.811	1.5444e-06	6
gene-LOC110703118	2.49	K16613 ornithine decarboxylase antizyme 2 | (RefSeq) uncharacterized protein LOC109224355 (A)	pme2914	-0.702166	3-Hydroxy-3-methylpentane-1,5-dioic acid	-0.819	1.0007e-06	6
gene-LOC110729384	1.021	K09419 heat shock transcription factor, other eukaryote | (RefSeq) heat stress transcription factor A-3-like (A)	pme2914	-0.702166	3-Hydroxy-3-methylpentane-1,5-dioic acid	-0.832	4.625e-07	6
gene-LOC110690741	1.368	K13430 serine/threonine-protein kinase PBS1 [EC:2.7.11.1] | (RefSeq) serine/threonine-protein kinase PBS1-like (A)	pme2758	-1.62218	4-Hydroxy-L-glutamic acid	-0.806	2.0164e-06	9
gene-LOC110701207	-0.829	K12608 CCR4-NOT complex subunit CAF16 | (RefSeq) ABC transporter I family member 20-like (A)	pme2758	-1.62218	4-Hydroxy-L-glutamic acid	0.808	1.8401e-06	8
gene-LOC110705104	1.679	--	pme2758	-1.62218	4-Hydroxy-L-glutamic acid	-0.8	2.6423e-06	9
gene-LOC110708624	0.281	K01897 long-chain acyl-CoA synthetase [EC:6.2.1.3] | (RefSeq) long chain acyl-CoA synthetase 7, peroxisomal-like (A)	pme2758	-1.62218	4-Hydroxy-L-glutamic acid	-0.806	2.0384e-06	8
gene-LOC110708765	0.966	K09680 type II pantothenate kinase [EC:2.7.1.33] | (RefSeq) pantothenate kinase 1-like (A)	pme2758	-1.62218	4-Hydroxy-L-glutamic acid	-0.802	2.3896e-06	8
gene-LOC110714377	2.049	K13420 LRR receptor-like serine/threonine-protein kinase FLS2 [EC:2.7.11.1] | (RefSeq) LRR receptor-like serine/threonine-protein kinase FLS2 (A)	pme2758	-1.62218	4-Hydroxy-L-glutamic acid	-0.814	1.3293e-06	9
gene-LOC110720045	-0.507	K22484 transcriptional regulator CBF1 | (RefSeq) transcription factor bHLH106-like (A)	pme2758	-1.62218	4-Hydroxy-L-glutamic acid	0.809	1.7001e-06	8
gene-LOC110729180	1.996	K00326 cytochrome-b5 reductase [EC:1.6.2.2] | (RefSeq) NADH-cytochrome b5 reductase-like protein (A)	pme2758	-1.62218	4-Hydroxy-L-glutamic acid	-0.815	1.2096e-06	9
gene-LOC110734753	-0.678	--	pme2758	-1.62218	4-Hydroxy-L-glutamic acid	0.801	2.5869e-06	8
gene-LOC110737344	1.415	--	pme2758	-1.62218	4-Hydroxy-L-glutamic acid	-0.823	7.736e-07	9
gene-LOC110738738	1.875	K10661 E3 ubiquitin-protein ligase MARCH6 [EC:2.3.2.27] | (RefSeq) probable E3 ubiquitin ligase SUD1 (A)	pme2758	-1.62218	4-Hydroxy-L-glutamic acid	-0.807	1.9071e-06	9
gene-LOC110738972	-0.617	K11667 INO80 complex subunit C | (RefSeq) INO80 complex subunit C-like (A)	pme2758	-1.62218	4-Hydroxy-L-glutamic acid	0.802	2.4531e-06	8
gene-LOC110723278	3.281	--	pme1419	-0.7399	L-Methionine methyl ester	-0.816	1.1473e-06	6
gene-LOC110695864	2.044	K15287 solute carrier family 35, member F1/2 | (RefSeq) solute carrier family 35 member F2-like (A)	pme1439	-0.792382	p-Coumaric acid	-0.843	2.262e-07	6
gene-LOC110686573	1.444	K15718 linoleate 9S-lipoxygenase [EC:1.13.11.58] | (RefSeq) probable linoleate 9S-lipoxygenase 5 (A)	mws0159	-0.599079	Phenylpyruvic acid	-0.812	1.4809e-06	6
gene-LOC110686618	3.659	--	mws0159	-0.599079	Phenylpyruvic acid	-0.811	1.5216e-06	6
gene-LOC110695864	2.044	K15287 solute carrier family 35, member F1/2 | (RefSeq) solute carrier family 35 member F2-like (A)	mws0159	-0.599079	Phenylpyruvic acid	-0.885	9e-09	6
gene-LOC110706887	8.03	--	mws0159	-0.599079	Phenylpyruvic acid	-0.819	9.786e-07	6
gene-LOC110734613	1.253	--	mws0159	-0.599079	Phenylpyruvic acid	-0.811	1.5688e-06	6
gene-LOC110735706	1.55	--	mws0159	-0.599079	Phenylpyruvic acid	-0.813	1.3971e-06	6
gene-LOC110737525	6.009	--	mws0159	-0.599079	Phenylpyruvic acid	-0.811	1.558e-06	6
gene-LOC110737572	3.163	K17604 zinc finger SWIM domain-containing protein 3 | (RefSeq) protein FAR1-RELATED SEQUENCE 5-like (A)	mws0159	-0.599079	Phenylpyruvic acid	-0.81	1.6349e-06	6
gene-LOC110714427	1.902	K13448 calcium-binding protein CML | (RefSeq) probable calcium-binding protein CML25 (A)	pme3083	-0.687766	2-(Formylamino)benzoic acid	-0.801	2.5318e-06	6
gene-LOC110686708	0.63	--	pmb0037	-1.25945	Hordenine	-0.808	1.8098e-06	8
gene-LOC110689606	1.871	K02952 small subunit ribosomal protein S13 | (RefSeq) 30S ribosomal protein S13, chloroplastic-like (A)	pmb0037	-1.25945	Hordenine	-0.856	9.68e-08	9
gene-LOC110690276	0.716	--	pmb0037	-1.25945	Hordenine	-0.8	2.6941e-06	8
gene-LOC110690277	0.441	--	pmb0037	-1.25945	Hordenine	-0.813	1.4077e-06	8
gene-LOC110690732	0.84	K03671 thioredoxin 1 | (RefSeq) thioredoxin H-type-like (A)	pmb0037	-1.25945	Hordenine	-0.8	2.6704e-06	8
gene-LOC110691730	-0.452	K01759 lactoylglutathione lyase [EC:4.4.1.5] | (RefSeq) lactoylglutathione lyase-like (A)	pmb0037	-1.25945	Hordenine	0.815	1.2158e-06	8
gene-LOC110695790	0.681	K13229 2,4-dihydroxy-1,4-benzoxazin-3-one-glucoside dioxygenase [EC:1.14.20.2] | (RefSeq) bx6; DIBOA-glucoside dioxygenase BX6 (A)	pmb0037	-1.25945	Hordenine	-0.843	2.294e-07	8
gene-LOC110695887	0.813	K13071 pheophorbide a oxygenase [EC:1.14.15.17] | (Kazusa) Lj3g3v3032090.1; - (A)	pmb0037	-1.25945	Hordenine	-0.858	8.58e-08	8
gene-LOC110701599	0.567	K22455 estrogen receptor-binding fragment-associated gene 9 protein | (RefSeq) uncharacterized protein At3g61260-like (A)	pmb0037	-1.25945	Hordenine	-0.841	2.743e-07	8
gene-LOC110706036	0.295	K15397 3-ketoacyl-CoA synthase [EC:2.3.1.199] | (RefSeq) 3-ketoacyl-CoA synthase 19-like (A)	pmb0037	-1.25945	Hordenine	-0.812	1.4279e-06	8
gene-LOC110706168	0.853	K12153 phenylalanine N-monooxygenase [EC:1.14.14.40] | (RefSeq) isoleucine N-monooxygenase 2-like (A)	pmb0037	-1.25945	Hordenine	-0.823	8.115e-07	8
gene-LOC110706469	0.676	--	pmb0037	-1.25945	Hordenine	-0.812	1.4407e-06	8
gene-LOC110708738	1.078	K21989 calcium permeable stress-gated cation channel | (RefSeq) CSC1-like protein RXW8 (A)	pmb0037	-1.25945	Hordenine	-0.884	1.01e-08	9
gene-LOC110708741	0.7	K21989 calcium permeable stress-gated cation channel | (RefSeq) CSC1-like protein RXW8 (A)	pmb0037	-1.25945	Hordenine	-0.816	1.1533e-06	8
gene-LOC110709860	0.33	K14963 COMPASS component SWD3 | (RefSeq) COMPASS-like H3K4 histone methylase component WDR5B (A)	pmb0037	-1.25945	Hordenine	-0.823	7.902e-07	8
gene-LOC110710143	0.279	--	pmb0037	-1.25945	Hordenine	-0.81	1.5808e-06	8
gene-LOC110712471	0.333	K12447 UDP-sugar pyrophosphorylase [EC:2.7.7.64] | (RefSeq) uncharacterized protein LOC109127935 (A)	pmb0037	-1.25945	Hordenine	-0.807	1.8684e-06	8
gene-LOC110712572	0.761	K10999 cellulose synthase A [EC:2.4.1.12] | (RefSeq) cellulose synthase A catalytic subunit 4 [UDP-forming] isoform X1 (A)	pmb0037	-1.25945	Hordenine	-0.807	1.8681e-06	8
gene-LOC110720361	0.863	--	pmb0037	-1.25945	Hordenine	-0.813	1.4044e-06	8
gene-LOC110722323	0.26	K16283 E3 ubiquitin-protein ligase SDIR1 [EC:2.3.2.27] | (RefSeq) E3 ubiquitin-protein ligase SDIR1-like isoform X1 (A)	pmb0037	-1.25945	Hordenine	-0.804	2.2571e-06	8
gene-LOC110723944	0.524	K08503 syntaxin of plants SYP5 | (RefSeq) syntaxin-52-like (A)	pmb0037	-1.25945	Hordenine	-0.831	4.899e-07	8
gene-LOC110727162	0.988	--	pmb0037	-1.25945	Hordenine	-0.816	1.1448e-06	8
gene-LOC110730844	1.02	K01897 long-chain acyl-CoA synthetase [EC:6.2.1.3] | (RefSeq) long chain acyl-CoA synthetase 8-like isoform X1 (A)	pmb0037	-1.25945	Hordenine	-0.89	6e-09	9
gene-LOC110730905	0.719	--	pmb0037	-1.25945	Hordenine	-0.822	8.283e-07	8
gene-LOC110730906	0.92	--	pmb0037	-1.25945	Hordenine	-0.808	1.8176e-06	8
gene-LOC110732516	0.706	K15078 structure-specific endonuclease subunit SLX1 [EC:3.6.1.-] | (RefSeq) putative disease resistance protein RGA1 (A)	pmb0037	-1.25945	Hordenine	-0.841	2.676e-07	8
gene-LOC110735216	0.45	--	pmb0037	-1.25945	Hordenine	-0.828	6.086e-07	8
gene-LOC110735252	0.738	--	pmb0037	-1.25945	Hordenine	-0.808	1.7755e-06	8
gene-LOC110736040	0.331	--	pmb0037	-1.25945	Hordenine	-0.801	2.5919e-06	8
gene-LOC110736571	0.496	K08245 phytepsin [EC:3.4.23.40] | (RefSeq) aspartic proteinase-like (A)	pmb0037	-1.25945	Hordenine	-0.849	1.585e-07	8
gene-LOC110681920	0.328	K00387 sulfite oxidase [EC:1.8.3.1] | (RefSeq) LOW QUALITY PROTEIN: sulfite oxidase-like (A)	pme0281	-1.14879	Terephthalic acid	-0.831	4.864e-07	8
gene-LOC110682171	1.545	K06123 1-acylglycerone phosphate reductase [EC:1.1.1.101] | (RefSeq) hypothetical protein (A)	pme0281	-1.14879	Terephthalic acid	-0.835	3.982e-07	9
gene-LOC110683476	1.816	--	pme0281	-1.14879	Terephthalic acid	-0.806	1.9896e-06	9
gene-LOC110684624	-0.317	K02639 ferredoxin | (RefSeq) ferredoxin, root R-B2-like (A)	pme0281	-1.14879	Terephthalic acid	0.825	7.128e-07	8
gene-LOC110684699	1.223	K00700 1,4-alpha-glucan branching enzyme [EC:2.4.1.18] | (RefSeq) 1,4-alpha-glucan-branching enzyme 2-2, chloroplastic/amyloplastic-like (A)	pme0281	-1.14879	Terephthalic acid	-0.842	2.476e-07	9
gene-LOC110685908	-0.247	K22013 magnesium dechelatase [EC:4.99.1.10] | (RefSeq) protein STAY-GREEN LIKE, chloroplastic-like (A)	pme0281	-1.14879	Terephthalic acid	0.849	1.585e-07	8
gene-LOC110686951	0.608	--	pme0281	-1.14879	Terephthalic acid	-0.823	7.924e-07	8
gene-LOC110687241	-0.593	K05765 cofilin | (RefSeq) uncharacterized LOC105781290 (A)	pme0281	-1.14879	Terephthalic acid	0.826	6.615e-07	8
gene-LOC110687789	-0.726	K01495 GTP cyclohydrolase IA [EC:3.5.4.16] | (RefSeq) GTP cyclohydrolase 1-like (A)	pme0281	-1.14879	Terephthalic acid	0.832	4.577e-07	8
gene-LOC110687821	1.523	--	pme0281	-1.14879	Terephthalic acid	-0.822	8.576e-07	9
gene-LOC110688036	1.482	K13448 calcium-binding protein CML | (RefSeq) probable calcium-binding protein CML44 (A)	pme0281	-1.14879	Terephthalic acid	-0.817	1.1284e-06	9
gene-LOC110688450	-0.495	K10575 ubiquitin-conjugating enzyme E2 G1 [EC:2.3.2.23] | (RefSeq) ubiquitin-conjugating enzyme E2 7 (A)	pme0281	-1.14879	Terephthalic acid	0.804	2.1848e-06	8
gene-LOC110689359	-0.405	K02729 20S proteasome subunit alpha 5 [EC:3.4.25.1] | (RefSeq) proteasome subunit alpha type-5 (A)	pme0281	-1.14879	Terephthalic acid	0.808	1.7798e-06	8
gene-LOC110690990	-0.389	K05765 cofilin | (RefSeq) uncharacterized LOC105781290 (A)	pme0281	-1.14879	Terephthalic acid	0.803	2.3269e-06	8
gene-LOC110692140	-0.54	--	pme0281	-1.14879	Terephthalic acid	0.809	1.6728e-06	8
gene-LOC110693194	-0.535	--	pme0281	-1.14879	Terephthalic acid	0.814	1.3124e-06	8
gene-LOC110693457	1.547	K14173 alpha-farnesene synthase [EC:4.2.3.46] | (RefSeq) alpha-farnesene synthase-like (A)	pme0281	-1.14879	Terephthalic acid	-0.825	6.934e-07	9
gene-LOC110693513	-0.668	K01082 3'(2'), 5'-bisphosphate nucleotidase [EC:3.1.3.7] | (RefSeq) putative PAP-specific phosphatase, mitochondrial (A)	pme0281	-1.14879	Terephthalic acid	0.876	2.01e-08	8
gene-LOC110693612	-0.512	--	pme0281	-1.14879	Terephthalic acid	0.869	3.76e-08	8
gene-LOC110693883	0.936	--	pme0281	-1.14879	Terephthalic acid	-0.804	2.2112e-06	8
gene-LOC110694571	-0.236	--	pme0281	-1.14879	Terephthalic acid	0.806	2.0051e-06	8
gene-LOC110694688	-0.912	--	pme0281	-1.14879	Terephthalic acid	0.804	2.2212e-06	8
gene-LOC110694871	0.447	K01102 pyruvate dehydrogenase phosphatase [EC:3.1.3.43] | (RefSeq) putative protein phosphatase 2C 46 (A)	pme0281	-1.14879	Terephthalic acid	-0.821	8.994e-07	8
gene-LOC110695066	1.078	K03549 KUP system potassium uptake protein | (RefSeq) probable potassium transporter 17 isoform X1 (A)	pme0281	-1.14879	Terephthalic acid	-0.805	2.0563e-06	9
gene-LOC110695238	-0.4	K10406 kinesin family member C2/C3 | (RefSeq) kinesin-like protein KIF3B (A)	pme0281	-1.14879	Terephthalic acid	0.813	1.3525e-06	8
gene-LOC110695972	0.622	K01102 pyruvate dehydrogenase phosphatase [EC:3.1.3.43] | (RefSeq) putative protein phosphatase 2C 46 (A)	pme0281	-1.14879	Terephthalic acid	-0.831	4.971e-07	8
gene-LOC110696635	-0.178	K13348 protein Mpv17 | (RefSeq) protein sym-1-like isoform X1 (A)	pme0281	-1.14879	Terephthalic acid	0.809	1.6629e-06	8
gene-LOC110697210	0.576	K21596 calmodulin-binding transcription activator | (RefSeq) calmodulin-binding transcription activator 5-like isoform X1 (A)	pme0281	-1.14879	Terephthalic acid	-0.82	9.526e-07	8
gene-LOC110698632	-0.452	K17604 zinc finger SWIM domain-containing protein 3 | (RefSeq) protein FAR1-RELATED SEQUENCE 8-like (A)	pme0281	-1.14879	Terephthalic acid	0.868	3.8e-08	8
gene-LOC110698662	-0.491	K14399 polyribonucleotide 5'-hydroxyl-kinase [EC:2.7.1.78] | (RefSeq) Clp1-domain-containing protein (A)	pme0281	-1.14879	Terephthalic acid	0.802	2.3933e-06	8
gene-LOC110698810	0.662	K17604 zinc finger SWIM domain-containing protein 3 | (RefSeq) protein FAR1-RELATED SEQUENCE 5-like (A)	pme0281	-1.14879	Terephthalic acid	-0.805	2.1335e-06	8
gene-LOC110699351	-0.62	--	pme0281	-1.14879	Terephthalic acid	0.811	1.5479e-06	8
gene-LOC110699924	3.939	K01840 phosphomannomutase [EC:5.4.2.8] | (RefSeq) uncharacterized protein LOC107434468 (A)	pme0281	-1.14879	Terephthalic acid	-0.851	1.363e-07	9
gene-LOC110700139	-0.26	K14498 serine/threonine-protein kinase SRK2 [EC:2.7.11.1] | (RefSeq) serine/threonine-protein kinase SRK2H-like (A)	pme0281	-1.14879	Terephthalic acid	0.847	1.771e-07	8
gene-LOC110701482	1.629	--	pme0281	-1.14879	Terephthalic acid	-0.812	1.46e-06	9
gene-LOC110702130	1.44	K11996 adenylyltransferase and sulfurtransferase [EC:2.7.7.80 2.8.1.11] | (RefSeq) adenylyltransferase and sulfurtransferase MOCS3-like (A)	pme0281	-1.14879	Terephthalic acid	-0.801	2.5727e-06	9
gene-LOC110702646	0.596	K13699 abhydrolase domain-containing protein 5 [EC:2.3.1.51] | (RefSeq) alpha/beta-hydrolase (A)	pme0281	-1.14879	Terephthalic acid	-0.842	2.47e-07	8
gene-LOC110702672	-0.247	--	pme0281	-1.14879	Terephthalic acid	0.823	7.717e-07	8
gene-LOC110704515	0.236	--	pme0281	-1.14879	Terephthalic acid	-0.81	1.6169e-06	8
gene-LOC110704636	-0.301	--	pme0281	-1.14879	Terephthalic acid	0.819	9.946e-07	8
gene-LOC110706232	-0.681	K09422 transcription factor MYB, plant | (RefSeq) transcription factor AS1-like (A)	pme0281	-1.14879	Terephthalic acid	0.869	3.73e-08	8
gene-LOC110706627	0.676	K00434 L-ascorbate peroxidase [EC:1.11.1.11] | (RefSeq) thylakoid lumenal 29 kDa protein, chloroplastic-like (A)	pme0281	-1.14879	Terephthalic acid	-0.839	3.079e-07	8
gene-LOC110706685	-0.842	K19839 Rho-type GTPase-activating protein 1/2 | (RefSeq) probable Rho-type GTPase-activating protein 3 (A)	pme0281	-1.14879	Terephthalic acid	0.816	1.1674e-06	8
gene-LOC110708131	1.945	K00326 cytochrome-b5 reductase [EC:1.6.2.2] | (RefSeq) NADH-cytochrome b5 reductase-like protein (A)	pme0281	-1.14879	Terephthalic acid	-0.819	9.961e-07	9
gene-LOC110708526	-0.644	K21776 protein lin-54 | (RefSeq) Lin-54-like protein (A)	pme0281	-1.14879	Terephthalic acid	0.802	2.4482e-06	8
gene-LOC110709177	1.658	K08244 alpha-glucan, water dikinase [EC:2.7.9.4] | (RefSeq) alpha-glucan water dikinase, chloroplastic-like (A)	pme0281	-1.14879	Terephthalic acid	-0.836	3.686e-07	9
gene-LOC110709326	0.98	K14570 RNA exonuclease 1 [EC:3.1.-.-] | (RefSeq) predicted protein (A)	pme0281	-1.14879	Terephthalic acid	-0.843	2.277e-07	8
gene-LOC110709730	0.998	K01810 glucose-6-phosphate isomerase [EC:5.3.1.9] | (RefSeq) glucose-6-phosphate isomerase 1, chloroplastic-like (A)	pme0281	-1.14879	Terephthalic acid	-0.823	7.704e-07	8
gene-LOC110710334	-0.753	K16297 serine carboxypeptidase-like clade II [EC:3.4.16.-] | (RefSeq) serine carboxypeptidase-like 27 (A)	pme0281	-1.14879	Terephthalic acid	0.852	1.274e-07	8
gene-LOC110710574	0.798	K00454 lipoxygenase [EC:1.13.11.12] | (RefSeq) lipoxygenase 6, chloroplastic-like (A)	pme0281	-1.14879	Terephthalic acid	-0.816	1.1808e-06	8
gene-LOC110710931	-0.211	K08332 vacuolar protein 8 | (RefSeq) U-box domain-containing protein 4-like (A)	pme0281	-1.14879	Terephthalic acid	0.808	1.7878e-06	8
gene-LOC110711009	0.68	--	pme0281	-1.14879	Terephthalic acid	-0.815	1.2685e-06	8
gene-LOC110711764	0.866	K15535 phosphoglucan, water dikinase [EC:2.7.9.5] | (RefSeq) phosphoglucan, water dikinase, chloroplastic-like isoform X1 (A)	pme0281	-1.14879	Terephthalic acid	-0.801	2.5446e-06	8
gene-LOC110712877	-0.38	K07426 cytochrome P450 family 4 subfamily B polypeptide 1 [EC:1.14.14.1] | (RefSeq) cytochrome P450 CYP72A219-like (A)	pme0281	-1.14879	Terephthalic acid	0.833	4.348e-07	8
gene-LOC110714036	-0.641	K09872 aquaporin PIP | (RefSeq) probable aquaporin PIP1-4 (A)	pme0281	-1.14879	Terephthalic acid	0.834	4.232e-07	8
gene-LOC110714377	2.049	K13420 LRR receptor-like serine/threonine-protein kinase FLS2 [EC:2.7.11.1] | (RefSeq) LRR receptor-like serine/threonine-protein kinase FLS2 (A)	pme0281	-1.14879	Terephthalic acid	-0.804	2.2044e-06	9
gene-LOC110714492	0.797	K00924 kinase [EC:2.7.1.-] | (RefSeq) receptor-like protein kinase HSL1 (A)	pme0281	-1.14879	Terephthalic acid	-0.815	1.2457e-06	8
gene-LOC110714661	1.784	K09588 cytochrome P450 family 90 subfamily A polypeptide 1 [EC:1.14.-.-] | (RefSeq) cytochrome P450 90A1-like (A)	pme0281	-1.14879	Terephthalic acid	-0.855	1.039e-07	9
gene-LOC110715664	1.608	K11418 histone deacetylase 11 [EC:3.5.1.98] | (RefSeq) histone deacetylase 2-like (A)	pme0281	-1.14879	Terephthalic acid	-0.803	2.2795e-06	9
gene-LOC110717411	0.497	K01725 cyanate lyase [EC:4.2.1.104] | (RefSeq) cyanate hydratase-like (A)	pme0281	-1.14879	Terephthalic acid	-0.814	1.2855e-06	8
gene-LOC110718304	1.004	K14209 solute carrier family 36 (proton-coupled amino acid transporter) | (RefSeq) amino acid transporter AVT3C-like (A)	pme0281	-1.14879	Terephthalic acid	-0.832	4.593e-07	9
gene-LOC110718739	-0.608	K00588 caffeoyl-CoA O-methyltransferase [EC:2.1.1.104] | (RefSeq) caffeoyl-CoA O-methyltransferase 5-like (A)	pme0281	-1.14879	Terephthalic acid	0.81	1.6401e-06	8
gene-LOC110720363	3.303	K13418 somatic embryogenesis receptor kinase 1 [EC:2.7.10.1 2.7.11.1] | (RefSeq) hypothetical protein (A)	pme0281	-1.14879	Terephthalic acid	-0.803	2.3689e-06	9
gene-LOC110721030	1.736	K03146 cysteine-dependent adenosine diphosphate thiazole synthase [EC:2.4.2.60] | (RefSeq) thiamine thiazole synthase, chloroplastic-like (A)	pme0281	-1.14879	Terephthalic acid	-0.802	2.3996e-06	9
gene-LOC110721313	-0.245	K16189 phytochrome-interacting factor 4 | (RefSeq) PIL5; putative HLH DNA-binding domain superfamily protein (A)	pme0281	-1.14879	Terephthalic acid	0.802	2.4376e-06	8
gene-LOC110721413	1.626	K13448 calcium-binding protein CML | (RefSeq) probable calcium-binding protein CML25 (A)	pme0281	-1.14879	Terephthalic acid	-0.84	2.849e-07	9
gene-LOC110721510	-0.222	K09503 DnaJ homolog subfamily A member 2 | (RefSeq) dnaJ protein homolog 2-like (A)	pme0281	-1.14879	Terephthalic acid	0.808	1.8149e-06	8
gene-LOC110721976	-0.971	--	pme0281	-1.14879	Terephthalic acid	0.845	2.084e-07	8
gene-LOC110723750	1.068	K03146 cysteine-dependent adenosine diphosphate thiazole synthase [EC:2.4.2.60] | (RefSeq) thiamine thiazole synthase, chloroplastic-like (A)	pme0281	-1.14879	Terephthalic acid	-0.81	1.5847e-06	9
gene-LOC110724242	1.278	K01176 alpha-amylase [EC:3.2.1.1] | (RefSeq) lectin-domain containing receptor kinase VI.3-like (A)	pme0281	-1.14879	Terephthalic acid	-0.823	7.701e-07	9
gene-LOC110725650	-0.326	K20891 beta-glucuronosyltransferase [EC:2.4.1.-] | (RefSeq) beta-glucuronosyltransferase GlcAT14B-like (A)	pme0281	-1.14879	Terephthalic acid	0.808	1.778e-06	8
gene-LOC110727261	-0.488	--	pme0281	-1.14879	Terephthalic acid	0.826	6.569e-07	8
gene-LOC110727679	-0.555	--	pme0281	-1.14879	Terephthalic acid	0.815	1.2323e-06	8
gene-LOC110729060	-0.947	K12355 coniferyl-aldehyde dehydrogenase [EC:1.2.1.68] | (RefSeq) aldehyde dehydrogenase family 2 member C4-like (A)	pme0281	-1.14879	Terephthalic acid	0.835	3.989e-07	8
gene-LOC110729360	1.104	K00700 1,4-alpha-glucan branching enzyme [EC:2.4.1.18] | (RefSeq) 1,4-alpha-glucan-branching enzyme 2-2, chloroplastic/amyloplastic-like isoform X1 (A)	pme0281	-1.14879	Terephthalic acid	-0.84	2.811e-07	9
gene-LOC110731330	1.004	K00703 starch synthase [EC:2.4.1.21] | (RefSeq) starch synthase 3, chloroplastic/amyloplastic-like (A)	pme0281	-1.14879	Terephthalic acid	-0.822	8.567e-07	9
gene-LOC110731884	-0.32	K14945 protein quaking | (RefSeq) KH domain-containing protein At3g08620-like isoform X1 (A)	pme0281	-1.14879	Terephthalic acid	0.845	2.066e-07	8
gene-LOC110733553	0.64	K20884 riboflavin kinase / FMN hydrolase [EC:2.7.1.26 3.1.3.102] | (RefSeq) bifunctional riboflavin kinase/FMN phosphatase isoform X1 (A)	pme0281	-1.14879	Terephthalic acid	-0.802	2.4512e-06	8
gene-LOC110733645	0.492	K00811 aspartate aminotransferase, chloroplastic [EC:2.6.1.1] | (RefSeq) aspartate aminotransferase, chloroplastic-like (A)	pme0281	-1.14879	Terephthalic acid	-0.807	1.9271e-06	8
gene-LOC110734274	-0.701	K14709 solute carrier family 39 (zinc transporter), member 1/2/3 | (RefSeq) zinc transporter 6, chloroplastic-like (A)	pme0281	-1.14879	Terephthalic acid	0.81	1.5769e-06	8
gene-LOC110734353	0.602	K17732 mitochondrial-processing peptidase subunit beta [EC:3.4.24.64] | (RefSeq) mitochondrial processing peptidase (A)	pme0281	-1.14879	Terephthalic acid	-0.862	6.41e-08	8
gene-LOC110734390	1.8	--	pme0281	-1.14879	Terephthalic acid	-0.806	2.0106e-06	9
gene-LOC110734497	-0.452	K01870 isoleucyl-tRNA synthetase [EC:6.1.1.5] | (RefSeq) isoleucine--tRNA ligase, chloroplastic/mitochondrial-like (A)	pme0281	-1.14879	Terephthalic acid	0.842	2.427e-07	8
gene-LOC110734501	-0.872	--	pme0281	-1.14879	Terephthalic acid	0.861	6.53e-08	8
gene-LOC110736135	-0.782	K00963 UTP--glucose-1-phosphate uridylyltransferase [EC:2.7.7.9] | (RefSeq) UTP--glucose-1-phosphate uridylyltransferase-like (A)	pme0281	-1.14879	Terephthalic acid	0.82	9.132e-07	8
gene-LOC110736339	1.955	--	pme0281	-1.14879	Terephthalic acid	-0.812	1.4424e-06	9
gene-LOC110736755	-0.468	--	pme0281	-1.14879	Terephthalic acid	0.839	3.106e-07	8
gene-LOC110736915	-0.704	K06085 synovial sarcoma, X breakpoint 2 interacting protein | (RefSeq) afadin- and alpha-actinin-binding protein-like isoform X1 (A)	pme0281	-1.14879	Terephthalic acid	0.83	5.135e-07	8
gene-LOC110738798	0.793	K02987 small subunit ribosomal protein S4e | (RefSeq) 40S ribosomal protein S4-C (A)	pme0281	-1.14879	Terephthalic acid	-0.804	2.1617e-06	8
gene-LOC110739257	-0.526	K04797 prefoldin alpha subunit | (RefSeq) uncharacterized protein LOC110716302 (A)	pme0281	-1.14879	Terephthalic acid	0.809	1.732e-06	8
gene-LOC110740232	-0.634	K02435 aspartyl-tRNA(Asn)/glutamyl-tRNA(Gln) amidotransferase subunit C [EC:6.3.5.6 6.3.5.7] | (RefSeq) glutamyl-tRNA(Gln) amidotransferase subunit C, chloroplastic/mitochondrial-like (A)	pme0281	-1.14879	Terephthalic acid	0.833	4.477e-07	8
gene-LOC110681836	-0.666	K07198 5'-AMP-activated protein kinase, catalytic alpha subunit [EC:2.7.11.11] | (RefSeq) CBL-interacting protein kinase 2-like (A)	pme0282	-1.81959	Phthalic acid	0.832	4.783e-07	8
gene-LOC110681846	0.731	--	pme0282	-1.81959	Phthalic acid	-0.818	1.0413e-06	8
gene-LOC110681991	-0.822	--	pme0282	-1.81959	Phthalic acid	0.809	1.7304e-06	8
gene-LOC110682043	1.417	--	pme0282	-1.81959	Phthalic acid	-0.807	1.8665e-06	9
gene-LOC110682075	-0.811	K10703 very-long-chain (3R)-3-hydroxyacyl-CoA dehydratase [EC:4.2.1.134] | (RefSeq) very-long-chain (3R)-3-hydroxyacyl-CoA dehydratase PASTICCINO 2-like (A)	pme0282	-1.81959	Phthalic acid	0.84	2.854e-07	8
gene-LOC110682157	1.09	K14209 solute carrier family 36 (proton-coupled amino acid transporter) | (RefSeq) amino acid transporter AVT3C-like (A)	pme0282	-1.81959	Phthalic acid	-0.87	3.33e-08	9
gene-LOC110682171	1.545	K06123 1-acylglycerone phosphate reductase [EC:1.1.1.101] | (RefSeq) hypothetical protein (A)	pme0282	-1.81959	Phthalic acid	-0.824	7.528e-07	9
gene-LOC110682217	1.297	K21596 calmodulin-binding transcription activator | (RefSeq) calmodulin-binding transcription activator 3-like isoform X1 (A)	pme0282	-1.81959	Phthalic acid	-0.829	5.666e-07	9
gene-LOC110682239	-0.47	K15631 molybdenum cofactor sulfurtransferase [EC:2.8.1.9] | (RefSeq) molybdenum cofactor sulfurase-like (A)	pme0282	-1.81959	Phthalic acid	0.876	2.03e-08	8
gene-LOC110682258	-0.868	K15223 upstream activation factor subunit UAF30 | (RefSeq) upstream activation factor subunit spp27-like (A)	pme0282	-1.81959	Phthalic acid	0.836	3.564e-07	8
gene-LOC110682410	1.407	K00430 peroxidase [EC:1.11.1.7] | (RefSeq) peroxidase 50-like (A)	pme0282	-1.81959	Phthalic acid	-0.806	2.0325e-06	9
gene-LOC110682482	-0.738	K14399 polyribonucleotide 5'-hydroxyl-kinase [EC:2.7.1.78] | (RefSeq) Clp1-domain-containing protein (A)	pme0282	-1.81959	Phthalic acid	0.835	3.904e-07	8
gene-LOC110682526	1.947	K13420 LRR receptor-like serine/threonine-protein kinase FLS2 [EC:2.7.11.1] | (RefSeq) LRR receptor-like serine/threonine-protein kinase FLS2 (A)	pme0282	-1.81959	Phthalic acid	-0.804	2.2218e-06	9
gene-LOC110682962	1.616	K01366 cathepsin H [EC:3.4.22.16] | (RefSeq) thiol protease aleurain-like (A)	pme0282	-1.81959	Phthalic acid	-0.824	7.294e-07	9
gene-LOC110682983	-0.544	--	pme0282	-1.81959	Phthalic acid	0.802	2.3953e-06	8
gene-LOC110683095	2.13	K13066 caffeic acid 3-O-methyltransferase [EC:2.1.1.68] | (RefSeq) COMT1-2; caffeic acid O-methyltransferase (A)	pme0282	-1.81959	Phthalic acid	-0.906	1.1e-09	9
gene-LOC110683351	1.201	K01176 alpha-amylase [EC:3.2.1.1] | (RefSeq) lectin-domain containing receptor kinase VI.3-like (A)	pme0282	-1.81959	Phthalic acid	-0.86	7.02e-08	9
gene-LOC110683422	1.558	K03147 phosphomethylpyrimidine synthase [EC:4.1.99.17] | (RefSeq) phosphomethylpyrimidine synthase, chloroplastic-like isoform X1 (A)	pme0282	-1.81959	Phthalic acid	-0.835	3.857e-07	9
gene-LOC110683523	2.194	K16297 serine carboxypeptidase-like clade II [EC:3.4.16.-] | (RefSeq) serine carboxypeptidase II-3-like (A)	pme0282	-1.81959	Phthalic acid	-0.824	7.305e-07	9
gene-LOC110683597	0.911	K14332 photosystem I subunit PsaO | (RefSeq) photosystem I subunit O-like (A)	pme0282	-1.81959	Phthalic acid	-0.834	4.027e-07	8
gene-LOC110683601	-0.483	K12655 OTU domain-containing protein 5 [EC:3.4.19.12] | (RefSeq) OTU domain-containing protein 5-like (A)	pme0282	-1.81959	Phthalic acid	0.831	5.064e-07	8
gene-LOC110683732	1.748	K03231 elongation factor 1-alpha | (RefSeq) elongation factor 1-alpha-like (A)	pme0282	-1.81959	Phthalic acid	-0.895	3.6e-09	9
gene-LOC110684016	-0.952	K17579 protein phosphatase 1 regulatory subunit 42 | (RefSeq) hypothetical protein (A)	pme0282	-1.81959	Phthalic acid	0.818	1.0728e-06	8
gene-LOC110684070	-0.873	--	pme0282	-1.81959	Phthalic acid	0.833	4.442e-07	8
gene-LOC110684082	-0.666	--	pme0282	-1.81959	Phthalic acid	0.82	9.3e-07	8
gene-LOC110684084	0.359	K03217 YidC/Oxa1 family membrane protein insertase | (RefSeq) inner membrane protein PPF-1, chloroplastic-like (A)	pme0282	-1.81959	Phthalic acid	-0.82	9.175e-07	8
gene-LOC110684165	-0.986	K15113 solute carrier family 25 (mitochondrial iron transporter), member 28/37 | (RefSeq) uncharacterized LOC100251809 (A)	pme0282	-1.81959	Phthalic acid	0.803	2.3554e-06	8
gene-LOC110684204	-0.461	--	pme0282	-1.81959	Phthalic acid	0.874	2.47e-08	8
gene-LOC110684225	-0.738	K00487 trans-cinnamate 4-monooxygenase [EC:1.14.14.91] | (RefSeq) trans-cinnamate 4-monooxygenase-like (A)	pme0282	-1.81959	Phthalic acid	0.828	5.934e-07	8
gene-LOC110684404	-0.478	K13806 sn1-specific diacylglycerol lipase [EC:3.1.1.-] | (RefSeq) uncharacterized LOC100810158 (A)	pme0282	-1.81959	Phthalic acid	0.82	9.62e-07	8
gene-LOC110684435	1.488	K13448 calcium-binding protein CML | (RefSeq) probable calcium-binding protein CML44 (A)	pme0282	-1.81959	Phthalic acid	-0.842	2.472e-07	9
gene-LOC110684537	2.26	K01369 legumain [EC:3.4.22.34] | (RefSeq) vacuolar-processing enzyme-like (A)	pme0282	-1.81959	Phthalic acid	-0.822	8.251e-07	9
gene-LOC110684642	-0.955	K00487 trans-cinnamate 4-monooxygenase [EC:1.14.14.91] | (RefSeq) trans-cinnamate 4-monooxygenase (A)	pme0282	-1.81959	Phthalic acid	0.848	1.713e-07	8
gene-LOC110684699	1.223	K00700 1,4-alpha-glucan branching enzyme [EC:2.4.1.18] | (RefSeq) 1,4-alpha-glucan-branching enzyme 2-2, chloroplastic/amyloplastic-like (A)	pme0282	-1.81959	Phthalic acid	-0.86	7.18e-08	9
gene-LOC110684801	-0.949	K13464 jasmonate ZIM domain-containing protein | (RefSeq) hypothetical protein (A)	pme0282	-1.81959	Phthalic acid	0.853	1.206e-07	8
gene-LOC110684916	0.999	K17500 integrin-linked kinase-associated serine/threonine phosphatase 2C [EC:3.1.3.16] | (RefSeq) WAT1-related protein At3g18200 isoform X1 (A)	pme0282	-1.81959	Phthalic acid	-0.82	9.155e-07	8
gene-LOC110685076	2.764	--	pme0282	-1.81959	Phthalic acid	-0.818	1.039e-06	9
gene-LOC110685103	-0.64	K03122 transcription initiation factor TFIIA large subunit | (RefSeq) uncharacterized protein LOC114825099 (A)	pme0282	-1.81959	Phthalic acid	0.821	9.026e-07	8
gene-LOC110685172	1.815	K09286 EREBP-like factor | (RefSeq) ethylene-responsive transcription factor ERF054 (A)	pme0282	-1.81959	Phthalic acid	-0.803	2.3675e-06	9
gene-LOC110686006	-0.969	K01611 S-adenosylmethionine decarboxylase [EC:4.1.1.50] | (RefSeq) S-adenosylmethionine decarboxylase proenzyme-like (A)	pme0282	-1.81959	Phthalic acid	0.872	2.75e-08	8
gene-LOC110686377	-0.915	K13811 3'-phosphoadenosine 5'-phosphosulfate synthase [EC:2.7.7.4 2.7.1.25] | (RefSeq) ATP sulfurylase 2-like (A)	pme0282	-1.81959	Phthalic acid	0.815	1.2573e-06	8
gene-LOC110686393	-0.637	K13414 mitogen-activated protein kinase kinase kinase 1 [EC:2.7.11.25] | (RefSeq) uncharacterized protein LOC8063411 (A)	pme0282	-1.81959	Phthalic acid	0.825	7.229e-07	8
gene-LOC110686454	2.235	K03320 ammonium transporter, Amt family | (RefSeq) ammonium transporter 3 member 1-like isoform X1 (A)	pme0282	-1.81959	Phthalic acid	-0.824	7.398e-07	9
gene-LOC110686831	-0.568	K10908 DNA-directed RNA polymerase, mitochondrial [EC:2.7.7.6] | (RefSeq) LOW QUALITY PROTEIN: DNA-directed RNA polymerase 1A-like (A)	pme0282	-1.81959	Phthalic acid	0.858	8.45e-08	8
gene-LOC110687169	1.694	K20606 mitogen-activated protein kinase kinase kinase ANP1 [EC:2.7.11.25] | (RefSeq) receptor-like serine/threonine-protein kinase SD1-7 isoform X1 (A)	pme0282	-1.81959	Phthalic acid	-0.805	2.0817e-06	9
gene-LOC110687236	1.331	K20606 mitogen-activated protein kinase kinase kinase ANP1 [EC:2.7.11.25] | (RefSeq) receptor-like serine/threonine-protein kinase SD1-7 isoform X1 (A)	pme0282	-1.81959	Phthalic acid	-0.823	8.122e-07	9
gene-LOC110687291	1.334	K06883 uncharacterized protein | (RefSeq) LOW QUALITY PROTEIN: uncharacterized protein LOC104799061 (A)	pme0282	-1.81959	Phthalic acid	-0.807	1.9067e-06	9
gene-LOC110687339	1.594	K23541 Ca2+/H+ antiporter, TMEM165/GDT1 family | (RefSeq) pentatricopeptide repeat-containing protein At5g04780, mitochondrial-like (A)	pme0282	-1.81959	Phthalic acid	-0.836	3.558e-07	9
gene-LOC110687372	1.213	K00703 starch synthase [EC:2.4.1.21] | (RefSeq) starch synthase 3, chloroplastic/amyloplastic-like isoform X1 (A)	pme0282	-1.81959	Phthalic acid	-0.85	1.449e-07	9
gene-LOC110687405	1.323	--	pme0282	-1.81959	Phthalic acid	-0.817	1.1345e-06	9
gene-LOC110687776	0.879	K10949 ER lumen protein retaining receptor | (RefSeq) putative ER lumen protein-retaining receptor C28H8.4 (A)	pme0282	-1.81959	Phthalic acid	-0.821	8.712e-07	8
gene-LOC110687838	0.854	K17892 ferredoxin-thioredoxin reductase catalytic chain [EC:1.8.7.2] | (RefSeq) ferredoxin-thioredoxin reductase catalytic chain, chloroplastic (A)	pme0282	-1.81959	Phthalic acid	-0.802	2.4784e-06	8
gene-LOC110687865	1.747	K01363 cathepsin B [EC:3.4.22.1] | (RefSeq) cathepsin B-like protease 2 (A)	pme0282	-1.81959	Phthalic acid	-0.864	5.22e-08	9
gene-LOC110687927	-0.661	K12741 heterogeneous nuclear ribonucleoprotein A1/A3 | (RefSeq) RNA-binding protein Musashi homolog 2 (A)	pme0282	-1.81959	Phthalic acid	0.84	2.847e-07	8
gene-LOC110687975	-0.308	K21444 poly(rC)-binding protein 3/4 | (RefSeq) KH domain-containing protein HEN4 isoform X1 (A)	pme0282	-1.81959	Phthalic acid	0.817	1.085e-06	8
gene-LOC110688036	1.482	K13448 calcium-binding protein CML | (RefSeq) probable calcium-binding protein CML44 (A)	pme0282	-1.81959	Phthalic acid	-0.839	3.084e-07	9
gene-LOC110688068	-0.639	K13806 sn1-specific diacylglycerol lipase [EC:3.1.1.-] | (RefSeq) uncharacterized LOC100810158 (A)	pme0282	-1.81959	Phthalic acid	0.852	1.301e-07	8
gene-LOC110688142	0.933	K14332 photosystem I subunit PsaO | (RefSeq) photosystem I subunit O-like (A)	pme0282	-1.81959	Phthalic acid	-0.82	9.239e-07	8
gene-LOC110688291	0.709	K08193 MFS transporter, ACS family, solute carrier family 17 (sodium-dependent inorganic phosphate cotransporter), other | (RefSeq) sodium-dependent phosphate transport protein 1, chloroplastic isoform X1 (A)	pme0282	-1.81959	Phthalic acid	-0.813	1.3865e-06	8
gene-LOC110688300	3.779	K03147 phosphomethylpyrimidine synthase [EC:4.1.99.17] | (RefSeq) phosphomethylpyrimidine synthase, chloroplastic isoform X1 (A)	pme0282	-1.81959	Phthalic acid	-0.816	1.1628e-06	9
gene-LOC110688327	4.21	--	pme0282	-1.81959	Phthalic acid	-0.886	8.7e-09	9
gene-LOC110688574	1.413	K16297 serine carboxypeptidase-like clade II [EC:3.4.16.-] | (RefSeq) uncharacterized protein LOC110761164 (A)	pme0282	-1.81959	Phthalic acid	-0.817	1.0844e-06	9
gene-LOC110689008	5.029	--	pme0282	-1.81959	Phthalic acid	-0.816	1.1772e-06	9
gene-LOC110689228	1.115	K18453 ADP-ribose/FAD diphosphatase [EC:3.6.1.13 3.6.1.18] | (RefSeq) nudix hydrolase 23, chloroplastic-like (A)	pme0282	-1.81959	Phthalic acid	-0.831	4.939e-07	9
gene-LOC110689244	-0.541	K10256 omega-6 fatty acid desaturase / acyl-lipid omega-6 desaturase (Delta-12 desaturase) [EC:1.14.19.6 1.14.19.22] | (RefSeq) delta(12)-fatty-acid desaturase FAD2-like (A)	pme0282	-1.81959	Phthalic acid	0.805	2.1435e-06	8
gene-LOC110690514	0.757	K03768 peptidyl-prolyl cis-trans isomerase B (cyclophilin B) [EC:5.2.1.8] | (RefSeq) photosynthetic NDH subunit of lumenal location 5, chloroplastic-like (A)	pme0282	-1.81959	Phthalic acid	-0.86	7.21e-08	8
gene-LOC110690520	-0.907	--	pme0282	-1.81959	Phthalic acid	0.873	2.56e-08	8
gene-LOC110690741	1.368	K13430 serine/threonine-protein kinase PBS1 [EC:2.7.11.1] | (RefSeq) serine/threonine-protein kinase PBS1-like (A)	pme0282	-1.81959	Phthalic acid	-0.848	1.668e-07	9
gene-LOC110690988	-0.982	K14484 auxin-responsive protein IAA | (RefSeq) auxin-responsive protein IAA27-like (A)	pme0282	-1.81959	Phthalic acid	0.8	2.6406e-06	8
gene-LOC110691398	-0.639	K18999 RNA polymerase II C-terminal domain phosphatase-like 3/4 [EC:3.1.3.16] | (RefSeq) RNA polymerase II C-terminal domain phosphatase-like 4 (A)	pme0282	-1.81959	Phthalic acid	0.801	2.6064e-06	8
gene-LOC110691437	1.152	K01184 polygalacturonase [EC:3.2.1.15] | (RefSeq) LOC109764960; polygalacturonase ADPG1-like (A)	pme0282	-1.81959	Phthalic acid	-0.864	5.43e-08	9
gene-LOC110692247	-0.982	K00327 NADPH-ferrihemoprotein reductase [EC:1.6.2.4] | (RefSeq) NADPH--cytochrome P450 reductase-like (A)	pme0282	-1.81959	Phthalic acid	0.852	1.267e-07	8
gene-LOC110692269	2.127	K01535 H+-transporting ATPase [EC:7.1.2.1] | (RefSeq) plasma membrane ATPase 4-like isoform X1 (A)	pme0282	-1.81959	Phthalic acid	-0.811	1.5534e-06	9
gene-LOC110693165	1.378	--	pme0282	-1.81959	Phthalic acid	-0.809	1.743e-06	9
gene-LOC110693181	-0.468	K08869 aarF domain-containing kinase | (RefSeq) ABC1 family protein C21C3.03, mitochondrial-like (A)	pme0282	-1.81959	Phthalic acid	0.839	3.062e-07	8
gene-LOC110693191	-0.814	K11275 histone H1/5 | (RefSeq) histone H1 (A)	pme0282	-1.81959	Phthalic acid	0.873	2.62e-08	8
gene-LOC110693612	-0.512	--	pme0282	-1.81959	Phthalic acid	0.847	1.756e-07	8
gene-LOC110693647	5.879	--	pme0282	-1.81959	Phthalic acid	-0.846	1.975e-07	9
gene-LOC110693691	1.385	--	pme0282	-1.81959	Phthalic acid	-0.811	1.5379e-06	9
gene-LOC110693821	2.493	K23717 solute carrier family 23 (nucleobase transporter), member 2 | (RefSeq) nucleobase-ascorbate transporter 4-like (A)	pme0282	-1.81959	Phthalic acid	-0.862	6.1e-08	9
gene-LOC110693837	1.517	--	pme0282	-1.81959	Phthalic acid	-0.822	8.148e-07	9
gene-LOC110693868	-0.83	K15746 beta-carotene 3-hydroxylase [EC:1.14.15.24] | (RefSeq) beta-carotene hydroxylase 2, chloroplastic-like (A)	pme0282	-1.81959	Phthalic acid	0.884	1e-08	8
gene-LOC110693879	1.432	--	pme0282	-1.81959	Phthalic acid	-0.828	6.086e-07	9
gene-LOC110693883	0.936	--	pme0282	-1.81959	Phthalic acid	-0.811	1.5312e-06	8
gene-LOC110693887	-0.295	--	pme0282	-1.81959	Phthalic acid	0.821	9.1e-07	8
gene-LOC110694122	1.676	K01381 saccharopepsin [EC:3.4.23.25] | (RefSeq) aspartic proteinase CDR1-like (A)	pme0282	-1.81959	Phthalic acid	-0.815	1.2466e-06	9
gene-LOC110694205	1.203	K08244 alpha-glucan, water dikinase [EC:2.7.9.4] | (RefSeq) alpha-glucan water dikinase, chloroplastic-like (A)	pme0282	-1.81959	Phthalic acid	-0.818	1.0242e-06	9
gene-LOC110694703	-0.531	K19041 E3 ubiquitin-protein ligase RNF38/44 [EC:2.3.2.27] | (RefSeq) hypothetical protein (A)	pme0282	-1.81959	Phthalic acid	0.864	5.31e-08	8
gene-LOC110695216	0.838	K14525 ribonucleases P/MRP protein subunit RPP25 [EC:3.1.26.5] | (RefSeq) ribonuclease P protein subunit p25-like protein (A)	pme0282	-1.81959	Phthalic acid	-0.811	1.5734e-06	8
gene-LOC110695727	0.431	K03511 DNA polymerase kappa [EC:2.7.7.7] | (RefSeq) DNA polymerase kappa (A)	pme0282	-1.81959	Phthalic acid	-0.814	1.3402e-06	8
gene-LOC110695762	0.758	K01240 uridine nucleosidase [EC:3.2.2.3] | (RefSeq) uridine nucleosidase 1-like isoform X1 (A)	pme0282	-1.81959	Phthalic acid	-0.843	2.355e-07	8
gene-LOC110695913	-0.36	K04382 serine/threonine-protein phosphatase 2A catalytic subunit [EC:3.1.3.16] | (RefSeq) serine/threonine-protein phosphatase PP2A catalytic subunit-like (A)	pme0282	-1.81959	Phthalic acid	0.837	3.341e-07	8
gene-LOC110696037	-0.309	K08064 nuclear transcription factor Y, alpha | (RefSeq) nuclear transcription factor Y subunit A-1-like isoform X1 (A)	pme0282	-1.81959	Phthalic acid	0.802	2.3916e-06	8
gene-LOC110696294	-0.865	K01669 deoxyribodipyrimidine photo-lyase [EC:4.1.99.3] | (RefSeq) LOW QUALITY PROTEIN: cryptochrome DASH, chloroplastic/mitochondrial-like (A)	pme0282	-1.81959	Phthalic acid	0.812	1.4635e-06	8
gene-LOC110696617	-0.462	K13430 serine/threonine-protein kinase PBS1 [EC:2.7.11.1] | (RefSeq) serine/threonine-protein kinase PBS1 (A)	pme0282	-1.81959	Phthalic acid	0.827	6.303e-07	8
gene-LOC110697185	-0.359	K13448 calcium-binding protein CML | (RefSeq) probable calcium-binding protein CML13 (A)	pme0282	-1.81959	Phthalic acid	0.831	5.082e-07	8
gene-LOC110697506	-0.702	K00161 pyruvate dehydrogenase E1 component alpha subunit [EC:1.2.4.1] | (RefSeq) pyruvate dehydrogenase E1 component subunit alpha-3, chloroplastic-like (A)	pme0282	-1.81959	Phthalic acid	0.808	1.7765e-06	8
gene-LOC110697792	2.33	K11801 WD repeat-containing protein 23 | (RefSeq) LEC14B protein-like (A)	pme0282	-1.81959	Phthalic acid	-0.836	3.654e-07	9
gene-LOC110698459	2.777	K13195 cold-inducible RNA-binding protein | (RefSeq) glycine-rich RNA-binding, abscisic acid-inducible protein-like (A)	pme0282	-1.81959	Phthalic acid	-0.861	6.92e-08	9
gene-LOC110698531	1.265	K12189 ESCRT-II complex subunit VPS25 | (RefSeq) vacuolar protein sorting-associated protein 25-like isoform X3 (A)	pme0282	-1.81959	Phthalic acid	-0.859	7.84e-08	9
gene-LOC110698632	-0.452	K17604 zinc finger SWIM domain-containing protein 3 | (RefSeq) protein FAR1-RELATED SEQUENCE 8-like (A)	pme0282	-1.81959	Phthalic acid	0.863	5.73e-08	8
gene-LOC110698649	2.633	--	pme0282	-1.81959	Phthalic acid	-0.893	4.3e-09	9
gene-LOC110698810	0.662	K17604 zinc finger SWIM domain-containing protein 3 | (RefSeq) protein FAR1-RELATED SEQUENCE 5-like (A)	pme0282	-1.81959	Phthalic acid	-0.821	8.795e-07	8
gene-LOC110699358	1.867	--	pme0282	-1.81959	Phthalic acid	-0.874	2.36e-08	9
gene-LOC110699485	3.779	--	pme0282	-1.81959	Phthalic acid	-0.871	3.15e-08	9
gene-LOC110699659	2.461	K13993 HSP20 family protein | (RefSeq) hypothetical protein (A)	pme0282	-1.81959	Phthalic acid	-0.823	8.099e-07	9
gene-LOC110699724	4.676	--	pme0282	-1.81959	Phthalic acid	-0.831	4.938e-07	9
gene-LOC110699749	1.306	K08099 chlorophyllase [EC:3.1.1.14] | (RefSeq) chlorophyllase-2, chloroplastic-like (A)	pme0282	-1.81959	Phthalic acid	-0.859	7.51e-08	9
gene-LOC110699848	-0.476	K12823 ATP-dependent RNA helicase DDX5/DBP2 [EC:3.6.4.13] | (RefSeq) ATP-dependent RNA helicase-like protein DB10 (A)	pme0282	-1.81959	Phthalic acid	0.839	2.954e-07	8
gene-LOC110699924	3.939	K01840 phosphomannomutase [EC:5.4.2.8] | (RefSeq) uncharacterized protein LOC107434468 (A)	pme0282	-1.81959	Phthalic acid	-0.906	1.1e-09	9
gene-LOC110700064	3.082	--	pme0282	-1.81959	Phthalic acid	-0.881	1.29e-08	9
gene-LOC110700268	-0.495	K06442 23S rRNA (cytidine1920-2'-O)/16S rRNA (cytidine1409-2'-O)-methyltransferase [EC:2.1.1.226 2.1.1.227] | (RefSeq) uncharacterized protein LOC110700268 (A)	pme0282	-1.81959	Phthalic acid	0.837	3.495e-07	8
gene-LOC110700310	-0.46	--	pme0282	-1.81959	Phthalic acid	0.808	1.7531e-06	8
gene-LOC110700341	-0.791	--	pme0282	-1.81959	Phthalic acid	0.862	6.03e-08	8
gene-LOC110700409	0.897	K03188 urease accessory protein | (RefSeq) uncharacterized protein LOC108224146 isoform X1 (A)	pme0282	-1.81959	Phthalic acid	-0.819	9.791e-07	8
gene-LOC110700589	1.2	K00799 glutathione S-transferase [EC:2.5.1.18] | (RefSeq) glutathione S-transferase U9-like (A)	pme0282	-1.81959	Phthalic acid	-0.834	4.135e-07	9
gene-LOC110700653	1.802	K03452 magnesium/proton exchanger | (RefSeq) uncharacterized LOC18613571 (A)	pme0282	-1.81959	Phthalic acid	-0.853	1.168e-07	9
gene-LOC110701000	2.01	K11886 proteasome component ECM29 | (RefSeq) proteasome-associated protein ECM29 homolog (A)	pme0282	-1.81959	Phthalic acid	-0.831	4.842e-07	9
gene-LOC110701122	0.844	K05391 cyclic nucleotide gated channel, plant | (RefSeq) cyclic nucleotide-gated ion channel 1 isoform X1 (A)	pme0282	-1.81959	Phthalic acid	-0.84	2.828e-07	8
gene-LOC110701207	-0.829	K12608 CCR4-NOT complex subunit CAF16 | (RefSeq) ABC transporter I family member 20-like (A)	pme0282	-1.81959	Phthalic acid	0.853	1.166e-07	8
gene-LOC110701215	1.143	K01304 pyroglutamyl-peptidase [EC:3.4.19.3] | (RefSeq) uncharacterized protein LOC110701215 (A)	pme0282	-1.81959	Phthalic acid	-0.831	4.818e-07	9
gene-LOC110701263	-0.908	K19882 O-palmitoleoyl-L-serine hydrolase [EC:3.1.1.98] | (RefSeq) pectin acetylesterase 6-like (A)	pme0282	-1.81959	Phthalic acid	0.876	1.97e-08	8
gene-LOC110701482	1.629	--	pme0282	-1.81959	Phthalic acid	-0.872	2.93e-08	9
gene-LOC110702130	1.44	K11996 adenylyltransferase and sulfurtransferase [EC:2.7.7.80 2.8.1.11] | (RefSeq) adenylyltransferase and sulfurtransferase MOCS3-like (A)	pme0282	-1.81959	Phthalic acid	-0.888	6.8e-09	9
gene-LOC110702135	1.839	--	pme0282	-1.81959	Phthalic acid	-0.864	5.4e-08	9
gene-LOC110702169	3.279	--	pme0282	-1.81959	Phthalic acid	-0.819	1.0147e-06	9
gene-LOC110702217	1.861	K08999 uncharacterized protein | (RefSeq) bifunctional nuclease 2-like (A)	pme0282	-1.81959	Phthalic acid	-0.871	3.02e-08	9
gene-LOC110702421	2.367	--	pme0282	-1.81959	Phthalic acid	-0.825	6.887e-07	9
gene-LOC110702646	0.596	K13699 abhydrolase domain-containing protein 5 [EC:2.3.1.51] | (RefSeq) alpha/beta-hydrolase (A)	pme0282	-1.81959	Phthalic acid	-0.844	2.136e-07	8
gene-LOC110703208	-0.677	K14558 periodic tryptophan protein 2 | (RefSeq) protein TOPLESS isoform X1 (A)	pme0282	-1.81959	Phthalic acid	0.829	5.438e-07	8
gene-LOC110703237	2.466	--	pme0282	-1.81959	Phthalic acid	-0.91	8e-10	9
gene-LOC110703411	0.659	K09060 plant G-box-binding factor | (RefSeq) bZIP transcription factor 16-like (A)	pme0282	-1.81959	Phthalic acid	-0.822	8.526e-07	8
gene-LOC110703616	0.809	K03671 thioredoxin 1 | (RefSeq) thioredoxin H2-1-like (A)	pme0282	-1.81959	Phthalic acid	-0.84	2.755e-07	8
gene-LOC110703677	3.136	K13416 brassinosteroid insensitive 1-associated receptor kinase 1 [EC:2.7.10.1 2.7.11.1] | (RefSeq) BRASSINOSTEROID INSENSITIVE 1-associated receptor kinase 1-like (A)	pme0282	-1.81959	Phthalic acid	-0.814	1.3069e-06	9
gene-LOC110704407	1.986	--	pme0282	-1.81959	Phthalic acid	-0.808	1.7833e-06	9
gene-LOC110704761	1.197	--	pme0282	-1.81959	Phthalic acid	-0.886	8.2e-09	9
gene-LOC110704764	-0.658	K20102 YTH domain-containing family protein | (RefSeq) uncharacterized protein LOC110704764 (A)	pme0282	-1.81959	Phthalic acid	0.838	3.164e-07	8
gene-LOC110704766	-0.384	--	pme0282	-1.81959	Phthalic acid	0.848	1.689e-07	8
gene-LOC110704800	0.968	K14003 prolactin regulatory element-binding protein | (RefSeq) SEC12-like protein 1 (A)	pme0282	-1.81959	Phthalic acid	-0.879	1.63e-08	8
gene-LOC110704934	2.911	K22133 oxalate---CoA ligase [EC:6.2.1.8] | (RefSeq) oxalate--CoA ligase (A)	pme0282	-1.81959	Phthalic acid	-0.807	1.8498e-06	9
gene-LOC110705007	2.11	--	pme0282	-1.81959	Phthalic acid	-0.846	1.924e-07	9
gene-LOC110705021	0.726	K12189 ESCRT-II complex subunit VPS25 | (RefSeq) vacuolar protein sorting-associated protein 25-like isoform X3 (A)	pme0282	-1.81959	Phthalic acid	-0.829	5.615e-07	8
gene-LOC110705029	0.439	--	pme0282	-1.81959	Phthalic acid	-0.841	2.577e-07	8
gene-LOC110705093	2.129	--	pme0282	-1.81959	Phthalic acid	-0.88	1.48e-08	9
gene-LOC110705104	1.679	--	pme0282	-1.81959	Phthalic acid	-0.814	1.2792e-06	9
gene-LOC110705511	0.509	K03093 RNA polymerase sigma factor | (RefSeq) RNA polymerase sigma factor sigC-like (A)	pme0282	-1.81959	Phthalic acid	-0.833	4.289e-07	8
gene-LOC110705619	1.103	K11996 adenylyltransferase and sulfurtransferase [EC:2.7.7.80 2.8.1.11] | (RefSeq) adenylyltransferase and sulfurtransferase MOCS3-like (A)	pme0282	-1.81959	Phthalic acid	-0.917	3e-10	9
gene-LOC110705664	-0.44	K14396 polyadenylate-binding protein 2 | (RefSeq) Polyadenylate-binding protein 2 (A)	pme0282	-1.81959	Phthalic acid	0.847	1.815e-07	8
gene-LOC110705912	-0.822	K00131 glyceraldehyde-3-phosphate dehydrogenase (NADP+) [EC:1.2.1.9] | (RefSeq) NADP-dependent glyceraldehyde-3-phosphate dehydrogenase (A)	pme0282	-1.81959	Phthalic acid	0.859	7.93e-08	8
gene-LOC110706001	1.155	K17500 integrin-linked kinase-associated serine/threonine phosphatase 2C [EC:3.1.3.16] | (RefSeq) WAT1-related protein At3g18200 isoform X1 (A)	pme0282	-1.81959	Phthalic acid	-0.828	5.835e-07	9
gene-LOC110706014	0.525	--	pme0282	-1.81959	Phthalic acid	-0.815	1.2478e-06	8
gene-LOC110706238	1.149	--	pme0282	-1.81959	Phthalic acid	-0.834	4.194e-07	9
gene-LOC110706375	4.692	--	pme0282	-1.81959	Phthalic acid	-0.881	1.36e-08	9
gene-LOC110706377	1.138	K21989 calcium permeable stress-gated cation channel | (RefSeq) CSC1-like protein At1g69450 (A)	pme0282	-1.81959	Phthalic acid	-0.836	3.605e-07	9
gene-LOC110706409	1.824	--	pme0282	-1.81959	Phthalic acid	-0.859	7.98e-08	9
gene-LOC110706692	0.996	--	pme0282	-1.81959	Phthalic acid	-0.811	1.5401e-06	8
gene-LOC110706815	3.244	K12486 stromal membrane-associated protein | (RefSeq) probable ADP-ribosylation factor GTPase-activating protein AGD5 (A)	pme0282	-1.81959	Phthalic acid	-0.85	1.503e-07	9
gene-LOC110706825	1.877	--	pme0282	-1.81959	Phthalic acid	-0.811	1.5358e-06	9
gene-LOC110706899	-0.647	K07390 monothiol glutaredoxin | (RefSeq) GRXs4-1; hypothetical protein (A)	pme0282	-1.81959	Phthalic acid	0.853	1.167e-07	8
gene-LOC110706902	-0.754	--	pme0282	-1.81959	Phthalic acid	0.842	2.498e-07	8
gene-LOC110706940	5.741	--	pme0282	-1.81959	Phthalic acid	-0.821	8.941e-07	9
gene-LOC110707527	1.271	--	pme0282	-1.81959	Phthalic acid	-0.849	1.596e-07	9
gene-LOC110707537	0.974	K01792 glucose-6-phosphate 1-epimerase [EC:5.1.3.15] | (RefSeq) putative glucose-6-phosphate 1-epimerase (A)	pme0282	-1.81959	Phthalic acid	-0.821	8.735e-07	8
gene-LOC110707788	-0.944	K06694 26S proteasome non-ATPase regulatory subunit 10 | (RefSeq) 26S proteasome non-ATPase regulatory subunit 1 (A)	pme0282	-1.81959	Phthalic acid	0.856	9.94e-08	8
gene-LOC110708013	-0.315	K03511 DNA polymerase kappa [EC:2.7.7.7] | (RefSeq) DNA polymerase kappa (A)	pme0282	-1.81959	Phthalic acid	0.837	3.448e-07	8
gene-LOC110708131	1.945	K00326 cytochrome-b5 reductase [EC:1.6.2.2] | (RefSeq) NADH-cytochrome b5 reductase-like protein (A)	pme0282	-1.81959	Phthalic acid	-0.915	4e-10	9
gene-LOC110708431	0.63	K03116 sec-independent protein translocase protein TatA | (RefSeq) sec-independent protein translocase protein TATA, chloroplastic-like (A)	pme0282	-1.81959	Phthalic acid	-0.813	1.3555e-06	8
gene-LOC110708589	0.803	K14724 solute carrier family 9 (sodium/hydrogen exchanger), member 8 | (RefSeq) sodium/hydrogen exchanger 1-like (A)	pme0282	-1.81959	Phthalic acid	-0.808	1.7581e-06	8
gene-LOC110708619	0.505	K15718 linoleate 9S-lipoxygenase [EC:1.13.11.58] | (RefSeq) probable linoleate 9S-lipoxygenase 5 (A)	pme0282	-1.81959	Phthalic acid	-0.817	1.0965e-06	8
gene-LOC110708693	-0.641	K12890 splicing factor, arginine/serine-rich 1 | (RefSeq) serine/arginine-rich splicing factor SR30-like isoform X1 (A)	pme0282	-1.81959	Phthalic acid	0.835	3.786e-07	8
gene-LOC110708737	1.695	K09510 DnaJ homolog subfamily B member 4 | (RefSeq) dnaJ homolog subfamily B member 4-like (A)	pme0282	-1.81959	Phthalic acid	-0.843	2.379e-07	9
gene-LOC110708798	1.071	K15363 fanconi-associated nuclease 1 [EC:3.1.21.- 3.1.4.1] | (RefSeq) fanconi-associated nuclease 1 homolog (A)	pme0282	-1.81959	Phthalic acid	-0.881	1.33e-08	9
gene-LOC110709177	1.658	K08244 alpha-glucan, water dikinase [EC:2.7.9.4] | (RefSeq) alpha-glucan water dikinase, chloroplastic-like (A)	pme0282	-1.81959	Phthalic acid	-0.839	2.988e-07	9
gene-LOC110709326	0.98	K14570 RNA exonuclease 1 [EC:3.1.-.-] | (RefSeq) predicted protein (A)	pme0282	-1.81959	Phthalic acid	-0.826	6.843e-07	8
gene-LOC110709444	0.558	K05665 ATP-binding cassette, subfamily C (CFTR/MRP), member 1 [EC:7.6.2.3] | (RefSeq) ABC transporter C family member 2-like (A)	pme0282	-1.81959	Phthalic acid	-0.813	1.3467e-06	8
gene-LOC110709454	0.946	K09597 signal peptide peptidase-like 2B [EC:3.4.23.-] | (RefSeq) signal peptide peptidase-like 5 (A)	pme0282	-1.81959	Phthalic acid	-0.862	6.05e-08	8
gene-LOC110709730	0.998	K01810 glucose-6-phosphate isomerase [EC:5.3.1.9] | (RefSeq) glucose-6-phosphate isomerase 1, chloroplastic-like (A)	pme0282	-1.81959	Phthalic acid	-0.828	5.899e-07	8
gene-LOC110709812	1.454	K01179 endoglucanase [EC:3.2.1.4] | (RefSeq) endoglucanase/exoglucanase B-like (A)	pme0282	-1.81959	Phthalic acid	-0.832	4.707e-07	9
gene-LOC110709820	-0.759	K10355 actin, other eukaryote | (RefSeq) actin-7-like (A)	pme0282	-1.81959	Phthalic acid	0.899	2.5e-09	8
gene-LOC110709971	0.898	K11801 WD repeat-containing protein 23 | (RefSeq) LEC14B protein-like (A)	pme0282	-1.81959	Phthalic acid	-0.83	5.176e-07	8
gene-LOC110710251	2.639	K03231 elongation factor 1-alpha | (RefSeq) elongation factor 1-alpha (A)	pme0282	-1.81959	Phthalic acid	-0.925	1e-10	9
gene-LOC110710334	-0.753	K16297 serine carboxypeptidase-like clade II [EC:3.4.16.-] | (RefSeq) serine carboxypeptidase-like 27 (A)	pme0282	-1.81959	Phthalic acid	0.893	4.6e-09	8
gene-LOC110710475	-0.706	--	pme0282	-1.81959	Phthalic acid	0.826	6.557e-07	8
gene-LOC110710489	-0.764	K10355 actin, other eukaryote | (RefSeq) actin-11 (A)	pme0282	-1.81959	Phthalic acid	0.841	2.717e-07	8
gene-LOC110710530	-0.238	K01930 folylpolyglutamate synthase [EC:6.3.2.17] | (RefSeq) folylpolyglutamate synthase-like isoform X1 (A)	pme0282	-1.81959	Phthalic acid	0.824	7.487e-07	8
gene-LOC110710968	1.058	--	pme0282	-1.81959	Phthalic acid	-0.848	1.641e-07	9
gene-LOC110711141	-0.592	K02291 15-cis-phytoene synthase [EC:2.5.1.32] | (RefSeq) phytoene synthase 2, chloroplastic-like (A)	pme0282	-1.81959	Phthalic acid	0.821	8.859e-07	8
gene-LOC110711452	1.655	--	pme0282	-1.81959	Phthalic acid	-0.891	5.6e-09	9
gene-LOC110711547	1.52	--	pme0282	-1.81959	Phthalic acid	-0.842	2.457e-07	9
gene-LOC110711550	1.017	K16297 serine carboxypeptidase-like clade II [EC:3.4.16.-] | (RefSeq) serine carboxypeptidase-like 45 (A)	pme0282	-1.81959	Phthalic acid	-0.816	1.1789e-06	9
gene-LOC110711609	2.062	K13692 UDP-glucose:(indol-3-yl)acetate beta-D-glucosyltransferase [EC:2.4.1.121] | (RefSeq) UDP-glycosyltransferase 75D1-like (A)	pme0282	-1.81959	Phthalic acid	-0.842	2.473e-07	9
gene-LOC110711764	0.866	K15535 phosphoglucan, water dikinase [EC:2.7.9.5] | (RefSeq) phosphoglucan, water dikinase, chloroplastic-like isoform X1 (A)	pme0282	-1.81959	Phthalic acid	-0.845	2.11e-07	8
gene-LOC110711798	0.792	K00705 4-alpha-glucanotransferase [EC:2.4.1.25] | (RefSeq) 4-alpha-glucanotransferase DPE2-like (A)	pme0282	-1.81959	Phthalic acid	-0.837	3.501e-07	8
gene-LOC110712040	0.644	K01176 alpha-amylase [EC:3.2.1.1] | (RefSeq) alpha-amylase 3, chloroplastic-like (A)	pme0282	-1.81959	Phthalic acid	-0.801	2.5712e-06	8
gene-LOC110712238	1.25	--	pme0282	-1.81959	Phthalic acid	-0.842	2.519e-07	9
gene-LOC110712494	0.867	K00876 uridine kinase [EC:2.7.1.48] | (RefSeq) Phosphoribulokinase / Uridine kinase family (A)	pme0282	-1.81959	Phthalic acid	-0.81	1.5838e-06	8
gene-LOC110712600	2.153	K01179 endoglucanase [EC:3.2.1.4] | (RefSeq) endoglucanase/exoglucanase B-like (A)	pme0282	-1.81959	Phthalic acid	-0.858	8.2e-08	9
gene-LOC110712623	-0.34	K12393 AP-1 complex subunit mu | (RefSeq) AP-1 complex subunit mu-2-like (A)	pme0282	-1.81959	Phthalic acid	0.866	4.63e-08	8
gene-LOC110713027	-0.904	K08869 aarF domain-containing kinase | (RefSeq) predicted protein (A)	pme0282	-1.81959	Phthalic acid	0.91	7e-10	8
gene-LOC110713150	4.123	--	pme0282	-1.81959	Phthalic acid	-0.879	1.61e-08	9
gene-LOC110713854	1.354	K03452 magnesium/proton exchanger | (RefSeq) uncharacterized LOC18613571 (A)	pme0282	-1.81959	Phthalic acid	-0.808	1.7666e-06	9
gene-LOC110713931	-0.716	K13696 abhydrolase domain-containing protein 1/3 | (RefSeq) embryogenesis-associated protein EMB8-like (A)	pme0282	-1.81959	Phthalic acid	0.833	4.298e-07	8
gene-LOC110713979	-0.68	K15692 E3 ubiquitin-protein ligase RNF13 [EC:2.3.2.27] | (RefSeq) receptor homology region, transmembrane domain- and RING domain-containing protein 2-like (A)	pme0282	-1.81959	Phthalic acid	0.825	7.046e-07	8
gene-LOC110713997	2.852	K01061 carboxymethylenebutenolidase [EC:3.1.1.45] | (RefSeq) carboxymethylenebutenolidase homolog (A)	pme0282	-1.81959	Phthalic acid	-0.867	4.36e-08	9
gene-LOC110714005	-0.746	K14319 Ran GTPase-activating protein 1 | (RefSeq) RAN GTPase-activating protein 2-like (A)	pme0282	-1.81959	Phthalic acid	0.827	6.426e-07	8
gene-LOC110714036	-0.641	K09872 aquaporin PIP | (RefSeq) probable aquaporin PIP1-4 (A)	pme0282	-1.81959	Phthalic acid	0.939	0	8
gene-LOC110714377	2.049	K13420 LRR receptor-like serine/threonine-protein kinase FLS2 [EC:2.7.11.1] | (RefSeq) LRR receptor-like serine/threonine-protein kinase FLS2 (A)	pme0282	-1.81959	Phthalic acid	-0.88	1.46e-08	9
gene-LOC110714497	1.183	--	pme0282	-1.81959	Phthalic acid	-0.826	6.698e-07	9
gene-LOC110714547	-0.978	K12133 MYB-related transcription factor LHY | (RefSeq) uncharacterized protein LOC112280611 (A)	pme0282	-1.81959	Phthalic acid	0.859	7.72e-08	8
gene-LOC110714604	2.476	K14496 abscisic acid receptor PYR/PYL family | (RefSeq) abscisic acid receptor PYL8-like (A)	pme0282	-1.81959	Phthalic acid	-0.898	2.8e-09	9
gene-LOC110714661	1.784	K09588 cytochrome P450 family 90 subfamily A polypeptide 1 [EC:1.14.-.-] | (RefSeq) cytochrome P450 90A1-like (A)	pme0282	-1.81959	Phthalic acid	-0.897	2.8e-09	9
gene-LOC110714994	0.861	K15535 phosphoglucan, water dikinase [EC:2.7.9.5] | (RefSeq) phosphoglucan, water dikinase, chloroplastic-like isoform X1 (A)	pme0282	-1.81959	Phthalic acid	-0.809	1.7023e-06	8
gene-LOC110715238	1.863	K06883 uncharacterized protein | (RefSeq) LOW QUALITY PROTEIN: uncharacterized protein LOC104799061 (A)	pme0282	-1.81959	Phthalic acid	-0.839	2.98e-07	9
gene-LOC110715664	1.608	K11418 histone deacetylase 11 [EC:3.5.1.98] | (RefSeq) histone deacetylase 2-like (A)	pme0282	-1.81959	Phthalic acid	-0.889	6.5e-09	9
gene-LOC110715677	1.829	K01363 cathepsin B [EC:3.4.22.1] | (RefSeq) cathepsin B-like protease 2 (A)	pme0282	-1.81959	Phthalic acid	-0.835	3.864e-07	9
gene-LOC110715706	1.145	--	pme0282	-1.81959	Phthalic acid	-0.825	6.897e-07	9
gene-LOC110715808	-0.638	K18587 ubiquinone biosynthesis protein COQ9 | (RefSeq) ubiquinone biosynthesis protein COQ9-B, mitochondrial-like (A)	pme0282	-1.81959	Phthalic acid	0.808	1.8039e-06	8
gene-LOC110716438	-0.295	K12492 ADP-ribosylation factor GTPase-activating protein 1 | (RefSeq) ADP-ribosylation factor GTPase-activating protein AGD7-like (A)	pme0282	-1.81959	Phthalic acid	0.829	5.684e-07	8
gene-LOC110716734	1.327	K10528 hydroperoxide lyase [EC:4.1.2.-] | (RefSeq) fatty acid hydroperoxide lyase, chloroplastic (A)	pme0282	-1.81959	Phthalic acid	-0.834	4.08e-07	9
gene-LOC110716794	1.335	K05391 cyclic nucleotide gated channel, plant | (RefSeq) probable cyclic nucleotide-gated ion channel 14 isoform X1 (A)	pme0282	-1.81959	Phthalic acid	-0.834	4.243e-07	9
gene-LOC110716799	-0.843	K00588 caffeoyl-CoA O-methyltransferase [EC:2.1.1.104] | (RefSeq) caffeoyl-CoA O-methyltransferase-like (A)	pme0282	-1.81959	Phthalic acid	0.867	4.22e-08	8
gene-LOC110717105	-0.921	K19984 exocyst complex component 5 | (RefSeq) uncharacterized protein LOC112294431 (A)	pme0282	-1.81959	Phthalic acid	0.847	1.785e-07	8
gene-LOC110717145	-0.494	K10908 DNA-directed RNA polymerase, mitochondrial [EC:2.7.7.6] | (RefSeq) LOW QUALITY PROTEIN: DNA-directed RNA polymerase 1A-like (A)	pme0282	-1.81959	Phthalic acid	0.861	6.72e-08	8
gene-LOC110717179	3.798	K19891 glucan endo-1,3-beta-glucosidase 1/2/3 [EC:3.2.1.39] | (RefSeq) glucan endo-1,3-beta-glucosidase 3-like (A)	pme0282	-1.81959	Phthalic acid	-0.858	8.13e-08	9
gene-LOC110717343	1.65	K01081 5'-nucleotidase [EC:3.1.3.5] | (RefSeq) HAD-superfamily hydrolase, subfamily IG,5'-nucleotidase (A)	pme0282	-1.81959	Phthalic acid	-0.838	3.214e-07	9
gene-LOC110717428	-0.93	K00924 kinase [EC:2.7.1.-] | (RefSeq) aspartic proteinase-like protein 2 (A)	pme0282	-1.81959	Phthalic acid	0.882	1.18e-08	8
gene-LOC110717435	1.412	K10661 E3 ubiquitin-protein ligase MARCH6 [EC:2.3.2.27] | (RefSeq) probable E3 ubiquitin ligase SUD1 (A)	pme0282	-1.81959	Phthalic acid	-0.837	3.455e-07	9
gene-LOC110717447	-0.776	--	pme0282	-1.81959	Phthalic acid	0.817	1.1242e-06	8
gene-LOC110717530	-0.582	K00924 kinase [EC:2.7.1.-] | (RefSeq) CDPK-related kinase 5-like (A)	pme0282	-1.81959	Phthalic acid	0.819	1.0185e-06	8
gene-LOC110717669	2.062	--	pme0282	-1.81959	Phthalic acid	-0.802	2.4921e-06	9
gene-LOC110717952	0.466	--	pme0282	-1.81959	Phthalic acid	-0.851	1.403e-07	8
gene-LOC110717984	-0.63	--	pme0282	-1.81959	Phthalic acid	0.824	7.567e-07	8
gene-LOC110718304	1.004	K14209 solute carrier family 36 (proton-coupled amino acid transporter) | (RefSeq) amino acid transporter AVT3C-like (A)	pme0282	-1.81959	Phthalic acid	-0.861	6.76e-08	9
gene-LOC110718476	-0.522	--	pme0282	-1.81959	Phthalic acid	0.851	1.323e-07	8
gene-LOC110718528	-0.572	--	pme0282	-1.81959	Phthalic acid	0.841	2.622e-07	8
gene-LOC110718697	-0.916	--	pme0282	-1.81959	Phthalic acid	0.839	2.977e-07	8
gene-LOC110718739	-0.608	K00588 caffeoyl-CoA O-methyltransferase [EC:2.1.1.104] | (RefSeq) caffeoyl-CoA O-methyltransferase 5-like (A)	pme0282	-1.81959	Phthalic acid	0.869	3.62e-08	8
gene-LOC110718871	-0.911	K12135 zinc finger protein CONSTANS | (RefSeq) zinc finger protein CONSTANS isoform X2 (A)	pme0282	-1.81959	Phthalic acid	0.829	5.484e-07	8
gene-LOC110719074	-0.524	K08869 aarF domain-containing kinase | (RefSeq) protein ABC transporter 1, mitochondrial-like (A)	pme0282	-1.81959	Phthalic acid	0.805	2.1171e-06	8
gene-LOC110719330	0.801	--	pme0282	-1.81959	Phthalic acid	-0.818	1.0518e-06	8
gene-LOC110719374	-0.894	--	pme0282	-1.81959	Phthalic acid	0.837	3.406e-07	8
gene-LOC110719612	-0.343	--	pme0282	-1.81959	Phthalic acid	0.858	8.61e-08	8
gene-LOC110719649	2.635	--	pme0282	-1.81959	Phthalic acid	-0.857	8.98e-08	9
gene-LOC110719957	2.085	K00854 xylulokinase [EC:2.7.1.17] | (RefSeq) xylulose kinase-like (A)	pme0282	-1.81959	Phthalic acid	-0.805	2.0523e-06	9
gene-LOC110719975	0.724	K01265 methionyl aminopeptidase [EC:3.4.11.18] | (RefSeq) methionine aminopeptidase 1B, chloroplastic-like (A)	pme0282	-1.81959	Phthalic acid	-0.84	2.893e-07	8
gene-LOC110720329	1.529	--	pme0282	-1.81959	Phthalic acid	-0.928	1e-10	9
gene-LOC110720363	3.303	K13418 somatic embryogenesis receptor kinase 1 [EC:2.7.10.1 2.7.11.1] | (RefSeq) hypothetical protein (A)	pme0282	-1.81959	Phthalic acid	-0.898	2.8e-09	9
gene-LOC110720443	0.678	K00948 ribose-phosphate pyrophosphokinase [EC:2.7.6.1] | (RefSeq) ribose-phosphate pyrophosphokinase 1-like (A)	pme0282	-1.81959	Phthalic acid	-0.837	3.481e-07	8
gene-LOC110720505	0.73	K03029 26S proteasome regulatory subunit N10 | (RefSeq) 26S proteasome non-ATPase regulatory subunit 4 homolog (A)	pme0282	-1.81959	Phthalic acid	-0.802	2.3886e-06	8
gene-LOC110720638	1.028	K00875 D-ribulokinase [EC:2.7.1.47] | (RefSeq) D-ribulokinase, ribitol kinase (A)	pme0282	-1.81959	Phthalic acid	-0.804	2.2155e-06	9
gene-LOC110720645	1.221	K21989 calcium permeable stress-gated cation channel | (RefSeq) CSC1-like protein RXW8 (A)	pme0282	-1.81959	Phthalic acid	-0.844	2.213e-07	9
gene-LOC110720713	-0.928	K01611 S-adenosylmethionine decarboxylase [EC:4.1.1.50] | (RefSeq) S-adenosylmethionine decarboxylase proenzyme (A)	pme0282	-1.81959	Phthalic acid	0.871	3.14e-08	8
gene-LOC110720833	2.545	K00306 sarcosine oxidase / L-pipecolate oxidase [EC:1.5.3.1 1.5.3.7] | (RefSeq) probable sarcosine oxidase (A)	pme0282	-1.81959	Phthalic acid	-0.836	3.554e-07	9
gene-LOC110720846	-0.94	--	pme0282	-1.81959	Phthalic acid	0.857	8.8e-08	8
gene-LOC110721030	1.736	K03146 cysteine-dependent adenosine diphosphate thiazole synthase [EC:2.4.2.60] | (RefSeq) thiamine thiazole synthase, chloroplastic-like (A)	pme0282	-1.81959	Phthalic acid	-0.833	4.358e-07	9
gene-LOC110721097	0.989	K21989 calcium permeable stress-gated cation channel | (RefSeq) CSC1-like protein RXW8 (A)	pme0282	-1.81959	Phthalic acid	-0.804	2.1556e-06	8
gene-LOC110721413	1.626	K13448 calcium-binding protein CML | (RefSeq) probable calcium-binding protein CML25 (A)	pme0282	-1.81959	Phthalic acid	-0.834	4.192e-07	9
gene-LOC110721584	0.703	K06943 nucleolar GTP-binding protein | (RefSeq) nucleolar GTP-binding protein 1-like (A)	pme0282	-1.81959	Phthalic acid	-0.848	1.698e-07	8
gene-LOC110721658	1.781	K20606 mitogen-activated protein kinase kinase kinase ANP1 [EC:2.7.11.25] | (RefSeq) receptor-like serine/threonine-protein kinase SD1-7 isoform X1 (A)	pme0282	-1.81959	Phthalic acid	-0.802	2.402e-06	9
gene-LOC110721893	3.717	K07297 adiponectin receptor | (RefSeq) heptahelical transmembrane protein 2-like (A)	pme0282	-1.81959	Phthalic acid	-0.811	1.5732e-06	9
gene-LOC110721976	-0.971	--	pme0282	-1.81959	Phthalic acid	0.804	2.2459e-06	8
gene-LOC110722289	-0.706	K01930 folylpolyglutamate synthase [EC:6.3.2.17] | (RefSeq) folylpolyglutamate synthase-like (A)	pme0282	-1.81959	Phthalic acid	0.808	1.8312e-06	8
gene-LOC110722423	-0.333	K01736 chorismate synthase [EC:4.2.3.5] | (RefSeq) chorismate synthase 1, chloroplastic-like (A)	pme0282	-1.81959	Phthalic acid	0.874	2.4e-08	8
gene-LOC110722539	2.76	--	pme0282	-1.81959	Phthalic acid	-0.878	1.78e-08	9
gene-LOC110722653	-0.797	K16240 protein suppressor of PHYA-105 1 | (RefSeq) protein SPA1-RELATED 2-like isoform X1 (A)	pme0282	-1.81959	Phthalic acid	0.806	2.0465e-06	8
gene-LOC110722753	2.939	--	pme0282	-1.81959	Phthalic acid	-0.845	1.999e-07	9
gene-LOC110723032	0.863	K22683 aspartyl protease family protein [EC:3.4.23.-] | (RefSeq) aspartyl protease family protein 2 (A)	pme0282	-1.81959	Phthalic acid	-0.834	4.23e-07	8
gene-LOC110723058	0.857	K17499 protein phosphatase 1G [EC:3.1.3.16] | (RefSeq) probable protein phosphatase 2C 60 isoform X1 (A)	pme0282	-1.81959	Phthalic acid	-0.872	2.75e-08	8
gene-LOC110723061	-0.741	K12592 exosome complex protein LRP1 | (RefSeq) nuclear nucleic acid-binding protein C1D-like (A)	pme0282	-1.81959	Phthalic acid	0.833	4.427e-07	8
gene-LOC110723261	0.837	K14347 solute carrier family 10 (sodium/bile acid cotransporter), member 7 | (RefSeq) probable sodium/metabolite cotransporter BASS4, chloroplastic (A)	pme0282	-1.81959	Phthalic acid	-0.819	9.949e-07	8
gene-LOC110723278	3.281	--	pme0282	-1.81959	Phthalic acid	-0.808	1.7762e-06	9
gene-LOC110723279	0.665	K03665 GTPase | (RefSeq) uncharacterized protein LOC110723279 (A)	pme0282	-1.81959	Phthalic acid	-0.898	2.7e-09	8
gene-LOC110723285	1.729	K10688 ubiquitin-conjugating enzyme E2 W [EC:2.3.2.25] | (RefSeq) probable ubiquitin-conjugating enzyme E2 18 (A)	pme0282	-1.81959	Phthalic acid	-0.82	9.604e-07	9
gene-LOC110723681	-0.822	K11275 histone H1/5 | (RefSeq) histone H1 (A)	pme0282	-1.81959	Phthalic acid	0.847	1.827e-07	8
gene-LOC110723719	1.407	K03327 multidrug resistance protein, MATE family | (RefSeq) protein DETOXIFICATION 27-like (A)	pme0282	-1.81959	Phthalic acid	-0.827	6.101e-07	9
gene-LOC110723750	1.068	K03146 cysteine-dependent adenosine diphosphate thiazole synthase [EC:2.4.2.60] | (RefSeq) thiamine thiazole synthase, chloroplastic-like (A)	pme0282	-1.81959	Phthalic acid	-0.836	3.74e-07	9
gene-LOC110723886	1.12	K18207 protein O-mannose beta-1,4-N-acetylglucosaminyltransferase [EC:2.4.1.312] | (RefSeq) protein O-linked-mannose beta-1,4-N-acetylglucosaminyltransferase 2-like (A)	pme0282	-1.81959	Phthalic acid	-0.83	5.235e-07	9
gene-LOC110724300	3.41	--	pme0282	-1.81959	Phthalic acid	-0.905	1.2e-09	9
gene-LOC110724440	2.454	K00434 L-ascorbate peroxidase [EC:1.11.1.11] | (RefSeq) L-ascorbate peroxidase 3-like (A)	pme0282	-1.81959	Phthalic acid	-0.802	2.4456e-06	9
gene-LOC110724454	1.286	K01800 maleylacetoacetate isomerase [EC:5.2.1.2] | (RefSeq) glutathione S-transferase 2-like (A)	pme0282	-1.81959	Phthalic acid	-0.812	1.4502e-06	9
gene-LOC110724569	0.665	K09013 Fe-S cluster assembly ATP-binding protein | (RefSeq) ABC transporter I family member 6, chloroplastic-like (A)	pme0282	-1.81959	Phthalic acid	-0.826	6.676e-07	8
gene-LOC110724638	0.899	K22047 mechanosensitive ion channel protein 1/2/3 | (RefSeq) mechanosensitive ion channel protein 2, chloroplastic-like (A)	pme0282	-1.81959	Phthalic acid	-0.805	2.1324e-06	8
gene-LOC110724665	-0.646	K10355 actin, other eukaryote | (RefSeq) actin-7-like (A)	pme0282	-1.81959	Phthalic acid	0.87	3.33e-08	8
gene-LOC110724772	-0.793	--	pme0282	-1.81959	Phthalic acid	0.83	5.329e-07	8
gene-LOC110724787	2	K08999 uncharacterized protein | (RefSeq) bifunctional nuclease 2-like (A)	pme0282	-1.81959	Phthalic acid	-0.853	1.154e-07	9
gene-LOC110724858	-0.638	K15889 prenylcysteine alpha-carboxyl methylesterase [EC:3.1.1.-] | (RefSeq) isoprenylcysteine alpha-carbonyl methylesterase ICME-like (A)	pme0282	-1.81959	Phthalic acid	0.862	6.28e-08	8
gene-LOC110725140	-0.96	K09775 uncharacterized protein | (RefSeq) hypothetical protein (A)	pme0282	-1.81959	Phthalic acid	0.833	4.391e-07	8
gene-LOC110725236	2.097	K09588 cytochrome P450 family 90 subfamily A polypeptide 1 [EC:1.14.-.-] | (RefSeq) cytochrome P450 90A1-like (A)	pme0282	-1.81959	Phthalic acid	-0.875	2.2e-08	9
gene-LOC110725292	1.564	K13416 brassinosteroid insensitive 1-associated receptor kinase 1 [EC:2.7.10.1 2.7.11.1] | (RefSeq) BRASSINOSTEROID INSENSITIVE 1-associated receptor kinase 1-like (A)	pme0282	-1.81959	Phthalic acid	-0.862	6.02e-08	9
gene-LOC110725606	-0.893	K14558 periodic tryptophan protein 2 | (RefSeq) protein TOPLESS isoform X1 (A)	pme0282	-1.81959	Phthalic acid	0.802	2.449e-06	8
gene-LOC110725867	1.604	K03841 fructose-1,6-bisphosphatase I [EC:3.1.3.11] | (RefSeq) fructose-1,6-bisphosphatase, cytosolic (A)	pme0282	-1.81959	Phthalic acid	-0.82	9.347e-07	9
gene-LOC110726910	2.995	K00306 sarcosine oxidase / L-pipecolate oxidase [EC:1.5.3.1 1.5.3.7] | (RefSeq) probable sarcosine oxidase (A)	pme0282	-1.81959	Phthalic acid	-0.818	1.053e-06	9
gene-LOC110726931	-0.309	K01456 peptide-N4-(N-acetyl-beta-glucosaminyl)asparagine amidase [EC:3.5.1.52] | (RefSeq) peptide-N(4)-(N-acetyl-beta- glucosaminyl)asparagine amidase-like (A)	pme0282	-1.81959	Phthalic acid	0.805	2.0581e-06	8
gene-LOC110727094	-0.541	--	pme0282	-1.81959	Phthalic acid	0.821	9.035e-07	8
gene-LOC110727349	1.572	--	pme0282	-1.81959	Phthalic acid	-0.81	1.6109e-06	9
gene-LOC110727922	1.935	K08726 soluble epoxide hydrolase / lipid-phosphate phosphatase [EC:3.3.2.10 3.1.3.76] | (RefSeq) uncharacterized protein LOC111482470 isoform X1 (A)	pme0282	-1.81959	Phthalic acid	-0.886	8.2e-09	9
gene-LOC110728017	0.996	--	pme0282	-1.81959	Phthalic acid	-0.839	2.927e-07	8
gene-LOC110728325	1.828	K22547 arsenate reductase [EC:1.20.4.1] | (RefSeq) protein HIGH ARSENIC CONTENT 1, mitochondrial-like (A)	pme0282	-1.81959	Phthalic acid	-0.871	3.09e-08	9
gene-LOC110728529	1.216	K14003 prolactin regulatory element-binding protein | (RefSeq) SEC12-like protein 1 (A)	pme0282	-1.81959	Phthalic acid	-0.892	5e-09	9
gene-LOC110728530	1.71	K14165 atypical dual specificity phosphatase [EC:3.1.3.16 3.1.3.48] | (RefSeq) similar to dual-specificity phosphatase laforin (A)	pme0282	-1.81959	Phthalic acid	-0.814	1.324e-06	9
gene-LOC110728546	-0.437	K00162 pyruvate dehydrogenase E1 component beta subunit [EC:1.2.4.1] | (RefSeq) pyruvate dehydrogenase E1 component subunit beta-3, chloroplastic-like (A)	pme0282	-1.81959	Phthalic acid	0.821	8.728e-07	8
gene-LOC110728613	0.711	K08912 light-harvesting complex II chlorophyll a/b binding protein 1 | (RefSeq) chlorophyll a-b binding protein of LHCII type 1-like (A)	pme0282	-1.81959	Phthalic acid	-0.8	2.6574e-06	8
gene-LOC110728969	0.75	--	pme0282	-1.81959	Phthalic acid	-0.85	1.447e-07	8
gene-LOC110728978	-0.446	K09667 protein O-GlcNAc transferase [EC:2.4.1.255] | (RefSeq) probable UDP-N-acetylglucosamine--peptide N-acetylglucosaminyltransferase SEC (A)	pme0282	-1.81959	Phthalic acid	0.831	4.828e-07	8
gene-LOC110729117	-0.583	K03066 26S proteasome regulatory subunit T6 | (RefSeq) 26S proteasome regulatory subunit 8 homolog A (A)	pme0282	-1.81959	Phthalic acid	0.802	2.4169e-06	8
gene-LOC110729180	1.996	K00326 cytochrome-b5 reductase [EC:1.6.2.2] | (RefSeq) NADH-cytochrome b5 reductase-like protein (A)	pme0282	-1.81959	Phthalic acid	-0.934	0	9
gene-LOC110729360	1.104	K00700 1,4-alpha-glucan branching enzyme [EC:2.4.1.18] | (RefSeq) 1,4-alpha-glucan-branching enzyme 2-2, chloroplastic/amyloplastic-like isoform X1 (A)	pme0282	-1.81959	Phthalic acid	-0.863	5.88e-08	9
gene-LOC110729478	1.568	--	pme0282	-1.81959	Phthalic acid	-0.841	2.705e-07	9
gene-LOC110729554	-0.609	K20721 reticulon-1 | (RefSeq) reticulon-like protein B1 (A)	pme0282	-1.81959	Phthalic acid	0.861	6.82e-08	8
gene-LOC110729571	-0.444	--	pme0282	-1.81959	Phthalic acid	0.805	2.1504e-06	8
gene-LOC110729763	-0.957	K20888 xyloglucan galactosyltransferase MUR3 [EC:2.4.1.-] | (RefSeq) xyloglucan galactosyltransferase KATAMARI1 homolog (A)	pme0282	-1.81959	Phthalic acid	0.829	5.521e-07	8
gene-LOC110730032	1.207	K15078 structure-specific endonuclease subunit SLX1 [EC:3.6.1.-] | (RefSeq) putative disease resistance protein RGA1 (A)	pme0282	-1.81959	Phthalic acid	-0.817	1.1031e-06	9
gene-LOC110730222	1.556	--	pme0282	-1.81959	Phthalic acid	-0.904	1.4e-09	9
gene-LOC110730590	1.052	K01805 xylose isomerase [EC:5.3.1.5] | (RefSeq) xylose isomerase (A)	pme0282	-1.81959	Phthalic acid	-0.807	1.893e-06	9
gene-LOC110730687	0.698	K00703 starch synthase [EC:2.4.1.21] | (RefSeq) Starch synthase (A)	pme0282	-1.81959	Phthalic acid	-0.809	1.7098e-06	8
gene-LOC110730872	0.567	K04565 superoxide dismutase, Cu-Zn family [EC:1.15.1.1] | (RefSeq) superoxide dismutase [Cu-Zn], chloroplastic (A)	pme0282	-1.81959	Phthalic acid	-0.834	4.185e-07	8
gene-LOC110730900	1.967	K12382 saposin | (RefSeq) proactivator polypeptide-like 1 (A)	pme0282	-1.81959	Phthalic acid	-0.829	5.737e-07	9
gene-LOC110731292	0.94	K14012 UBX domain-containing protein 1 | (RefSeq) plant UBX domain-containing protein 4-like (A)	pme0282	-1.81959	Phthalic acid	-0.862	6.09e-08	8
gene-LOC110731301	0.887	K21989 calcium permeable stress-gated cation channel | (RefSeq) calcium permeable stress-gated cation channel 1-like (A)	pme0282	-1.81959	Phthalic acid	-0.825	7.207e-07	8
gene-LOC110731330	1.004	K00703 starch synthase [EC:2.4.1.21] | (RefSeq) starch synthase 3, chloroplastic/amyloplastic-like (A)	pme0282	-1.81959	Phthalic acid	-0.807	1.8692e-06	9
gene-LOC110731581	-0.785	K12133 MYB-related transcription factor LHY | (RefSeq) uncharacterized protein LOC112280611 (A)	pme0282	-1.81959	Phthalic acid	0.836	3.539e-07	8
gene-LOC110731832	2.051	K13993 HSP20 family protein | (RefSeq) hypothetical protein (A)	pme0282	-1.81959	Phthalic acid	-0.873	2.67e-08	9
gene-LOC110732154	0.833	K00218 protochlorophyllide reductase [EC:1.3.1.33] | (RefSeq) protochlorophyllide reductase-like (A)	pme0282	-1.81959	Phthalic acid	-0.888	6.9e-09	8
gene-LOC110732233	1.474	--	pme0282	-1.81959	Phthalic acid	-0.817	1.0797e-06	9
gene-LOC110732286	2.28	--	pme0282	-1.81959	Phthalic acid	-0.82	9.542e-07	9
gene-LOC110732348	-0.551	K03245 translation initiation factor 3 subunit J | (RefSeq) eukaryotic translation initiation factor 3 subunit J-A-like (A)	pme0282	-1.81959	Phthalic acid	0.805	2.0724e-06	8
gene-LOC110732422	1.807	--	pme0282	-1.81959	Phthalic acid	-0.865	4.85e-08	9
gene-LOC110732782	1.248	--	pme0282	-1.81959	Phthalic acid	-0.872	2.85e-08	9
gene-LOC110732957	-0.645	K00789 S-adenosylmethionine synthetase [EC:2.5.1.6] | (RefSeq) S-adenosylmethionine synthase 2-like (A)	pme0282	-1.81959	Phthalic acid	0.87	3.35e-08	8
gene-LOC110733032	-0.392	K11666 INO80 complex subunit B | (RefSeq) uncharacterized protein LOC110733032 (A)	pme0282	-1.81959	Phthalic acid	0.825	7.156e-07	8
gene-LOC110733044	1.213	K05298 glyceraldehyde-3-phosphate dehydrogenase (NADP+) (phosphorylating) [EC:1.2.1.13] | (RAP-DB) Os03g0129300; Similar to Glyceraldehyde-3-phosphate dehydrogenase (EC 1.2.1.13) (Fragment). (A)	pme0282	-1.81959	Phthalic acid	-0.848	1.671e-07	9
gene-LOC110733057	7.24	--	pme0282	-1.81959	Phthalic acid	-0.824	7.484e-07	9
gene-LOC110733113	0.555	K17732 mitochondrial-processing peptidase subunit beta [EC:3.4.24.64] | (RefSeq) mitochondrial processing peptidase (A)	pme0282	-1.81959	Phthalic acid	-0.895	3.5e-09	8
gene-LOC110733344	-0.927	K01930 folylpolyglutamate synthase [EC:6.3.2.17] | (RefSeq) folylpolyglutamate synthase-like (A)	pme0282	-1.81959	Phthalic acid	0.835	3.936e-07	8
gene-LOC110733370	2.113	K13493 cytokinin-N-glucosyltransferase [EC:2.4.1.-] | (RefSeq) hypothetical protein (A)	pme0282	-1.81959	Phthalic acid	-0.894	3.9e-09	9
gene-LOC110733423	0.477	--	pme0282	-1.81959	Phthalic acid	-0.819	9.855e-07	8
gene-LOC110733516	2.387	--	pme0282	-1.81959	Phthalic acid	-0.832	4.528e-07	9
gene-LOC110733519	3.074	--	pme0282	-1.81959	Phthalic acid	-0.865	4.97e-08	9
gene-LOC110733522	0.955	--	pme0282	-1.81959	Phthalic acid	-0.816	1.1974e-06	8
gene-LOC110733553	0.64	K20884 riboflavin kinase / FMN hydrolase [EC:2.7.1.26 3.1.3.102] | (RefSeq) bifunctional riboflavin kinase/FMN phosphatase isoform X1 (A)	pme0282	-1.81959	Phthalic acid	-0.832	4.617e-07	8
gene-LOC110733562	-0.968	K03549 KUP system potassium uptake protein | (RefSeq) potassium transporter 2-like (A)	pme0282	-1.81959	Phthalic acid	0.86	6.98e-08	8
gene-LOC110733568	2.102	--	pme0282	-1.81959	Phthalic acid	-0.827	6.143e-07	9
gene-LOC110734057	1.862	K22262 WD repeat and FYVE domain-containing protein 3 | (RefSeq) protein SPIRRIG (A)	pme0282	-1.81959	Phthalic acid	-0.853	1.222e-07	9
gene-LOC110734214	-0.829	K00789 S-adenosylmethionine synthetase [EC:2.5.1.6] | (RefSeq) S-adenosylmethionine synthase 2 (A)	pme0282	-1.81959	Phthalic acid	0.847	1.826e-07	8
gene-LOC110734274	-0.701	K14709 solute carrier family 39 (zinc transporter), member 1/2/3 | (RefSeq) zinc transporter 6, chloroplastic-like (A)	pme0282	-1.81959	Phthalic acid	0.816	1.1539e-06	8
gene-LOC110734296	1.04	K05298 glyceraldehyde-3-phosphate dehydrogenase (NADP+) (phosphorylating) [EC:1.2.1.13] | (RAP-DB) Os03g0129300; Similar to Glyceraldehyde-3-phosphate dehydrogenase (EC 1.2.1.13) (Fragment). (A)	pme0282	-1.81959	Phthalic acid	-0.801	2.5707e-06	9
gene-LOC110734298	-0.494	K12621 U6 snRNA-associated Sm-like protein LSm2 | (RefSeq) sm-like protein LSM2 (A)	pme0282	-1.81959	Phthalic acid	0.813	1.3555e-06	8
gene-LOC110734310	4.039	--	pme0282	-1.81959	Phthalic acid	-0.872	2.89e-08	9
gene-LOC110734353	0.602	K17732 mitochondrial-processing peptidase subunit beta [EC:3.4.24.64] | (RefSeq) mitochondrial processing peptidase (A)	pme0282	-1.81959	Phthalic acid	-0.829	5.515e-07	8
gene-LOC110734377	-0.863	K13422 transcription factor MYC2 | (RefSeq) transcription factor MYC2-like (A)	pme0282	-1.81959	Phthalic acid	0.858	8.42e-08	8
gene-LOC110734442	0.785	--	pme0282	-1.81959	Phthalic acid	-0.853	1.171e-07	8
gene-LOC110734450	-0.561	K09667 protein O-GlcNAc transferase [EC:2.4.1.255] | (RefSeq) probable UDP-N-acetylglucosamine--peptide N-acetylglucosaminyltransferase SEC (A)	pme0282	-1.81959	Phthalic acid	0.874	2.47e-08	8
gene-LOC110734501	-0.872	--	pme0282	-1.81959	Phthalic acid	0.877	1.82e-08	8
gene-LOC110735121	-0.757	K12608 CCR4-NOT complex subunit CAF16 | (RefSeq) ABC transporter I family member 19-like (A)	pme0282	-1.81959	Phthalic acid	0.869	3.63e-08	8
gene-LOC110735878	0.801	K07573 exosome complex component CSL4 | (RefSeq) uncharacterized protein LOC110735878 (A)	pme0282	-1.81959	Phthalic acid	-0.842	2.486e-07	8
gene-LOC110736135	-0.782	K00963 UTP--glucose-1-phosphate uridylyltransferase [EC:2.7.7.9] | (RefSeq) UTP--glucose-1-phosphate uridylyltransferase-like (A)	pme0282	-1.81959	Phthalic acid	0.855	1.005e-07	8
gene-LOC110736224	-0.714	K08064 nuclear transcription factor Y, alpha | (RefSeq) nuclear transcription factor Y subunit A-1-like isoform X1 (A)	pme0282	-1.81959	Phthalic acid	0.871	2.99e-08	8
gene-LOC110736471	0.945	K06965 protein pelota | (RefSeq) protein PELOTA 1-like (A)	pme0282	-1.81959	Phthalic acid	-0.809	1.6683e-06	8
gene-LOC110736543	0.982	K01304 pyroglutamyl-peptidase [EC:3.4.19.3] | (RefSeq) uncharacterized protein LOC110736543 (A)	pme0282	-1.81959	Phthalic acid	-0.845	2.087e-07	8
gene-LOC110736754	-0.933	K10260 F-box and WD-40 domain protein 7 | (RefSeq) WD40 repeat protein (A)	pme0282	-1.81959	Phthalic acid	0.848	1.626e-07	8
gene-LOC110736755	-0.468	--	pme0282	-1.81959	Phthalic acid	0.832	4.546e-07	8
gene-LOC110736797	2.587	K09510 DnaJ homolog subfamily B member 4 | (RefSeq) dnaJ homolog subfamily B member 4-like (A)	pme0282	-1.81959	Phthalic acid	-0.846	1.942e-07	9
gene-LOC110736853	2.107	K13511 monolysocardiolipin acyltransferase [EC:2.3.1.-] | (RefSeq) uncharacterized protein LOC110736853 (A)	pme0282	-1.81959	Phthalic acid	-0.866	4.46e-08	9
gene-LOC110736921	0.614	K15718 linoleate 9S-lipoxygenase [EC:1.13.11.58] | (RefSeq) probable linoleate 9S-lipoxygenase 5 (A)	pme0282	-1.81959	Phthalic acid	-0.86	6.96e-08	8
gene-LOC110737028	7.738	K03327 multidrug resistance protein, MATE family | (RefSeq) protein DETOXIFICATION 16-like (A)	pme0282	-1.81959	Phthalic acid	-0.816	1.1909e-06	9
gene-LOC110737093	-0.717	K10046 GDP-D-mannose 3', 5'-epimerase [EC:5.1.3.18 5.1.3.-] | (RefSeq) GDP-mannose 3,5-epimerase 2 (A)	pme0282	-1.81959	Phthalic acid	0.816	1.1816e-06	8
gene-LOC110737873	1.326	K15382 solute carrier family 50 (sugar transporter) | (RefSeq) bidirectional sugar transporter SWEET2-like isoform X1 (A)	pme0282	-1.81959	Phthalic acid	-0.833	4.494e-07	9
gene-LOC110738606	1.921	K01081 5'-nucleotidase [EC:3.1.3.5] | (RefSeq) HAD-superfamily hydrolase, subfamily IG,5'-nucleotidase (A)	pme0282	-1.81959	Phthalic acid	-0.862	6.32e-08	9
gene-LOC110738640	-0.389	--	pme0282	-1.81959	Phthalic acid	0.855	1.024e-07	8
gene-LOC110738738	1.875	K10661 E3 ubiquitin-protein ligase MARCH6 [EC:2.3.2.27] | (RefSeq) probable E3 ubiquitin ligase SUD1 (A)	pme0282	-1.81959	Phthalic acid	-0.813	1.3929e-06	9
gene-LOC110738796	-0.889	K12135 zinc finger protein CONSTANS | (RefSeq) CO; B-box type zinc finger protein with CCT domain-containing protein (A)	pme0282	-1.81959	Phthalic acid	0.841	2.687e-07	8
gene-LOC110738798	0.793	K02987 small subunit ribosomal protein S4e | (RefSeq) 40S ribosomal protein S4-C (A)	pme0282	-1.81959	Phthalic acid	-0.837	3.514e-07	8
gene-LOC110738853	1.657	K22547 arsenate reductase [EC:1.20.4.1] | (RefSeq) protein HIGH ARSENIC CONTENT 1, mitochondrial-like (A)	pme0282	-1.81959	Phthalic acid	-0.872	2.85e-08	9
gene-LOC110738972	-0.617	K11667 INO80 complex subunit C | (RefSeq) INO80 complex subunit C-like (A)	pme0282	-1.81959	Phthalic acid	0.854	1.085e-07	8
gene-LOC110739233	1.126	--	pme0282	-1.81959	Phthalic acid	-0.823	7.696e-07	9
gene-LOC110739335	-0.576	K03511 DNA polymerase kappa [EC:2.7.7.7] | (RefSeq) DNA polymerase kappa (A)	pme0282	-1.81959	Phthalic acid	0.801	2.523e-06	8
gene-LOC110739656	-0.419	K08819 cyclin-dependent kinase 12/13 [EC:2.7.11.22 2.7.11.23] | (RefSeq) probable serine/threonine-protein kinase At1g54610 (A)	pme0282	-1.81959	Phthalic acid	0.817	1.1209e-06	8
gene-LOC110739874	0.314	K00275 pyridoxamine 5'-phosphate oxidase [EC:1.4.3.5] | (RefSeq) pyridoxamine 5'-phosphate oxidase isoform 1 (A)	pme0282	-1.81959	Phthalic acid	-0.809	1.6674e-06	8
gene-LOC110739982	-0.994	--	pme0282	-1.81959	Phthalic acid	0.845	2.054e-07	8
gene-LOC110740027	-0.377	K17744 L-galactose dehydrogenase [EC:1.1.1.316] | (RefSeq) L-galactose dehydrogenase-like (A)	pme0282	-1.81959	Phthalic acid	0.817	1.097e-06	8
gene-LOC110740047	-0.894	K04728 ataxia telangiectasia mutated family protein [EC:2.7.11.1] | (RefSeq) serine/threonine-protein kinase ATM (A)	pme0282	-1.81959	Phthalic acid	0.83	5.268e-07	8
gene-LOC110740087	-0.936	K01673 carbonic anhydrase [EC:4.2.1.1] | (RefSeq) beta carbonic anhydrase 5, chloroplastic-like isoform X1 (A)	pme0282	-1.81959	Phthalic acid	0.889	6.6e-09	8
gene-LOC110740232	-0.634	K02435 aspartyl-tRNA(Asn)/glutamyl-tRNA(Gln) amidotransferase subunit C [EC:6.3.5.6 6.3.5.7] | (RefSeq) glutamyl-tRNA(Gln) amidotransferase subunit C, chloroplastic/mitochondrial-like (A)	pme0282	-1.81959	Phthalic acid	0.808	1.8142e-06	8
gene-LOC110689873	1.917	K05658 ATP-binding cassette, subfamily B (MDR/TAP), member 1 [EC:7.6.2.2] | (RefSeq) uncharacterized protein LOC111781709 (A)	mws0344	-0.776692	D-Xylonic acid	-0.807	1.8997e-06	6
gene-LOC110689943	1.437	--	mws0344	-0.776692	D-Xylonic acid	-0.826	6.657e-07	6
gene-LOC110695181	1.485	--	mws0344	-0.776692	D-Xylonic acid	-0.832	4.527e-07	6
gene-LOC110703275	1.069	--	mws0344	-0.776692	D-Xylonic acid	-0.8	2.685e-06	6
gene-LOC110705793	1.028	K13435 serine/threonine-protein kinase Pto | (RefSeq) Pto; serine/threonine protein kinase Pto (A)	mws0344	-0.776692	D-Xylonic acid	-0.811	1.5475e-06	6
gene-LOC110712880	1.032	K00521 ferric-chelate reductase [EC:1.16.1.7] | (RefSeq) ferric reduction oxidase 7, chloroplastic-like (A)	mws0344	-0.776692	D-Xylonic acid	-0.801	2.5771e-06	6
gene-LOC110715238	1.863	K06883 uncharacterized protein | (RefSeq) LOW QUALITY PROTEIN: uncharacterized protein LOC104799061 (A)	mws0344	-0.776692	D-Xylonic acid	-0.826	6.783e-07	6
gene-LOC110718756	2.046	--	mws0344	-0.776692	D-Xylonic acid	-0.808	1.8218e-06	6
gene-LOC110725292	1.564	K13416 brassinosteroid insensitive 1-associated receptor kinase 1 [EC:2.7.10.1 2.7.11.1] | (RefSeq) BRASSINOSTEROID INSENSITIVE 1-associated receptor kinase 1-like (A)	mws0344	-0.776692	D-Xylonic acid	-0.804	2.1829e-06	6
gene-LOC110730318	1.632	--	mws0344	-0.776692	D-Xylonic acid	-0.801	2.5363e-06	6
gene-LOC110732613	1.042	K19825 2-alkenal reductase (NADP+) [EC:1.3.1.102] | (RefSeq) DBR, NtADH, NtDBR, NtRed-1, allyl-ADH1; 2-alkenal reductase (NADP(+)-dependent) (A)	mws0344	-0.776692	D-Xylonic acid	-0.832	4.727e-07	6
gene-LOC110735908	1.027	--	mws0344	-0.776692	D-Xylonic acid	-0.808	1.8126e-06	6
gene-LOC110695864	2.044	K15287 solute carrier family 35, member F1/2 | (RefSeq) solute carrier family 35 member F2-like (A)	mws0467	-0.220494	3-(4-Hydroxyphenyl)-propionic acid	-0.802	2.4256e-06	6
gene-LOC110706887	8.03	--	mws0467	-0.220494	3-(4-Hydroxyphenyl)-propionic acid	-0.82	9.395e-07	6
gene-LOC110681944	1.23	K16871 4-aminobutyrate---pyruvate transaminase [EC:2.6.1.96] | (RefSeq) gamma aminobutyrate transaminase 3, chloroplastic-like (A)	Hmbp001276	-2.14482	Gallacetophenone	-0.872	2.85e-08	9
gene-LOC110682171	1.545	K06123 1-acylglycerone phosphate reductase [EC:1.1.1.101] | (RefSeq) hypothetical protein (A)	Hmbp001276	-2.14482	Gallacetophenone	-0.828	5.913e-07	9
gene-LOC110683155	0.198	K01609 indole-3-glycerol phosphate synthase [EC:4.1.1.48] | (RefSeq) indole-3-glycerol phosphate synthase, chloroplastic-like isoform X1 (A)	Hmbp001276	-2.14482	Gallacetophenone	-0.873	2.73e-08	8
gene-LOC110683476	1.816	--	Hmbp001276	-2.14482	Gallacetophenone	-0.838	3.161e-07	9
gene-LOC110683793	-0.534	--	Hmbp001276	-2.14482	Gallacetophenone	0.819	1.0157e-06	8
gene-LOC110684088	-0.318	K10575 ubiquitin-conjugating enzyme E2 G1 [EC:2.3.2.23] | (RefSeq) ubiquitin-conjugating enzyme E2 7 (A)	Hmbp001276	-2.14482	Gallacetophenone	0.819	9.893e-07	8
gene-LOC110684285	-0.729	K14510 serine/threonine-protein kinase CTR1 [EC:2.7.11.1] | (RefSeq) serine/threonine-protein kinase CTR1-like (A)	Hmbp001276	-2.14482	Gallacetophenone	-0.82	9.365e-07	8
gene-LOC110684790	-0.609	--	Hmbp001276	-2.14482	Gallacetophenone	0.817	1.0968e-06	8
gene-LOC110684818	-0.264	--	Hmbp001276	-2.14482	Gallacetophenone	0.807	1.9167e-06	8
gene-LOC110686057	-0.863	--	Hmbp001276	-2.14482	Gallacetophenone	0.823	7.771e-07	8
gene-LOC110686070	0.734	--	Hmbp001276	-2.14482	Gallacetophenone	-0.817	1.0901e-06	8
gene-LOC110686073	-0.233	K09716 D-aminoacyl-tRNA deacylase [EC:3.1.1.96] | (RefSeq) D-aminoacyl-tRNA deacylase-like (A)	Hmbp001276	-2.14482	Gallacetophenone	0.805	2.0803e-06	8
gene-LOC110686917	0.138	--	Hmbp001276	-2.14482	Gallacetophenone	-0.816	1.1749e-06	8
gene-LOC110686922	0.388	--	Hmbp001276	-2.14482	Gallacetophenone	-0.816	1.1487e-06	8
gene-LOC110687932	-0.036	K15813 beta-amyrin synthase [EC:5.4.99.39] | (RefSeq) beta-amyrin synthase-like (A)	Hmbp001276	-2.14482	Gallacetophenone	-0.8	2.6929e-06	8
gene-LOC110688450	-0.495	K10575 ubiquitin-conjugating enzyme E2 G1 [EC:2.3.2.23] | (RefSeq) ubiquitin-conjugating enzyme E2 7 (A)	Hmbp001276	-2.14482	Gallacetophenone	0.868	3.94e-08	8
gene-LOC110688509	0.683	--	Hmbp001276	-2.14482	Gallacetophenone	-0.807	1.8617e-06	8
gene-LOC110688815	0.539	--	Hmbp001276	-2.14482	Gallacetophenone	-0.814	1.2858e-06	8
gene-LOC110688937	0.119	--	Hmbp001276	-2.14482	Gallacetophenone	-0.881	1.28e-08	8
gene-LOC110688956	0.127	K00703 starch synthase [EC:2.4.1.21] | (RefSeq) granule-bound starch synthase 2, chloroplastic/amyloplastic-like (A)	Hmbp001276	-2.14482	Gallacetophenone	-0.812	1.4904e-06	8
gene-LOC110689817	0.438	K15255 ATP-dependent DNA helicase PIF1 [EC:3.6.4.12] | (RefSeq) uncharacterized protein LOC107022360 (A)	Hmbp001276	-2.14482	Gallacetophenone	-0.869	3.6e-08	8
gene-LOC110689873	1.917	K05658 ATP-binding cassette, subfamily B (MDR/TAP), member 1 [EC:7.6.2.2] | (RefSeq) uncharacterized protein LOC111781709 (A)	Hmbp001276	-2.14482	Gallacetophenone	-0.831	5.061e-07	9
gene-LOC110689918	0.762	--	Hmbp001276	-2.14482	Gallacetophenone	-0.805	2.1373e-06	8
gene-LOC110690204	-0.119	--	Hmbp001276	-2.14482	Gallacetophenone	-0.825	7.252e-07	8
gene-LOC110690557	1.273	--	Hmbp001276	-2.14482	Gallacetophenone	-0.803	2.3497e-06	9
gene-LOC110690964	0.487	--	Hmbp001276	-2.14482	Gallacetophenone	-0.816	1.1639e-06	8
gene-LOC110691501	-0.847	--	Hmbp001276	-2.14482	Gallacetophenone	0.819	9.71e-07	8
gene-LOC110692140	-0.54	--	Hmbp001276	-2.14482	Gallacetophenone	0.806	1.99e-06	8
gene-LOC110693149	2.038	K15803 (-)-germacrene D synthase [EC:4.2.3.75] | (RefSeq) (-)-germacrene D synthase-like isoform X1 (A)	Hmbp001276	-2.14482	Gallacetophenone	-0.801	2.577e-06	9
gene-LOC110693360	0.761	K14175 (3S,6E)-nerolidol synthase [EC:4.2.3.48] | (RefSeq) (3S,6E)-nerolidol synthase 1-like (A)	Hmbp001276	-2.14482	Gallacetophenone	-0.807	1.8476e-06	8
gene-LOC110693612	-0.512	--	Hmbp001276	-2.14482	Gallacetophenone	0.828	5.772e-07	8
gene-LOC110694871	0.447	K01102 pyruvate dehydrogenase phosphatase [EC:3.1.3.43] | (RefSeq) putative protein phosphatase 2C 46 (A)	Hmbp001276	-2.14482	Gallacetophenone	-0.813	1.3573e-06	8
gene-LOC110694917	0.647	--	Hmbp001276	-2.14482	Gallacetophenone	-0.809	1.6714e-06	8
gene-LOC110695595	1.401	--	Hmbp001276	-2.14482	Gallacetophenone	-0.807	1.8553e-06	9
gene-LOC110695972	0.622	K01102 pyruvate dehydrogenase phosphatase [EC:3.1.3.43] | (RefSeq) putative protein phosphatase 2C 46 (A)	Hmbp001276	-2.14482	Gallacetophenone	-0.849	1.536e-07	8
gene-LOC110696451	0.379	K08869 aarF domain-containing kinase | (RefSeq) LOW QUALITY PROTEIN: uncharacterized aarF domain-containing protein kinase At1g71810, chloroplastic-like (A)	Hmbp001276	-2.14482	Gallacetophenone	-0.816	1.1887e-06	8
gene-LOC110696500	0.714	K01285 lysosomal Pro-X carboxypeptidase [EC:3.4.16.2] | (RefSeq) lysosomal Pro-X carboxypeptidase-like isoform X1 (A)	Hmbp001276	-2.14482	Gallacetophenone	-0.825	7.158e-07	8
gene-LOC110696516	-0.067	K13544 pheophorbidase [EC:3.1.1.82] | (RefSeq) probable pheophorbidase (A)	Hmbp001276	-2.14482	Gallacetophenone	0.806	1.9782e-06	8
gene-LOC110696590	1.064	--	Hmbp001276	-2.14482	Gallacetophenone	-0.842	2.481e-07	9
gene-LOC110696628	0.843	K08492 syntaxin 18 | (RefSeq) syntaxin-81 (A)	Hmbp001276	-2.14482	Gallacetophenone	-0.824	7.558e-07	8
gene-LOC110696692	0.327	K13181 ATP-dependent RNA helicase DDX27 [EC:3.6.4.13] | (RefSeq) DEAD-box ATP-dependent RNA helicase 28-like (A)	Hmbp001276	-2.14482	Gallacetophenone	-0.816	1.1898e-06	8
gene-LOC110696771	0.748	--	Hmbp001276	-2.14482	Gallacetophenone	-0.801	2.6091e-06	8
gene-LOC110697210	0.576	K21596 calmodulin-binding transcription activator | (RefSeq) calmodulin-binding transcription activator 5-like isoform X1 (A)	Hmbp001276	-2.14482	Gallacetophenone	-0.815	1.2541e-06	8
gene-LOC110697292	0.485	K13229 2,4-dihydroxy-1,4-benzoxazin-3-one-glucoside dioxygenase [EC:1.14.11.59] | (RefSeq) DIBOA-glucoside dioxygenase BX6 (A)	Hmbp001276	-2.14482	Gallacetophenone	-0.85	1.425e-07	8
gene-LOC110697670	1.555	--	Hmbp001276	-2.14482	Gallacetophenone	-0.864	5.37e-08	9
gene-LOC110698447	-0.204	--	Hmbp001276	-2.14482	Gallacetophenone	0.827	6.151e-07	8
gene-LOC110698504	0.371	K03527 4-hydroxy-3-methylbut-2-en-1-yl diphosphate reductase [EC:1.17.7.4] | (RefSeq) 4-hydroxy-3-methylbut-2-enyl diphosphate reductase, chloroplastic-like (A)	Hmbp001276	-2.14482	Gallacetophenone	-0.821	8.906e-07	8
gene-LOC110698506	0.262	K01256 aminopeptidase N [EC:3.4.11.2] | (RefSeq) hypothetical protein (A)	Hmbp001276	-2.14482	Gallacetophenone	-0.82	9.188e-07	8
gene-LOC110698513	1.305	K20181 vacuolar protein sorting-associated protein 18 | (RefSeq) vacuolar sorting-associated-like protein (A)	Hmbp001276	-2.14482	Gallacetophenone	-0.807	1.9134e-06	9
gene-LOC110698568	0.498	K14498 serine/threonine-protein kinase SRK2 [EC:2.7.11.1] | (RefSeq) serine/threonine-protein kinase SRK2E (A)	Hmbp001276	-2.14482	Gallacetophenone	-0.814	1.3116e-06	8
gene-LOC110698598	-0.619	--	Hmbp001276	-2.14482	Gallacetophenone	0.838	3.151e-07	8
gene-LOC110698718	0.35	K13346 peroxin-10 | (RefSeq) stress-response A/B barrel domain-containing protein UP3 (A)	Hmbp001276	-2.14482	Gallacetophenone	-0.804	2.17e-06	8
gene-LOC110698817	-0.104	K11090 lupus La protein | (RefSeq) la protein 1-like isoform X1 (A)	Hmbp001276	-2.14482	Gallacetophenone	-0.817	1.1082e-06	8
gene-LOC110700139	-0.26	K14498 serine/threonine-protein kinase SRK2 [EC:2.7.11.1] | (RefSeq) serine/threonine-protein kinase SRK2H-like (A)	Hmbp001276	-2.14482	Gallacetophenone	0.82	9.558e-07	8
gene-LOC110700354	0.467	K13420 LRR receptor-like serine/threonine-protein kinase FLS2 [EC:2.7.11.1] | (RefSeq) LRR receptor-like serine/threonine-protein kinase FLS2 (A)	Hmbp001276	-2.14482	Gallacetophenone	-0.814	1.3383e-06	8
gene-LOC110701756	0.822	--	Hmbp001276	-2.14482	Gallacetophenone	-0.814	1.3188e-06	8
gene-LOC110702097	0.352	--	Hmbp001276	-2.14482	Gallacetophenone	-0.848	1.692e-07	8
gene-LOC110702598	-0.081	--	Hmbp001276	-2.14482	Gallacetophenone	-0.83	5.205e-07	8
gene-LOC110703103	-0.064	K23280 rhamnogalacturonan I rhamnosyltransferase [EC:2.4.1.351] | (RefSeq) uncharacterized protein LOC101257103 isoform X1 (A)	Hmbp001276	-2.14482	Gallacetophenone	-0.838	3.312e-07	8
gene-LOC110703104	0.511	K13420 LRR receptor-like serine/threonine-protein kinase FLS2 [EC:2.7.11.1] | (RefSeq) LRR receptor-like serine/threonine-protein kinase FLS2 (A)	Hmbp001276	-2.14482	Gallacetophenone	-0.83	5.239e-07	8
gene-LOC110703148	0.613	K10268 F-box and leucine-rich repeat protein 2/20 | (RefSeq) F-box/LRR-repeat protein 2-like (A)	Hmbp001276	-2.14482	Gallacetophenone	-0.817	1.0854e-06	8
gene-LOC110703242	0.145	K03239 translation initiation factor eIF-2B subunit alpha | (RefSeq) methylthioribose-1-phosphate isomerase (A)	Hmbp001276	-2.14482	Gallacetophenone	-0.815	1.2478e-06	8
gene-LOC110703260	1.14	K13390 (R,S)-reticuline 7-O-methyltransferase [EC:2.1.1.291] | (RefSeq) (R,S)-reticuline 7-O-methyltransferase (A)	Hmbp001276	-2.14482	Gallacetophenone	-0.878	1.68e-08	9
gene-LOC110703318	0.421	K12447 UDP-sugar pyrophosphorylase [EC:2.7.7.64] | (RefSeq) uncharacterized protein LOC104808371 (A)	Hmbp001276	-2.14482	Gallacetophenone	-0.824	7.293e-07	8
gene-LOC110703926	0.813	K24028 salicylic acid 3-hydroxylase [EC:1.14.11.-] | (RefSeq) hyoscyamine 6-dioxygenase-like (A)	Hmbp001276	-2.14482	Gallacetophenone	-0.842	2.523e-07	8
gene-LOC110704617	0.466	K22324 aliphatic glucosinolate S-oxygenase [EC:1.14.13.237] | (RefSeq) FMO_GS-OX5; flavin-monooxygenase glucosinolate S-oxygenase 5 (A)	Hmbp001276	-2.14482	Gallacetophenone	-0.816	1.1475e-06	8
gene-LOC110704641	-0.425	K19466 ATP-dependent RNA helicase DDX59 [EC:3.6.4.13] | (RefSeq) DEAD-box ATP-dependent RNA helicase 41 (A)	Hmbp001276	-2.14482	Gallacetophenone	0.809	1.7352e-06	8
gene-LOC110704666	0.431	--	Hmbp001276	-2.14482	Gallacetophenone	-0.842	2.562e-07	8
gene-LOC110704774	-0.446	--	Hmbp001276	-2.14482	Gallacetophenone	-0.884	9.8e-09	8
gene-LOC110704775	-0.496	--	Hmbp001276	-2.14482	Gallacetophenone	0.802	2.4043e-06	8
gene-LOC110705200	0.888	K13258 2-hydroxyisoflavanone dehydratase [EC:4.2.1.105] | (RefSeq) 2-hydroxyisoflavanone dehydratase (A)	Hmbp001276	-2.14482	Gallacetophenone	-0.822	8.446e-07	8
gene-LOC110705211	-0.831	K19747 BAHD acyltransferase [EC:2.3.1.-] | (RefSeq) BAHD acyltransferase DCR (A)	Hmbp001276	-2.14482	Gallacetophenone	-0.811	1.5133e-06	8
gene-LOC110706232	-0.681	K09422 transcription factor MYB, plant | (RefSeq) transcription factor AS1-like (A)	Hmbp001276	-2.14482	Gallacetophenone	0.845	2.023e-07	8
gene-LOC110706411	1.529	--	Hmbp001276	-2.14482	Gallacetophenone	-0.841	2.728e-07	9
gene-LOC110706627	0.676	K00434 L-ascorbate peroxidase [EC:1.11.1.11] | (RefSeq) thylakoid lumenal 29 kDa protein, chloroplastic-like (A)	Hmbp001276	-2.14482	Gallacetophenone	-0.813	1.4159e-06	8
gene-LOC110706636	0.82	K01214 isoamylase [EC:3.2.1.68] | (RefSeq) isoamylase 3, chloroplastic-like (A)	Hmbp001276	-2.14482	Gallacetophenone	-0.842	2.457e-07	8
gene-LOC110706946	0.229	K09286 EREBP-like factor | (RefSeq) ethylene-responsive transcription factor 4-like (A)	Hmbp001276	-2.14482	Gallacetophenone	-0.883	1.12e-08	8
gene-LOC110706947	0.829	K05349 beta-glucosidase [EC:3.2.1.21] | (RefSeq) probable beta-glucosidase F (A)	Hmbp001276	-2.14482	Gallacetophenone	-0.805	2.1038e-06	8
gene-LOC110707094	0.391	K03686 molecular chaperone DnaJ | (RefSeq) chaperone protein dnaJ A6, chloroplastic (A)	Hmbp001276	-2.14482	Gallacetophenone	-0.808	1.8103e-06	8
gene-LOC110707444	0.966	K19613 leucine-rich repeat protein SHOC2 | (RefSeq) putative disease resistance RPP13-like protein 1 (A)	Hmbp001276	-2.14482	Gallacetophenone	-0.819	9.69e-07	8
gene-LOC110707520	0.966	K15255 ATP-dependent DNA helicase PIF1 [EC:3.6.4.12] | (RefSeq) uncharacterized protein LOC101786894 (A)	Hmbp001276	-2.14482	Gallacetophenone	-0.806	1.9502e-06	8
gene-LOC110707684	0.435	K00844 hexokinase [EC:2.7.1.1] | (RefSeq) hexokinase-1 (A)	Hmbp001276	-2.14482	Gallacetophenone	-0.826	6.839e-07	8
gene-LOC110708355	-0.12	--	Hmbp001276	-2.14482	Gallacetophenone	-0.8	2.642e-06	8
gene-LOC110708526	-0.644	K21776 protein lin-54 | (RefSeq) Lin-54-like protein (A)	Hmbp001276	-2.14482	Gallacetophenone	0.805	2.1091e-06	8
gene-LOC110709057	-0.34	--	Hmbp001276	-2.14482	Gallacetophenone	-0.817	1.1237e-06	8
gene-LOC110709125	0.316	--	Hmbp001276	-2.14482	Gallacetophenone	-0.815	1.2648e-06	8
gene-LOC110709130	-0.302	K08956 AFG3 family protein [EC:3.4.24.-] | (RefSeq) ATP-dependent zinc metalloprotease FTSH 10, mitochondrial (A)	Hmbp001276	-2.14482	Gallacetophenone	0.833	4.414e-07	8
gene-LOC110709177	1.658	K08244 alpha-glucan, water dikinase [EC:2.7.9.4] | (RefSeq) alpha-glucan water dikinase, chloroplastic-like (A)	Hmbp001276	-2.14482	Gallacetophenone	-0.838	3.231e-07	9
gene-LOC110709326	0.98	K14570 RNA exonuclease 1 [EC:3.1.-.-] | (RefSeq) predicted protein (A)	Hmbp001276	-2.14482	Gallacetophenone	-0.873	2.7e-08	8
gene-LOC110709730	0.998	K01810 glucose-6-phosphate isomerase [EC:5.3.1.9] | (RefSeq) glucose-6-phosphate isomerase 1, chloroplastic-like (A)	Hmbp001276	-2.14482	Gallacetophenone	-0.819	1.0031e-06	8
gene-LOC110710056	0.56	--	Hmbp001276	-2.14482	Gallacetophenone	-0.872	2.95e-08	8
gene-LOC110710574	0.798	K00454 lipoxygenase [EC:1.13.11.12] | (RefSeq) lipoxygenase 6, chloroplastic-like (A)	Hmbp001276	-2.14482	Gallacetophenone	-0.879	1.65e-08	8
gene-LOC110710580	1.366	--	Hmbp001276	-2.14482	Gallacetophenone	-0.814	1.3022e-06	9
gene-LOC110710931	-0.211	K08332 vacuolar protein 8 | (RefSeq) U-box domain-containing protein 4-like (A)	Hmbp001276	-2.14482	Gallacetophenone	0.803	2.377e-06	8
gene-LOC110711033	0.652	K03686 molecular chaperone DnaJ | (RefSeq) chaperone protein dnaJ A6, chloroplastic-like (A)	Hmbp001276	-2.14482	Gallacetophenone	-0.843	2.41e-07	8
gene-LOC110711246	0.873	K07297 adiponectin receptor | (RefSeq) heptahelical transmembrane protein 4-like isoform X1 (A)	Hmbp001276	-2.14482	Gallacetophenone	-0.804	2.1778e-06	8
gene-LOC110711838	-0.309	K14400 pre-mRNA cleavage complex 2 protein Pcf11 | (RefSeq) LOW QUALITY PROTEIN: uncharacterized protein LOC111982967 (A)	Hmbp001276	-2.14482	Gallacetophenone	-0.8	2.6898e-06	8
gene-LOC110711894	0.29	--	Hmbp001276	-2.14482	Gallacetophenone	-0.805	2.1514e-06	8
gene-LOC110712000	-0.531	--	Hmbp001276	-2.14482	Gallacetophenone	0.801	2.588e-06	8
gene-LOC110712031	0.704	--	Hmbp001276	-2.14482	Gallacetophenone	-0.817	1.0901e-06	8
gene-LOC110712524	0.941	K00454 lipoxygenase [EC:1.13.11.12] | (RefSeq) lipoxygenase 6, chloroplastic-like (A)	Hmbp001276	-2.14482	Gallacetophenone	-0.85	1.461e-07	8
gene-LOC110714492	0.797	K00924 kinase [EC:2.7.1.-] | (RefSeq) receptor-like protein kinase HSL1 (A)	Hmbp001276	-2.14482	Gallacetophenone	-0.822	8.535e-07	8
gene-LOC110714661	1.784	K09588 cytochrome P450 family 90 subfamily A polypeptide 1 [EC:1.14.-.-] | (RefSeq) cytochrome P450 90A1-like (A)	Hmbp001276	-2.14482	Gallacetophenone	-0.833	4.278e-07	9
gene-LOC110716155	1.482	--	Hmbp001276	-2.14482	Gallacetophenone	-0.806	2.0308e-06	9
gene-LOC110716194	-0.982	--	Hmbp001276	-2.14482	Gallacetophenone	0.82	9.332e-07	8
gene-LOC110717007	0.037	--	Hmbp001276	-2.14482	Gallacetophenone	-0.801	2.5788e-06	8
gene-LOC110717036	0.98	K15255 ATP-dependent DNA helicase PIF1 [EC:3.6.4.12] | (RefSeq) uncharacterized protein LOC101786894 (A)	Hmbp001276	-2.14482	Gallacetophenone	-0.815	1.2106e-06	8
gene-LOC110717266	1.455	K15042 importin subunit alpha-6/7 | (RefSeq) importin subunit alpha-4-like (A)	Hmbp001276	-2.14482	Gallacetophenone	-0.82	9.421e-07	9
gene-LOC110717289	0.565	--	Hmbp001276	-2.14482	Gallacetophenone	-0.856	9.31e-08	8
gene-LOC110717552	0.802	K13229 2,4-dihydroxy-1,4-benzoxazin-3-one-glucoside dioxygenase [EC:1.14.11.59] | (RefSeq) DIBOA-glucoside dioxygenase BX6 (A)	Hmbp001276	-2.14482	Gallacetophenone	-0.853	1.225e-07	8
gene-LOC110717674	0.807	--	Hmbp001276	-2.14482	Gallacetophenone	-0.909	8e-10	8
gene-LOC110717687	0.224	--	Hmbp001276	-2.14482	Gallacetophenone	-0.824	7.311e-07	8
gene-LOC110717833	0.498	--	Hmbp001276	-2.14482	Gallacetophenone	-0.801	2.538e-06	8
gene-LOC110717857	1.071	--	Hmbp001276	-2.14482	Gallacetophenone	-0.826	6.807e-07	9
gene-LOC110717923	0.471	K22450 aralkylamine N-acetyltransferase [EC:2.3.1.87] | (RefSeq) putative acetyltransferase NSI (A)	Hmbp001276	-2.14482	Gallacetophenone	-0.807	1.8925e-06	8
gene-LOC110718006	1.179	--	Hmbp001276	-2.14482	Gallacetophenone	-0.826	6.529e-07	9
gene-LOC110718055	0.777	K15078 structure-specific endonuclease subunit SLX1 [EC:3.6.1.-] | (RefSeq) putative disease resistance protein RGA3 (A)	Hmbp001276	-2.14482	Gallacetophenone	-0.883	1.12e-08	8
gene-LOC110718717	0.913	K13082 bifunctional dihydroflavonol 4-reductase/flavanone 4-reductase [EC:1.1.1.219 1.1.1.234] | (RefSeq) dihydroflavonol 4-reductase-like (A)	Hmbp001276	-2.14482	Gallacetophenone	-0.848	1.732e-07	8
gene-LOC110718842	-0.328	K17604 zinc finger SWIM domain-containing protein 3 | (RefSeq) protein FAR1-RELATED SEQUENCE 5-like (A)	Hmbp001276	-2.14482	Gallacetophenone	-0.808	1.7573e-06	8
gene-LOC110718900	0.457	--	Hmbp001276	-2.14482	Gallacetophenone	-0.816	1.1491e-06	8
gene-LOC110718901	0.11	--	Hmbp001276	-2.14482	Gallacetophenone	-0.819	9.83e-07	8
gene-LOC110718990	-0.328	K19747 BAHD acyltransferase [EC:2.3.1.-] | (RefSeq) BAHD acyltransferase DCR-like (A)	Hmbp001276	-2.14482	Gallacetophenone	-0.814	1.34e-06	8
gene-LOC110720077	0.604	--	Hmbp001276	-2.14482	Gallacetophenone	-0.82	9.534e-07	8
gene-LOC110721413	1.626	K13448 calcium-binding protein CML | (RefSeq) probable calcium-binding protein CML25 (A)	Hmbp001276	-2.14482	Gallacetophenone	-0.817	1.1128e-06	9
gene-LOC110721650	0.282	--	Hmbp001276	-2.14482	Gallacetophenone	-0.807	1.8549e-06	8
gene-LOC110721976	-0.971	--	Hmbp001276	-2.14482	Gallacetophenone	0.806	2.0403e-06	8
gene-LOC110722105	2.303	--	Hmbp001276	-2.14482	Gallacetophenone	-0.801	2.5261e-06	9
gene-LOC110722152	0.753	--	Hmbp001276	-2.14482	Gallacetophenone	-0.827	6.246e-07	8
gene-LOC110722732	0.871	--	Hmbp001276	-2.14482	Gallacetophenone	-0.818	1.0398e-06	8
gene-LOC110722996	0.315	--	Hmbp001276	-2.14482	Gallacetophenone	-0.833	4.483e-07	8
gene-LOC110723140	0.277	K12271 signal recognition particle 43 kDa protein | (RefSeq) signal recognition particle 43 kDa protein, chloroplastic-like (A)	Hmbp001276	-2.14482	Gallacetophenone	-0.835	3.768e-07	8
gene-LOC110723301	0.149	K16290 xylem cysteine proteinase [EC:3.4.22.-] | (RefSeq) cysteine protease XCP1-like (A)	Hmbp001276	-2.14482	Gallacetophenone	-0.812	1.4353e-06	8
gene-LOC110724219	0.323	--	Hmbp001276	-2.14482	Gallacetophenone	-0.82	9.157e-07	8
gene-LOC110726882	-0.361	K14553 U3 small nucleolar RNA-associated protein 18 | (RefSeq) U3 small nucleolar RNA-associated protein 18 homolog (A)	Hmbp001276	-2.14482	Gallacetophenone	-0.8	2.6864e-06	8
gene-LOC110727715	0.87	K15255 ATP-dependent DNA helicase PIF1 [EC:3.6.4.12] | (RefSeq) uncharacterized protein LOC110712983 (A)	Hmbp001276	-2.14482	Gallacetophenone	-0.814	1.2723e-06	8
gene-LOC110728029	1.4	K13429 chitin elicitor receptor kinase 1 | (RefSeq) chitin elicitor receptor kinase 1-like (A)	Hmbp001276	-2.14482	Gallacetophenone	-0.806	1.9925e-06	9
gene-LOC110728087	1.092	--	Hmbp001276	-2.14482	Gallacetophenone	-0.822	8.394e-07	9
gene-LOC110728117	0.834	--	Hmbp001276	-2.14482	Gallacetophenone	-0.812	1.4376e-06	8
gene-LOC110728893	-0.74	--	Hmbp001276	-2.14482	Gallacetophenone	-0.81	1.6543e-06	8
gene-LOC110729251	0.295	--	Hmbp001276	-2.14482	Gallacetophenone	-0.801	2.6281e-06	8
gene-LOC110729352	0.353	K02952 small subunit ribosomal protein S13 | (RefSeq) 30S ribosomal protein S13, chloroplastic-like (A)	Hmbp001276	-2.14482	Gallacetophenone	-0.872	2.75e-08	8
gene-LOC110729360	1.104	K00700 1,4-alpha-glucan branching enzyme [EC:2.4.1.18] | (RefSeq) 1,4-alpha-glucan-branching enzyme 2-2, chloroplastic/amyloplastic-like isoform X1 (A)	Hmbp001276	-2.14482	Gallacetophenone	-0.815	1.241e-06	9
gene-LOC110729687	1.385	--	Hmbp001276	-2.14482	Gallacetophenone	-0.857	8.99e-08	9
gene-LOC110729702	0.353	K03188 urease accessory protein | (RefSeq) uncharacterized protein LOC108224146 isoform X1 (A)	Hmbp001276	-2.14482	Gallacetophenone	-0.837	3.409e-07	8
gene-LOC110730153	0.864	--	Hmbp001276	-2.14482	Gallacetophenone	-0.815	1.2609e-06	8
gene-LOC110730383	0.673	--	Hmbp001276	-2.14482	Gallacetophenone	-0.821	8.72e-07	8
gene-LOC110730395	0.392	K00703 starch synthase [EC:2.4.1.21] | (RefSeq) granule-bound starch synthase 2, chloroplastic/amyloplastic-like (A)	Hmbp001276	-2.14482	Gallacetophenone	-0.876	2.05e-08	8
gene-LOC110731371	-0.458	--	Hmbp001276	-2.14482	Gallacetophenone	0.801	2.595e-06	8
gene-LOC110731861	0.532	K18857 alcohol dehydrogenase class-P [EC:1.1.1.1] | (RefSeq) alcohol dehydrogenase 1-like (A)	Hmbp001276	-2.14482	Gallacetophenone	-0.823	7.911e-07	8
gene-LOC110731884	-0.32	K14945 protein quaking | (RefSeq) KH domain-containing protein At3g08620-like isoform X1 (A)	Hmbp001276	-2.14482	Gallacetophenone	0.832	4.712e-07	8
gene-LOC110732454	-0.799	--	Hmbp001276	-2.14482	Gallacetophenone	0.817	1.0979e-06	8
gene-LOC110732613	1.042	K19825 2-alkenal reductase (NADP+) [EC:1.3.1.102] | (RefSeq) DBR, NtADH, NtDBR, NtRed-1, allyl-ADH1; 2-alkenal reductase (NADP(+)-dependent) (A)	Hmbp001276	-2.14482	Gallacetophenone	-0.807	1.9193e-06	9
gene-LOC110733034	0.799	K11430 histone-lysine N-methyltransferase EZH2 [EC:2.1.1.43] | (RefSeq) histone-lysine N-methyltransferase EZA1 (A)	Hmbp001276	-2.14482	Gallacetophenone	-0.831	4.98e-07	8
gene-LOC110734390	1.8	--	Hmbp001276	-2.14482	Gallacetophenone	-0.896	3.4e-09	9
gene-LOC110734493	0.024	--	Hmbp001276	-2.14482	Gallacetophenone	-0.825	7.153e-07	8
gene-LOC110734631	0.435	K19613 leucine-rich repeat protein SHOC2 | (RefSeq) receptor-like protein 12 (A)	Hmbp001276	-2.14482	Gallacetophenone	-0.802	2.4395e-06	8
gene-LOC110734777	1.557	K08857 NIMA (never in mitosis gene a)-related kinase 1/4/5 [EC:2.7.11.1] | (RefSeq) serine/threonine-protein kinase Nek6-like (A)	Hmbp001276	-2.14482	Gallacetophenone	-0.801	2.5973e-06	9
gene-LOC110736339	1.955	--	Hmbp001276	-2.14482	Gallacetophenone	-0.882	1.27e-08	9
gene-LOC110736462	1.097	K05391 cyclic nucleotide gated channel, plant | (RefSeq) cyclic nucleotide-gated ion channel 1-like (A)	Hmbp001276	-2.14482	Gallacetophenone	-0.808	1.8408e-06	9
gene-LOC110736870	0.076	K09753 cinnamoyl-CoA reductase [EC:1.2.1.44] | (RefSeq) cinnamoyl-CoA reductase 1-like (A)	Hmbp001276	-2.14482	Gallacetophenone	-0.852	1.304e-07	8
gene-LOC110736871	0.19	--	Hmbp001276	-2.14482	Gallacetophenone	-0.864	5.44e-08	8
gene-LOC110736915	-0.704	K06085 synovial sarcoma, X breakpoint 2 interacting protein | (RefSeq) afadin- and alpha-actinin-binding protein-like isoform X1 (A)	Hmbp001276	-2.14482	Gallacetophenone	0.8	2.6949e-06	8
gene-LOC110737005	-0.389	K21776 protein lin-54 | (RefSeq) Lin-54-like protein (A)	Hmbp001276	-2.14482	Gallacetophenone	0.842	2.492e-07	8
gene-LOC110737344	1.415	--	Hmbp001276	-2.14482	Gallacetophenone	-0.845	2.007e-07	9
gene-LOC110738434	-0.086	K00953 FAD synthetase [EC:2.7.7.2] | (RefSeq) probable FAD synthase (A)	Hmbp001276	-2.14482	Gallacetophenone	0.81	1.6229e-06	8
gene-LOC110739257	-0.526	K04797 prefoldin alpha subunit | (RefSeq) uncharacterized protein LOC110716302 (A)	Hmbp001276	-2.14482	Gallacetophenone	0.821	8.708e-07	8
[truncated: 6,942 more rows]
